# Supplementary material for: Luminal breast cancer-specific circular RNAs uncovered by a novel tool for data analysis
Source: Oncotarget. 2018 Feb 19;9(18):14580–96. doi: 10.18632/oncotarget.24522 (PMC5865691; doi:10.18632/oncotarget.24522)
Supplement: Supplementary file 2 [file oncotarget-09-14580-s002.xlsx]

## Sheet: Table_1A
			siCTR_FM			siCTR_HD		HD	siCTR_E2			siERα_HD
circRNA identifier	circRNA coordinates	Average Reads	Rep 1	Rep 2	Rep 3	Rep 1	Rep 2	Rep 3	Rep 1	Rep 2	Rep 3	Rep 1	Rep 2	Rep 3
Circ_CDYL_4	chr6_4891947_4892613	283.639	208.133	236.661	271.568	228.496	304.798	290.316	249.934	307.803	220.139	347.63	378.735	359.452
Circ_MAN1A2_2-5	chr1_117944808_117963271	239.453	178.891	211.484	154.165	257.838	295.053	179.382	219.017	296.81	228.048	241.023	322.524	289.201
Circ_ATXN7_3-4	chr3_63898264_63898901	229.255	223.614	193.022	243.107	253.07	208.432	283.235	189.728	207.401	195.093	281.194	233.139	240.025
Circ_SLC38A1_2-5	chr12_46622936_46637097	153.846	170.291	92.3146	118.589	203.923	164.038	132.176	209.905	126.786	137.092	180.768	142.832	167.432
Circ_HIPK3_2	chr11_33307959_33309057	137.811	168.571	125.884	150.608	174.581	131.556	101.492	131.801	145.84	162.138	142.142	103.208	115.915
Circ_RHOBTB3_6-7	chr5_95091100_95099324	128.136	130.728	104.064	128.076	161.745	114.231	96.7719	156.859	126.786	137.092	112.787	119.795	148.698
Circ_ZKSCAN1_2-3	chr7_99621042_99621930	116.679	99.7662	119.17	111.473	109.664	116.938	118.014	117.807	125.32	100.183	132.872	127.167	121.769
Circ_SETD3_2-6	chr14_99924616_99932150	104.731	139.329	97.35	105.544	116.265	101.238	89.691	115.204	114.327	68.5461	91.1563	106.894	111.231
Circ_IGF1R_2	chr15_99250791_99251336	104.631	123.848	144.347	111.473	86.924	98.5313	148.698	82.3349	116.526	109.41	88.0662	85.6992	59.7135
Circ_ZNF124_2-4	chr1_247319708_247323115	96.7322	111.807	107.421	128.076	100.494	88.2451	73.169	109.021	82.0809	94.91	80.3411	85.6992	99.5226
Circ_SPECC1_4	chr17_20107646_20109225	85.5797	79.1249	87.2793	75.8968	78.8551	94.7417	94.4116	82.9858	100.403	84.3645	78.7961	93.9927	76.1055
Circ_chr11_85468668_85685855	chr11_85468668_85685855	82.0769	49.8831	41.9612	77.0827	46.5795	30.8587	172.301	59.5545	49.102	59.3188	251.839	51.6038	94.8392
Circ_TRIM33_2-4	chr1_115005726_115007010	79.6787	77.4048	85.6008	79.4544	78.8551	80.6658	101.492	69.9684	93.0739	72.5007	60.2559	86.6207	70.2512
Circ_MAN1A2_2-6	chr1_117944808_117984947	78.4419	37.8424	63.781	59.2944	74.8206	96.9072	75.5293	66.714	97.471	76.4553	94.2463	119.795	78.4472
Circ_ARHGAP12_2-3	chr10_32197100_32199491	76.4619	103.206	62.1026	73.525	99.0273	63.3416	61.3675	97.9557	76.218	71.1825	75.7061	58.9758	74.9346
Circ_CSNK1G3_1-3	chr5_122881111_122893258	70.7844	77.4048	48.675	78.2685	70.4194	60.0933	89.691	68.6667	74.0194	73.8189	41.7156	76.4842	90.1557
Circ_MAPK9_2-5	chr5_179688684_179707608	69.7974	87.7255	92.3146	75.8968	67.8521	71.4623	63.7278	68.9921	62.2935	68.5461	83.4312	41.4674	53.8593
Circ_ADAMTS19_17-21	chr5_129015457_129040084	63.544	77.4048	48.675	0	99.0273	62.2588	0	91.4471	71.8208	71.1825	100.426	70.0338	70.2512
Circ_RNF13_2-8	chr3_149563798_149639014	62.733	68.8043	80.5655	69.9673	68.5856	67.1312	54.2867	53.6967	62.2935	65.9097	54.0758	57.1328	50.3467
Circ_RSRC1_2-3	chr3_157839892_157841780	62.2595	68.8043	68.8164	98.4286	59.4164	59.0105	68.4484	65.0869	57.8963	65.9097	38.6255	45.1533	51.5176
Circ_MAN1A2_2-4	chr1_117944808_117957453	60.1635	70.5244	53.7103	50.9931	31.1753	68.7554	49.5661	72.5719	70.355	64.5915	41.7156	84.7777	63.2261
Circ_chr6_31239776_31324734	chr6_31239776_31324734	59.7431	41.2826	38.6043	39.1343	23.8399	40.0622	146.338	42.9573	32.2461	29.0003	203.943	35.0169	44.4924
Circ_FBXW7_2-3	chr4_153332455_153333681	59.4629	0	46.9965	62.852	68.2188	82.8313	63.7278	71.921	60.8278	68.5461	52.5307	71.8768	63.2261
Circ_ANKRD12_2-8	chr18_9182380_9221997	58.8876	37.8424	41.9612	78.2685	49.5137	56.845	70.8087	59.5545	57.8963	58.0006	58.7108	55.2898	81.9598
Circ_EMB_3-9	chr5_49694941_49707217	56.5793	63.644	43.6396	50.9931	65.6514	75.252	56.6469	54.3475	58.6292	52.7278	55.6208	60.8188	40.9799
Circ_CDYL2_2	chr16_80718435_80719026	55.1489	30.9619	35.2474	22.5319	56.849	57.9278	82.6101	46.2117	59.3621	54.046	71.071	70.0338	74.9346
Circ_GFRA1_5-7	chr10_117849252_117856275	54.7209	58.4836	68.8164	45.0637	76.6545	73.0864	44.8455	58.9036	52.0334	54.046	57.1658	35.9384	31.6131
Circ_FUT8_3	chr14_66028055_66028484	54.2832	73.9646	45.3181	62.852	50.9807	42.7691	44.8455	57.9273	43.9719	61.9552	57.1658	53.4468	56.201
Circ_MID2_2-3	chrX_107083900_107097934	53.0749	30.9619	21.8198	35.5766	40.3445	69.8382	54.2867	32.218	56.4306	48.7732	69.526	93.9927	83.1306
Circ_SMARCA5_15-16	chr4_144464662_144465125	51.5088	27.5217	46.9965	54.5508	46.2127	51.4312	40.1249	54.9984	47.6362	42.1822	72.616	63.5833	70.2512
Circ_ISOC1_2-4	chr5_128440649_128442755	51.2673	58.4836	55.3888	64.0379	64.9179	43.8519	56.6469	55.6493	43.239	50.0914	55.6208	23.9589	43.3216
Circ_ZNF124_I	chr1_247318868_247323115	51.239	53.3233	45.3181	61.6661	63.8176	38.9794	47.2058	50.4423	41.0404	51.4096	72.616	38.7029	50.3467
Circ_VAPB_4-5	chr20_57014001_57016139	50.5244	49.8831	50.3534	65.2238	39.6109	33.5656	44.8455	36.4486	40.3076	46.1368	55.6208	68.1908	76.1055
Circ_ESYT2_9-13	chr7_158552177_158557544	50.4674	49.8831	46.9965	47.4355	39.6109	40.6036	56.6469	55.6493	65.9579	54.046	58.7108	47.9178	42.1507
Circ_RELL1_4-6	chr4_37633007_37640126	49.7731	18.9212	41.9612	23.7177	39.6109	53.0553	89.691	39.0521	45.4376	44.8186	55.6208	72.7982	72.5929
Circ_RBM33_3-5	chr7_155465561_155473602	48.4911	41.2826	57.0672	42.6919	56.1155	36.8139	44.8455	53.3712	65.225	39.5458	41.7156	59.8973	43.3216
Circ_NCOA3_4-9	chr20_46252655_46262380	48.3777	46.4429	38.6043	52.179	71.153	47.6415	35.4043	49.466	35.1775	31.6367	77.2511	40.5459	55.0301
Circ_RARS_2-5	chr5_167915607_167921655	47.7553	61.9239	0	42.6919	59.7832	40.0622	63.7278	62.4834	47.6362	50.0914	44.8056	50.6823	49.1759
Circ_TNPO3_2-4	chr7_128655033_128658211	47.4407	60.2038	43.6396	33.2048	47.6798	49.2657	51.9264	42.6319	47.6362	40.864	43.2606	51.6038	57.3718
Circ_TRPS1_2-5	chr8_116599228_116635985	46.9155	0	30.2121	0	61.2502	45.476	80.2498	53.6967	46.9034	43.5004	80.3411	53.4468	67.9095
Circ_NFATC3_2-3	chr16_68155890_68160513	45.4998	68.8043	36.9259	27.2754	55.0152	50.8898	49.5661	41.6556	37.3761	51.4096	47.8957	40.5459	38.6382
Circ_EXOC6B_3-6	chr2_72945232_72960247	44.4786	32.682	53.7103	42.6919	37.4103	49.2657	25.9632	39.703	56.4306	40.864	33.9905	58.9758	62.0552
Circ_KMT2C_4-6	chr7_152007051_152012423	44.4151	34.4021	75.5302	48.6214	49.1469	36.8139	30.6838	53.3712	54.232	40.864	40.1706	38.7029	30.4422
Circ_BRIP1_13-14	chr17_59853762_59857762	43.933	49.8831	55.3888	56.9226	58.3161	43.3105	47.2058	60.5308	33.7118	26.3639	32.4455	35.0169	28.1005
Circ_FAM120A_2-5	chr9_96233423_96261168	43.149	36.1223	26.8552	37.9484	63.8176	44.9346	42.4852	54.673	39.5747	43.5004	46.3507	40.5459	40.9799
Circ_GUSBP1_4-6	chr5_21491430_21497305	43.0086	60.2038	36.9259	55.7367	26.0405	28.1518	51.9264	40.3539	45.4376	36.9095	77.2511	26.7234	30.4422
Circ_PPM1D_2-3	chr17_58700882_58711338	40.9111	55.0434	46.9965	39.1343	43.2786	30.8587	37.7646	43.6082	43.239	50.0914	35.5355	39.6244	25.7588
Circ_PTK2_3-5	chr8_141874411_141900868	40.5436	51.6032	41.9612	42.6919	42.5451	42.2277	40.1249	47.5134	42.5062	29.0003	29.3554	31.3309	45.6633
Circ_PHC3_5-7	chr3_169854207_169867032	38.4036	36.1223	31.8905	36.7625	38.5106	43.8519	33.0441	35.7978	41.0404	42.1822	33.9905	52.5253	35.1256
Circ_BMPR2_2-3	chr2_203329532_203332412	38.1341	39.5625	52.0319	54.5508	42.5451	50.3484	47.2058	37.425	39.5747	36.9095	29.3554	0	28.1005
Circ_AAGAB_2-5	chr15_67524152_67529158	37.9845	46.4429	48.675	32.0189	32.2756	37.8967	37.7646	42.3065	38.8418	40.864	32.4455	27.6449	38.6382
Circ_FAM13B_8-10	chr5_137320946_137324004	37.1433	29.2418	45.3181	56.9226	15.4042	42.7691	44.8455	33.5197	29.3146	25.0457	32.4455	40.5459	50.3467
Circ_ZNF609_1	chr15_64791492_64792365	36.7941	51.6032	0	23.7177	47.6798	37.3553	42.4852	37.7504	43.239	42.1822	40.1706	46.0748	29.2713
Circ_USP25_2-3	chr21_17135210_17138460	35.8713	32.682	46.9965	49.8073	24.9402	30.8587	28.3235	23.1058	42.5062	38.2276	41.7156	22.1159	49.1759
Circ_ERBB2IP_2-4	chr5_65284463_65290692	34.445	25.8016	38.6043	39.1343	46.2127	34.107	33.0441	31.5671	32.2461	35.5913	30.9004	36.8599	29.2713
Circ_SEMA3C_6-12	chr7_80418622_80440017	34.3832	43.0027	48.675	35.5766	32.6423	31.4001	21.2426	48.1643	38.8418	32.9549	37.0805	18.4299	24.5879
Circ_VMP1_2-5	chr17_57808782_57816308	34.2066	20.6413	41.9612	34.3907	39.9777	30.8587	28.3235	40.6793	41.0404	43.5004	21.6303	40.5459	26.9296
Circ_UBAP2_9-12	chr9_33953283_33963789	33.9232	44.7228	41.9612	54.5508	29.7082	35.1898	25.9632	31.5671	31.5132	42.1822	0	32.2524	37.4673
Circ_chr1_106758927_106800720	chr1_106758927_106800720	33.8967	25.8016	21.8198	34.3907	45.846	31.9415	0	39.0521	42.5062	36.9095	37.0805	51.6038	39.809
Circ_TNPO1_2-4	chr5_72144212_72151750	33.7561	27.5217	33.569	48.6214	25.6737	21.6552	56.6469	30.5908	28.5817	44.8186	33.9905	27.6449	25.7588
Circ_UBE3A_2-4	chr15_25650608_25657118	33.6414	34.4021	33.569	39.1343	58.3161	36.2725	0	39.3776	34.4447	25.0457	30.9004	35.9384	36.2965
Circ_XPO1_2-4	chr2_61749746_61761038	33.0252	27.5217	36.9259	47.4355	34.4762	35.7311	33.0441	24.733	34.4447	32.9549	26.2654	27.6449	35.1256
Circ_MGA_1	chr15_41961026_41962156	32.6525	51.6032	31.8905	18.9742	41.078	35.1898	28.3235	27.3365	30.7803	32.9549	38.6255	25.8019	29.2713
Circ_STT3B_2-3	chr3_31617888_31621588	31.3885	36.1223	23.4983	33.2048	40.3445	22.1966	33.0441	32.218	28.5817	29.0003	30.9004	35.9384	31.6131
Circ_PIK3R3_2-7	chr1_46521467_46546422	31.2257	22.3614	20.1414	22.5319	27.5076	40.6036	44.8455	18.2243	24.9174	31.6367	29.3554	51.6038	40.9799
Circ_ZFAND6_3-5	chr15_80412670_80415142	30.643	18.9212	30.2121	36.7625	22.7396	34.107	44.8455	25.0584	27.116	40.864	24.7203	37.7814	24.5879
Circ_TRIM37_20-24	chr17_57076742_57094785	30.0582	39.5625	33.569	33.2048	32.6423	30.8587	18.8823	39.0521	30.0475	35.5913	23.1753	23.0374	21.0754
Circ_MIB1_2-6	chr18_19345733_19359646	29.7961	29.2418	26.8552	0	32.6423	34.6484	51.9264	40.0284	27.8489	22.4093	35.5355	29.4879	26.9296
Circ_METTL3_2-3	chr14_21971316_21972024	29.6194	25.8016	48.675	29.6472	30.075	26.5277	21.2426	32.8689	35.9104	27.6821	26.2654	33.1739	17.5628
Circ_GSE1_2	chr16_85667520_85667738	29.6135	32.682	26.8552	11.8589	30.075	28.1518	42.4852	27.0111	17.5888	18.4547	33.9905	40.5459	45.6633
Circ_FOXP1_8-11	chr3_71090479_71102924	29.3404	15.481	38.6043	16.6024	15.0375	25.4449	21.2426	18.5498	37.3761	31.6367	47.8957	47.9178	36.2965
Circ_SCYL2_2-4	chr12_100676721_100691953	28.9721	0	48.675	34.3907	34.1094	40.6036	0	42.6319	32.2461	34.2731	12.3602	28.5664	39.809
Circ_ATP5C1_3-8	chr10_7839010_7844817	28.9137	43.0027	26.8552	28.4613	20.1722	27.0691	42.4852	23.7567	30.0475	23.7275	24.7203	28.5664	28.1005
Circ_PPM1D_3-4	chr17_58711214_58725443	28.6963	17.2011	26.8552	35.5766	27.5076	26.5277	42.4852	29.94	28.5817	34.2731	20.0853	24.8804	30.4422
Circ_CCDC170_I	chr6_151932506_151932841	28.3733	34.4021	0	52.179	39.6109	20.0311	40.1249	37.425	13.1916	44.8186	24.7203	12.901	21.0754
Circ_USP32_6-9	chr17_58342773_58348842	28.2007	24.0815	30.2121	34.3907	22.7396	37.8967	23.6029	22.7804	21.986	34.2731	29.3554	31.3309	25.7588
Circ_SLC38A1_2-3	chr12_46633462_46637097	28.1461	24.0815	18.4629	29.6472	31.542	26.5277	23.6029	30.9163	19.0545	35.5913	26.2654	32.2524	39.809
Circ_UIMC1_7-10	chr5_176370336_176385155	28.1168	60.2038	33.569	0	27.8744	40.6036	0	29.6145	36.6433	44.8186	30.9004	33.1739	0
Circ_ZNF148_2-4	chr3_125032152_125050082	27.8244	32.682	23.4983	30.8331	27.5076	25.9863	37.7646	25.7093	28.5817	22.4093	26.2654	30.4094	22.2462
Circ_RBM23_2-3	chr14_23378692_23380612	27.8102	29.2418	31.8905	30.8331	15.4042	35.1898	33.0441	16.5972	27.8489	0	37.0805	41.4674	35.1256
Circ_GCN1L1_29-31	chr12_120592774_120593523	27.3239	41.2826	23.4983	28.4613	20.1722	34.6484	33.0441	27.3365	29.3146	34.2731	21.6303	11.9795	22.2462
Circ_chr17_57917129_57992064	chr17_57917129_57992064	26.9811	6.88043	35.2474	22.5319	20.1722	10.8276	44.8455	28.9637	16.8559	7.90917	86.5212	18.4299	24.5879
Circ_PVT1_2	chr3_169863211_169867032	25.4312	44.7228	25.1767	14.2306	15.771	19.4897	23.6029	22.1295	24.9174	23.7275	37.0805	28.5664	25.7588
Circ_PHC3_5-6	chr8_128902835_128903244	25.4302	25.8016	40.2827	34.3907	22.0061	23.2794	18.8823	21.1532	25.6503	32.9549	23.1753	21.1944	16.392
Circ_CPSF6_2-9	chr12_69644909_69656342	25.3366	37.8424	43.6396	16.6024	18.7052	23.8208	23.6029	28.9637	19.0545	0	49.4407	29.4879	12.8794
Circ_GON4L_2	chr1_155823067_155823597	24.9249	29.2418	16.7845	21.346	20.1722	26.5277	37.7646	23.1058	25.6503	14.5001	29.3554	23.0374	31.6131
Circ_SCLT1_6-9	chr4_129913322_129925031	24.8805	27.5217	31.8905	22.5319	27.1408	25.9863	23.6029	25.7093	27.116	29.0003	9.27013	23.0374	25.7588
Circ_SULF2_2-3	chr20_46365447_46386207	24.8544	25.8016	36.9259	24.9036	19.4387	25.4449	23.6029	20.8278	42.5062	39.5458	0	19.3514	19.9045
Circ_PHIP_5-7	chr6_79752560_79770535	24.7754	32.682	16.7845	24.9036	26.4073	17.8656	25.9632	29.6145	27.116	27.6821	23.1753	19.3514	25.7588
Circ_UBAP2_7-8	chr9_33971649_33973235	24.5978	20.6413	38.6043	22.5319	10.6363	26.5277	33.0441	18.8752	27.8489	26.3639	12.3602	20.2729	37.4673
Circ_NMRAL1_3-4	chr16_4516154_4519466	24.4224	29.2418	30.2121	16.6024	34.8429	30.3173	23.6029	22.455	21.2531	21.0911	23.1753	28.5664	11.7085
Circ_TRIM37_5-9	chr17_57148184_57161450	23.8599	15.481	21.8198	41.506	21.2725	29.2346	0	24.733	38.8418	25.0457	32.4455	35.9384	0
Circ_N4BP2L2_3-6	chr13_33091994_33101669	23.7097	12.0408	40.2827	13.0448	19.0719	24.9035	21.2426	23.7567	32.2461	31.6367	20.0853	23.9589	22.2462
Circ_ESYT2_2-6	chr7_158580695_158591763	23.59	36.1223	18.4629	22.5319	21.2725	28.6932	23.6029	22.1295	14.6573	22.4093	35.5355	16.5869	21.0754
Circ_TNFRSF21_2-3	chr6_47251674_47254331	23.5417	32.682	20.1414	0	13.2036	31.9415	18.8823	18.2243	28.5817	21.0911	32.4455	44.2318	21.0754
Circ_FAM178A_5-6	chr10_102683732_102685776	23.2711	15.481	16.7845	27.2754	30.8085	22.738	28.3235	30.9163	21.986	23.7275	27.8104	19.3514	14.0502
Circ_chr16_21469092_21900713	chr16_21469092_21900713	23.1985	37.8424	0	47.4355	37.0436	23.2794	0	43.2828	35.9104	29.0003	0	0	24.5879
Circ_PSD3_5-8	chr8_18656805_18662408	23.1259	15.481	31.8905	15.4165	13.9372	31.9415	18.8823	11.0648	35.1775	21.0911	20.0853	41.4674	21.0754
Circ_TOP1_9-13	chr20_39721112_39729993	22.8273	0	31.8905	13.0448	23.8399	34.107	28.3235	29.94	27.8489	23.7275	13.9052	28.5664	18.7337
Circ_chr3_64049163_64053837	chr3_64049163_64053837	22.8122	10.3206	33.569	18.9742	21.2725	23.2794	28.3235	30.2654	19.0545	18.4547	37.0805	20.2729	12.8794
Circ_FBXW4_2-5	chr10_103427643_103436193	22.7431	29.2418	26.8552	15.4165	26.7741	26.5277	23.6029	21.8041	18.3216	19.7729	29.3554	21.1944	14.0502
Circ_BAGE2_3-6	chr21_11038728_11058323	22.6696	22.3614	31.8905	28.4613	31.542	25.4449	16.522	27.0111	25.6503	0	21.6303	23.9589	17.5628
Circ_CRKL_2	chr22_21288067_21288532	22.5764	20.6413	33.569	23.7177	16.5046	17.3242	30.6838	20.8278	19.0545	21.0911	7.72511	38.7029	21.0754
Circ_ASXL1_2-4	chr20_30954187_30956926	22.5413	13.7609	18.4629	32.0189	9.1692	17.3242	35.4043	3.25434	29.3146	38.2276	6.18009	32.2524	35.1256
Circ_ZMYM4_3-5	chr1_35824526_35827390	22.3243	0	26.8552	0	36.31	23.2794	28.3235	33.5197	32.9789	25.0457	15.4502	28.5664	17.5628
Circ_WWC3_2-8	chrX_10031485_10066619	22.0035	13.7609	23.4983	32.0189	13.2036	38.9794	18.8823	14.3191	49.102	0	0	36.8599	23.4171
Circ_ESR1_3-4	chr6_152201790_152265643	21.858	44.7228	26.8552	30.8331	32.6423	21.6552	18.8823	28.3128	21.2531	32.9549	0	1.84299	2.34171
Circ_ERBB4_17-19	chr2_212483902_212495319	21.8034	22.3614	8.39224	22.5319	26.7741	25.9863	37.7646	21.1532	18.3216	11.8638	27.8104	25.8019	12.8794
Circ_CDK13_2	chr7_40027198_40027857	21.5618	12.0408	15.106	14.2306	23.4731	28.6932	18.8823	24.4076	25.6503	31.6367	20.0853	25.8019	18.7337
Circ_ZNF91_4	chr19_23541232_23545527	21.4119	17.2011	21.8198	13.0448	22.3728	23.2794	21.2426	12.3665	19.7874	18.4547	43.2606	23.0374	21.0754
Circ_RANBP9_6-12	chr6_13632602_13644961	21.2161	20.6413	10.0707	27.2754	27.8744	19.4897	11.8014	25.7093	19.7874	34.2731	13.9052	15.6654	28.1005
Circ_ZRANB1_1	chr10_126631026_126631876	21.1778	20.6413	20.1414	35.5766	22.3728	10.8276	18.8823	23.7567	16.123	23.7275	23.1753	11.9795	26.9296
Circ_VRK1_2-11	chr14_97299804_97327072	21.118	24.0815	31.8905	34.3907	25.6737	23.8208	14.1617	19.5261	11.7258	29.0003	26.2654	0	12.8794
Circ_POLR2A_9-10	chr17_7402358_7402810	21.0874	30.9619	23.4983	22.5319	14.6707	23.8208	25.9632	24.0821	13.9244	27.6821	15.4502	12.901	17.5628
Circ_CAMSAP2_2-4	chr1_200729967_200784772	20.9625	13.7609	25.1767	21.346	23.1064	15.1587	16.522	28.6382	18.3216	23.7275	16.9952	23.0374	25.7588
Circ_CTBP1_2-5	chr4_1219148_1235307	20.9182	41.2826	20.1414	0	24.9402	23.8208	23.6029	21.8041	19.0545	21.0911	21.6303	18.4299	15.2211
Circ_PTK2_3-7	chr8_141856359_141900868	20.8554	15.481	10.0707	22.5319	22.7396	20.5725	23.6029	23.7567	19.0545	27.6821	20.0853	16.5869	28.1005
Circ_ATXN7_2-4	chr3_63884075_63898901	20.7876	32.682	20.1414	14.2306	27.5076	29.776	0	22.7804	26.3831	21.0911	21.6303	15.6654	17.5628
Circ_SDF4_3-4	chr1_1158624_1159348	20.7506	20.6413	31.8905	22.5319	19.0719	25.9863	21.2426	16.2717	32.9789	0	15.4502	23.0374	19.9045
Circ_SP100_3-8	chr2_231307652_231314970	20.6161	8.60054	16.7845	11.8589	11.3698	24.3621	25.9632	22.455	19.7874	25.0457	32.4455	27.6449	21.0754
Circ_SLC45A4_I	chr8_142264088_142264728	20.4732	43.0027	25.1767	36.7625	35.2097	25.4449	0	29.2891	0	0	18.5403	32.2524	0
Circ_BRIP1_13-15	chr17_59821793_59857762	20.2609	29.2418	25.1767	17.7883	27.1408	16.2414	16.522	35.4723	20.5202	17.1365	12.3602	13.8225	11.7085
Circ_ATXN10_7-9	chr22_46125305_46136418	20.1771	34.4021	16.7845	18.9742	16.5046	16.7828	21.2426	33.1943	0	23.7275	20.0853	19.3514	21.0754
Circ_WDR78_2-4	chr1_67356837_67371058	20.0899	17.2011	0	13.0448	17.2381	25.4449	21.2426	20.8278	21.2531	30.3185	16.9952	34.0954	23.4171
Circ_SPIDR_2-5	chr8_48192450_48206619	19.9526	46.4429	15.106	21.346	21.6393	20.5725	7.08087	15.9463	13.9244	18.4547	16.9952	13.8225	28.1005
Circ_TRIM37_13-16	chr17_57125044_57134415	19.5451	18.9212	16.7845	23.7177	25.6737	18.407	25.9632	24.4076	19.7874	19.7729	16.9952	14.7439	9.36683
Circ_CDK13_2-5	chr7_40027198_40041630	19.5325	17.2011	15.106	21.346	29.3414	21.6552	9.44116	18.8752	17.5888	11.8638	23.1753	23.0374	25.7588
Circ_NUP54_2-5	chr4_77055328_77065626	19.4032	32.682	16.7845	20.1601	14.3039	18.407	11.8014	28.3128	16.123	14.5001	20.0853	22.1159	17.5628
Circ_BARD1_4-6	chr2_215632206_215646233	19.0347	27.5217	25.1767	22.5319	23.4731	15.7	14.1617	21.4787	14.6573	21.0911	16.9952	22.1159	3.51256
Circ_HNRNPC_2-4	chr14_21698478_21702388	18.9895	20.6413	25.1767	15.4165	32.6423	27.0691	16.522	14.97	23.4517	15.8183	0	22.1159	14.0502
Circ_ADAMTS19_18-21	chr5_129019813_129040084	18.9238	17.2011	21.8198	10.673	27.5076	17.8656	16.522	27.9874	20.5202	14.5001	16.9952	20.2729	15.2211
Circ_FKBP8_3-4	chr19_18650181_18650530	18.8974	8.60054	26.8552	7.11532	14.3039	20.0311	16.522	19.5261	13.9244	23.7275	37.0805	15.6654	23.4171
Circ_APPBP2_7-9	chr17_58538024_58539422	18.8943	13.7609	28.5336	20.1601	16.8713	17.3242	16.522	12.0411	21.2531	15.8183	16.9952	19.3514	28.1005
Circ_TBC1D1_13-15	chr4_38091553_38104778	18.8884	13.7609	18.4629	17.7883	15.0375	18.407	25.9632	19.2006	21.986	31.6367	12.3602	15.6654	16.392
Circ_SLTM_3-5	chr15_59204762_59209198	18.8685	15.481	23.4983	23.7177	19.4387	16.7828	23.6029	12.0411	19.0545	21.0911	9.27013	24.8804	17.5628
Circ_ANKS1B_5-7	chr12_100166700_100175875	18.8216	12.0408	10.0707	13.0448	22.0061	14.6173	21.2426	29.6145	12.4587	27.6821	23.1753	8.29347	31.6131
Circ_MAN1A2_2-3	chr1_117944808_117948267	18.6819	18.9212	10.0707	11.8589	18.3384	17.8656	11.8014	21.4787	14.6573	18.4547	18.5403	34.0954	28.1005
Circ_ME1_2-3	chr6_84108086_84117620	18.6556	10.3206	25.1767	23.7177	16.5046	14.6173	28.3235	13.0174	15.3902	19.7729	21.6303	11.9795	23.4171
Circ_PPM1D_2-4	chr17_58700882_58725443	18.6447	24.0815	6.71379	22.5319	18.7052	17.8656	18.8823	31.8926	20.5202	21.0911	7.72511	13.8225	19.9045
Circ_PDE8A_15-19	chr15_85657104_85664245	18.6298	18.9212	15.106	18.9742	26.0405	15.1587	14.1617	20.5024	14.6573	19.7729	23.1753	23.0374	14.0502
Circ_chr6_158703295_158735300	chr6_158703295_158735300	18.5279	17.2011	21.8198	14.2306	20.9058	14.0759	21.2426	19.8515	17.5888	27.6821	24.7203	10.1365	12.8794
Circ_ETFA_2-9	chr15_76566753_76588078	18.3081	13.7609	16.7845	14.2306	16.1378	20.0311	16.522	13.0174	26.3831	15.8183	15.4502	25.8019	25.7588
Circ_chr1_106766458_106800720	chr1_106766458_106800720	18.2408	0	0	18.9742	23.8399	28.1518	16.522	24.733	27.8489	27.6821	0	23.0374	28.1005
Circ_chr10_5144293_5248360	chr10_5144293_5248360	18.1321	46.4429	25.1767	67.5956	15.4042	0	0	0	0	0	50.9857	11.9795	0
Circ_TRIM37_13-14	chr17_57128575_57134415	18.1094	18.9212	15.106	29.6472	11.3698	15.7	21.2426	17.248	10.993	25.0457	12.3602	22.1159	17.5628
Circ_RBM39_7-11	chr20_34302107_34313077	18.0097	15.481	16.7845	13.0448	20.9058	13.5345	18.8823	15.2954	19.0545	15.8183	27.8104	18.4299	21.0754
Circ_KIAA0368_28-31	chr10_112723883_112745523	17.7792	22.3614	11.7491	15.4165	17.2381	18.9483	9.44116	17.248	10.2601	27.6821	23.1753	12.901	26.9296
Circ_SHOC2_2-3	chr9_114148657_114154104	17.7773	25.8016	21.8198	24.9036	19.0719	24.3621	14.1617	16.5972	22.7188	0	7.72511	22.1159	14.0502
Circ_DYNC1H1_17-56	chr14_102466326_102500789	17.7706	3.44021	18.4629	9.4871	11.7366	19.4897	11.8014	18.5498	18.3216	10.5456	47.8957	16.5869	26.9296
Circ_USP3_2-8	chr15_63824846_63855207	17.7492	0	18.4629	26.0895	14.6707	19.4897	9.44116	15.9463	19.7874	23.7275	33.9905	13.8225	17.5628
Circ_EZH2_2-3	chr7_148543562_148544397	17.7373	18.9212	23.4983	23.7177	0	16.7828	23.6029	11.7156	16.123	21.0911	12.3602	23.9589	21.0754
Circ_PPP1R13B_2-4	chr14_104245082_104263855	17.6939	24.0815	20.1414	16.6024	13.5704	20.0311	16.522	10.7393	20.5202	22.4093	20.0853	14.7439	12.8794
Circ_SMC3_19-20	chr10_112356156_112358048	17.5774	18.9212	20.1414	32.0189	12.8369	10.2862	23.6029	21.4787	19.7874	7.90917	13.9052	10.1365	19.9045
Circ_PIK3R1_2	chr5_67522118_67522837	17.3828	20.6413	13.4276	15.4165	29.3414	17.3242	16.522	18.5498	10.993	23.7275	15.4502	11.9795	15.2211
Circ_EPHB4_11-12	chr7_100410369_100410830	17.3321	17.2011	16.7845	20.1601	15.4042	13.5345	11.8014	16.2717	14.6573	25.0457	21.6303	20.2729	15.2211
Circ_ARHGAP10_5-10	chr4_148778704_148803083	17.32	15.481	11.7491	18.9742	22.7396	15.1587	18.8823	23.7567	13.1916	17.1365	15.4502	16.5869	18.7337
Circ_CTCF_3-4	chr16_67644727_67646024	17.2326	0	21.8198	18.9742	16.5046	21.1139	18.8823	14.3191	24.1845	18.4547	18.5403	25.8019	8.19598
Circ_SDK1_2-4	chr7_3658712_3681737	17.0328	15.481	13.4276	13.0448	13.9372	18.9483	11.8014	20.8278	22.7188	18.4547	13.9052	18.4299	23.4171
Circ_ZFX_5-6	chrX_24190832_24197887	16.9553	12.0408	18.4629	23.7177	19.4387	17.3242	16.522	14.97	22.7188	15.8183	13.9052	15.6654	12.8794
Circ_RTN4_4-5	chr2_55209651_55214834	16.9125	27.5217	18.4629	13.0448	20.1722	13.5345	18.8823	14.6445	21.2531	25.0457	0	17.5084	12.8794
Circ_CRAMP1L_3-6	chr16_1675974_1691188	16.8723	18.9212	16.7845	0	19.8055	18.407	23.6029	11.0648	19.0545	21.0911	20.0853	18.4299	15.2211
Circ_HUWE1_3-6	chrX_53672263_53681075	16.6293	20.6413	18.4629	0	14.6707	15.7	16.522	23.7567	28.5817	23.7275	0	12.901	24.5879
Circ_ATP9A_8-11	chr20_50290692_50307358	16.5905	18.9212	11.7491	14.2306	10.2695	0	28.3235	11.7156	14.6573	11.8638	30.9004	23.0374	23.4171
Circ_chr10_5014776_5144402	chr10_5014776_5144402	16.2738	0	16.7845	50.9931	16.8713	18.407	80.2498	0	0	0	0	11.9795	0
Circ_PICALM_2-12	chr11_85707869_85742653	16.0894	17.2011	13.4276	0	17.9716	17.3242	0	20.1769	24.1845	15.8183	30.9004	13.8225	22.2462
Circ_LMBR1_2-4	chr7_156619299_156629579	16.0671	8.60054	43.6396	14.2306	20.9058	15.7	0	15.9463	21.986	10.5456	6.18009	17.5084	17.5628
Circ_MED13L_I	chr12_116668238_116675510	16.0196	32.682	8.39224	33.2048	9.1692	21.6552	21.2426	16.2717	16.8559	13.1819	0	5.52898	14.0502
Circ_PICALM_9-12	chr11_85707869_85714494	15.9844	18.9212	0	0	26.4073	15.1587	18.8823	12.3665	14.6573	19.7729	27.8104	20.2729	17.5628
Circ_FOXK2_2-3	chr17_80521230_80526077	15.8279	17.2011	25.1767	15.4165	9.53596	21.6552	14.1617	9.76303	19.0545	15.8183	15.4502	13.8225	12.8794
Circ_HTT_2-6	chr4_3088666_3109150	15.7904	15.481	20.1414	11.8589	26.4073	21.1139	16.522	15.9463	16.123	13.1819	9.27013	12.901	10.5377
Circ_PSMA7_2-4	chr20_60714131_60716000	15.7786	17.2011	16.7845	8.30121	11.7366	17.8656	16.522	21.4787	14.6573	17.1365	18.5403	9.21497	19.9045
Circ_chr17_57915656_57987972	chr17_57915656_57987972	15.731	15.481	11.7491	16.6024	6.96859	4.87243	30.6838	14.6445	2.1986	14.5001	71.071	0	0
Circ_ATXN2_2-5	chr12_111990084_111993723	15.6749	15.481	35.2474	22.5319	12.1033	16.7828	0	18.8752	20.5202	14.5001	0	15.6654	16.392
Circ_CUX1_21	chr7_101870647_101870949	15.5945	8.60054	13.4276	0	10.2695	14.6173	18.8823	11.3902	19.0545	19.7729	15.4502	32.2524	23.4171
Circ_ZBTB44_2	chr11_130130751_130131824	15.4874	24.0815	13.4276	10.673	17.9716	17.8656	21.2426	24.0821	13.1916	18.4547	0	11.9795	12.8794
Circ_PICALM_2-8	chr11_85718585_85742653	15.4625	0	0	20.1601	16.8713	16.2414	11.8014	27.0111	9.52725	25.0457	18.5403	23.9589	16.392
Circ_DYRK1A_I	chr21_38792601_38802702	15.3559	12.0408	25.1767	3.55766	14.6707	14.0759	16.522	18.8752	19.7874	15.8183	21.6303	22.1159	0
Circ_PARD3_21-22	chr10_34558585_34573173	15.2694	8.60054	11.7491	14.2306	18.7052	18.407	0	13.3428	16.123	6.59097	23.1753	23.0374	29.2713
Circ_FAM120A_2-3	chr9_96233423_96238620	15.0682	13.7609	16.7845	17.7883	17.2381	18.407	11.8014	18.8752	10.993	19.7729	12.3602	23.0374	0
Circ_TMCC1_2-3	chr3_129546646_129551669	14.9417	12.0408	18.4629	10.673	15.771	24.9035	21.2426	14.3191	10.993	14.5001	9.27013	16.5869	10.5377
Circ_DEK_3-9	chr6_18236683_18258636	14.8512	22.3614	8.39224	17.7883	17.2381	11.9104	14.1617	15.9463	16.8559	13.1819	7.72511	22.1159	10.5377
Circ_ASH1L_5	chr1_155408118_155408859	14.8107	15.481	10.0707	17.7883	15.4042	12.9931	14.1617	19.8515	13.1916	14.5001	0	26.7234	17.5628
Circ_chr1_155186175_155206260	chr1_155186175_155206260	14.7908	0	0	0	4.40121	0	35.4043	12.6919	7.32865	0	94.2463	0	23.4171
Circ_PHKB_2-6	chr16_47531310_47549512	14.7875	27.5217	15.106	16.6024	23.1064	16.7828	0	27.0111	13.9244	11.8638	0	13.8225	11.7085
Circ_NRIP1_2-3	chr21_16386665_16415895	14.7301	17.2011	13.4276	26.0895	16.5046	8.12072	16.522	17.248	14.6573	26.3639	7.72511	12.901	0
Circ_REV1_2-3	chr9_14639894_14680160	14.7109	18.9212	0	14.2306	20.539	22.738	16.522	21.8041	13.9244	18.4547	7.72511	6.45048	15.2211
Circ_ZDHHC21_3-8	chr2_100078958_100081447	14.7054	0	23.4983	24.9036	6.23505	14.0759	16.522	6.18325	19.7874	21.0911	9.27013	13.8225	21.0754
Circ_ICA1_2-6	chr7_8257935_8275635	14.5999	17.2011	15.106	15.4165	17.9716	13.5345	18.8823	12.6919	14.6573	9.22736	16.9952	8.29347	15.2211
Circ_TMEM165_2-4	chr4_56277781_56284152	14.5741	20.6413	18.4629	20.1601	15.771	15.7	7.08087	19.5261	10.2601	10.5456	0	15.6654	21.0754
Circ_chr2_132332608_132339702	chr2_132332608_132339702	14.5314	20.6413	26.8552	0	16.5046	0	21.2426	16.2717	16.8559	13.1819	15.4502	15.6654	11.7085
Circ_CEP192_2-11	chr18_12999420_13030607	14.4867	25.8016	13.4276	18.9742	17.6049	13.5345	9.44116	19.5261	13.1916	10.5456	20.0853	0	11.7085
Circ_BPTF_23-29	chr17_65941525_65972074	14.4614	30.9619	0	0	12.1033	10.8276	16.522	12.0411	22.7188	0	29.3554	20.2729	18.7337
Circ_TEX2_5-7	chr17_62248460_62265775	14.4281	17.2011	20.1414	16.6024	11.7366	11.9104	16.522	11.0648	16.123	18.4547	6.18009	11.9795	15.2211
Circ_TERF2_4-5	chr16_69404386_69406258	14.3258	13.7609	11.7491	8.30121	8.43566	16.2414	14.1617	13.9937	19.0545	18.4547	12.3602	11.9795	23.4171
Circ_KDM1A_2-3	chr1_23356962_23377013	14.2779	6.88043	5.03534	20.1601	6.60182	16.7828	25.9632	14.3191	12.4587	11.8638	18.5403	17.5084	15.2211
Circ_MCCC2_2-6	chr5_70888753_70900295	14.2722	8.60054	28.5336	17.7883	8.80243	21.6552	7.08087	16.9226	17.5888	15.8183	7.72511	5.52898	15.2211
Circ_BIRC6_2-6	chr2_32602656_32620661	14.2362	29.2418	0	16.6024	8.43566	25.9863	0	16.5972	21.2531	0	26.2654	14.7439	11.7085
Circ_PLOD2_2-3	chr3_145838899_145842016	14.2258	24.0815	23.4983	5.92944	14.3039	14.0759	14.1617	19.2006	21.2531	14.5001	7.72511	11.9795	0
Circ_XPO1_3-4	chr2_61749746_61753656	14.0981	12.0408	13.4276	14.2306	9.53596	13.5345	23.6029	12.0411	12.4587	22.4093	6.18009	15.6654	14.0502
Circ_GRHL2_4	chr8_102570647_102571040	13.976	0	25.1767	0	21.6393	18.9483	0	30.2654	32.9789	0	0	38.7029	0
Circ_ZNF789_I	chr7_99090663_99092254	13.9725	8.60054	11.7491	8.30121	19.4387	12.4518	25.9632	11.0648	13.9244	15.8183	13.9052	14.7439	11.7085
Circ_POMT1_3-4	chr9_134381501_134381840	13.9659	0	13.4276	11.8589	8.80243	15.1587	9.44116	7.15956	15.3902	13.1819	30.9004	21.1944	21.0754
Circ_PCMTD1_2	chr8_52773405_52773806	13.9274	15.481	20.1414	10.673	18.3384	19.4897	0	9.4376	10.993	18.4547	13.9052	13.8225	16.392
Circ_TRIM37_20-22	chr17_57089689_57094785	13.877	29.2418	18.4629	17.7883	22.0061	12.9931	18.8823	9.76303	14.6573	7.90917	0	10.1365	4.68341
Circ_UTP18_2-4	chr2_120885264_120932580	13.8568	10.3206	0	0	24.5734	13.5345	14.1617	16.2717	21.2531	15.8183	18.5403	16.5869	15.2211
Circ_EPB41L5_17-25	chr17_49340635_49346265	13.8558	12.0408	8.39224	21.346	15.4042	12.9931	16.522	12.6919	10.993	11.8638	16.9952	8.29347	18.7337
Circ_DYNC1H1_63-64	chr14_102506573_102507010	13.8268	12.0408	0	17.7883	16.1378	16.7828	0	8.46129	13.1916	25.0457	15.4502	25.8019	15.2211
Circ_PUM1_6-7	chr1_31465237_31468067	13.7963	15.481	10.0707	14.2306	19.8055	18.407	0	19.8515	13.1916	9.22736	10.8152	11.058	23.4171
Circ_TMED2_2-3	chr12_124071294_124074996	13.7653	0	0	29.6472	0	22.738	0	17.5735	14.6573	29.0003	16.9952	19.3514	15.2211
Circ_FARSA_5-7	chr19_13039156_13039661	13.5867	0	11.7491	17.7883	11.3698	10.8276	21.2426	16.2717	13.9244	14.5001	16.9952	11.9795	16.392
Circ_RP11-307N16.6_4	chr13_24796957_24798720	13.5128	13.7609	11.7491	16.6024	13.9372	21.1139	16.522	10.7393	16.123	0	23.1753	18.4299	0
Circ_STX6_4-7	chr1_180953813_180962561	13.4523	0	0	0	28.6079	27.6104	0	23.7567	21.986	0	30.9004	28.5664	0
Circ_SLAIN2_2-6	chr4_48371866_48385801	13.4089	20.6413	11.7491	7.11532	13.9372	14.0759	0	14.6445	14.6573	9.22736	21.6303	15.6654	17.5628
Circ_ZMYND11_1-4	chr10_225934_267296	13.3708	17.2011	25.1767	0	12.8369	18.407	0	24.0821	9.52725	11.8638	13.9052	11.058	16.392
Circ_PCED1B_I	chr12_47497896_47501947	13.3563	12.0408	5.03534	27.2754	5.13475	12.4518	21.2426	8.46129	11.7258	9.22736	12.3602	16.5869	18.7337
Circ_RAB3IP_7-8	chr12_70193989_70195501	13.305	10.3206	6.71379	13.0448	17.9716	11.9104	11.8014	13.0174	18.3216	11.8638	20.0853	12.901	11.7085
Circ_CNOT2_3-4	chr12_70671912_70704797	13.1461	6.88043	8.39224	10.673	15.0375	11.9104	16.522	16.2717	14.6573	21.0911	0	12.901	23.4171
Circ_ZNF236_2-3	chr18_74561482_74563895	13.0993	10.3206	10.0707	20.1601	10.6363	12.4518	16.522	11.0648	11.7258	13.1819	15.4502	9.21497	16.392
Circ_CEP192_2-9	chr18_12999420_13019205	13.0453	18.9212	11.7491	17.7883	30.8085	9.20348	0	16.2717	10.2601	9.22736	16.9952	8.29347	7.02512
Circ_ZCCHC2_2-5	chr18_60206914_60217693	13.0414	15.481	13.4276	10.673	10.2695	13.5345	21.2426	8.46129	10.993	15.8183	10.8152	12.901	12.8794
Circ_R3HDM1_19-20	chr18_33606863_33613800	13.0196	6.88043	0	15.4165	19.4387	16.2414	11.8014	16.5972	16.123	10.5456	0	22.1159	21.0754
Circ_RPRD1A_2-6	chr2_136432902_136437894	13.018	18.9212	11.7491	11.8589	14.6707	15.1587	11.8014	11.3902	0	10.5456	12.3602	24.8804	12.8794
Circ_chr5_128364038_128796175	chr5_128364038_128796175	13.0105	0	0	22.5319	7.70212	5.41381	30.6838	13.0174	10.993	0	54.0758	0	11.7085
Circ_CHD6_2-3	chr20_40161689_40179999	12.9929	0	6.71379	20.1601	14.3039	12.4518	14.1617	7.15956	19.0545	13.1819	13.9052	18.4299	16.392
Circ_UBXN2A_2-6	chr2_24181171_24207701	12.9395	0	0	15.4165	22.0061	12.9931	14.1617	16.5972	13.1916	15.8183	9.27013	14.7439	21.0754
Circ_ASAP1_8-13	chr8_131164982_131193126	12.8601	12.0408	8.39224	23.7177	12.8369	12.9931	7.08087	11.7156	3.66433	17.1365	12.3602	10.1365	22.2462
Circ_MGA_2-4	chr15_41988273_41991357	12.8009	8.60054	16.7845	18.9742	12.4701	13.5345	0	14.97	9.52725	13.1819	18.5403	8.29347	18.7337
Circ_CANX_9	chr5_179146669_179146782	12.7813	15.481	10.0707	21.346	16.8713	0	23.6029	15.6208	0	0	33.9905	0	16.392
Circ_ANKHD1_4-7	chr5_139819704_139828890	12.7354	12.0408	10.0707	11.8589	12.8369	20.0311	11.8014	10.7393	9.52725	11.8638	18.5403	8.29347	15.2211
Circ_chr1_106758927_106778171	chr1_106758927_106778171	12.7139	6.88043	11.7491	10.673	12.8369	11.9104	11.8014	8.13586	17.5888	10.5456	12.3602	19.3514	18.7337
Circ_SIPA1L1_4-8	chr14_71880665_71996087	12.6877	10.3206	0	15.4165	17.2381	14.6173	0	17.5735	21.986	14.5001	0	23.0374	17.5628
Circ_UBQLN1_2-5	chr9_86293356_86301070	12.6716	13.7609	0	10.673	0	13.5345	18.8823	17.5735	21.986	21.0911	16.9952	0	17.5628
Circ_TTC39C_2-6	chr18_21644104_21663045	12.632	5.16032	8.39224	15.4165	16.1378	15.1587	0	14.3191	21.986	11.8638	15.4502	10.1365	17.5628
Circ_NR2F2_2-3	chr15_96877305_96880764	12.6309	0	10.0707	10.673	18.3384	11.369	16.522	12.0411	16.123	11.8638	18.5403	11.9795	14.0502
Circ_PTK2_3-10	chr8_141828376_141900868	12.6164	18.9212	0	14.2306	15.0375	10.8276	0	26.0347	0	0	29.3554	14.7439	22.2462
Circ_NFATC3_2	chr16_68155890_68157024	12.5522	17.2011	13.4276	3.55766	15.4042	17.8656	11.8014	17.248	12.4587	11.8638	16.9952	4.60748	8.19598
Circ_TMTC2_2	chr12_83250789_83251359	12.5397	0	8.39224	8.30121	13.5704	19.4897	14.1617	10.0885	19.0545	17.1365	7.72511	13.8225	18.7337
Circ_DLG1_13-15	chr3_196831774_196846401	12.5267	24.0815	13.4276	9.4871	9.90273	11.9104	9.44116	18.5498	13.1916	3.95458	15.4502	9.21497	11.7085
Circ_RANBP17_17-20	chr5_170610199_170632616	12.4621	30.9619	0	0	19.4387	17.3242	0	27.0111	18.3216	17.1365	0	19.3514	0
Circ_FAM208A_2-11	chr3_56694759_56707753	12.4209	17.2011	13.4276	14.2306	17.9716	11.9104	0	14.3191	13.9244	0	21.6303	9.21497	15.2211
Circ_ASCC3_5-8	chr6_101246589_101253756	12.4068	17.2011	18.4629	9.4871	15.0375	11.369	14.1617	8.78673	17.5888	18.4547	0	10.1365	8.19598
Circ_BANP_2-4	chr16_88008654_88017865	12.406	10.3206	26.8552	0	12.4701	10.2862	16.522	14.3191	19.0545	11.8638	12.3602	10.1365	4.68341
Circ_KIAA1958_2	chr9_115336337_115337531	12.2311	25.8016	13.4276	14.2306	7.33536	13.5345	14.1617	13.0174	10.993	2.63639	6.18009	18.4299	7.02512
Circ_chr17_42275388_42433956	chr17_42275388_42433956	12.1657	13.7609	10.0707	10.673	10.2695	5.95519	30.6838	8.78673	5.86292	0	21.6303	16.5869	11.7085
Circ_ILKAP_6-9	chr2_239090706_239093928	12.0861	15.481	18.4629	15.4165	0	11.369	11.8014	12.0411	6.59579	13.1819	13.9052	9.21497	17.5628
Circ_AGTPBP1_14-17	chr2_231222520_231226412	12.033	0	13.4276	22.5319	15.0375	14.6173	0	18.5498	13.1916	13.1819	15.4502	5.52898	12.8794
Circ_SP140L_2-4	chr9_88233898_88248289	12.0282	25.8016	13.4276	15.4165	15.4042	11.9104	0	19.5261	11.7258	7.90917	4.63507	9.21497	9.36683
Circ_BAGE2_1-13	chr21_11011438_11058323	11.9765	15.481	0	0	16.5046	15.7	16.522	9.11216	15.3902	13.1819	12.3602	16.5869	12.8794
Circ_UPF2_3-7	chr10_12039671_12056183	11.9699	13.7609	11.7491	11.8589	8.80243	8.6621	9.44116	17.8989	15.3902	6.59097	9.27013	13.8225	16.392
Circ_SEMA3C_7-12	chr7_80418622_80435074	11.9274	0	13.4276	0	23.1064	17.3242	28.3235	23.4313	20.5202	0	16.9952	0	0
Circ_YPEL2_2	chr17_57430576_57430887	11.9043	13.7609	20.1414	7.11532	8.43566	8.6621	9.44116	6.50869	16.8559	6.59097	15.4502	19.3514	10.5377
Circ_SCAF8_2-6	chr6_155095123_155116273	11.8232	15.481	13.4276	13.0448	15.4042	9.20348	11.8014	11.0648	8.79438	10.5456	18.5403	11.058	3.51256
Circ_chr6_158733083_158735300	chr6_158733083_158735300	11.8079	15.481	13.4276	0	12.4701	15.7	21.2426	16.2717	11.7258	0	12.3602	10.1365	12.8794
Circ_TRPS1_2-3	chr8_116631359_116635985	11.7468	13.7609	10.0707	5.92944	17.2381	10.8276	21.2426	11.7156	9.52725	5.27278	15.4502	12.901	7.02512
Circ_PPA2_2-7	chr4_106345353_106377902	11.5375	0	13.4276	7.11532	11.7366	11.9104	11.8014	13.6682	19.7874	14.5001	10.8152	11.9795	11.7085
Circ_FUT8_3-6	chr8_100286426_100287482	11.5043	0	11.7491	10.673	9.1692	7.57933	11.8014	14.6445	11.7258	17.1365	18.5403	15.6654	9.36683
Circ_VPS13B_18-19	chr14_66028055_66096324	11.5018	17.2011	0	7.11532	16.8713	11.369	14.1617	11.7156	13.1916	7.90917	9.27013	17.5084	11.7085
Circ_ESRP1_7-9	chr8_95676925_95677424	11.3072	0	0	13.0448	9.53596	12.9931	11.8014	10.0885	21.986	9.22736	15.4502	17.5084	14.0502
Circ_PIP5K1C_4-5	chr19_3660964_3661999	11.1559	5.16032	8.39224	7.11532	14.3039	13.5345	14.1617	14.3191	10.993	13.1819	9.27013	12.901	10.5377
Circ_STK3_5-6	chr8_99718695_99719539	11.0971	10.3206	3.3569	11.8589	10.2695	9.74486	11.8014	15.6208	5.13006	11.8638	13.9052	12.901	16.392
Circ_CCNB1_6-7	chr5_68470704_68471364	11.0467	10.3206	11.7491	16.6024	21.2725	5.95519	4.72058	22.7804	6.59579	0	16.9952	7.37197	8.19598
Circ_BARD1_2-6	chr2_215632206_215661841	10.9541	0	16.7845	0	16.8713	13.5345	9.44116	16.5972	14.6573	18.4547	0	11.058	14.0502
Circ_RUNX1_3-4	chr21_36206707_36231875	10.8834	17.2011	16.7845	8.30121	4.03445	7.03795	16.522	6.18325	9.52725	6.59097	20.0853	10.1365	8.19598
Circ_UBAP2_7-10	chr9_33960824_33973235	10.8743	15.481	8.39224	8.30121	5.86829	8.12072	18.8823	7.48499	11.7258	17.1365	12.3602	7.37197	9.36683
Circ_C9orf84_I	chr9_114549073_114550227	10.7311	3.44021	8.39224	0	7.70212	8.12072	11.8014	17.248	13.9244	15.8183	12.3602	14.7439	15.2211
Circ_INPP4B_20-26	chr4_143003184_143045913	10.7184	10.3206	15.106	13.0448	16.8713	19.4897	7.08087	14.3191	10.2601	9.22736	0	12.901	0
Circ_NCOA3_4-8	chr20_46252655_46256767	10.6993	0	10.0707	15.4165	13.2036	12.4518	0	13.9937	0	14.5001	21.6303	16.5869	10.5377
Circ_RYK_7-13	chr3_133894453_133914026	10.6308	8.60054	8.39224	17.7883	11.7366	10.8276	21.2426	9.4376	18.3216	0	4.63507	16.5869	0
Circ_ATXN1_8	chr6_16326625_16328701	10.5907	0	6.71379	2.37177	9.1692	20.0311	0	5.85782	20.5202	5.27278	29.3554	18.4299	9.36683
Circ_BMP7_4-7	chr20_55745697_55758975	10.5806	0	0	9.4871	11.003	15.7	0	14.3191	8.79438	15.8183	21.6303	13.8225	16.392
Circ_ATXN10_2-6	chr22_46085592_46114373	10.5375	0	0	20.1601	16.8713	24.9035	11.8014	15.9463	0	14.5001	0	12.901	9.36683
Circ_TMOD3_3-9	chr15_52161414_52194233	10.5131	12.0408	10.0707	11.8589	11.7366	18.9483	9.44116	8.78673	8.79438	13.1819	4.63507	11.9795	4.68341
Circ_ACVR2A_2-4	chr2_148653870_148657467	10.4831	13.7609	0	5.92944	7.70212	13.5345	11.8014	8.13586	13.9244	6.59097	12.3602	15.6654	16.392
Circ_UBR5_2-5	chr8_103372299_103373854	10.4563	0	13.4276	14.2306	5.50152	13.5345	11.8014	12.3665	10.993	0	13.9052	15.6654	14.0502
Circ_RPRD1B_4-6	chr20_36685934_36694658	10.4358	10.3206	0	10.673	16.5046	14.6173	9.44116	16.9226	14.6573	10.5456	7.72511	13.8225	0
Circ_ZZZ3_2-5	chr1_78097535_78107340	10.4319	17.2011	15.106	9.4871	6.60182	9.20348	9.44116	10.4139	10.2601	0	12.3602	11.058	14.0502
Circ_UBE2K_2-5	chr4_39739040_39776553	10.3979	0	8.39224	20.1601	14.6707	18.407	0	16.5972	11.7258	0	0	18.4299	16.392
Circ_GAPVD1_15-16	chr9_128099297_128099870	10.3637	12.0408	13.4276	0	5.86829	8.12072	14.1617	12.6919	13.1916	15.8183	0	13.8225	15.2211
Circ_TUBGCP3_12-17	chr13_113170754_113181798	10.3162	12.0408	13.4276	10.673	8.43566	15.7	11.8014	9.4376	15.3902	9.22736	0	8.29347	9.36683
Circ_FAM188A_2-8	chr10_15875629_15889942	10.2091	12.0408	5.03534	9.4871	10.6363	11.9104	7.08087	10.0885	10.2601	10.5456	13.9052	15.6654	5.85427
Circ_FBXL17_2-4	chr5_107684100_107703654	10.1694	6.88043	0	8.30121	19.4387	10.8276	11.8014	13.3428	10.993	19.7729	0	10.1365	10.5377
Circ_chr6_30592660_30862448	chr6_30592660_30862448	10.1466	29.2418	0	27.2754	0	0	21.2426	10.0885	1.46573	0	32.4455	0	0
Circ_CHD9_I	chr16_53175091_53191453	10.1342	15.481	0	11.8589	20.9058	0	11.8014	12.6919	14.6573	6.59097	0	14.7439	12.8794
Circ_RAB6A_4-6	chr11_73418465_73429763	10.1246	0	8.39224	0	10.6363	6.49657	21.2426	14.6445	13.1916	10.5456	7.72511	11.058	17.5628
Circ_EMC2_2-5	chr8_109462052_109468159	10.0726	12.0408	6.71379	9.4871	10.2695	14.6173	11.8014	11.0648	10.2601	6.59097	9.27013	12.901	5.85427
Circ_SNX13_6-9	chr7_17908030_17915413	10.0653	13.7609	10.0707	5.92944	6.96859	8.12072	7.08087	15.6208	8.06152	13.1819	13.9052	11.058	7.02512
Circ_LRBA_31-34	chr4_151719233_151738409	10.0489	8.60054	15.106	14.2306	4.40121	13.5345	0	0	13.1916	11.8638	9.27013	17.5084	12.8794
Circ_chr5_59934577_60053472	chr5_59934577_60053472	10.0412	17.2011	18.4629	8.30121	7.70212	4.87243	21.2426	10.0885	10.993	0	21.6303	0	0
Circ_PICALM_2-7	chr11_85722073_85742653	9.99645	13.7609	10.0707	10.673	8.80243	9.20348	4.72058	11.7156	14.6573	10.5456	4.63507	8.29347	12.8794
Circ_RBM39_4-6	chr20_34317234_34320057	9.94622	8.60054	10.0707	13.0448	2.93414	11.369	0	10.4139	13.1916	9.22736	0	14.7439	25.7588
Circ_CYP1B1-AS1_I	chr2_38349127_38358756	9.93947	5.16032	10.0707	9.4871	6.23505	17.8656	9.44116	6.83412	5.86292	9.22736	13.9052	6.45048	18.7337
Circ_GALK2_4-5	chr15_49528048_49531564	9.91656	0	11.7491	10.673	0	17.3242	0	8.46129	14.6573	25.0457	10.8152	20.2729	0
Circ_GDI2_2-4	chr10_5836848_5842668	9.89883	13.7609	0	20.1601	11.3698	11.369	14.1617	0	15.3902	7.90917	15.4502	9.21497	0
Circ_chr17_44553510_44770434	chr13_28748409_28752072	9.88179	8.60054	0	7.11532	4.76798	8.12072	18.8823	13.0174	13.9244	9.22736	4.63507	9.21497	21.0754
Circ_PAN3_2-4	chr17_44553510_44770434	9.88113	13.7609	13.4276	0	0	0	63.7278	0	0	9.22736	0	18.4299	0
Circ_DNAH14_2-8	chr1_225140372_225161855	9.86928	0	0	11.8589	13.9372	16.2414	9.44116	16.2717	4.39719	17.1365	7.72511	7.37197	14.0502
Circ_SPPL3_4-6	chr12_121220458_121222396	9.84191	13.7609	8.39224	7.11532	2.56737	8.6621	14.1617	5.20695	4.39719	14.5001	16.9952	8.29347	14.0502
Circ_BRIP1_3-6	chr17_59924462_59937268	9.82032	13.7609	15.106	9.4871	9.1692	10.8276	7.08087	10.0885	19.7874	3.95458	0	9.21497	9.36683
Circ_BRIP1_7-14	chr17_59853762_59886118	9.80881	24.0815	10.0707	5.92944	13.5704	13.5345	0	10.7393	8.79438	6.59097	18.5403	0	5.85427
Circ_ADCY1_5-8	chr7_45688269_45701813	9.80057	0	10.0707	11.8589	23.4731	7.03795	9.44116	15.2954	11.7258	0	16.9952	0	11.7085
Circ_RREB1_2-6	chr6_7176888_7189555	9.79607	13.7609	10.0707	9.4871	6.96859	9.20348	9.44116	8.13586	10.993	10.5456	6.18009	11.058	11.7085
Circ_XPO1_17-20	chr2_61712903_61717911	9.78327	18.9212	8.39224	16.6024	8.80243	12.4518	14.1617	13.6682	4.39719	0	0	8.29347	11.7085
Circ_EXOC6B_3-5	chr2_72958136_72960247	9.72093	0	0	0	0	8.6621	14.1617	0	30.7803	14.5001	0	23.9589	24.5879
Circ_chr19_52817406_52852488	chr19_52817406_52852488	9.68259	0	11.7491	0	12.1033	17.8656	23.6029	26.6856	24.1845	0	0	0	0
Circ_CCDC126_3	chr7_23650790_23651172	9.68195	0	0	16.6024	17.2381	15.1587	0	11.7156	9.52725	14.5001	18.5403	12.901	0
Circ_DNA2_2-3	chr10_70227880_70229920	9.6698	0	18.4629	20.1601	14.6707	6.49657	4.72058	9.76303	2.1986	13.1819	10.8152	7.37197	8.19598
Circ_FCHO2_20-21	chr5_72370569_72373320	9.65549	0	18.4629	0	0	6.49657	14.1617	10.7393	10.2601	19.7729	12.3602	16.5869	7.02512
Circ_DOCK1_2-6	chr10_128768966_128788867	9.63948	0	6.71379	7.11532	7.33536	13.5345	9.44116	10.7393	10.2601	9.22736	18.5403	11.058	11.7085
Circ_SMG1_39-41	chr16_18852887_18856973	9.56611	5.16032	10.0707	13.0448	3.30091	8.12072	14.1617	9.11216	10.993	0	12.3602	20.2729	8.19598
Circ_ATP9A_8-14	chr20_50273477_50307358	9.43863	0	13.4276	11.8589	0	7.57933	11.8014	8.13586	5.86292	6.59097	18.5403	16.5869	12.8794
Circ_PSD3_5-9	chr8_18622959_18662408	9.4228	5.16032	8.39224	0	5.13475	21.6552	0	4.23065	9.52725	9.22736	10.8152	24.8804	14.0502
Circ_CD276_4-5	chr15_73995113_73996338	9.38859	0	10.0707	0	16.1378	9.20348	0	0	0	0	77.2511	0	0
Circ_RPA1_2-5	chr17_1746097_1756483	9.38033	0	18.4629	8.30121	7.33536	14.0759	14.1617	7.15956	7.32865	6.59097	10.8152	10.1365	8.19598
Circ_DCUN1D4_2-7	chr4_52729603_52758017	9.36665	0	11.7491	7.11532	9.1692	14.0759	0	14.97	14.6573	10.5456	6.18009	11.058	12.8794
Circ_AGAP1_7-9	chr2_236706403_236715975	9.35527	24.0815	13.4276	3.55766	6.23505	11.9104	11.8014	7.81042	4.39719	3.95458	9.27013	6.45048	9.36683
Circ_EIF3H_3-5	chr8_117668095_117671219	9.35501	8.60054	8.39224	8.30121	9.53596	11.9104	7.08087	7.81042	8.79438	10.5456	9.27013	13.8225	8.19598
Circ_WHSC1_4-9	chr4_1902353_1936989	9.32481	3.44021	8.39224	4.74355	12.8369	7.57933	11.8014	16.2717	10.2601	13.1819	4.63507	12.901	5.85427
Circ_MGAT5_2-3	chr2_135010666_135012215	9.30163	6.88043	25.1767	5.92944	5.13475	9.20348	9.44116	11.0648	6.59579	13.1819	10.8152	0	8.19598
Circ_PI4KB_2	chr1_151288049_151288985	9.29444	0	8.39224	10.673	9.53596	12.4518	16.522	7.15956	16.123	7.90917	0	11.058	11.7085
Circ_CORO1C_7-8	chr12_109046048_109048186	9.26468	12.0408	10.0707	11.8589	11.003	0	0	5.53238	11.7258	17.1365	0	16.5869	15.2211
Circ_chr2_132332608_132370676	chr2_132332608_132370676	9.23731	12.0408	0	7.11532	11.7366	9.74486	9.44116	11.7156	0	15.8183	13.9052	6.45048	12.8794
Circ_ARL13B_2-4	chr3_93714718_93722752	9.21962	8.60054	3.3569	8.30121	7.33536	9.74486	7.08087	7.81042	8.79438	7.90917	10.8152	15.6654	15.2211
Circ_RP11-529K1.3_I	chr16_70363195_70399034	9.19246	24.0815	13.4276	0	13.5704	0	0	0	0	0	46.3507	0	12.8794
Circ_PPFIA1_17-19	chr11_70200407_70202360	9.16269	6.88043	20.1414	10.673	15.771	14.6173	4.72058	8.46129	8.06152	0	4.63507	10.1365	5.85427
Circ_RP11-37B2.1_2-4	chr8_90734243_90737869	9.13887	0	18.4629	13.0448	7.33536	10.2862	0	10.7393	11.7258	10.5456	6.18009	11.9795	9.36683
Circ_HP1BP3_5-9	chr1_21083659_21100103	9.13144	13.7609	6.71379	11.8589	9.1692	8.6621	14.1617	7.48499	9.52725	9.22736	10.8152	0	8.19598
Circ_USP32_4-9	chr17_58342773_58372162	9.12744	12.0408	8.39224	11.8589	0	11.369	14.1617	12.3665	9.52725	5.27278	10.8152	5.52898	8.19598
Circ_LRCH3_16-20	chr3_197592294_197602646	9.10743	13.7609	0	0	8.80243	9.20348	14.1617	11.0648	0	10.5456	9.27013	18.4299	14.0502
Circ_SENP6_18	chr6_76412361_76412788	9.06896	10.3206	10.0707	8.30121	6.23505	11.369	11.8014	7.81042	9.52725	7.90917	4.63507	13.8225	7.02512
Circ_EDC3_2-3	chr15_74963796_74967483	9.0438	12.0408	11.7491	0	8.43566	16.7828	0	11.0648	12.4587	15.8183	0	11.9795	8.19598
Circ_SYTL5_2	chrX_37892787_37893261	9.02853	20.6413	15.106	10.673	13.2036	8.12072	0	14.6445	9.52725	9.22736	0	3.68599	3.51256
Circ_STARD10_4-6	chr11_72468812_72470426	9.02328	17.2011	6.71379	3.55766	13.5704	8.6621	0	11.0648	10.2601	11.8638	10.8152	11.058	3.51256
Circ_GPATCH2_3-5	chr1_217783663_217787544	9.0022	3.44021	16.7845	8.30121	6.96859	0	0	11.3902	13.9244	10.5456	13.9052	11.058	11.7085
Circ_FAM53B_4	chr10_126370176_126370948	8.98027	6.88043	10.0707	0	12.4701	10.8276	0	13.0174	7.32865	10.5456	12.3602	5.52898	18.7337
Circ_RBM23_2-5	chr14_23375404_23380612	8.90938	0	10.0707	5.92944	6.23505	10.2862	0	7.81042	16.8559	0	16.9952	17.5084	15.2211
Circ_STX6_2-7	chr1_180953813_180974599	8.90621	0	0	0	12.1033	15.1587	4.72058	10.0885	19.7874	11.8638	0	20.2729	12.8794
Circ_ATAD2_22-24	chr4_39915231_39927553	8.90195	17.2011	8.39224	0	13.5704	8.6621	7.08087	8.78673	8.79438	9.22736	0	11.058	14.0502
Circ_PDS5A_5-9	chr8_124346118_124348772	8.89631	24.0815	3.3569	15.4165	0	8.6621	9.44116	8.46129	8.06152	11.8638	0	9.21497	8.19598
Circ_OMA1_3-8	chr1_58971732_59002413	8.84551	8.60054	8.39224	7.11532	10.6363	9.20348	9.44116	8.78673	9.52725	6.59097	12.3602	11.9795	3.51256
Circ_CHD1L_13-17	chr1_146747017_146757164	8.82327	8.60054	10.0707	5.92944	12.1033	9.20348	9.44116	7.48499	15.3902	13.1819	6.18009	8.29347	0
Circ_ZMYND8_8-11	chr20_45905058_45916028	8.81997	13.7609	15.106	2.37177	0	18.9483	11.8014	11.3902	12.4587	0	3.09004	11.058	5.85427
Circ_SFMBT2_5-9	chr10_7285520_7327916	8.81304	5.16032	10.0707	0	14.6707	8.6621	11.8014	8.46129	6.59579	13.1819	4.63507	11.9795	10.5377
Circ_RYK_7-9	chr3_133907681_133914026	8.80318	15.481	15.106	7.11532	8.80243	9.20348	0	5.20695	9.52725	5.27278	12.3602	0	17.5628
Circ_GALK2_4-8	chr5_145197457_145205763	8.79144	0	8.39224	7.11532	12.8369	11.9104	9.44116	11.7156	6.59579	15.8183	0	6.45048	15.2211
Circ_PRELID2_2-5	chr15_49528048_49584734	8.79022	15.481	11.7491	0	6.23505	10.2862	0	13.0174	13.9244	6.59097	6.18009	13.8225	8.19598
Circ_OXR1_2-4	chr8_107691438_107696587	8.73739	0	13.4276	0	8.80243	13.5345	16.522	7.48499	10.2601	6.59097	10.8152	9.21497	8.19598
Circ_PNN_7-8	chr14_39648295_39648666	8.737	12.0408	0	18.9742	11.3698	9.20348	0	14.6445	10.2601	0	15.4502	12.901	0
Circ_CEP70_4-6	chr3_138289160_138290198	8.70586	8.60054	11.7491	10.673	0	10.2862	16.522	9.76303	10.993	14.5001	0	5.52898	5.85427
Circ_PGR_2-7	chr11_100912676_100996889	8.68253	22.3614	13.4276	11.8589	10.6363	4.87243	11.8014	8.78673	4.39719	11.8638	0	1.84299	2.34171
Circ_RAB6A_3-6	chr11_73418465_73431944	8.65673	18.9212	3.3569	9.4871	11.3698	8.6621	9.44116	5.20695	5.13006	3.95458	12.3602	10.1365	5.85427
Circ_HPS5_15-16	chr11_18312989_18314523	8.62473	12.0408	8.39224	14.2306	13.2036	11.9104	0	9.4376	11.7258	7.90917	0	6.45048	8.19598
Circ_CLEC16A_12-19	chr7_131060183_131084192	8.58924	0	8.39224	5.92944	11.7366	10.2862	0	10.4139	5.86292	13.1819	10.8152	14.7439	11.7085
Circ_MKLN1_2-6	chr16_11114050_11154879	8.58838	0	0	5.92944	9.1692	12.9931	9.44116	7.48499	11.7258	10.5456	7.72511	17.5084	10.5377
Circ_RNF13_2-4	chr3_149563798_149589941	8.55768	6.88043	11.7491	11.8589	5.13475	11.369	7.08087	8.13586	8.06152	7.90917	6.18009	10.1365	8.19598
Circ_SLC25A24_4-7	chr1_108690901_108703915	8.54947	0	11.7491	0	17.9716	17.3242	0	8.46129	0	11.8638	6.18009	13.8225	15.2211
Circ_chr1_157068933_157104019	chr1_157068933_157104019	8.53325	22.3614	0	0	0	0	35.4043	12.6919	16.123	15.8183	0	0	0
Circ_FANCL_2-5	chr2_58449077_58459247	8.53097	0	0	9.4871	4.76798	11.9104	0	11.7156	10.2601	17.1365	7.72511	8.29347	21.0754
Circ_ZMYND8_11-12	chr20_45891032_45905539	8.50816	0	11.7491	8.30121	9.53596	15.1587	0	6.50869	13.1916	7.90917	7.72511	13.8225	8.19598
Circ_ASXL1_3-6	chr20_30954187_30959677	8.49971	0	11.7491	9.4871	2.56737	10.2862	7.08087	2.92891	10.2601	13.1819	15.4502	11.9795	7.02512
Circ_ZNF766_2-3	chr19_52785364_52786666	8.48704	6.88043	23.4983	11.8589	1.1003	9.74486	11.8014	6.50869	5.86292	0	9.27013	8.29347	7.02512
Circ_NRIP1_2	chr21_16415816_16415895	8.4731	0	0	20.1601	8.06889	9.74486	0	15.6208	22.7188	14.5001	6.18009	0	4.68341
Circ_chrX_54839921_54953058	chr11_85733410_85742653	8.45775	0	10.0707	0	8.43566	10.2862	14.1617	14.3191	9.52725	6.59097	9.27013	8.29347	10.5377
Circ_PICALM_2-4	chrX_54839921_54953058	8.45752	0	11.7491	23.7177	0	0	0	0	0	22.4093	0	24.8804	18.7337
Circ_chr2_132310586_132339702	chr2_132310586_132339702	8.3824	8.60054	6.71379	8.30121	12.1033	4.33105	18.8823	9.4376	5.86292	15.8183	0	0	10.5377
Circ_PHC3_8-10	chr3_169831148_169840532	8.36642	3.44021	5.03534	10.673	5.13475	9.20348	7.08087	9.76303	5.86292	10.5456	13.9052	9.21497	10.5377
Circ_ZBTB46_2-3	chr20_62407031_62422143	8.32461	12.0408	0	10.673	6.60182	7.57933	11.8014	8.78673	8.06152	5.27278	18.5403	0	10.5377
Circ_CAMSAP1_2-4	chr9_138758302_138774924	8.27677	12.0408	10.0707	7.11532	6.23505	11.9104	7.08087	10.0885	9.52725	3.95458	4.63507	11.9795	4.68341
Circ_ATP9A_2-4	chr20_50329505_50346517	8.27062	0	10.0707	4.74355	0	9.74486	4.72058	7.48499	9.52725	6.59097	23.1753	13.8225	9.36683
Circ_GDI2_2-6	chr10_5827105_5842668	8.22111	0	15.106	8.30121	9.90273	10.2862	7.08087	15.6208	6.59579	0	9.27013	8.29347	8.19598
Circ_INTS2_3-5	chr17_59996761_60002460	8.20189	6.88043	5.03534	17.7883	11.7366	3.24829	0	12.0411	6.59579	18.4547	9.27013	7.37197	0
Circ_STT3B_2-5	chr3_31617888_31641951	8.19782	6.88043	5.03534	8.30121	7.70212	10.2862	18.8823	0	3.66433	10.5456	4.63507	16.5869	5.85427
Circ_GLIS2_3-4	chr16_4382216_4383520	8.17248	6.88043	0	4.74355	11.003	0	21.2426	16.2717	7.32865	7.90917	0	15.6654	7.02512
Circ_PSEN1_2-5	chr14_73614503_73640415	8.14817	6.88043	8.39224	0	12.4701	12.4518	11.8014	7.15956	14.6573	0	7.72511	9.21497	7.02512
Circ_FCHSD2_5-7	chr7_155457869_155473602	8.12972	0	0	0	10.2695	8.12072	0	12.3665	16.123	11.8638	18.5403	20.2729	0
Circ_RAD23B_2-9	chr9_110062422_110087285	8.12914	15.481	5.03534	3.55766	14.3039	9.20348	0	5.85782	8.79438	6.59097	13.9052	10.1365	4.68341
Circ_RBM33_2-5	chr11_72695133_72700142	8.12907	10.3206	0	17.7883	4.76798	7.57933	18.8823	4.55608	5.13006	0	9.27013	11.058	8.19598
Circ_chr6_151894309_152023140	chr6_151894309_152023140	8.11423	0	11.7491	11.8589	8.43566	6.49657	0	7.15956	9.52725	9.22736	24.7203	0	8.19598
Circ_ANKRD12_5-8	chr18_9208655_9221997	8.10857	10.3206	10.0707	7.11532	5.13475	6.49657	0	10.0885	7.32865	6.59097	16.9952	10.1365	7.02512
Circ_SEC31A_2-4	chr4_83799883_83803093	8.10717	10.3206	8.39224	7.11532	6.96859	2.16552	21.2426	8.78673	5.86292	0	6.18009	7.37197	12.8794
Circ_UXS1_2-6	chr2_106761646_106782539	8.09932	10.3206	8.39224	8.30121	6.60182	12.9931	11.8014	9.4376	15.3902	0	9.27013	0	4.68341
Circ_SRBD1_11-14	chr2_45773871_45780869	8.0947	6.88043	13.4276	8.30121	6.96859	4.87243	7.08087	13.9937	11.7258	2.63639	6.18009	9.21497	5.85427
Circ_chr17_58342944_58678247	chr10_125798031_125806240	8.06704	10.3206	6.71379	4.74355	9.53596	9.20348	11.8014	6.50869	8.79438	10.5456	9.27013	0	9.36683
Circ_CHST15_2-5	chr17_58342944_58678247	8.06659	10.3206	0	8.30121	6.60182	3.24829	14.1617	3.57978	11.7258	3.95458	20.0853	10.1365	4.68341
Circ_CHD6_4-5	chr20_40141485_40143591	8.05709	0	6.71379	7.11532	9.53596	8.6621	0	6.50869	11.7258	7.90917	7.72511	7.37197	23.4171
Circ_EPB41L5_17-25	chr2_120885264_120932576	8.04855	3.44021	0	3.55766	8.06889	8.6621	4.72058	8.78673	11.7258	6.59097	10.8152	13.8225	16.392
Circ_ASH1L_4-5	chr1_155408118_155429689	8.04261	5.16032	8.39224	10.673	10.6363	8.6621	7.08087	9.76303	4.39719	10.5456	7.72511	6.45048	7.02512
Circ_PTBP3_2-4	chr9_115030329_115060196	8.01689	10.3206	31.8905	0	10.6363	0	0	8.78673	11.7258	0	3.09004	9.21497	10.5377
Circ_PRKCE_I	chr2_45925080_45928663	7.98112	6.88043	11.7491	5.92944	9.53596	6.49657	4.72058	11.3902	8.06152	3.95458	7.72511	6.45048	12.8794
Circ_ZNF292_I	chr6_87920169_87928449	7.91529	6.88043	11.7491	8.30121	10.2695	9.20348	0	6.83412	8.79438	5.27278	9.27013	5.52898	12.8794
Circ_TRPS1_2-4	chr8_116616100_116635985	7.90429	0	10.0707	0	22.0061	9.74486	0	14.3191	10.2601	11.8638	0	16.5869	0
Circ_FAM120B_2-3	chr20_2944918_2945848	7.889	5.16032	13.4276	13.0448	8.80243	9.74486	7.08087	9.76303	4.39719	11.8638	0	5.52898	5.85427
Circ_PTPRA_4-5	chr6_170626458_170632347	7.88615	0	6.71379	3.55766	5.13475	7.57933	11.8014	7.15956	6.59579	13.1819	10.8152	9.21497	12.8794
Circ_ATG7_13-18	chr3_11399892_11468400	7.88275	5.16032	10.0707	0	12.8369	10.2862	14.1617	7.48499	8.79438	7.90917	6.18009	0	11.7085
Circ_RPS5_4-5	chr19_58904343_58904854	7.86751	12.0408	6.71379	9.4871	12.4701	7.57933	9.44116	11.3902	8.06152	6.59097	0	8.29347	2.34171
Circ_WHSC1_4-5	chr4_1902353_1906105	7.85687	18.9212	5.03534	2.37177	9.53596	11.9104	0	10.0885	13.1916	7.90917	0	8.29347	7.02512
Circ_DDX6_2	chr2_61710092_61717911	7.85388	8.60054	10.0707	9.4871	8.80243	5.95519	11.8014	8.78673	8.79438	14.5001	0	2.76449	4.68341
Circ_XPO1_17-22	chr11_118656761_118657227	7.84725	0	13.4276	9.4871	6.60182	8.6621	9.44116	10.0885	6.59579	6.59097	13.9052	0	9.36683
Circ_ASPH_2-3	chr7_8043538_8099878	7.84186	6.88043	3.3569	9.4871	5.86829	4.87243	9.44116	13.6682	6.59579	13.1819	0	5.52898	15.2211
Circ_ATG7_13-17	chr8_62593527_62596747	7.8397	3.44021	0	0	5.50152	16.7828	11.8014	5.20695	21.986	6.59097	0	11.058	11.7085
Circ_GLCCI1_2-5	chr3_11399892_11421526	7.83694	5.16032	18.4629	4.74355	8.80243	9.20348	0	8.13586	4.39719	7.90917	7.72511	10.1365	9.36683
Circ_ARID4A_6-11	chr9_86292642_86293514	7.81479	0	0	0	14.3039	10.2862	16.522	9.76303	5.13006	14.5001	13.9052	0	9.36683
Circ_UBQLN1_5-6	chr14_58785260_58796887	7.80774	13.7609	5.03534	5.92944	12.1033	8.12072	9.44116	8.78673	3.66433	2.63639	7.72511	8.29347	8.19598
Circ_FNDC3B_5-6	chr3_171965323_171969331	7.78332	6.88043	6.71379	4.74355	6.60182	13.5345	0	9.11216	4.39719	9.22736	15.4502	7.37197	9.36683
Circ_ANKIB1_2-5	chr7_91924203_91957214	7.76757	0	6.71379	0	9.1692	8.12072	0	13.3428	12.4587	0	29.3554	0	14.0502
Circ_INTS2_3-4	chr17_59999086_60002460	7.76685	0	13.4276	13.0448	6.60182	5.95519	11.8014	9.11216	5.13006	0	16.9952	6.45048	4.68341
Circ_TRPC1_2-3	chr3_142455221_142467302	7.75111	17.2011	8.39224	5.92944	9.1692	5.95519	4.72058	7.48499	6.59579	7.90917	6.18009	6.45048	7.02512
Circ_MRPS35_2-5	chr12_27867713_27877119	7.73606	0	11.7491	8.30121	9.1692	9.20348	0	0	13.9244	11.8638	9.27013	19.3514	0
Circ_MYO9B_2	chr16_30740287_30740893	7.72264	8.60054	10.0707	4.74355	8.80243	3.24829	0	6.50869	9.52725	6.59097	13.9052	10.1365	10.5377
Circ_SRCAP_26-27	chr19_17212470_17213367	7.72124	8.60054	3.3569	3.55766	9.1692	4.87243	7.08087	11.3902	3.66433	11.8638	12.3602	7.37197	9.36683
Circ_FKBP3_3-7	chr14_45587231_45599993	7.64797	0	15.106	9.4871	6.96859	10.8276	0	14.3191	15.3902	0	3.09004	16.5869	0
Circ_VPS13B_I	chr8_100587886_100597745	7.63133	3.44021	5.03534	4.74355	13.9372	5.41381	14.1617	5.85782	6.59579	10.5456	0	10.1365	11.7085
Circ_MBOAT2_2-4	chr2_9048751_9098771	7.6022	18.9212	0	0	14.3039	9.74486	7.08087	10.0885	0	14.5001	0	16.5869	0
Circ_TRIM37_13-17	chr17_57119174_57134415	7.56568	0	0	16.6024	14.3039	9.74486	0	9.76303	7.32865	7.90917	7.72511	9.21497	8.19598
Circ_HIPK2_2	chr7_139415731_139416814	7.56491	12.0408	10.0707	5.92944	8.43566	11.9104	4.72058	8.78673	9.52725	0	4.63507	1.84299	12.8794
Circ_PLEKHM3_3	chr2_208841375_208842310	7.54804	13.7609	0	0	11.003	8.6621	4.72058	6.18325	8.79438	7.90917	9.27013	20.2729	0
Circ_GTF2I_7-12	chr7_74119496_74133260	7.53972	5.16032	11.7491	14.2306	8.06889	4.87243	0	6.18325	10.2601	10.5456	6.18009	7.37197	5.85427
Circ_RERE_6-8	chr1_8601273_8617582	7.53595	0	5.03534	0	9.1692	7.57933	11.8014	4.55608	8.79438	14.5001	7.72511	16.5869	4.68341
Circ_R3HDM1_2-3	chr2_136360070_136362586	7.5292	10.3206	0	7.11532	13.2036	10.2862	0	7.15956	0	6.59097	10.8152	11.9795	12.8794
Circ_MED13_13-15	chr17_60061532_60062451	7.48566	12.0408	8.39224	0	11.3698	9.20348	7.08087	11.7156	10.2601	9.22736	0	0	10.5377
Circ_KIF20B_24-29	chr10_91511103_91522592	7.47445	0	10.0707	9.4871	11.3698	7.03795	0	8.13586	6.59579	14.5001	6.18009	4.60748	11.7085
Circ_DGKD_2-3	chr2_234296903_234299129	7.45627	5.16032	6.71379	17.7883	7.33536	4.87243	4.72058	1.30174	6.59579	9.22736	9.27013	8.29347	8.19598
Circ_chr1_1586823_1650894	chr1_1586823_1650894	7.43296	34.4021	18.4629	0	0	0	0	0	19.0545	7.90917	0	0	9.36683
Circ_KAT6B_2-3	chr10_76598441_76603236	7.41583	0	18.4629	5.92944	6.23505	13.5345	0	11.7156	12.4587	0	12.3602	8.29347	0
Circ_BARD1_2-4	chr2_215645284_215661841	7.40498	12.0408	11.7491	0	12.8369	4.33105	11.8014	7.48499	5.13006	3.95458	4.63507	5.52898	9.36683
Circ_TBC1D31_2-4	chr8_124089351_124096580	7.39473	15.481	5.03534	15.4165	6.60182	4.33105	7.08087	5.53238	10.2601	5.27278	0	5.52898	8.19598
Circ_CHD2_29-31	chr15_93540187_93541851	7.35545	0	16.7845	2.37177	5.13475	7.57933	0	10.7393	16.123	7.90917	7.72511	9.21497	4.68341
Circ_HDGFRP3_2-5	chr15_83819967_83832827	7.30936	0	0	10.673	0	12.9931	23.6029	5.85782	0	14.5001	20.0853	0	0
Circ_ESR1_2-3	chr6_152163732_152201906	7.29214	0	8.39224	8.30121	9.53596	3.24829	4.72058	11.7156	9.52725	0	16.9952	9.21497	5.85427
Circ_TBC1D31_2-8	chr8_124089351_124117704	7.27132	17.2011	15.106	5.92944	6.96859	9.20348	0	9.11216	5.86292	7.90917	0	6.45048	3.51256
Circ_BIRC6_2-9	chr2_32602656_32631625	7.25974	0	0	8.30121	11.3698	10.8276	0	13.0174	8.06152	7.90917	13.9052	5.52898	8.19598
Circ_RAPGEF5_2-6	chr7_22330794_22357656	7.23991	8.60054	16.7845	20.1601	5.86829	10.2862	4.72058	6.83412	4.39719	9.22736	0	0	0
Circ_RSF1_8-11	chr11_77394755_77404656	7.23842	0	6.71379	4.74355	8.43566	3.78967	9.44116	10.0885	5.86292	3.95458	13.9052	12.901	7.02512
Circ_RNASEH2B_2-9	chr13_51501543_51523641	7.22211	12.0408	0	14.2306	5.86829	7.03795	11.8014	10.0885	8.79438	6.59097	0	5.52898	4.68341
Circ_chr10_32832228_32873232	chr17_58342773_58679979	7.2111	13.7609	0	9.4871	5.86829	6.49657	0	7.48499	5.13006	9.22736	18.5403	0	10.5377
Circ_chr17_58342773_58679979	chr10_32832228_32873232	7.20618	12.0408	6.71379	9.4871	9.53596	7.57933	0	8.13586	8.79438	0	3.09004	12.901	8.19598
Circ_SPIDR_3-5	chr8_48196617_48206619	7.18728	5.16032	11.7491	7.11532	6.60182	4.87243	11.8014	6.50869	4.39719	6.59097	7.72511	5.52898	8.19598
Circ_BCAS3_2-5	chr17_58756814_58786686	7.17847	3.44021	0	9.4871	0	5.95519	9.44116	14.97	8.06152	9.22736	10.8152	14.7439	0
Circ_ANKRD11_2-3	chr16_89484692_89497734	7.1035	10.3206	13.4276	14.2306	7.70212	0	0	3.90521	0	11.8638	10.8152	8.29347	4.68341
Circ_URI1_3-4	chr19_30476130_30477324	7.09569	0	3.3569	10.673	3.30091	3.24829	11.8014	6.50869	5.86292	7.90917	13.9052	9.21497	9.36683
Circ_ZDHHC21_6-8	chr9_14639894_14662324	7.08105	8.60054	6.71379	15.4165	7.70212	4.33105	9.44116	9.4376	0	6.59097	0	7.37197	9.36683
Circ_ATP9A_2-3	chr20_50342358_50346517	7.06799	0	11.7491	10.673	11.3698	8.12072	7.08087	6.18325	9.52725	9.22736	0	7.37197	3.51256
Circ_MED13L_3-4	chr12_116534474_116549317	7.05012	10.3206	0	15.4165	6.60182	10.2862	14.1617	5.85782	0	10.5456	7.72511	3.68599	0
Circ_LRP11_2-6	chr6_150147400_150174296	7.03142	0	0	7.11532	7.33536	12.9931	7.08087	5.20695	13.9244	10.5456	0	11.9795	8.19598
Circ_TRPM7_2-5	chr15_50935537_50955243	7.02531	0	10.0707	5.92944	8.06889	8.6621	0	13.9937	10.2601	5.27278	4.63507	9.21497	8.19598
Circ_ZNF362_7-8	chr1_33760538_33760906	7.00847	0	11.7491	5.92944	0	4.87243	0	11.3902	7.32865	10.5456	12.3602	12.901	7.02512
Circ_SPICE1_2-7	chr3_113207792_113225452	7.00359	8.60054	0	14.2306	0	4.87243	7.08087	11.3902	7.32865	0	0	8.29347	22.2462
Circ_LARGE_I	chr22_34157358_34161940	6.97707	8.60054	6.71379	9.4871	9.53596	9.74486	4.72058	6.83412	6.59579	5.27278	9.27013	4.60748	2.34171
Circ_REPS1_5-7	chr6_139264650_139265759	6.97342	6.88043	0	4.74355	8.43566	2.70691	7.08087	9.11216	12.4587	13.1819	3.09004	10.1365	5.85427
Circ_MTX2_2-10	chr2_177161588_177202305	6.97286	10.3206	0	3.55766	2.56737	9.20348	9.44116	9.4376	10.2601	6.59097	4.63507	8.29347	9.36683
Circ_MED12L_2-4	chr3_150834125_150845771	6.93697	0	15.106	10.673	0	14.6173	0	8.46129	9.52725	0	0	11.9795	12.8794
Circ_NUDC_5-6	chr1_27269151_27269556	6.9113	6.88043	11.7491	0	9.53596	5.95519	7.08087	8.46129	8.06152	14.5001	0	3.68599	7.02512
Circ_GGA3_4-7	chr17_73238417_73239651	6.869	0	15.106	0	6.23505	8.6621	0	10.4139	10.993	0	12.3602	4.60748	14.0502
Circ_SMEK1_3-4	chr14_91947920_91952074	6.8343	0	6.71379	11.8589	6.23505	8.12072	9.44116	4.88152	8.79438	9.22736	0	7.37197	9.36683
Circ_PTK2_3-4	chr8_141889570_141900868	6.79666	0	16.7845	15.4165	0	0	0	16.2717	14.6573	0	0	18.4299	0
Circ_ATXN10_2-5	chr22_46085592_46098727	6.7947	6.88043	15.106	0	19.0719	6.49657	9.44116	8.13586	5.13006	6.59097	0	0	4.68341
Circ_DNAJC3_5-9	chr5_80071513_80088663	6.79213	8.60054	3.3569	3.55766	13.5704	7.57933	7.08087	8.13586	7.32865	0	4.63507	8.29347	9.36683
Circ_MSH3_16-19	chr13_96409898_96416207	6.78554	10.3206	0	9.4871	15.0375	8.6621	0	10.7393	0	0	9.27013	7.37197	10.5377
Circ_LARGE_5-7	chr22_33960834_34022310	6.78134	17.2011	0	15.4165	7.33536	0	14.1617	7.81042	11.7258	0	7.72511	0	0
Circ_UBA2_2-6	chr19_34921481_34929671	6.77882	15.481	16.7845	0	10.2695	6.49657	0	11.0648	0	0	9.27013	11.9795	0
Circ_chr17_44486400_44701695	chr17_44486400_44701695	6.76124	8.60054	11.7491	15.4165	9.1692	0	0	13.3428	10.993	11.8638	0	0	0
Circ_RPS6KB1_2-4	chr17_57987923_57992064	6.74152	6.88043	0	8.30121	12.8369	7.03795	4.72058	12.3665	6.59579	6.59097	0	7.37197	8.19598
Circ_MRRF_3-5	chr9_125042722_125054119	6.72041	6.88043	10.0707	0	7.33536	5.95519	4.72058	8.46129	13.1916	6.59097	7.72511	7.37197	2.34171
Circ_NF1_2-5	chr17_29483001_29497015	6.7204	0	6.71379	10.673	5.13475	8.6621	7.08087	12.6919	5.86292	9.22736	4.63507	6.45048	3.51256
Circ_TCF25_8-12	chr16_89961446_89967202	6.70425	10.3206	11.7491	0	4.40121	9.20348	7.08087	7.48499	11.7258	0	6.18009	6.45048	5.85427
Circ_AP4E1_11-14	chr2_58311224_58316858	6.6821	0	5.03534	10.673	9.90273	10.2862	14.1617	8.78673	0	5.27278	0	5.52898	10.5377
Circ_DGKE_6-8	chr17_54926057_54933986	6.67731	18.9212	8.39224	7.11532	4.03445	5.95519	0	4.23065	5.13006	5.27278	6.18009	5.52898	9.36683
Circ_VRK2_3-7	chr15_51240217_51250991	6.67627	13.7609	0	9.4871	13.9372	10.2862	0	13.0174	7.32865	5.27278	0	0	7.02512
Circ_chr8_145215873_145448187	chr8_145215873_145448187	6.64936	0	8.39224	10.673	9.1692	0	0	0	6.59579	7.90917	32.4455	4.60748	0
Circ_ADAMTS19_19-21	chr7_131071879_131084192	6.63385	5.16032	10.0707	7.11532	5.13475	5.41381	14.1617	7.15956	10.993	0	0	7.37197	7.02512
Circ_MKLN1_3-6	chr6_159001972_159010814	6.62782	10.3206	8.39224	5.92944	4.76798	5.95519	7.08087	4.23065	8.06152	9.22736	0	7.37197	8.19598
Circ_TMEM181_3-6	chr5_129030413_129040084	6.62651	10.3206	0	9.4871	6.23505	9.20348	0	12.6919	7.32865	6.59097	0	8.29347	9.36683
Circ_ATXN7_2-5	chr3_63884075_63938159	6.61405	0	10.0707	9.4871	5.13475	7.03795	4.72058	7.15956	9.52725	0	4.63507	11.058	10.5377
Circ_NOLC1_2-5	chr10_103916776_103917971	6.61093	8.60054	10.0707	8.30121	0	8.12072	4.72058	7.15956	0	17.1365	3.09004	2.76449	9.36683
Circ_chr5_128364038_128797450	chr5_128364038_128797450	6.59604	0	0	3.55766	10.2695	2.16552	16.522	7.48499	1.46573	7.90917	26.2654	0	3.51256
Circ_chr16_792250_792543	chr16_792250_792543	6.58599	5.16032	5.03534	3.55766	15.771	6.49657	0	5.85782	2.1986	15.8183	15.4502	3.68599	0
Circ_HPRT1_2-6	chrX_133607389_133627620	6.58047	13.7609	10.0707	10.673	6.96859	2.70691	4.72058	7.48499	9.52725	0	0	3.68599	9.36683
Circ_PDHX_4-8	chr11_34978931_34999729	6.53559	0	6.71379	11.8589	4.40121	2.16552	7.08087	11.3902	4.39719	13.1819	0	5.52898	11.7085
Circ_THSD4_2-3	chr15_71433788_71447271	6.51296	0	15.106	4.74355	0	7.57933	16.522	4.23065	5.86292	5.27278	16.9952	1.84299	0
Circ_LIFR_2-5	chr5_38523521_38530768	6.49659	0	8.39224	11.8589	0	5.95519	0	10.4139	15.3902	6.59097	7.72511	4.60748	7.02512
Circ_AMBRA1_9-11	chr11_46515158_46529920	6.49182	13.7609	5.03534	3.55766	9.53596	5.41381	0	8.78673	4.39719	9.22736	7.72511	4.60748	5.85427
Circ_chr17_44534073_44720625	chr4_186168448_186188309	6.47941	0	0	0	10.6363	10.2862	0	6.50869	0	15.8183	13.9052	14.7439	5.85427
Circ_SNX25_2-5	chr17_44534073_44720625	6.47709	5.16032	0	0	8.80243	5.95519	37.7646	13.0174	0	0	0	0	7.02512
Circ_SKA3_4	chr13_21742127_21742538	6.4562	20.6413	0	11.8589	8.43566	10.2862	0	6.50869	10.2601	3.95458	0	5.52898	0
Circ_CRIM1_3-4	chr2_36668401_36669878	6.44404	6.88043	6.71379	10.673	3.66768	8.12072	7.08087	1.95261	5.86292	5.27278	13.9052	3.68599	3.51256
Circ_chr1_202035460_202036765	chr1_202035460_202036765	6.4214	6.88043	13.4276	7.11532	0	6.49657	0	4.88152	8.06152	0	12.3602	11.9795	5.85427
Circ_LRBA_38-42	chr1_7837220_7838229	6.41854	6.88043	8.39224	8.30121	0	8.6621	14.1617	1.95261	8.06152	9.22736	0	5.52898	5.85427
Circ_VAMP3_3-4	chr4_151408884_151520283	6.41837	0	8.39224	4.74355	3.66768	4.33105	14.1617	8.46129	0	0	21.6303	4.60748	7.02512
Circ_chr12_120628101_120785317	chr17_57153008_57181755	6.4119	0	5.03534	17.7883	0	6.49657	0	9.76303	11.7258	0	10.8152	8.29347	7.02512
Circ_FAM193B_3-5	chr5_176963359_176966148	6.40964	10.3206	5.03534	0	10.6363	7.57933	0	4.23065	10.993	3.95458	9.27013	5.52898	9.36683
Circ_TRIM37_2-8	chr12_120628101_120785317	6.40689	13.7609	0	4.74355	4.76798	2.70691	14.1617	5.53238	8.06152	0	18.5403	4.60748	0
Circ_RAD23B_2-5	chr9_110062422_110074018	6.36719	10.3206	0	13.0448	0	9.74486	0	7.81042	0	9.22736	9.27013	6.45048	10.5377
Circ_CAMSAP1_2-7	chr4_140046318_140060651	6.33284	8.60054	6.71379	0	9.90273	0	9.44116	9.4376	5.13006	7.90917	7.72511	6.45048	4.68341
Circ_ELF2_2-4	chr9_138741983_138774924	6.32997	5.16032	11.7491	5.92944	5.13475	5.95519	7.08087	4.55608	8.06152	6.59097	0	11.058	4.68341
Circ_chr8_145218674_145448187	chr8_145218674_145448187	6.32291	0	6.71379	14.2306	0	0	42.4852	0	0	6.59097	0	0	5.85427
Circ_KPNB1_8-10	chr4_106155054_106158508	6.29721	3.44021	0	5.92944	9.90273	7.03795	4.72058	12.6919	16.123	0	9.27013	6.45048	0
Circ_TET2_3	chr17_45741525_45745776	6.29538	17.2011	0	16.6024	5.13475	5.41381	0	4.55608	8.06152	5.27278	0	2.76449	10.5377
Circ_CCSER2_6-9	chr10_86198268_86237420	6.28818	0	10.0707	2.37177	12.1033	8.6621	0	9.4376	10.2601	10.5456	4.63507	7.37197	0
Circ_TIMP2_2-3	chr17_76866980_76870001	6.25383	10.3206	3.3569	0	0	0	0	0	1.46573	0	52.5307	7.37197	0
Circ_UBAP2_11-13	chr9_33948372_33956144	6.24702	6.88043	10.0707	2.37177	8.06889	5.41381	7.08087	2.92891	10.2601	6.59097	9.27013	3.68599	2.34171
Circ_UBQLN1_2-6	chr9_86292642_86301070	6.24254	6.88043	5.03534	0	8.80243	10.2862	0	6.50869	11.7258	6.59097	0	7.37197	11.7085
Circ_RERE_3	chr1_8716032_8716500	6.22884	0	0	0	14.6707	9.74486	7.08087	8.46129	9.52725	0	12.3602	12.901	0
Circ_LPGAT1_3-6	chr1_211952260_211966532	6.22561	3.44021	0	21.346	0	0	0	10.0885	12.4587	0	0	15.6654	11.7085
Circ_RPPH1_1	chr14_20811493_20811554	6.22233	3.44021	0	0	0	3.24829	11.8014	14.3191	7.32865	14.5001	10.8152	9.21497	0
Circ_GRHL2_2-4	chr8_102555469_102571040	6.16707	6.88043	0	0	7.70212	8.6621	11.8014	10.4139	0	0	0	15.6654	12.8794
Circ_NUFIP2_2	chr17_27613010_27614734	6.16053	5.16032	6.71379	10.673	3.66768	10.8276	0	4.23065	6.59579	0	7.72511	10.1365	8.19598
Circ_ESYT2_2-7	chr7_158566032_158591763	6.15447	0	8.39224	7.11532	5.50152	7.03795	0	4.23065	13.1916	9.22736	6.18009	8.29347	4.68341
Circ_chr1_155642351_155743001	chr12_105321751_105322472	6.13133	0	11.7491	0	9.1692	6.49657	4.72058	6.50869	6.59579	9.22736	10.8152	8.29347	0
Circ_SLC41A2_I	chr1_155642351_155743001	6.12888	0	0	0	10.2695	0	35.4043	0	0	0	0	13.8225	14.0502
Circ_EXOC6B_17-18	chr2_72692289_72707879	6.11513	8.60054	6.71379	3.55766	5.86829	8.12072	0	6.18325	6.59579	5.27278	4.63507	11.9795	5.85427
Circ_GDI2_2-7	chr10_5815805_5842668	6.10876	8.60054	5.03534	10.673	8.80243	5.95519	0	11.0648	5.13006	11.8638	6.18009	0	0
Circ_chr19_9727721_9767329	chr11_13435077_13443385	6.08093	12.0408	0	7.11532	5.86829	5.95519	7.08087	7.81042	5.86292	6.59097	0	6.45048	8.19598
Circ_BTBD10_3-6	chr19_9727721_9767329	6.0798	0	8.39224	10.673	2.56737	6.49657	0	8.13586	10.993	6.59097	10.8152	8.29347	0
Circ_HUWE1_21-22	chrX_53641495_53642796	6.07896	6.88043	6.71379	3.55766	2.20061	3.24829	18.8823	2.60347	8.79438	6.59097	0	6.45048	7.02512
Circ_chr6_56915572_56955692	chr6_56915572_56955692	6.05464	0	15.106	0	11.7366	0	0	0	11.7258	0	24.7203	0	9.36683
Circ_AURKA_3-6	chr20_54956489_54961589	6.02295	12.0408	11.7491	7.11532	9.1692	0	0	9.4376	8.06152	0	12.3602	0	2.34171
Circ_ARFGEF1_2-7	chr2_169018297_169038600	6.00179	0	0	10.673	4.76798	8.12072	7.08087	8.78673	4.39719	2.63639	4.63507	9.21497	11.7085
Circ_STK39_2-5	chr8_68200190_68214701	5.99791	6.88043	0	8.30121	6.23505	9.74486	0	10.7393	10.993	0	6.18009	12.901	0
Circ_DNAJC1_4-8	chr10_22171211_22209892	5.99388	0	16.7845	0	9.1692	17.8656	0	8.46129	7.32865	9.22736	3.09004	0	0
Circ_LARP4B_1-4	chr10_909683_931700	5.97879	13.7609	6.71379	0	10.6363	5.41381	11.8014	4.55608	8.06152	5.27278	0	5.52898	0
Circ_MAN1A2_2-8	chr1_117944808_118009049	5.96655	0	6.71379	10.673	9.90273	7.03795	7.08087	4.23065	6.59579	9.22736	0	10.1365	0
Circ_SPATA13_2-3	chr13_24823615_24826000	5.95165	3.44021	10.0707	0	8.80243	11.369	0	5.85782	15.3902	0	0	8.29347	8.19598
Circ_UXS1_2-9	chr5_43675613_43704502	5.91795	0	8.39224	0	0	12.9931	0	4.88152	11.7258	6.59097	9.27013	10.1365	7.02512
Circ_NNT_18-22	chr2_106739426_106782539	5.9178	6.88043	8.39224	5.92944	5.86829	11.369	0	7.48499	12.4587	0	6.18009	6.45048	0
Circ_MYOF_17-19	chr10_95140976_95148911	5.9102	0	18.4629	0	9.1692	9.74486	11.8014	0	0	17.1365	0	4.60748	0
Circ_AFF4_12-13	chr5_132227856_132228810	5.90144	8.60054	0	3.55766	0	7.57933	0	5.53238	0	10.5456	10.8152	10.1365	14.0502
Circ_PPP2CA_2-6	chr5_133534777_133541822	5.9009	10.3206	0	10.673	0	5.41381	0	7.15956	6.59579	13.1819	9.27013	0	8.19598
Circ_TPTE_10-13	chr21_10985045_10998335	5.8931	0	8.39224	0	13.5704	8.6621	16.522	10.7393	0	0	4.63507	0	8.19598
Circ_chr1_1607817_1670496	chr1_1607817_1670496	5.8533	6.88043	10.0707	9.4871	0	0	0	0	0	0	30.9004	12.901	0
Circ_chr17_40764093_40812334	chr17_40764093_40812334	5.84808	0	0	0	8.43566	0	0	13.9937	10.993	0	30.9004	0	5.85427
Circ_TMEM138_3-4	chr11_61133517_61135470	5.84734	6.88043	8.39224	0	0	7.03795	7.08087	7.15956	9.52725	0	6.18009	7.37197	10.5377
Circ_DYRK1A_I	chr21_38792601_38794168	5.84133	0	11.7491	11.8589	2.56737	5.41381	11.8014	2.27804	4.39719	0	10.8152	9.21497	0
Circ_MEIS3_2-4	chr17_57808782_57851246	5.83987	0	0	8.30121	8.06889	9.74486	0	7.48499	9.52725	0	0	12.901	14.0502
Circ_SCNM1_3-5	chr1_151139410_151139890	5.83798	0	0	7.11532	3.30091	4.87243	0	3.90521	8.06152	13.1819	3.09004	10.1365	16.392
Circ_VMP1_2-7	chr19_47919909_47920607	5.83656	0	0	0	13.9372	11.369	0	18.2243	0	0	15.4502	11.058	0
Circ_KMT2C_15-23	chr7_151917608_151935911	5.82895	12.0408	10.0707	7.11532	4.40121	5.95519	4.72058	5.85782	7.32865	0	6.18009	2.76449	3.51256
Circ_ERCC6L2_12-13	chr9_98740343_98766983	5.82713	15.481	0	3.55766	4.40121	6.49657	0	0	6.59579	9.22736	9.27013	5.52898	9.36683
Circ_BIRC6_2-10	chr2_172782047_172809519	5.82491	8.60054	6.71379	0	7.70212	6.49657	11.8014	7.15956	8.79438	0	6.18009	6.45048	0
Circ_HAT1_2-4	chr2_32602656_32641231	5.8248	5.16032	0	11.8589	8.80243	5.95519	7.08087	0	8.06152	7.90917	0	9.21497	5.85427
Circ_ERBB2_7-11	chr17_37864574_37866734	5.80948	0	0	0	0	14.0759	7.08087	7.15956	13.1916	10.5456	0	8.29347	9.36683
Circ_ZNF763_I	chr19_12058329_12087979	5.79791	0	10.0707	10.673	0	6.49657	0	5.85782	9.52725	3.95458	9.27013	5.52898	8.19598
Circ_DOPEY2_20-21	chr21_37619815_37620866	5.79028	0	0	0	6.96859	17.3242	0	0	0	27.6821	0	17.5084	0
Circ_SAFB2_10-11	chr19_5604594_5604947	5.7868	0	8.39224	17.7883	4.03445	9.20348	0	5.85782	10.2601	0	13.9052	0	0
Circ_TRPS1_5	chr8_116599228_116599831	5.78404	6.88043	5.03534	0	0	4.33105	0	9.11216	8.06152	6.59097	10.8152	9.21497	9.36683
Circ_PRRC2B_2-3	chr9_134305477_134308181	5.77652	0	0	3.55766	7.70212	0	0	5.53238	12.4587	10.5456	12.3602	10.1365	7.02512
Circ_ASAP1_2-3	chr13_41826781_41835051	5.77458	13.7609	13.4276	0	5.13475	8.6621	9.44116	6.83412	0	0	6.18009	0	5.85427
Circ_MTRF1_2-5	chr8_131370263_131374017	5.76603	0	18.4629	0	0	7.03795	14.1617	0	9.52725	0	6.18009	13.8225	0
Circ_chr10_126628943_126631876	chr10_126628943_126631876	5.75197	5.16032	13.4276	8.30121	4.76798	4.33105	4.72058	4.88152	5.13006	3.95458	4.63507	7.37197	2.34171
Circ_chr16_31733947_31885290	chr16_31733947_31885290	5.74801	0	0	0	0	0	0	0	29.3146	27.6821	0	11.9795	0
Circ_FAM188A_2-10	chr17_59440094_59445065	5.74694	0	13.4276	4.74355	2.20061	2.16552	7.08087	2.27804	7.32865	6.59097	15.4502	1.84299	5.85427
Circ_RP11-332H18.5_2-3	chr10_15858834_15889942	5.74622	3.44021	8.39224	3.55766	10.6363	5.95519	9.44116	6.50869	2.1986	5.27278	3.09004	4.60748	5.85427
Circ_DCAF5_2-5	chr14_69583083_69589077	5.73373	0	8.39224	8.30121	4.76798	5.95519	11.8014	2.27804	6.59579	7.90917	3.09004	7.37197	2.34171
Circ_EIF3E_2-7	chr7_139746684_139757834	5.73078	0	10.0707	3.55766	6.60182	9.74486	7.08087	2.27804	8.06152	0	4.63507	7.37197	9.36683
Circ_PARP12_2-5	chr8_109240496_109254142	5.72753	0	3.3569	8.30121	6.96859	8.12072	9.44116	6.50869	4.39719	9.22736	7.72511	0	4.68341
Circ_SENP2_3-10	chr3_185316200_185331196	5.7257	5.16032	5.03534	8.30121	2.93414	4.87243	11.8014	5.20695	8.06152	0	0	13.8225	3.51256
Circ_CCSER1_2-3	chr1_115262200_115263338	5.72346	0	0	0	8.06889	12.4518	0	9.11216	13.1916	0	9.27013	16.5869	0
Circ_CSDE1_16-17	chr4_91229395_91234198	5.7199	8.60054	0	5.92944	8.43566	8.12072	0	6.18325	2.93146	7.90917	7.72511	4.60748	8.19598
Circ_GPBP1_8-11	chr5_56542127_56546968	5.71805	8.60054	10.0707	4.74355	6.23505	4.33105	0	5.20695	8.06152	5.27278	7.72511	3.68599	4.68341
Circ_ZNF292_2-4	chr6_87925621_87928449	5.7075	8.60054	0	4.74355	11.3698	5.41381	0	11.7156	0	5.27278	4.63507	7.37197	9.36683
Circ_ERC1_2	chr2_64083440_64085070	5.68003	5.16032	0	4.74355	6.60182	7.03795	4.72058	5.20695	7.32865	10.5456	3.09004	5.52898	8.19598
Circ_UGP2_2-3	chr12_1136914_1137738	5.6774	0	10.0707	2.37177	0	6.49657	0	7.48499	10.993	3.95458	12.3602	7.37197	7.02512
Circ_CHD1L_2-6	chr1_146724278_146731572	5.66938	0	0	10.673	7.33536	5.95519	14.1617	3.90521	6.59579	0	6.18009	7.37197	5.85427
Circ_chr6_30592660_30863291	chr6_30592660_30863291	5.64642	8.60054	0	0	5.50152	0	14.1617	6.18325	0	3.95458	29.3554	0	0
Circ_SATB2_3-6	chr2_200233328_200298237	5.64635	5.16032	8.39224	3.55766	1.83384	9.74486	0	0	7.32865	0	10.8152	9.21497	11.7085
Circ_ERBB2IP_2-7	chr5_65284463_65310553	5.62583	3.44021	6.71379	3.55766	9.90273	6.49657	4.72058	10.7393	8.06152	0	9.27013	4.60748	0
Circ_CCT2_7-10	chr6_159004986_159010814	5.61056	0	6.71379	0	9.1692	6.49657	11.8014	6.83412	10.993	0	0	8.29347	7.02512
Circ_TMEM181_4-6	chr12_69983265_69987393	5.60932	10.3206	3.3569	9.4871	0	5.95519	4.72058	10.7393	6.59579	5.27278	6.18009	0	4.68341
Circ_RANBP17_17-20	chr5_170610203_170632616	5.59726	10.3206	6.71379	5.92944	7.33536	3.78967	14.1617	4.23065	4.39719	0	3.09004	3.68599	3.51256
Circ_chr19_53219085_53277954	chr5_118264232_118280344	5.59166	0	0	0	11.7366	4.87243	9.44116	6.18325	3.66433	7.90917	7.72511	7.37197	8.19598
Circ_DTWD2_2-4	chr5_14316622_14336836	5.58699	0	10.0707	7.11532	4.76798	6.49657	14.1617	4.23065	9.52725	7.90917	0	2.76449	0
Circ_TRIO_9-11	chr19_53219085_53277954	5.58502	0	8.39224	2.37177	7.33536	7.03795	0	6.83412	4.39719	10.5456	10.8152	4.60748	4.68341
Circ_UCHL3_3-6	chr13_76134889_76143643	5.58366	15.481	0	0	4.76798	11.369	0	18.2243	0	0	0	10.1365	7.02512
Circ_CTDP1_2-5	chr5_127474289_127488497	5.5746	3.44021	3.3569	4.74355	2.20061	8.12072	7.08087	6.50869	2.93146	6.59097	3.09004	8.29347	10.5377
Circ_SLC12A2_8-15	chr18_77455225_77464917	5.57358	3.44021	6.71379	0	6.96859	8.12072	0	4.23065	10.2601	2.63639	6.18009	10.1365	8.19598
Circ_ARHGEF12_32-36	chr11_120345269_120348235	5.54888	12.0408	10.0707	2.37177	7.70212	3.78967	14.1617	3.90521	2.93146	2.63639	4.63507	0	2.34171
Circ_CCDC66_8-10	chr3_56626998_56628056	5.54049	8.60054	15.106	0	7.33536	3.78967	0	4.88152	5.13006	3.95458	7.72511	6.45048	3.51256
Circ_MIER1_6-9	chr1_67423742_67428843	5.53552	0	0	2.37177	7.33536	9.20348	7.08087	6.50869	10.993	5.27278	0	8.29347	9.36683
Circ_SEMA3C_3-6	chr7_80439927_80458061	5.51893	20.6413	0	11.8589	6.96859	0	0	4.88152	6.59579	7.90917	0	7.37197	0
Circ_EXOC6_2-5	chr7_77407655_77408131	5.48316	0	8.39224	5.92944	6.96859	4.33105	18.8823	7.15956	9.52725	0	0	4.60748	0
Circ_NCOA2_9-10	chr8_71071740_71075089	5.48095	10.3206	0	0	7.33536	8.6621	7.08087	5.53238	8.79438	7.90917	0	10.1365	0
Circ_RBPMS_2-5	chr8_30332295_30361953	5.48009	0	0	11.8589	11.7366	3.24829	4.72058	6.83412	2.93146	6.59097	10.8152	0	7.02512
Circ_RSBN1L_7-8	chr10_94653106_94659401	5.47597	0	13.4276	5.92944	6.60182	5.95519	0	1.95261	0	11.8638	9.27013	3.68599	7.02512
Circ_SHKBP1_11-12	chr19_41089304_41089623	5.47137	0	18.4629	0	0	6.49657	16.522	0	10.993	13.1819	0	0	0
Circ_SOGA2_3-4	chr18_8718422_8720494	5.46195	5.16032	3.3569	3.55766	2.93414	0	11.8014	6.83412	9.52725	0	7.72511	6.45048	8.19598
Circ_TMEM161B_I	chr5_87516380_87541609	5.45053	8.60054	8.39224	7.11532	6.96859	4.33105	0	4.23065	5.86292	0	6.18009	5.52898	8.19598
Circ_SEPT9_3	chr17_75398141_75398785	5.42582	5.16032	16.7845	4.74355	4.03445	0	0	5.20695	10.993	0	10.8152	7.37197	0
Circ_chr14_96904172_96968937	chr5_60768508_60790237	5.40243	18.9212	3.3569	0	9.1692	6.49657	0	13.9937	3.66433	9.22736	0	0	0
Circ_ZSWIM6_2-4	chr14_96904172_96968937	5.402	0	0	0	0	5.95519	16.522	4.88152	8.06152	0	24.7203	0	4.68341
Circ_C3orf58_2-3	chr3_143704385_143708679	5.39805	0	0	0	7.70212	9.74486	0	9.11216	6.59579	10.5456	9.27013	8.29347	3.51256
Circ_CSNK1G3_1-5	chr5_122881111_122911657	5.38808	0	0	5.92944	6.23505	4.33105	9.44116	7.15956	7.32865	2.63639	0	11.058	10.5377
Circ_CUL3_2-3	chr6_76331248_76344527	5.38652	0	5.03534	3.55766	0	7.03795	11.8014	5.20695	0	7.90917	6.18009	7.37197	10.5377
Circ_SENP6_2-6	chr2_225400245_225422573	5.38603	10.3206	5.03534	0	5.50152	4.87243	0	7.48499	6.59579	7.90917	3.09004	13.8225	0
Circ_chr1_1601103_1666274	chr1_1601103_1666274	5.37116	0	0	0	10.2695	0	7.08087	11.3902	10.993	0	24.7203	0	0
Circ_KLHDC4_2-5	chr16_87782279_87795646	5.36827	20.6413	5.03534	0	1.46707	5.41381	0	6.50869	5.86292	10.5456	6.18009	2.76449	0
Circ_LMBR1_4-9	chr12_65258448_65260683	5.3613	6.88043	0	8.30121	2.93414	9.20348	16.522	0	2.93146	0	0	0	17.5628
Circ_TBC1D30_10-11	chr7_156549087_156619438	5.35838	5.16032	0	0	10.6363	10.2862	7.08087	3.25434	7.32865	13.1819	0	7.37197	0
Circ_BPTF_18-20	chr17_65924471_65928135	5.35173	10.3206	0	5.92944	0	5.95519	14.1617	5.20695	4.39719	5.27278	0	8.29347	4.68341
Circ_LARP4_2-8	chr12_50821545_50835426	5.34741	0	10.0707	0	6.23505	9.74486	0	9.4376	13.9244	9.22736	0	5.52898	0
Circ_chr19_11015627_11097269	chr19_11015627_11097269	5.34376	0	6.71379	5.92944	0	2.16552	23.6029	4.88152	5.86292	2.63639	7.72511	4.60748	0
Circ_RPS6KB1_10-13	chr17_58012554_58018304	5.33797	0	6.71379	10.673	0	0	0	3.90521	0	6.59097	10.8152	10.1365	15.2211
Circ_PVRL3_2-5	chr3_110830877_110845182	5.32354	5.16032	0	4.74355	6.60182	3.24829	4.72058	7.48499	0	7.90917	6.18009	11.9795	5.85427
Circ_NFAT5_13	chrX_149962164_149984551	5.31241	13.7609	5.03534	7.11532	6.23505	3.78967	0	5.20695	6.59579	3.95458	0	7.37197	4.68341
Circ_CD99L2_3-7	chr16_69729039_69729282	5.31002	0	6.71379	4.74355	2.56737	5.41381	7.08087	5.20695	0	9.22736	0	11.058	11.7085
Circ_chr1_106758927_106774180	chr1_106758927_106774180	5.28685	0	6.71379	8.30121	5.50152	7.03795	4.72058	10.4139	9.52725	6.59097	4.63507	0	0
Circ_INPP4B_3-8	chr2_148730308_148739650	5.28037	0	11.7491	7.11532	8.80243	3.24829	0	0	8.06152	0	4.63507	9.21497	10.5377
Circ_ORC4_2-5	chr4_143324091_143389208	5.27803	0	11.7491	0	3.30091	8.12072	11.8014	4.55608	5.86292	10.5456	4.63507	2.76449	0
Circ_MED13L_I	chr3_27453133_27465643	5.27437	12.0408	6.71379	3.55766	7.70212	4.87243	7.08087	3.90521	5.86292	0	0	9.21497	2.34171
Circ_SETD2_6-9	chr12_116674626_116675510	5.2734	3.44021	8.39224	9.4871	8.06889	6.49657	0	5.53238	8.79438	6.59097	4.63507	1.84299	0
Circ_SLC4A7_8-12	chr3_47139445_47147610	5.27222	10.3206	6.71379	4.74355	4.76798	4.87243	4.72058	8.46129	5.86292	0	0	4.60748	8.19598
Circ_THSD4_5-6	chr15_71534988_71549054	5.26007	10.3206	11.7491	5.92944	5.13475	6.49657	0	10.0885	8.79438	0	0	4.60748	0
Circ_chr8_102487410_102505017	chr15_30053342_30065560	5.25464	0	6.71379	0	11.3698	7.57933	9.44116	8.13586	0	10.5456	9.27013	0	0
Circ_IQGAP1_6-9	chr15_90982564_90986710	5.24908	0	0	0	11.003	5.41381	0	13.6682	9.52725	10.5456	4.63507	0	8.19598
Circ_TJP1_3-8	chr8_102487410_102505017	5.24657	12.0408	0	8.30121	6.23505	4.87243	9.44116	9.11216	0	0	9.27013	3.68599	0
Circ_GNB1_4-7	chr1_1735858_1749314	5.23988	0	8.39224	0	3.66768	6.49657	11.8014	0	7.32865	10.5456	0	6.45048	8.19598
Circ_ANKRD11_3-4	chr14_102661275_102676199	5.22281	0	10.0707	4.74355	12.4701	10.8276	0	10.7393	0	0	0	13.8225	0
Circ_WDR20_2-3	chr16_89371614_89383483	5.22033	0	0	0	4.40121	6.49657	23.6029	0	0	5.27278	10.8152	7.37197	4.68341
Circ_HERC1_22-27	chr15_63988323_64008672	5.19201	10.3206	0	2.37177	8.43566	7.03795	7.08087	0	8.79438	0	7.72511	0	10.5377
Circ_TBC1D31_2-10	chr8_124089351_124121860	5.18502	3.44021	5.03534	8.30121	7.70212	5.95519	9.44116	7.15956	6.59579	3.95458	4.63507	0	0
Circ_NCOA3_17-18	chr20_46270957_46276110	5.18348	8.60054	3.3569	4.74355	3.66768	8.12072	7.08087	1.95261	6.59579	0	0	11.058	7.02512
Circ_MROH1_7-11	chr8_145245687_145255444	5.16715	8.60054	0	7.11532	5.50152	3.24829	14.1617	5.20695	5.13006	6.59097	0	6.45048	0
Circ_chr19_47421745_47440665	chr19_47421745_47440665	5.15539	5.16032	3.3569	0	8.43566	2.16552	0	5.53238	0	6.59097	20.0853	0	10.5377
Circ_TMPO_2-4	chrX_44383248_44386611	5.15244	0	5.03534	0	6.23505	9.74486	0	6.50869	9.52725	6.59097	10.8152	7.37197	0
Circ_FUNDC1_4-5	chr12_98921664_98931350	5.15108	8.60054	0	4.74355	11.003	7.57933	0	3.57978	4.39719	6.59097	0	8.29347	7.02512
Circ_UBR3_2-5	chr2_170728746_170735084	5.14068	5.16032	10.0707	10.673	0	0	0	9.76303	5.13006	6.59097	6.18009	4.60748	3.51256
Circ_KMT2C_4-9	chr7_151960101_152012423	5.13405	0	0	7.11532	7.70212	7.57933	0	7.81042	8.06152	3.95458	12.3602	0	7.02512
Circ_WDR37_6-9	chr10_1130343_1142186	5.12565	0	8.39224	4.74355	2.93414	8.12072	7.08087	4.23065	5.86292	6.59097	3.09004	4.60748	5.85427
Circ_ANKRD32_5-9	chr16_72984368_72994093	5.1014	0	3.3569	5.92944	7.70212	4.87243	0	3.90521	7.32865	0	0	12.901	15.2211
Circ_ZFHX3_2-3	chr5_93978978_93990457	5.09576	0	10.0707	5.92944	9.53596	0	0	9.76303	0	5.27278	6.18009	7.37197	7.02512
Circ_BRWD1_34-37	chr17_58346811_58348842	5.09418	5.16032	8.39224	9.4871	3.30091	9.20348	0	0	0	0	9.27013	4.60748	11.7085
Circ_USP32_6-7	chr21_40578034_40584633	5.09065	0	3.3569	0	15.4042	2.70691	7.08087	3.25434	6.59579	3.95458	6.18009	5.52898	7.02512
Circ_BARD1_4-9	chr3_33725851_33738425	5.05419	0	6.71379	7.11532	0	8.12072	4.72058	5.85782	6.59579	0	10.8152	3.68599	7.02512
Circ_CLASP2_2-6	chr2_215609791_215646233	5.0501	0	8.39224	5.92944	4.03445	7.03795	0	4.23065	3.66433	10.5456	7.72511	5.52898	3.51256
Circ_WDR37_6-11	chr10_1130343_1151207	5.03691	10.3206	10.0707	4.74355	8.06889	7.57933	7.08087	5.20695	0	0	0	7.37197	0
Circ_ELP3_11-14	chr8_28013459_28019595	5.03188	6.88043	8.39224	0	6.23505	9.74486	7.08087	6.18325	6.59579	0	9.27013	0	0
Circ_PLOD2_2-7	chr3_145820542_145842016	5.02025	12.0408	0	5.92944	8.06889	4.87243	7.08087	7.81042	5.13006	3.95458	0	1.84299	3.51256
Circ_ETFA_3-8	chr15_76576098_76585041	5.00528	0	3.3569	7.11532	6.96859	10.2862	0	6.50869	7.32865	5.27278	0	7.37197	5.85427
Circ_CRIM1_2-4	chr2_36623757_36669878	4.99479	0	0	0	5.86829	7.57933	14.1617	3.90521	9.52725	6.59097	0	6.45048	5.85427
Circ_PAK2_6-7	chr3_196533450_196534785	4.9782	0	6.71379	11.8589	7.70212	6.49657	0	8.13586	0	0	0	8.29347	10.5377
Circ_LRBA_31	chr3_149563798_149629870	4.97288	8.60054	0	0	5.13475	11.369	0	3.57978	4.39719	6.59097	3.09004	11.058	5.85427
Circ_RNF13_2-7	chr4_151738276_151738409	4.96738	0	0	7.11532	5.13475	3.78967	0	8.78673	7.32865	2.63639	15.4502	0	9.36683
Circ_SMAD2_2-6	chr18_45391430_45423180	4.96271	6.88043	0	7.11532	0	6.49657	0	0	2.93146	13.1819	13.9052	5.52898	3.51256
Circ_KIAA2026_2-3	chr9_5968019_5988545	4.95032	3.44021	5.03534	0	4.03445	9.20348	0	4.88152	5.13006	0	12.3602	8.29347	7.02512
Circ_ADCY9_7-8	chr10_12123471_12136270	4.9447	0	0	9.4871	6.96859	7.57933	7.08087	5.20695	2.1986	6.59097	3.09004	6.45048	4.68341
Circ_DHTKD1_2-7	chr16_4029117_4033441	4.94101	8.60054	3.3569	9.4871	7.70212	10.8276	0	9.4376	0	5.27278	0	4.60748	0
Circ_ZCCHC6_19-23	chr9_88920107_88924932	4.9317	12.0408	0	4.74355	10.6363	12.4518	0	0	7.32865	0	0	11.9795	0
Circ_HOMER1_2-5	chr5_78734833_78752841	4.9171	3.44021	0	4.74355	5.86829	7.57933	0	7.81042	10.993	6.59097	0	11.9795	0
Circ_NUP205_6-12	chr7_135262544_135277940	4.91049	6.88043	8.39224	0	4.40121	6.49657	7.08087	4.88152	2.93146	0	7.72511	10.1365	0
Circ_EPB41L5_4-10	chr2_120830754_120836157	4.88501	5.16032	3.3569	4.74355	5.86829	10.8276	0	3.25434	3.66433	2.63639	7.72511	5.52898	5.85427
Circ_HERPUD2_2-4	chr5_145176005_145205763	4.86937	10.3206	8.39224	5.92944	3.30091	5.41381	0	5.20695	3.66433	9.22736	4.63507	0	2.34171
Circ_PRELID2_2-6	chr7_35707044_35712888	4.86562	12.0408	11.7491	2.37177	0	9.74486	0	8.13586	5.13006	0	0	9.21497	0
Circ_ITPKC_5-6	chr19_41242891_41243674	4.85478	8.60054	0	0	0	0	9.44116	4.55608	6.59579	19.7729	0	4.60748	4.68341
Circ_KANSL1L_2-4	chr2_210968828_211019335	4.85165	5.16032	0	4.74355	5.50152	6.49657	0	4.23065	7.32865	2.63639	7.72511	7.37197	7.02512
Circ_RSL1D1_3-5	chr16_11940358_11941663	4.84724	0	0	9.4871	12.1033	6.49657	0	3.25434	8.79438	2.63639	3.09004	6.45048	5.85427
Circ_APBB2_7-9	chr6_138794443_138817508	4.8447	0	5.03534	8.30121	5.13475	7.57933	7.08087	4.23065	3.66433	2.63639	6.18009	8.29347	0
Circ_BANP_6-10	chr13_28830429_28835595	4.84429	0	6.71379	4.74355	7.33536	6.49657	7.08087	3.90521	8.06152	5.27278	6.18009	0	2.34171
Circ_NBPF1_13-17	chr16_88052034_88071617	4.8427	0	8.39224	0	10.6363	9.74486	4.72058	7.48499	6.59579	0	0	0	10.5377
Circ_NHSL1_2-3	chr1_16905688_16910191	4.83875	12.0408	0	20.1601	0	0	0	0	0	10.5456	0	8.29347	7.02512
Circ_PAN3_6-8	chr4_40936473_40947087	4.83701	0	11.7491	0	0	9.74486	0	5.85782	0	0	9.27013	7.37197	14.0502
Circ_REXO4_3-4	chr9_136277419_136278041	4.82894	0	8.39224	7.11532	2.20061	3.24829	4.72058	5.20695	2.93146	5.27278	7.72511	6.45048	4.68341
Circ_chr15_71640491_71704162	chr15_71640491_71704162	4.81982	12.0408	5.03534	0	9.1692	7.03795	0	5.85782	0	7.90917	6.18009	4.60748	0
Circ_CEP70_3-6	chr3_138289160_138291774	4.81901	0	0	5.92944	10.2695	9.74486	0	8.78673	7.32865	0	4.63507	6.45048	4.68341
Circ_TRPS1_3-5	chr8_116599228_116632287	4.80369	0	3.3569	0	11.003	3.78967	0	3.90521	0	9.22736	16.9952	0	9.36683
Circ_BIRC6_16-23	chr2_230723488_230744844	4.79403	0	0	5.92944	3.30091	8.6621	0	3.25434	7.32865	11.8638	4.63507	5.52898	7.02512
Circ_TRIP12_2-3	chr2_32664576_32679010	4.79308	0	5.03534	11.8589	5.86829	7.57933	9.44116	8.13586	2.1986	0	4.63507	2.76449	0
Circ_DNAJC6_2-4	chr1_65830318_65831879	4.769	0	0	0	3.30091	11.9104	7.08087	2.92891	9.52725	7.90917	0	11.058	3.51256
Circ_BBS9_2-5	chr12_96717726_96728643	4.76436	5.16032	0	5.92944	3.66768	8.12072	7.08087	3.25434	2.93146	0	10.8152	5.52898	4.68341
Circ_CDK17_2-3	chr7_6150756_6155154	4.76282	17.2011	10.0707	0	0	7.03795	9.44116	5.20695	0	0	0	0	8.19598
Circ_USP42_2-3	chr7_33185854_33217203	4.7584	0	5.03534	11.8589	3.30091	8.12072	0	10.7393	0	7.90917	0	10.1365	0
Circ_LZIC_5-7	chr1_9991949_9994918	4.74688	0	3.3569	2.37177	11.7366	5.95519	9.44116	5.53238	8.06152	2.63639	0	5.52898	2.34171
Circ_C6orf136_3-4	chr6_30618771_30619243	4.73922	0	5.03534	4.74355	2.56737	5.41381	0	5.53238	4.39719	9.22736	4.63507	8.29347	7.02512
Circ_RERE_5-8	chr1_8601273_8674745	4.71897	8.60054	6.71379	0	6.23505	0	0	9.4376	12.4587	13.1819	0	0	0
Circ_MED13_4-8	chr16_84773915_84779279	4.71241	0	0	0	8.43566	4.33105	11.8014	5.85782	3.66433	7.90917	6.18009	3.68599	4.68341
Circ_USP10_3-4	chr17_60106902_60112969	4.70682	0	3.3569	7.11532	4.40121	5.95519	0	6.50869	1.46573	0	12.3602	8.29347	7.02512
Circ_AFTPH_2	chr19_50902108_50902741	4.69165	10.3206	6.71379	3.55766	2.93414	0	9.44116	3.57978	6.59579	0	10.8152	0	2.34171
Circ_TMEM116_5-9	chr12_112371690_112381173	4.68722	0	10.0707	0	6.60182	7.57933	9.44116	1.95261	5.13006	0	6.18009	4.60748	4.68341
Circ_POLD1_2-3	chr2_64778577_64780543	4.68577	0	0	9.4871	7.33536	7.57933	4.72058	8.46129	5.86292	0	9.27013	0	3.51256
Circ_SLC39A8_3-6	chr4_103225474_103236987	4.68249	0	13.4276	9.4871	0	6.49657	7.08087	0	5.86292	9.22736	0	4.60748	0
Circ_UBAP2_2-6	chr9_33986758_34017187	4.67919	8.60054	11.7491	3.55766	8.06889	4.33105	0	6.50869	8.06152	5.27278	0	0	0
Circ_DOCK1_2-10	chr10_128768966_128798571	4.66782	0	8.39224	0	6.60182	4.87243	7.08087	6.50869	8.79438	7.90917	0	0	5.85427
Circ_STRN3_2-7	chr14_31404369_31425448	4.65261	5.16032	0	7.11532	5.13475	9.74486	0	2.60347	3.66433	6.59097	0	6.45048	9.36683
Circ_RC3H1_2	chr1_173961893_173962273	4.6256	0	0	4.74355	9.1692	3.24829	0	4.23065	8.06152	2.63639	6.18009	5.52898	11.7085
Circ_ANKRD17_29	chr4_151656410_151729550	4.61059	0	3.3569	0	9.1692	9.74486	7.08087	4.23065	5.13006	0	4.63507	11.9795	0
Circ_LRBA_32-36	chr4_73956384_73958017	4.60966	0	0	3.55766	9.90273	4.87243	14.1617	3.57978	5.86292	0	6.18009	3.68599	3.51256
Circ_EEFSEC_3-4	chr3_127980971_127983624	4.57529	0	8.39224	7.11532	0	5.41381	11.8014	2.60347	2.1986	6.59097	6.18009	4.60748	0
Circ_CTAGE5_2-4	chr14_39746138_39748741	4.56885	5.16032	3.3569	8.30121	2.56737	2.70691	0	4.23065	4.39719	6.59097	7.72511	2.76449	7.02512
Circ_AFF1_2-3	chr4_87967318_87968746	4.55848	0	3.3569	0	4.40121	7.57933	7.08087	2.92891	9.52725	3.95458	12.3602	0	3.51256
Circ_POC1B_5-9	chr12_89860547_89866052	4.55072	0	0	7.11532	12.4701	0	4.72058	13.0174	10.2601	0	0	0	7.02512
Circ_SP3_4	chr2_174819601_174820960	4.52753	0	0	0	17.9716	10.8276	0	10.7393	6.59579	0	0	0	8.19598
Circ_GOLGA1_11-12	chr6_13639795_13644961	4.52693	0	0	7.11532	8.06889	3.78967	7.08087	8.78673	3.66433	0	0	6.45048	9.36683
Circ_RANBP9_6-9	chr9_127670656_127674305	4.52589	0	0	0	0	7.03795	7.08087	1.95261	5.86292	5.27278	6.18009	9.21497	11.7085
Circ_BAZ1A_2	chr15_76566753_76585041	4.5247	3.44021	10.0707	3.55766	2.20061	0	9.44116	1.95261	8.79438	3.95458	0	7.37197	3.51256
Circ_ETFA_3-9	chr19_5047487_5082515	4.51925	8.60054	8.39224	3.55766	6.96859	3.24829	0	6.18325	3.66433	6.59097	0	0	7.02512
Circ_KDM4B_6-9	chr14_35331250_35331528	4.51839	5.16032	3.3569	9.4871	0	5.95519	0	1.95261	2.93146	3.95458	3.09004	10.1365	8.19598
Circ_NQO1_2-3	chr16_69752026_69752437	4.51599	0	0	7.11532	9.90273	4.33105	0	7.48499	0	0	3.09004	12.901	9.36683
Circ_ACSF3_2-4	chr16_89164999_89169167	4.5086	3.44021	8.39224	4.74355	3.66768	5.41381	0	1.95261	2.93146	3.95458	7.72511	3.68599	8.19598
Circ_OMA1_2-8	chr1_58971732_59004982	4.49954	0	5.03534	5.92944	10.6363	5.95519	0	11.7156	0	0	3.09004	4.60748	7.02512
Circ_WDR1_3-5	chr4_10099335_10105610	4.47571	0	8.39224	7.11532	5.50152	6.49657	0	5.20695	11.7258	0	9.27013	0	0
Circ_ERBB4_17-20	chr2_212426628_212495319	4.47199	0	0	0	0	16.7828	7.08087	0	9.52725	0	0	20.2729	0
Circ_PDS5B_20-21	chr13_33306238_33309467	4.47064	0	0	0	2.93414	1.62414	7.08087	5.53238	4.39719	5.27278	13.9052	12.901	0
Circ_SLC38A1_2-4	chr12_46633462_46648719	4.46683	0	0	17.7883	15.771	10.8276	0	0	0	0	0	9.21497	0
Circ_chr16_21531149_21930424	chr16_21531149_21930424	4.45947	0	0	13.0448	0	11.369	0	0	16.123	0	0	8.29347	4.68341
Circ_ATAD2_20-21	chr8_124349865_124351686	4.45942	6.88043	5.03534	14.2306	2.20061	5.41381	0	2.60347	4.39719	2.63639	3.09004	0	7.02512
Circ_DCUN1D4_2-5	chr4_52729603_52744020	4.45685	0	0	10.673	5.50152	9.20348	0	6.18325	0	0	0	5.52898	16.392
Circ_RPA1_2-4	chr17_1746097_1747980	4.44585	0	16.7845	4.74355	2.56737	0	0	4.55608	2.93146	3.95458	6.18009	4.60748	7.02512
Circ_SULF2_3	chr14_89192885_89221015	4.43413	3.44021	5.03534	0	8.43566	2.70691	7.08087	3.25434	10.2601	3.95458	0	5.52898	3.51256
Circ_EML5_2-8	chr20_46365447_46365686	4.43402	6.88043	6.71379	2.37177	1.83384	2.70691	0	3.25434	5.86292	5.27278	6.18009	2.76449	9.36683
Circ_IDE_2-4	chr9_114332371_114348445	4.41182	3.44021	3.3569	10.673	5.50152	7.03795	0	2.60347	2.1986	3.95458	7.72511	6.45048	0
Circ_INPP4B_4-8	chr10_94291505_94297307	4.41162	0	0	5.92944	8.80243	7.57933	0	5.53238	5.86292	0	6.18009	3.68599	9.36683
Circ_PTGR1_5-9	chr4_143324091_143383879	4.40992	0	0	9.4871	0	14.6173	0	8.13586	17.5888	0	3.09004	0	0
Circ_PPM1D_2-5	chr17_58700882_58734202	4.40231	0	11.7491	9.4871	6.60182	9.74486	0	0	8.79438	0	0	6.45048	0
Circ_EMC2_2-3	chr8_109462052_109462721	4.39328	3.44021	0	9.4871	4.40121	8.12072	0	3.90521	8.79438	0	0	11.058	3.51256
Circ_UIMC1_9-10	chr20_45891032_45912392	4.39088	3.44021	0	0	0	9.74486	0	4.55608	9.52725	6.59097	0	8.29347	10.5377
Circ_ZMYND8_9-12	chr5_176370336_176378578	4.39039	13.7609	3.3569	5.92944	5.50152	2.70691	0	2.27804	2.1986	9.22736	7.72511	0	0
Circ_ANKHD1_4-6	chr6_135360711_135363264	4.37752	3.44021	10.0707	8.30121	6.96859	2.16552	4.72058	5.20695	5.13006	0	0	1.84299	4.68341
Circ_HBS1L_3-4	chr5_139819704_139825560	4.37527	0	6.71379	0	11.3698	0	9.44116	8.46129	4.39719	6.59097	0	5.52898	0
Circ_CHD7_2	chr15_41648237_41669502	4.3722	10.3206	5.03534	0	9.1692	5.41381	0	6.18325	0	0	10.8152	5.52898	0
Circ_NUSAP1_5-10	chr8_61653818_61655656	4.36526	17.2011	0	0	0	6.49657	7.08087	8.13586	0	5.27278	0	0	8.19598
Circ_BIRC6_10	chr2_32639837_32641231	4.35699	6.88043	8.39224	8.30121	2.93414	2.70691	9.44116	4.23065	2.1986	0	0	3.68599	3.51256
Circ_BARD1_5-9	chr2_215609791_215634036	4.34776	0	0	9.4871	5.86829	7.57933	0	4.88152	6.59579	2.63639	12.3602	2.76449	0
Circ_MAN2A1_2-4	chr5_109049221_109065214	4.33617	3.44021	0	7.11532	6.60182	3.78967	4.72058	8.78673	8.79438	5.27278	0	0	3.51256
Circ_RAB7A_2-5	chr3_128514203_128526514	4.33425	0	0	0	5.86829	7.03795	0	7.48499	13.1916	3.95458	6.18009	8.29347	0
Circ_SFMBT2_5-7	chr10_7318854_7327916	4.32224	5.16032	6.71379	0	4.03445	2.16552	7.08087	1.95261	2.1986	6.59097	6.18009	2.76449	7.02512
Circ_SPIDR_6-7	chr8_48308936_48320523	4.32101	0	0	4.74355	0	3.78967	0	2.92891	8.79438	11.8638	9.27013	4.60748	5.85427
Circ_FOXP1_I	chr21_38792601_38845182	4.31419	0	0	4.74355	7.33536	8.6621	0	10.0885	11.7258	0	0	9.21497	0
Circ_C6orf141_4	chr6_49522590_49522870	4.31252	0	3.3569	11.8589	4.76798	8.12072	0	8.46129	4.39719	0	3.09004	1.84299	5.85427
Circ_RAB11FIP1_2	chr15_33149216_33194241	4.30896	8.60054	0	5.92944	2.93414	5.95519	0	6.83412	6.59579	7.90917	0	4.60748	2.34171
Circ_DYRK1A_3-4	chr3_71542577_71551139	4.30637	0	0	3.55766	11.003	5.95519	0	5.53238	7.32865	6.59097	0	0	11.7085
Circ_FMN1_9-13	chr8_37734627_37735069	4.3062	6.88043	8.39224	0	6.60182	5.41381	7.08087	5.20695	3.66433	6.59097	0	1.84299	0
Circ_QSER1_2-4	chr11_32948703_32956981	4.30558	10.3206	6.71379	11.8589	8.06889	3.24829	0	6.18325	2.93146	0	0	0	2.34171
Circ_APBB2_6	chr6_167435897_167447459	4.30261	10.3206	0	7.11532	0	3.24829	0	6.83412	8.79438	0	0	8.29347	7.02512
Circ_FGFR1OP_8-12	chr4_41015600_41016415	4.29706	0	0	0	0	10.2862	4.72058	2.60347	8.79438	2.63639	10.8152	0	11.7085
Circ_EFR3A_2-4	chr1_205585606_205593019	4.28489	3.44021	0	0	0	10.2862	14.1617	8.46129	0	0	0	9.21497	5.85427
Circ_HERC4_9-16	chr10_69726440_69773943	4.2842	0	0	15.4165	2.56737	9.74486	16.522	7.15956	0	0	0	0	0
Circ_RAPGEF5_2-5	chr7_22347958_22357656	4.27853	0	0	9.4871	15.4042	7.03795	0	12.0411	0	0	0	7.37197	0
Circ_RLF_2-5	chr1_40654727_40668286	4.27676	0	5.03534	0	8.80243	7.57933	0	0	8.79438	9.22736	3.09004	6.45048	2.34171
Circ_ELK4_2-5	chr8_132952746_132958880	4.27592	0	3.3569	0	4.40121	0	0	4.88152	8.06152	5.27278	12.3602	8.29347	4.68341
Circ_BPTF_18-19	chr5_154330381_154346797	4.27493	0	0	2.37177	8.80243	3.78967	7.08087	6.18325	4.39719	6.59097	4.63507	2.76449	4.68341
Circ_SPIDR_7-8	chr17_65924471_65925603	4.27459	12.0408	0	0	0	3.78967	4.72058	5.20695	3.66433	0	7.72511	8.29347	5.85427
Circ_MRPL22_3-7	chr8_48320423_48353104	4.26747	6.88043	5.03534	5.92944	4.76798	2.70691	0	1.95261	3.66433	5.27278	10.8152	1.84299	2.34171
Circ_KPNA5_2-4	chr6_117010483_117013555	4.26367	5.16032	6.71379	4.74355	5.13475	3.24829	0	5.20695	5.86292	2.63639	6.18009	2.76449	3.51256
Circ_TRAPPC9_12-15	chr8_141285757_141301177	4.258	8.60054	8.39224	2.37177	7.70212	9.20348	0	6.18325	5.13006	0	0	0	3.51256
Circ_SEMA3C_3-5	chr7_80447615_80458061	4.24452	3.44021	5.03534	7.11532	4.03445	0	0	4.23065	6.59579	11.8638	0	2.76449	5.85427
Circ_LARP1B_2-4	chr4_128995615_128999117	4.22543	0	0	8.30121	2.56737	4.87243	0	0	5.86292	11.8638	0	5.52898	11.7085
Circ_SMEK1_2-4	chr14_91947920_91957146	4.22438	13.7609	6.71379	0	3.66768	5.41381	0	4.23065	2.93146	0	0	4.60748	9.36683
Circ_ERBB4_2-3	chr2_212812155_212989628	4.20836	0	0	2.37177	3.66768	3.24829	0	4.55608	0	9.22736	9.27013	6.45048	11.7085
Circ_PPP4R1_3-9	chr18_9583115_9595100	4.20016	0	6.71379	0	3.66768	10.8276	0	6.50869	2.93146	0	0	9.21497	10.5377
Circ_CHSY1_2	chr21_17205667_17214859	4.19276	6.88043	0	7.11532	6.96859	3.24829	9.44116	1.30174	4.39719	0	0	2.76449	8.19598
Circ_BARD1_2-7	chr15_101775287_101775782	4.19195	5.16032	0	11.8589	4.76798	2.16552	7.08087	5.85782	0	9.22736	0	1.84299	2.34171
Circ_SYTL2_2-4	chr11_85456680_85469157	4.19109	0	0	3.55766	4.40121	7.57933	0	7.48499	6.59579	0	0	10.1365	10.5377
Circ_USP25_17-18	chr2_215617171_215661841	4.19104	6.88043	11.7491	0	0	4.33105	0	8.13586	4.39719	0	6.18009	2.76449	5.85427
Circ_ZNF652_3-5	chr17_47388674_47390207	4.18882	12.0408	0	4.74355	8.06889	0	0	5.85782	3.66433	2.63639	7.72511	5.52898	0
Circ_MAP3K4_2-3	chr20_57242546_57248767	4.16792	3.44021	0	11.8589	4.03445	4.33105	11.8014	3.25434	5.86292	0	3.09004	0	2.34171
Circ_STX16_2-7	chr6_161455291_161471011	4.16781	0	0	0	10.2695	8.12072	7.08087	7.81042	6.59579	0	0	10.1365	0
Circ_MGAT5_I	chr2_135010666_135028121	4.15458	3.44021	8.39224	2.37177	5.50152	6.49657	0	3.90521	5.13006	3.95458	4.63507	3.68599	2.34171
Circ_RNF138_3-4	chr18_29691717_29693823	4.13951	0	10.0707	5.92944	4.76798	0	7.08087	6.50869	3.66433	3.95458	3.09004	4.60748	0
Circ_NRCAM_I	chr7_108039880_108041977	4.1278	8.60054	10.0707	4.74355	8.06889	0	0	3.25434	5.86292	6.59097	0	0	2.34171
Circ_BIRC6_2-8	chr19_34921481_34925873	4.12364	10.3206	0	8.30121	10.6363	3.78967	9.44116	0	1.46573	0	0	5.52898	0
Circ_UBA2_2-5	chr2_32602656_32626691	4.11537	0	0	0	15.771	7.57933	7.08087	4.55608	0	0	0	7.37197	7.02512
Circ_chr17_65850056_66202379	chr2_95814630_95819004	4.11498	0	0	5.92944	2.56737	3.24829	0	1.95261	2.93146	5.27278	7.72511	9.21497	10.5377
Circ_ZNF514_3-5	chr17_65850056_66202379	4.10533	0	0	0	11.7366	0	23.6029	0	13.9244	0	0	0	0
Circ_ANKRD13C_4-9	chr1_70758071_70781249	4.10481	0	0	2.37177	8.06889	2.70691	4.72058	7.81042	0	6.59097	0	6.45048	10.5377
Circ_RBM33_2-4	chr7_155499554_155511137	4.07774	8.60054	0	0	3.66768	8.12072	0	10.0885	5.86292	7.90917	0	0	4.68341
Circ_MITD1_4-6	chr2_99786013_99787892	4.06616	0	0	0	9.1692	6.49657	0	2.92891	6.59579	9.22736	6.18009	0	8.19598
Circ_PPP6R2_2-3	chr22_50810449_50832564	4.06176	0	0	5.92944	9.1692	0	9.44116	6.18325	10.993	0	0	0	7.02512
Circ_RHOBTB3_7-10	chr5_95099212_95119667	4.0581	0	0	0	8.80243	5.95519	0	6.50869	5.86292	5.27278	9.27013	0	7.02512
Circ_ATXN10_2-9	chr22_46085592_46136418	4.04781	0	0	0	0	0	14.1617	4.88152	11.7258	3.95458	4.63507	9.21497	0
Circ_PTTG1IP_3-5	chr21_46275125_46281186	4.02574	0	15.106	7.11532	5.13475	0	0	6.83412	0	3.95458	4.63507	5.52898	0
Circ_ADAMTS19_8-10	chr4_103635595_103647840	4.02495	6.88043	0	7.11532	5.86829	2.16552	0	3.57978	5.13006	2.63639	7.72511	3.68599	3.51256
Circ_MANBA_2-5	chr5_128932252_128958041	4.01851	0	0	7.11532	5.13475	2.16552	7.08087	2.92891	2.93146	7.90917	9.27013	3.68599	0
Circ_EVL_2-3	chr14_100551024_100563995	4.01334	3.44021	6.71379	4.74355	6.23505	3.78967	0	5.20695	0	2.63639	0	3.68599	11.7085
Circ_PIK3R3_2-6	chr1_46527601_46546422	4.00894	0	5.03534	0	0	6.49657	0	2.92891	7.32865	7.90917	3.09004	8.29347	7.02512
Circ_RMND5A_2-4	chr2_86968050_86980681	4.00121	0	0	0	5.50152	7.03795	0	9.11216	0	10.5456	0	6.45048	9.36683
Circ_chr6_158688266_158735300	chr20_13982934_13990619	3.98446	5.16032	0	5.92944	2.20061	3.78967	7.08087	4.23065	0	6.59097	4.63507	0	8.19598
Circ_MACROD2_I	chr11_34093273_34098189	3.98379	12.0408	0	0	5.86829	8.6621	0	6.83412	5.13006	0	9.27013	0	0
Circ_CAPRIN1_3-6	chr6_158688266_158735300	3.98242	6.88043	5.03534	0	6.23505	4.33105	7.08087	6.18325	5.86292	0	6.18009	0	0
Circ_DIP2C_2-3	chr10_518379_532470	3.98168	0	6.71379	5.92944	0	3.78967	0	3.25434	0	3.95458	4.63507	10.1365	9.36683
Circ_PPA2_2-5	chr4_106367540_106377902	3.97075	0	3.3569	0	3.66768	3.24829	14.1617	3.90521	4.39719	6.59097	4.63507	3.68599	0
Circ_KDM1A_2-8	chr1_23356962_23385660	3.96156	0	0	5.92944	9.53596	5.41381	0	7.81042	8.06152	0	6.18009	4.60748	0
Circ_SCMH1_9-10	chr1_41536267_41541123	3.95748	3.44021	8.39224	0	0	5.41381	14.1617	3.57978	5.13006	0	0	7.37197	0
Circ_PRRC2C_23-25	chr7_99952766_99953427	3.948	0	0	0	5.13475	7.03795	9.44116	0	0	11.8638	0	9.21497	4.68341
Circ_PILRB_5	chr1_171537386_171544267	3.94539	6.88043	6.71379	7.11532	4.40121	2.16552	0	1.95261	5.86292	2.63639	3.09004	1.84299	4.68341
Circ_FGGY_2-4	chr2_227729320_227732034	3.93955	0	11.7491	0	0	9.74486	0	4.55608	5.13006	0	7.72511	3.68599	4.68341
Circ_RHBDD1_2-3	chr17_57814814_57895134	3.93777	8.60054	0	2.37177	10.2695	4.87243	0	4.55608	5.13006	5.27278	6.18009	0	0
Circ_VMP1_4-10	chr1_59787208_59812070	3.93682	0	3.3569	3.55766	2.20061	4.87243	9.44116	3.25434	6.59579	6.59097	0	7.37197	0
Circ_LRP1B_3	chr1_202742246_202746222	3.93464	0	5.03534	5.92944	1.46707	6.49657	4.72058	6.83412	2.93146	0	3.09004	3.68599	7.02512
Circ_KDM5B_2-4	chr2_142237965_142238102	3.92503	0	8.39224	0	1.1003	8.12072	0	1.62717	9.52725	0	3.09004	12.901	2.34171
Circ_MARK4_3-4	chr19_45766371_45766625	3.91586	0	0	4.74355	0	5.41381	11.8014	0	8.06152	11.8638	0	2.76449	2.34171
Circ_RNF13_5-8	chr3_149613260_149639014	3.91575	3.44021	6.71379	0	5.13475	3.78967	7.08087	8.78673	5.86292	0	6.18009	0	0
Circ_CARHSP1_2-3	chr1_155646339_155649303	3.91246	10.3206	0	0	0	0	0	0	16.8559	19.7729	0	0	0
Circ_RILPL1_3-4	chr12_123983091_123984083	3.9104	0	0	0	5.86829	8.12072	0	3.90521	9.52725	0	0	10.1365	9.36683
Circ_YY1AP1_3-4	chr16_8952207_8953192	3.90938	0	8.39224	3.55766	4.03445	3.78967	0	4.88152	4.39719	3.95458	13.9052	0	0
Circ_CRY2_5-11	chr3_170077487_170079217	3.89327	6.88043	8.39224	0	5.50152	4.33105	0	4.23065	6.59579	0	6.18009	4.60748	0
Circ_SKIL_1	chr11_45883611_45893784	3.88632	0	0	0	7.70212	10.8276	9.44116	9.4376	0	9.22736	0	0	0
Circ_RPS6KA5_2-5	chr14_91409422_91467503	3.88075	6.88043	6.71379	0	6.23505	9.20348	4.72058	2.27804	0	0	0	0	10.5377
Circ_GUSBP2_1-3	chr6_26853138_26856976	3.87304	0	0	0	15.4042	9.74486	0	8.13586	13.1916	0	0	0	0
Circ_DDX21_2	chr10_70719562_70720005	3.86123	3.44021	0	0	6.23505	3.78967	0	12.0411	8.79438	0	6.18009	0	5.85427
Circ_CLIP1_9	chr15_51204275_51223168	3.85491	3.44021	10.0707	5.92944	4.40121	3.78967	0	3.25434	3.66433	0	6.18009	5.52898	0
Circ_AP4E1_2-7	chr12_122825300_122826244	3.85286	6.88043	3.3569	3.55766	4.40121	2.16552	7.08087	3.90521	4.39719	0	4.63507	0	5.85427
Circ_MALRD1_8-10	chr10_19612878_19620511	3.85208	13.7609	0	0	8.06889	2.70691	0	10.4139	0	6.59097	0	0	4.68341
Circ_ATXN2_2-3	chr11_76174865_76183884	3.84424	3.44021	0	4.74355	3.30091	2.70691	7.08087	0	5.13006	2.63639	7.72511	0	9.36683
Circ_C11orf30_6-7	chr12_111991962_111993723	3.83899	0	8.39224	0	0	6.49657	0	3.57978	0	2.63639	10.8152	8.29347	5.85427
Circ_MNAT1_2-6	chr14_61262935_61285565	3.83109	8.60054	0	0	0	3.78967	9.44116	5.53238	2.93146	9.22736	0	6.45048	0
Circ_UBXN4_2-9	chr2_136505837_136530117	3.81564	3.44021	3.3569	0	0	2.70691	9.44116	3.90521	2.1986	6.59097	0	8.29347	5.85427
Circ_BBX_4-5	chr3_107429299_107435696	3.81232	0	0	7.11532	6.60182	4.33105	4.72058	7.15956	8.79438	0	0	0	7.02512
Circ_ERBB2IP_21	chr5_65349234_65350779	3.80015	8.60054	0	7.11532	5.86829	8.6621	0	7.15956	0	0	0	0	8.19598
Circ_GNAQ_4-5	chr9_80409379_80412564	3.79766	6.88043	0	0	5.50152	0	0	6.18325	4.39719	6.59097	7.72511	8.29347	0
Circ_PTPRG_I	chr3_61608137_61609229	3.78683	0	0	7.11532	9.1692	3.24829	9.44116	0	3.66433	0	3.09004	7.37197	2.34171
Circ_chr1_1394541_1460671	chr6_16586011_16753578	3.7835	5.16032	6.71379	3.55766	2.56737	0	11.8014	2.60347	0	5.27278	7.72511	0	0
Circ_ATXN1_3-5	chr1_1394541_1460671	3.77581	8.60054	0	13.0448	6.96859	0	0	8.78673	0	7.90917	0	0	0
Circ_GNB1_2-5	chr1_1747195_1770677	3.76512	8.60054	8.39224	4.74355	1.83384	6.49657	0	3.25434	3.66433	0	0	0	8.19598
Circ_MLYCD_2-4	chr16_83940592_83945972	3.76322	0	0	0	9.1692	5.95519	0	7.81042	17.5888	0	4.63507	0	0
Circ_SUCLG2_7-9	chr3_67546222_67559327	3.76092	0	10.0707	5.92944	8.43566	0	0	6.18325	8.06152	0	0	6.45048	0
Circ_EPB41L5_17-20	chr2_120885264_120903865	3.75302	0	3.3569	7.11532	2.20061	6.49657	11.8014	0	2.93146	0	0	6.45048	4.68341
Circ_TANC2_4-5	chr17_61271352_61278318	3.75252	3.44021	6.71379	0	3.30091	2.70691	9.44116	0.650869	1.46573	2.63639	7.72511	4.60748	2.34171
Circ_TBCEL_2-7	chr11_120916383_120930794	3.73974	5.16032	5.03534	3.55766	9.1692	3.24829	0	5.20695	2.1986	5.27278	0	3.68599	2.34171
Circ_WWC3_2-3	chr21_16336791_16415895	3.73804	10.3206	0	3.55766	4.40121	4.87243	0	0	5.86292	2.63639	6.18009	0	7.02512
Circ_NRIP1_2-3	chrX_10031485_10035530	3.73728	12.0408	0	4.74355	0	4.33105	7.08087	2.60347	7.32865	3.95458	0	2.76449	0
Circ_FANCL_2-7	chr4_108603171_108615162	3.73155	6.88043	5.03534	0	11.3698	8.12072	0	5.20695	0	2.63639	0	5.52898	0
Circ_GRHL2_2-8	chr2_58425729_58459247	3.72671	0	3.3569	4.74355	3.66768	10.8276	0	7.15956	6.59579	0	0	3.68599	4.68341
Circ_PAPSS1_3-5	chr14_31139462_31144271	3.72619	10.3206	5.03534	0	3.66768	10.8276	0	3.57978	7.32865	3.95458	0	0	0
Circ_SCFD1_11-14	chr8_102555469_102611379	3.72501	0	0	10.673	0	0	9.44116	4.55608	0	0	7.72511	6.45048	5.85427
Circ_SAMD4A_2	chr14_55168780_55169298	3.71687	0	8.39224	7.11532	0	0	0	2.92891	10.993	0	7.72511	2.76449	4.68341
Circ_DYNC1H1_42-43	chr14_102486230_102489217	3.7149	0	6.71379	0	5.86829	0	9.44116	1.30174	1.46573	10.5456	4.63507	4.60748	0
Circ_ATXN10_I	chr2_231940225_231951895	3.70416	5.16032	0	0	8.80243	2.16552	4.72058	2.60347	3.66433	3.95458	6.18009	3.68599	3.51256
Circ_PSMD1_8-16	chr22_46189425_46202902	3.70198	0	13.4276	2.37177	0	4.87243	0	2.27804	5.13006	0	7.72511	2.76449	5.85427
Circ_RBL2_2-4	chr16_53472928_53481018	3.69903	0	3.3569	0	3.66768	6.49657	4.72058	4.23065	5.13006	3.95458	7.72511	2.76449	2.34171
Circ_DLG1_13-18	chr3_196807922_196846401	3.69273	0	0	9.4871	5.50152	6.49657	0	7.15956	5.13006	0	3.09004	2.76449	4.68341
Circ_PTPRK_12-13	chr6_128385903_128388937	3.68774	0	6.71379	0	4.03445	4.87243	9.44116	0	2.93146	3.95458	3.09004	9.21497	0
Circ_CANX_2-7	chr5_179132680_179137066	3.68227	0	5.03534	0	5.50152	7.03795	0	6.83412	10.993	5.27278	0	0	3.51256
Circ_PSPC1_1-6	chr13_20304379_20356931	3.68117	0	10.0707	2.37177	0	6.49657	0	5.85782	0	3.95458	10.8152	4.60748	0
Circ_BRIP1_13-16	chr7_716866_751164	3.6722	0	10.0707	0	0	7.57933	4.72058	4.23065	7.32865	0	0	10.1365	0
Circ_PRKAR1B_2-4	chr17_59820374_59857762	3.66617	6.88043	6.71379	0	5.50152	7.57933	0	6.18325	5.86292	5.27278	0	0	0
Circ_TBCD_18-23	chr17_80858527_80869665	3.66519	0	0	0	3.30091	5.95519	7.08087	0	2.1986	9.22736	9.27013	4.60748	2.34171
Circ_LRP5L_2-3	chr22_25771780_25777545	3.6595	6.88043	5.03534	0	6.23505	0	0	5.20695	4.39719	6.59097	7.72511	1.84299	0
Circ_USP32_30-32	chr17_58258685_58263012	3.65666	0	3.3569	9.4871	7.33536	4.87243	0	5.85782	0	5.27278	3.09004	4.60748	0
Circ_MAP3K5_4-7	chr6_137015278_137019820	3.64884	0	0	0	6.23505	0	9.44116	8.46129	6.59579	0	0	3.68599	9.36683
Circ_TMEM245_13-14	chr9_111812563_111812972	3.64871	0	0	0	9.53596	0	0	6.83412	0	9.22736	10.8152	7.37197	0
Circ_SDHAF2_2-3	chr11_61205097_61205585	3.64408	3.44021	0	8.30121	7.70212	7.03795	0	2.92891	2.1986	6.59097	0	5.52898	0
Circ_TDRD5_14-16	chr1_179631239_179638539	3.63944	0	3.3569	5.92944	7.70212	3.78967	0	5.20695	5.86292	3.95458	0	5.52898	2.34171
Circ_USP32_2-5	chr17_58365884_58422969	3.63885	0	3.3569	4.74355	0	2.70691	0	8.78673	4.39719	3.95458	6.18009	3.68599	5.85427
Circ_MORC3_5-7	chr21_37711077_37717005	3.63631	0	8.39224	0	5.13475	0	0	5.20695	3.66433	6.59097	0	6.45048	8.19598
Circ_ARHGAP10_14-18	chr6_107824861_107827631	3.63444	6.88043	6.71379	9.4871	0	3.78967	0	5.85782	0	0	0	7.37197	3.51256
Circ_KIAA1841_17-20	chr2_61343114_61345251	3.634	5.16032	0	0	2.93414	7.03795	0	3.57978	8.06152	3.95458	3.09004	2.76449	7.02512
Circ_RP11-191L9.4_3-6	chr22_48081949_48082955	3.63201	0	8.39224	0	9.90273	5.41381	0	6.18325	5.13006	3.95458	0	4.60748	0
Circ_SOBP_2-3	chr4_148860976_148887990	3.62527	0	6.71379	3.55766	6.60182	7.03795	0	9.76303	4.39719	0	3.09004	0	2.34171
Circ_MKL2_2-3	chr16_14173147_14234617	3.61916	0	10.0707	0	9.1692	3.78967	0	6.18325	0	5.27278	3.09004	0	5.85427
Circ_SRCAP_4	chr14_71492834_71502874	3.60945	5.16032	0	4.74355	0.733536	3.78967	9.44116	4.88152	0	5.27278	0	4.60748	4.68341
Circ_PCNX_14-19	chr16_30715385_30715636	3.60784	0	0	0	5.86829	6.49657	4.72058	0	0	14.5001	0	0	11.7085
Circ_ECE1_2-4	chr9_115024715_115060196	3.60382	0	5.03534	2.37177	0	0	9.44116	5.85782	0	7.90917	6.18009	6.45048	0
Circ_PTBP3_2-5	chr1_21599192_21616649	3.6	3.44021	0	14.2306	0	0	9.44116	0	0	5.27278	10.8152	0	0
Circ_BARD1_4-7	chr14_64465632_64489581	3.59199	5.16032	0	3.55766	7.70212	3.24829	0	2.27804	5.86292	2.63639	10.8152	1.84299	0
Circ_SYNE2_27-38	chr2_215617171_215646233	3.58652	5.16032	3.3569	0	8.43566	6.49657	4.72058	4.88152	3.66433	2.63639	0	3.68599	0
Circ_FAM53B_3-4	chr7_30590252_30601744	3.57923	3.44021	6.71379	3.55766	0	3.78967	7.08087	6.18325	5.86292	2.63639	0	3.68599	0
Circ_AC154.6_2	chr10_126370176_126384781	3.57561	0	6.71379	0	0	2.70691	0	5.20695	4.39719	5.27278	7.72511	7.37197	3.51256
Circ_ZRANB1_I	chr4_139993020_139994721	3.5735	0	0	3.55766	0	2.70691	4.72058	0	0	9.22736	6.18009	8.29347	8.19598
Circ_ELF2_5-6	chr10_126631026_126650977	3.57184	10.3206	0	7.11532	0	3.24829	0	4.88152	4.39719	3.95458	6.18009	2.76449	0
Circ_MAPK6_2-3	chr15_52338027_52342334	3.56486	6.88043	6.71379	7.11532	4.40121	0	0	2.92891	0	6.59097	4.63507	0	3.51256
Circ_TIMMDC1_2-4	chr3_119219542_119222868	3.54699	3.44021	0	0	0.733536	3.24829	0	0	2.1986	9.22736	7.72511	10.1365	5.85427
Circ_WDR41_3-8	chr5_76745585_76760634	3.54639	0	0	0	8.80243	4.33105	0	8.13586	5.13006	5.27278	0	7.37197	3.51256
Circ_KLHL8_2	chr7_141336760_141349133	3.54378	0	3.3569	7.11532	5.50152	3.78967	7.08087	7.81042	0	0	0	5.52898	2.34171
Circ_AGK_11-14	chr4_88116476_88116842	3.5418	6.88043	0	0	0	0	0	0	6.59579	11.8638	0	10.1365	7.02512
Circ_SLX4IP_3-4	chr20_10536879_10541468	3.53864	0	0	0	0	8.12072	0	4.55608	12.4587	5.27278	0	7.37197	4.68341
Circ_CEP72_2-3	chr10_52193236_52350007	3.53368	8.60054	0	2.37177	4.40121	5.95519	0	1.30174	5.86292	9.22736	0	0	4.68341
Circ_HERC2P7_1-4	chr15_23388289_23392657	3.52582	0	3.3569	0	6.60182	2.70691	16.522	0	6.59579	0	0	1.84299	4.68341
Circ_SGMS1_2-6	chr5_619105_620376	3.52577	10.3206	8.39224	7.11532	2.56737	2.16552	0	2.27804	2.1986	2.63639	4.63507	0	0
Circ_NFIB_3-6	chr8_87381168_87393858	3.5178	0	5.03534	0	0	2.70691	9.44116	4.55608	8.79438	3.95458	7.72511	0	0
Circ_WWP1_2-5	chr9_14146688_14179779	3.51753	6.88043	0	5.92944	4.40121	7.03795	0	7.15956	0	5.27278	0	5.52898	0
Circ_chr1_1606902_1669248	chr1_1606902_1669248	3.51157	0	10.0707	0	0	0	0	5.53238	0	0	20.0853	6.45048	0
Circ_DBP_3	chr19_49136701_49136912	3.506	0	0	4.74355	0	5.41381	0	0	5.13006	0	13.9052	0	12.8794
Circ_EHMT1_7-9	chr16_9009111_9011013	3.50394	0	0	9.4871	3.30091	2.16552	0	0	7.32865	9.22736	0	0	10.5377
Circ_USP7_7-10	chr9_140646783_140652463	3.50157	0	0	5.92944	2.20061	7.03795	0	5.53238	5.13006	2.63639	6.18009	7.37197	0
Circ_AGTPBP1_14-18	chr9_88211277_88248289	3.49073	5.16032	0	4.74355	3.30091	4.87243	7.08087	4.88152	5.13006	3.95458	0	2.76449	0
Circ_chr16_16425172_16468378	chr3_133876965_133914026	3.47318	0	13.4276	0	2.56737	0	0	7.81042	4.39719	0	0	6.45048	7.02512
Circ_NIPBL_2-9	chr5_36953720_36976504	3.46924	12.0408	8.39224	0	3.66768	8.6621	0	0	0	0	0	1.84299	7.02512
Circ_PHF14_14-16	chr3_185638892_185639914	3.46915	0	8.39224	3.55766	3.66768	0	4.72058	0	7.32865	6.59097	0	7.37197	0
Circ_TRA2B_5-6	chr7_11101418_11151094	3.46882	0	0	5.92944	8.43566	6.49657	9.44116	7.81042	0	0	0	0	3.51256
Circ_RYK_7-15	chr16_16425172_16468378	3.46727	6.88043	10.0707	7.11532	4.03445	1.62414	0	7.48499	4.39719	0	0	0	0
Circ_EHMT1_19-25	chr9_140705913_140712590	3.44968	3.44021	0	0	5.50152	4.87243	9.44116	2.60347	0	2.63639	0	12.901	0
Circ_OGDH_3-4	chr7_44684926_44687358	3.43866	0	6.71379	4.74355	3.30091	4.33105	0	1.62717	3.66433	3.95458	4.63507	8.29347	0
Circ_WDR37_2-5	chr10_1118056_1126416	3.43801	6.88043	6.71379	7.11532	4.03445	5.41381	0	2.60347	2.1986	3.95458	0	0	2.34171
Circ_BRIP1_10-16	chr5_179675973_179707608	3.43481	0	6.71379	8.30121	5.13475	0	0	9.76303	3.66433	3.95458	0	3.68599	0
Circ_MAPK9_2-6	chr17_59820374_59871090	3.43091	6.88043	0	4.74355	6.96859	5.41381	0	4.55608	2.1986	2.63639	3.09004	0	4.68341
Circ_APPBP2_5-9	chr4_1902353_1920350	3.42308	0	3.3569	0	2.93414	6.49657	14.1617	6.50869	3.66433	3.95458	0	0	0
Circ_MAN2A1_2-3	chr17_58538024_58543820	3.42235	8.60054	6.71379	2.37177	3.30091	3.78967	0	2.60347	4.39719	0	0	4.60748	4.68341
Circ_TC2N_4-8	chr14_92264129_92268765	3.41811	0	0	10.673	8.06889	8.12072	0	11.3902	0	0	0	2.76449	0
Circ_WHSC1_4-7	chr5_109049221_109051965	3.41767	0	8.39224	4.74355	2.56737	2.70691	0	7.81042	5.13006	2.63639	0	0	7.02512
Circ_CREBBP_2	chr15_50923614_50955243	3.41277	10.3206	0	8.30121	7.33536	4.33105	0	2.60347	8.06152	0	0	0	0
Circ_FOXP1_8-12	chr16_3900298_3901010	3.41239	0	6.71379	2.37177	9.1692	4.33105	0	7.15956	6.59579	0	0	4.60748	0
Circ_TRPM7_2-10	chr3_71064700_71102924	3.41231	0	0	0	4.76798	10.2862	0	7.81042	0	0	0	11.058	7.02512
Circ_chr19_58966550_58981211	chr9_6420912_6434173	3.39961	0	0	0	6.60182	4.87243	0	5.20695	4.39719	9.22736	7.72511	2.76449	0
Circ_BPTF_23-25	chr17_65941525_65944422	3.39949	3.44021	3.3569	3.55766	2.93414	0	0	5.85782	9.52725	6.59097	0	5.52898	0
Circ_UHRF2_2-3	chr19_58966550_58981211	3.39798	0	11.7491	9.4871	0	0	7.08087	0	12.4587	0	0	0	0
Circ_C10ORF68_I	chr10_32854486_32873232	3.38933	0	0	9.4871	11.003	5.95519	0	1.62717	0	2.63639	0	6.45048	3.51256
Circ_HIBADH_I	chr5_102432245_102433485	3.3776	8.60054	0	0	6.23505	5.41381	9.44116	0	2.93146	7.90917	0	0	0
Circ_FNBP4_3-4	chr7_27668986_27672060	3.37627	5.16032	8.39224	3.55766	0	1.08276	0	3.25434	4.39719	2.63639	6.18009	0	5.85427
Circ_GIN1_5-7	chr11_47774468_47776216	3.37526	0	6.71379	0	4.03445	3.24829	0	2.92891	6.59579	5.27278	6.18009	5.52898	0
Circ_AXIN1_3-5	chr16_354304_364683	3.36812	8.60054	6.71379	0	1.1003	0	9.44116	4.23065	2.93146	0	4.63507	2.76449	0
Circ_CDK8_10-12	chr13_26974590_26975761	3.36506	6.88043	0	3.55766	1.46707	1.62414	7.08087	0.976303	4.39719	0	0	7.37197	7.02512
Circ_CAMSAP1_4-7	chr5_127466759_127477673	3.36191	0	15.106	0	2.56737	6.49657	0	3.57978	4.39719	0	0	0	8.19598
Circ_SLC12A2_5-10	chr9_138741983_138758382	3.35841	0	0	8.30121	4.76798	1.62414	4.72058	4.23065	2.93146	0	0	5.52898	8.19598
Circ_TRIM37_3-8	chr17_57153008_57168701	3.35574	10.3206	3.3569	0	7.70212	2.16552	0	3.57978	2.93146	0	0	5.52898	4.68341
Circ_PTGR1_5-7	chr9_114341076_114348445	3.35206	5.16032	0	3.55766	5.50152	5.41381	0	3.25434	7.32865	2.63639	0	7.37197	0
Circ_ZMYM2_4	chr14_31596991_31602881	3.34271	0	0	0	7.33536	4.87243	9.44116	4.88152	2.1986	0	3.09004	8.29347	0
Circ_HECTD1_23-26	chr20_46262792_46268795	3.34155	5.16032	0	4.74355	3.30091	5.95519	0	4.55608	8.06152	0	4.63507	3.68599	0
Circ_MED13L_2-4	chr13_20567203_20568059	3.3367	0	5.03534	8.30121	2.20061	2.70691	0	5.53238	5.13006	0	0	6.45048	4.68341
Circ_NCOA3_10-16	chr12_116534474_116675510	3.33507	0	0	11.8589	3.66768	5.41381	4.72058	3.57978	3.66433	5.27278	0	1.84299	0
Circ_FOXO3_3	chr5_74130251_74137504	3.3304	0	5.03534	10.673	4.76798	0	0	2.60347	2.93146	0	9.27013	0	4.68341
Circ_CLNS1A_3-6	chr11_77330651_77336863	3.33014	0	0	5.92944	9.1692	8.6621	0	6.83412	0	0	0	0	9.36683
Circ_FAM169A_2-5	chr10_15863655_15889942	3.32648	13.7609	0	0	6.60182	1.62414	0	1.62717	4.39719	2.63639	9.27013	0	0
Circ_FAM188A_2-9	chr6_86267694_86284096	3.32614	0	3.3569	3.55766	5.13475	3.24829	0	2.27804	2.93146	0	9.27013	10.1365	0
Circ_SNX14_2-5	chr6_108984658_108986092	3.32511	0	8.39224	0	6.60182	0	0	11.7156	13.1916	0	0	0	0
Circ_chr15_34691356_34837154	chr3_110830877_110866331	3.32394	5.16032	0	0	4.76798	1.62414	4.72058	0	2.1986	5.27278	3.09004	3.68599	9.36683
Circ_LRWD1_2-3	chr7_102106264_102106717	3.32242	6.88043	3.3569	3.55766	5.86829	2.16552	0	2.60347	0	5.27278	4.63507	5.52898	0
Circ_PVRL3_2-7	chr15_34691356_34837154	3.31795	0	8.39224	0	3.30091	0	0	0	0	5.27278	16.9952	0	5.85427
Circ_ZNF839_2-7	chr14_102792322_102805560	3.31574	6.88043	6.71379	0	4.40121	3.24829	0	3.57978	0	5.27278	6.18009	0	3.51256
Circ_AL121578.2_2-3	chr15_93467551_93472321	3.31332	0	3.3569	0	8.80243	0	7.08087	3.57978	0	0	4.63507	6.45048	5.85427
Circ_CHD2_3-5	chr13_20632715_20641530	3.31302	0	0	4.74355	1.83384	3.78967	7.08087	3.90521	5.13006	3.95458	4.63507	0	4.68341
Circ_PDXDC1_2-3	chr16_15091610_15092262	3.30965	0	8.39224	0	0	2.16552	0	2.92891	7.32865	5.27278	3.09004	0	10.5377
Circ_ZMYM2_9-15	chrX_37798835_37808658	3.30743	0	13.4276	7.11532	2.20061	4.33105	0	3.25434	6.59579	0	0	2.76449	0
Circ_PTDSS1_8-12	chr8_97318672_97343323	3.29935	5.16032	6.71379	3.55766	3.66768	2.16552	0	8.78673	0	0	3.09004	6.45048	0
Circ_chr8_145299125_145467898	chr8_145299125_145467898	3.29447	0	5.03534	7.11532	0	0	7.08087	5.53238	0	3.95458	10.8152	0	0
Circ_DNMT3B_7-9	chr20_31376660_31380576	3.29281	5.16032	0	3.55766	5.50152	2.16552	4.72058	2.92891	4.39719	2.63639	3.09004	1.84299	3.51256
Circ_chr15_82769174_83145665	chr6_101163338_101173579	3.28443	3.44021	6.71379	5.92944	4.76798	5.41381	0	0	3.66433	3.95458	0	5.52898	0
Circ_ARFGEF1_20-26	chr21_30693542_30702014	3.28433	0	13.4276	0	6.60182	0	0	5.20695	0	0	7.72511	6.45048	0
Circ_ASCC3_11-13	chr8_68139682_68152525	3.27845	0	0	0	0	2.16552	11.8014	6.83412	0	0	18.5403	0	0
Circ_BACH1_2-4	chr15_82769174_83145665	3.27625	6.88043	8.39224	7.11532	2.56737	0	0	0	0	7.90917	0	6.45048	0
Circ_GTF2I_7-11	chr15_41036245_41037457	3.27497	0	13.4276	4.74355	6.96859	0	0	5.20695	5.86292	0	3.09004	0	0
Circ_RMDN3_4-5	chr7_74119496_74131270	3.26965	3.44021	0	8.30121	1.46707	1.62414	4.72058	0	3.66433	0	4.63507	5.52898	5.85427
Circ_ZDBF2_2-4	chr2_207144264_207162097	3.25825	3.44021	0	2.37177	0	3.78967	7.08087	1.95261	2.93146	2.63639	3.09004	8.29347	3.51256
Circ_RCL1_9	chr9_4860125_4860901	3.24879	3.44021	3.3569	0	3.66768	0	0	7.48499	4.39719	2.63639	7.72511	2.76449	3.51256
Circ_chr1_1588825_1653150	chr1_1588825_1653150	3.24471	12.0408	0	0	4.76798	0	0	0	7.32865	0	9.27013	5.52898	0
Circ_PRRC2B_4-5	chr9_134312007_134314448	3.24451	0	0	4.74355	1.83384	0	18.8823	2.92891	0	10.5456	0	0	0
Circ_CANX_7-10	chr5_179136874_179147561	3.23145	6.88043	6.71379	0	2.56737	3.24829	7.08087	5.85782	3.66433	0	0	2.76449	0
Circ_DHTKD1_2-6	chr10_12123471_12133683	3.21618	6.88043	0	14.2306	5.86829	1.62414	0	6.18325	1.46573	0	0	0	2.34171
Circ_EXOC6_2-6	chr9_86293356_86297981	3.21197	3.44021	0	0	5.13475	0	0	6.83412	7.32865	6.59097	0	9.21497	0
Circ_UBQLN1_3-5	chr10_94653106_94669388	3.20876	0	5.03534	4.74355	1.1003	3.24829	9.44116	3.25434	2.1986	3.95458	0	5.52898	0
Circ_chr3_13170805_13171025	chr10_76602358_76603236	3.20298	0	5.03534	0	0	8.12072	7.08087	8.46129	5.13006	0	0	4.60748	0
Circ_KAT6B_3	chr15_63821213_63855207	3.20006	0	0	0	4.03445	4.33105	0	3.90521	5.13006	0	6.18009	10.1365	4.68341
Circ_ATP7A_11-13	chr3_13170805_13171025	3.1998	0	6.71379	9.4871	4.03445	5.41381	0	2.27804	5.86292	0	0	4.60748	0
Circ_PCMT1_2-3	chrX_77270159_77275895	3.19829	0	0	0	4.03445	4.87243	4.72058	0	7.32865	9.22736	0	0	8.19598
Circ_USP3_2-9	chr6_150092298_150094305	3.19647	0	0	0	4.40121	0	7.08087	4.88152	1.46573	0	4.63507	1.84299	14.0502
Circ_FKBP8_5-6	chr15_63845914_63855207	3.19296	6.88043	0	0	3.66768	3.78967	4.72058	8.78673	5.86292	0	0	4.60748	0
Circ_USP3_4-8	chr19_18648411_18649246	3.18816	3.44021	0	4.74355	4.40121	2.16552	4.72058	3.57978	2.93146	3.95458	4.63507	3.68599	0
Circ_FBXW4_2-4	chr20_42331130_42333998	3.18055	8.60054	8.39224	0	4.40121	7.57933	0	0	3.66433	0	0	5.52898	0
Circ_MYBL2_8-9	chr10_103432672_103436193	3.17617	0	0	10.673	2.56737	4.87243	0	2.27804	9.52725	0	0	0	8.19598
Circ_chr7_65419061_65469124	chrX_47705504_47755339	3.1735	3.44021	10.0707	0	0	0	7.08087	0	5.13006	0	12.3602	0	0
Circ_LARP4B_3-4	chr7_65419061_65469124	3.1713	0	0	0	0	10.2862	0	0	0	5.27278	12.3602	10.1365	0
Circ_ZNF148_2-7	chr3_124996570_125050082	3.16998	10.3206	0	0	0	0	4.72058	5.53238	0	0	9.27013	0	8.19598
Circ_ZNF81_3-5	chr10_909683_910210	3.16564	0	6.71379	0	0	7.03795	4.72058	5.53238	5.86292	0	0	4.60748	3.51256
Circ_TRIM37_17-19	chr8_135612679_135622898	3.16253	3.44021	0	0	0	6.49657	0	5.20695	5.13006	6.59097	4.63507	6.45048	0
Circ_ZFAT_4-7	chr17_57105776_57119259	3.1606	10.3206	0	4.74355	4.03445	0	0	0	2.1986	6.59097	0	1.84299	8.19598
Circ_ANKRD11_I	chr17_58013576_58013902	3.15455	0	10.0707	0	0	1.62414	0	0	7.32865	0	0	8.29347	10.5377
Circ_BRIP1_5-14	chr16_89484692_89488713	3.14609	0	5.03534	0	4.76798	2.16552	0	3.90521	3.66433	0	15.4502	2.76449	0
Circ_RPS6KB1_11-12	chr17_59853762_59926617	3.14539	13.7609	0	0	1.83384	4.33105	0	8.78673	4.39719	0	4.63507	0	0
Circ_RBM39_7-9	chr3_3178944_3186394	3.13704	0	0	8.30121	9.53596	4.33105	0	0	7.32865	0	4.63507	0	3.51256
Circ_TRNT1_3-5	chr20_34309662_34313077	3.1351	0	0	0	5.86829	5.95519	0	4.55608	2.1986	7.90917	0	6.45048	4.68341
Circ_CCT2_7-8	chr8_90982592_90990551	3.13451	0	6.71379	7.11532	0	0	0	0	6.59579	0	4.63507	5.52898	7.02512
Circ_DNA2_2-5	chr12_69983265_69985939	3.13277	0	0	0	8.43566	3.78967	9.44116	2.92891	0	5.27278	7.72511	0	0
Circ_NBN_5-7	chr10_70218861_70229920	3.12631	0	0	9.4871	7.70212	0	9.44116	1.95261	0	6.59097	0	0	2.34171
Circ_PDE8A_15-16	chr15_85657104_85658718	3.10958	5.16032	0	0	2.93414	6.49657	0	4.88152	5.86292	0	0	11.9795	0
Circ_RPS6KA5_2-3	chr14_91444650_91467503	3.10528	5.16032	0	0	2.93414	4.87243	7.08087	3.90521	2.93146	5.27278	0	2.76449	2.34171
Circ_GIGYF2_11-16	chr4_77045802_77065626	3.10199	0	3.3569	4.74355	3.66768	2.70691	0	3.57978	6.59579	3.95458	0	2.76449	5.85427
Circ_NUP54_2-9	chr2_233651860_233660931	3.09831	0	0	0	2.56737	4.87243	0	2.92891	5.86292	2.63639	9.27013	5.52898	3.51256
Circ_SPAG9_3-5	chr17_49118862_49133843	3.08705	3.44021	0	0	0	4.33105	9.44116	5.85782	0	0	0	4.60748	9.36683
Circ_WDR89_3	chr14_64065474_64066691	3.0862	3.44021	11.7491	0	0	4.87243	0	3.57978	0	5.27278	0	4.60748	3.51256
Circ_chr16_21350242_21363459	chr9_96233423_96259881	3.08459	3.44021	8.39224	0	4.03445	1.62414	0	1.62717	2.93146	5.27278	6.18009	0	3.51256
Circ_AXIN1_2	chr16_396148_397106	3.08453	5.16032	11.7491	4.74355	1.83384	3.24829	0	2.92891	3.66433	0	0	3.68599	0
Circ_ATG2B_2-6	chr2_100065798_100081447	3.08049	5.16032	5.03534	0	6.23505	3.24829	0	3.57978	2.93146	6.59097	0	1.84299	2.34171
Circ_FAM120A_2-4	chr16_21350242_21363459	3.07948	3.44021	0	0	5.86829	9.74486	0	6.18325	5.86292	0	0	0	5.85427
Circ_REV1_2-4	chr14_96807859_96813678	3.07812	0	3.3569	5.92944	0	4.33105	0	0	3.66433	0	6.18009	6.45048	7.02512
Circ_chr1_155588676_155727114	chr7_156785638_156786875	3.07259	6.88043	11.7491	0	0	0	0	0.976303	4.39719	6.59097	0	2.76449	3.51256
Circ_chr7_156785638_156786875	chr11_62303417_62304039	3.07256	3.44021	0	0	0	1.08276	14.1617	1.62717	0	5.27278	3.09004	0	8.19598
Circ_PLEKHM1_4	chr1_155588676_155727114	3.06982	0	5.03534	0	0	0	0	0	5.86292	0	20.0853	0	5.85427
Circ_AHNAK_2-3	chr4_108603171_108622441	3.06979	0	0	0	4.03445	5.41381	0	7.15956	3.66433	0	0	3.68599	12.8794
Circ_PAPSS1_2-5	chr18_21644104_21649235	3.06704	0	5.03534	2.37177	4.03445	0	0	5.85782	5.86292	5.27278	0	3.68599	4.68341
Circ_RAB7A_4-5	chr17_43552466_43553092	3.06698	0	0	0	0	5.41381	9.44116	0	0	0	7.72511	3.68599	10.5377
Circ_TTC39C_2-4	chr3_128525215_128526514	3.06562	0	6.71379	4.74355	4.03445	5.41381	0	0	0	6.59097	0	4.60748	4.68341
Circ_UQCRC2_5-12	chr16_21973781_21987564	3.06512	5.16032	0	0	4.03445	0	0	5.85782	12.4587	0	9.27013	0	0
Circ_FBXL5_2-9	chr14_76633006_76662315	3.06399	8.60054	5.03534	2.37177	1.83384	0	7.08087	4.23065	2.93146	0	0	0	4.68341
Circ_GPATCH2L_3-9	chr15_77046149_77067458	3.06285	5.16032	0	3.55766	3.30091	4.33105	0	5.85782	1.46573	0	7.72511	1.84299	3.51256
Circ_NCOA3_11-13	chr7_158662546_158669382	3.06002	0	0	0	4.03445	4.87243	0	5.20695	2.93146	3.95458	6.18009	3.68599	5.85427
Circ_SCAPER_9-15	chr4_15626875_15646331	3.05832	6.88043	6.71379	7.11532	4.76798	0	0	2.27804	0	0	3.09004	0	5.85427
Circ_WDR60_2-4	chr20_46264066_46266527	3.05727	0	0	2.37177	2.93414	5.95519	4.72058	5.20695	0	0	10.8152	0	4.68341
Circ_CCDC91_2-6	chr4_87685746_87689129	3.05246	0	0	0	2.20061	2.70691	7.08087	2.60347	0	3.95458	0	11.058	7.02512
Circ_PTPN13_24-27	chr2_61709515_61717911	3.05055	0	15.106	0	0	0	0	8.46129	5.13006	7.90917	0	0	0
Circ_XPO1_17-23	chr12_28378728_28412375	3.04882	0	0	8.30121	3.66768	3.78967	0	0	6.59579	10.5456	0	3.68599	0
Circ_CELSR1_18-20	chr22_46780440_46785396	3.04115	5.16032	0	4.74355	5.50152	4.33105	0	2.60347	3.66433	0	7.72511	2.76449	0
Circ_PITPNB_2-7	chr2_110321943_110350696	3.03044	3.44021	0	5.92944	7.33536	0	7.08087	2.92891	2.93146	3.95458	0	2.76449	0
Circ_SEPT10_2-8	chr22_28290543_28310335	3.02924	0	8.39224	0	0	5.95519	4.72058	0	0	2.63639	0	6.45048	8.19598
Circ_ANKIB1_2-3	chrX_133607389_133632714	3.0233	6.88043	6.71379	5.92944	3.66768	0	0	1.95261	5.86292	5.27278	0	0	0
Circ_C9orf41_2-6	chr16_1675974_1682366	3.02082	0	0	5.92944	4.40121	3.24829	4.72058	4.23065	5.13006	3.95458	4.63507	0	0
Circ_CRAMP1L_3-4	chr2_136620177_136622733	3.01834	6.88043	3.3569	0	3.66768	1.08276	4.72058	1.30174	0	6.59097	3.09004	5.52898	0
Circ_GPD2_7-9	chr4_83793097_83796975	3.01701	8.60054	0	2.37177	4.76798	2.70691	0	0	3.66433	5.27278	4.63507	1.84299	2.34171
Circ_HPRT1_2-8	chr9_77611363_77632364	3.01651	0	8.39224	8.30121	5.13475	5.95519	0	3.57978	2.1986	2.63639	0	0	0
Circ_MCM6_7-8	chr7_91924203_91936970	3.01616	0	0	0	6.60182	6.49657	0	5.20695	0	0	6.18009	0	11.7085
Circ_SEC31A_5-7	chr2_157406120_157414094	3.01536	5.16032	0	0	12.8369	3.78967	0	3.25434	2.1986	0	6.18009	2.76449	0
Circ_ANO10_8-11	chr3_133901846_133914026	3.01447	0	8.39224	0	0	4.33105	0	5.53238	2.93146	5.27278	0	7.37197	2.34171
Circ_MYO5C_2-8	chr3_43591212_43607219	3.01433	5.16032	0	0	1.46707	5.41381	4.72058	3.57978	2.93146	3.95458	3.09004	0	5.85427
Circ_RYK_7-10	chr15_52561950_52575089	3.00867	0	0	0	10.2695	3.78967	0	4.88152	5.86292	5.27278	0	3.68599	2.34171
Circ_TRAPPC9_6-7	chr8_141407719_141415797	3.00793	0	13.4276	0	2.20061	0	4.72058	1.95261	2.1986	7.90917	0	3.68599	0
Circ_DENND1B_6-10	chr1_197611841_197627499	3.00146	0	3.3569	0	0	0	9.44116	7.15956	5.13006	2.63639	0	8.29347	0
Circ_GLE1_2-3	chr9_131271155_131277918	3.00132	3.44021	0	3.55766	7.33536	3.24829	0	4.55608	2.1986	3.95458	7.72511	0	0
Circ_UTRN_28-32	chr6_144808684_144814592	2.99664	3.44021	6.71379	7.11532	0	7.57933	0	0.976303	0	3.95458	6.18009	0	0
Circ_MAPKAP1_2-4	chr10_105197772_105198565	2.9943	0	5.03534	0	4.76798	2.16552	7.08087	2.92891	3.66433	0	3.09004	3.68599	3.51256
Circ_PDCD11_26-27	chr9_128419930_128434922	2.99297	10.3206	0	8.30121	0	0	0	7.48499	0	3.95458	0	0	5.85427
Circ_PSMD14_4-10	chr2_162223989_162251714	2.98775	0	0	0	9.1692	3.24829	0	6.18325	0	5.27278	0	11.9795	0
Circ_EPHA3_4-5	chr5_153413351_153414527	2.98206	0	3.3569	0	5.50152	3.24829	0	6.18325	0	10.5456	0	4.60748	2.34171
Circ_FAM114A2_2-4	chr3_89390066_89391240	2.97859	18.9212	0	0	9.90273	0	4.72058	0	2.1986	0	0	0	0
Circ_chr17_44502893_44718084	chr16_11988811_11991892	2.97281	0	10.0707	0	2.20061	6.49657	0	3.57978	5.13006	0	0	0	8.19598
Circ_BMPR2_I	chr16_11114050_11145498	2.96992	0	8.39224	0	0	7.57933	0	4.23065	0	5.27278	4.63507	5.52898	0
Circ_CANX_7-8	chr9_96238538_96261168	2.96826	12.0408	0	5.92944	0	3.24829	7.08087	0	0	2.63639	0	0	4.68341
Circ_CLEC16A_12-18	chr5_179136874_179143295	2.96784	8.60054	6.71379	4.74355	0	3.24829	0	1.62717	1.46573	0	0	9.21497	0
Circ_FAM120A_3-5	chr2_203382174_203383775	2.96707	12.0408	13.4276	0	0	0	0	0	0	0	0	10.1365	0
Circ_GSPT1_2-5	chr17_44502893_44718084	2.9662	0	0	0	0	0	0	0	8.06152	0	16.9952	0	10.5377
Circ_MAPKAP1_I	chr16_23113640_23119504	2.96267	3.44021	6.71379	0	8.06889	0	0	5.53238	4.39719	0	4.63507	2.76449	0
Circ_CYP51A1_2-7	chr7_91752434_91761186	2.95811	6.88043	5.03534	0	4.76798	3.78967	0	7.48499	2.93146	0	0	4.60748	0
Circ_MAP7_4-5	chr3_196533450_196539722	2.95703	0	5.03534	0	4.40121	5.41381	0	5.85782	4.39719	5.27278	0	2.76449	2.34171
Circ_MPPED2_2-3	chr9_128419926_128434918	2.9566	0	0	0	9.1692	0	0	1.30174	0	2.63639	10.8152	9.21497	2.34171
Circ_PAK2_6-10	chr11_30557541_30602041	2.95646	0	0	0	4.40121	4.87243	4.72058	3.57978	2.93146	0	3.09004	3.68599	8.19598
Circ_USP31_2-6	chr6_136709531_136710655	2.95594	3.44021	0	0	1.46707	5.41381	0	5.53238	5.13006	5.27278	0	9.21497	0
Circ_chr1_186034370_186349016	chr17_45741525_45752148	2.95469	5.16032	6.71379	0	0	4.33105	0	3.57978	2.93146	9.22736	0	0	3.51256
Circ_ASH1L_2	chr4_54292039_54294350	2.95456	10.3206	11.7491	0	0	3.78967	0	0.976303	0	0	3.09004	5.52898	0
Circ_ARFGEF1_2-4	chr1_155490891_155491409	2.94965	0	0	5.92944	6.60182	8.12072	0	6.83412	4.39719	0	0	0	3.51256
Circ_BRIP1_12-14	chr17_59853762_59858366	2.94822	8.60054	5.03534	8.30121	0	0	0	5.53238	0	7.90917	0	0	0
Circ_FIP1L1_12-13	chr8_68211444_68214701	2.94766	0	0	4.74355	3.30091	3.24829	0	2.27804	2.93146	7.90917	0	2.76449	8.19598
Circ_KPNB1_8-15	chr1_186034370_186349016	2.94675	0	0	0	3.66768	5.41381	0	2.60347	6.59579	6.59097	4.63507	0	5.85427
Circ_chr19_19990860_20406024	chr1_172520652_172526934	2.94334	0	0	5.92944	0	8.12072	0	0	10.993	6.59097	0	3.68599	0
Circ_GABPB1_2-6	chr1_31810022_31821821	2.94163	0	10.0707	0	2.93414	4.33105	0	3.90521	2.93146	5.27278	0	0	5.85427
Circ_MTUS1_2-3	chr8_17601113_17613470	2.93904	0	0	0	3.30091	1.62414	4.72058	3.25434	1.46573	0	9.27013	4.60748	7.02512
Circ_SUCO_2-6	chr19_19990860_20406024	2.93706	5.16032	0	4.74355	2.20061	5.41381	0	5.85782	6.59579	5.27278	0	0	0
Circ_ZCCHC17_4-7	chr15_50592986_50601995	2.93638	0	8.39224	0	4.76798	0	0	7.15956	6.59579	0	4.63507	3.68599	0
Circ_DNAJC1_2-7	chr17_11984673_11999011	2.93403	0	3.3569	0	3.66768	3.78967	7.08087	3.25434	5.86292	0	0	0	8.19598
Circ_MAP2K4_3-4	chr17_57157115_57165768	2.93226	0	0	8.30121	1.83384	0	0	5.20695	0	6.59097	7.72511	5.52898	0
Circ_TRIM37_4-7	chr10_22193451_22218070	2.9283	0	0	5.92944	4.40121	5.95519	0	5.53238	0	3.95458	0	0	9.36683
Circ_ERGIC1_8-9	chr5_172359439_172362313	2.92456	0	0	0	0.733536	5.41381	4.72058	2.27804	0	0	7.72511	3.68599	10.5377
Circ_TRIO_8-11	chr5_14304570_14336836	2.92319	8.60054	6.71379	0	1.1003	2.70691	0	4.88152	6.59579	2.63639	0	1.84299	0
Circ_BACE2_2-8	chr5_133871548_133887899	2.91496	0	0	0	0	0	0	0	7.32865	0	4.63507	10.1365	12.8794
Circ_JADE2_2-4	chr21_42598193_42629253	2.91156	0	5.03534	0	0	2.70691	4.72058	7.48499	3.66433	3.95458	0	7.37197	0
Circ_UBAP2_12-13	chr9_33948372_33953472	2.90644	0	5.03534	0	7.33536	0	9.44116	2.92891	0	0	0	10.1365	0
Circ_ANKRD36_49-52	chr3_47079156_47088111	2.90316	0	13.4276	0	4.03445	3.24829	0	6.50869	3.66433	3.95458	0	0	0
Circ_BARD1_2-9	chr2_215609791_215661841	2.90277	3.44021	0	0	6.96859	3.78967	0	6.50869	3.66433	0	0	4.60748	5.85427
Circ_FBXL17_4-6	chr2_97869805_97871872	2.90269	0	0	0	11.3698	8.6621	0	0	12.4587	0	0	0	2.34171
Circ_RNF169_2-4	chr11_74500671_74528759	2.898	0	0	11.8589	0	0	0	6.50869	5.86292	10.5456	0	0	0
Circ_SETD2_16-18	chr5_107521818_107684231	2.89646	0	0	0	2.20061	5.41381	4.72058	4.88152	7.32865	0	0	5.52898	4.68341
Circ_chr19_21427914_21926914	chr19_21427914_21926914	2.89459	0	6.71379	3.55766	5.13475	2.70691	4.72058	3.90521	2.1986	3.95458	0	1.84299	0
Circ_RBM47_I	chr14_21825356_21829372	2.89396	17.2011	3.3569	8.30121	5.86829	0	0	0	0	0	0	0	0
Circ_ESR1_4	chr4_40596275_40598817	2.89206	3.44021	6.71379	0	4.03445	1.62414	0	3.57978	2.93146	0	3.09004	4.60748	4.68341
Circ_HPS5_16	chr11_18312989_18313566	2.89069	12.0408	0	0	4.03445	6.49657	0	1.62717	0	0	4.63507	0	5.85427
Circ_SUPT16H_16-22	chr6_152265308_152265643	2.88514	0	0	5.92944	6.23505	5.41381	7.08087	2.92891	4.39719	2.63639	0	0	0
Circ_NPEPPS_20-21	chr17_45695716_45696530	2.88451	0	6.71379	4.74355	2.56737	4.87243	0	1.62717	4.39719	0	6.18009	0	3.51256
Circ_EPS15_15-18	chr12_29904599_29921008	2.8737	3.44021	10.0707	0	4.40121	0	4.72058	3.25434	3.66433	0	3.09004	1.84299	0
Circ_TMTC1_2-5	chr1_151060666_151090615	2.8685	3.44021	5.03534	0	0	5.95519	4.72058	3.90521	2.93146	6.59097	0	1.84299	0
Circ_GABPB2_2-9	chr1_51868107_51874004	2.86687	0	6.71379	7.11532	0	0	0	9.4376	5.86292	5.27278	0	0	0
Circ_SPECC1L_3-4	chr22_24698163_24709434	2.85666	0	5.03534	4.74355	4.40121	4.87243	0	3.25434	2.93146	0	0	5.52898	3.51256
Circ_TEX2_2	chr20_61488747_61490878	2.85253	3.44021	3.3569	3.55766	2.20061	0	4.72058	5.20695	8.06152	0	0	3.68599	0
Circ_THAP4_2	chr17_62289934_62291602	2.85167	0	0	0	11.3698	2.70691	0	8.13586	2.1986	3.95458	0	0	5.85427
Circ_BRIP1_10-14	chr17_59853762_59871090	2.85144	0	0	2.37177	4.03445	1.08276	9.44116	3.57978	4.39719	3.95458	0	1.84299	3.51256
Circ_TAB2_3-4	chr6_149691045_149700654	2.85087	0	0	2.37177	0	1.62414	9.44116	5.20695	0	3.95458	9.27013	0	2.34171
Circ_TCFL5_3-4	chr2_242572332_242573494	2.84559	0	8.39224	0	0	1.62414	11.8014	0	1.46573	0	6.18009	0	4.68341
Circ_chr1_148594397_148755827	chr1_15964802_15970145	2.83872	0	3.3569	4.74355	0	1.62414	14.1617	1.30174	4.39719	2.63639	0	1.84299	0
Circ_BAZ1B_8-13	chr7_72873866_72884813	2.83866	0	3.3569	5.92944	5.50152	3.78967	0	8.46129	0	0	0	0	7.02512
Circ_DDI2_5-6	chr1_148594397_148755827	2.83723	0	0	0	0	8.12072	21.2426	0	0	0	0	0	4.68341
Circ_ARHGAP32_2-4	chr11_68571468_68575106	2.83471	5.16032	0	2.37177	1.83384	2.16552	7.08087	1.95261	0	2.63639	10.8152	0	0
Circ_CPT1A_3-4	chr6_152265308_152332929	2.83046	6.88043	11.7491	5.92944	2.20061	1.62414	0	1.62717	0	3.95458	0	0	0
Circ_ESR1_4-5	chr11_128993341_129034322	2.82946	0	5.03534	9.4871	1.83384	3.24829	4.72058	2.27804	3.66433	0	0	3.68599	0
Circ_ESYT2_2-13	chr7_158552177_158591763	2.82075	3.44021	6.71379	4.74355	5.86829	0	0	0	2.1986	0	0	7.37197	3.51256
Circ_HP1BP3_5-6	chr1_21097423_21100103	2.82014	0	5.03534	8.30121	1.46707	2.16552	0	2.27804	0	2.63639	3.09004	1.84299	7.02512
Circ_MLLT10_15-17	chr10_22002701_22016857	2.81926	0	6.71379	0	0.733536	4.87243	4.72058	0.650869	5.86292	6.59097	0	3.68599	0
Circ_ANKRD36_45-54	chr6_16486203_16753578	2.81089	0	0	0	1.1003	2.16552	4.72058	1.95261	4.39719	6.59097	0	4.60748	8.19598
Circ_ATXN1_3-7	chr11_62606586_62607339	2.80933	0	0	4.74355	2.20061	0	11.8014	4.55608	1.46573	0	6.18009	2.76449	0
Circ_PHF21A_2-5	chr11_46098305_46113774	2.80684	0	0	7.11532	0.733536	7.03795	0	1.95261	5.86292	3.95458	0	0	7.02512
Circ_TRPM7_26-28	chr15_50878589_50884823	2.80677	0	0	0	6.96859	0	9.44116	5.53238	2.1986	0	3.09004	6.45048	0
Circ_WDR74_2-4	chr2_97866071_97873743	2.80616	0	0	5.92944	8.43566	1.08276	0	3.90521	6.59579	0	7.72511	0	0
Circ_chr14_74009754_74040294	chr14_74009754_74040294	2.79557	5.16032	0	8.30121	0	0	0	0	0	0	20.0853	0	0
Circ_GPD1L_3-4	chr3_32180079_32181858	2.78748	0	10.0707	0	4.03445	3.24829	0	2.60347	5.13006	5.27278	3.09004	0	0
Circ_WDR33_2-7	chr2_128520636_128528578	2.7864	0	3.3569	5.92944	11.003	2.16552	0	3.25434	2.1986	0	0	5.52898	0
Circ_ADARB1_2-3	chr21_46548317_46554747	2.77996	0	8.39224	0	0	4.87243	7.08087	7.48499	0	0	0	5.52898	0
Circ_LARP4_2-4	chr12_50821545_50824353	2.77813	5.16032	3.3569	0	3.66768	2.70691	0	7.48499	0	0	3.09004	5.52898	2.34171
Circ_FOXJ3_2-4	chr1_42730786_42776781	2.77047	0	5.03534	0	1.83384	7.03795	0	0	5.86292	0	0	6.45048	7.02512
Circ_MSANTD3_2	chr4_151719233_151729550	2.76383	8.60054	3.3569	5.92944	0	2.16552	0	3.90521	1.46573	2.63639	0	2.76449	2.34171
Circ_LRBA_32-34	chr9_103204188_103204638	2.76305	0	5.03534	4.74355	5.50152	3.24829	0	1.62717	5.13006	0	0	5.52898	2.34171
Circ_MAGI1_8-12	chr15_32819014_32825569	2.74919	6.88043	0	0	4.40121	0	0	7.48499	0	0	0	3.68599	10.5377
Circ_PDIA4_2-3	chr20_21346059_21349228	2.747	0	6.71379	0	0	0	7.08087	6.50869	2.1986	0	3.09004	7.37197	0
Circ_RP11-632K20.7_2-5	chr7_148716084_148718239	2.74674	0	0	5.92944	0	5.95519	0	5.85782	5.86292	6.59097	0	2.76449	0
Circ_XRN2_25-27	chr3_65415195_65428524	2.74668	8.60054	0	3.55766	0	4.87243	0	2.60347	5.13006	0	0	0	8.19598
Circ_ARF3_2-4	chr6_170852689_170858201	2.74479	0	0	11.8589	2.20061	3.24829	0	2.27804	2.1986	3.95458	0	3.68599	3.51256
Circ_MTDH_2-6	chr8_98673300_98703416	2.74294	5.16032	0	0	5.13475	4.33105	0	4.23065	2.93146	5.27278	0	0	5.85427
Circ_PSMB1_2-4	chr12_49333438_49334971	2.74191	6.88043	0	0	3.30091	1.08276	0	7.81042	3.66433	0	4.63507	5.52898	0
Circ_TXNDC16_2-6	chr14_53003437_53011089	2.74029	8.60054	3.3569	0	6.60182	0	0	8.46129	5.86292	0	0	0	0
Circ_ARHGAP10_I	chr12_69214105_69218431	2.73397	3.44021	0	7.11532	0	4.87243	0	2.60347	4.39719	5.27278	0	2.76449	2.34171
Circ_ARID1B_I	chr5_60768508_60768864	2.72875	5.16032	3.3569	4.74355	1.1003	0	0	6.83412	0	5.27278	0	2.76449	3.51256
Circ_ZSWIM6_2	chr4_148775827_148803083	2.72791	0	0	4.74355	2.93414	5.95519	0	6.83412	4.39719	0	0	5.52898	2.34171
Circ_MDM2_5-7	chr6_157357969_157406039	2.72501	5.16032	0	0	1.46707	2.70691	0	0	4.39719	9.22736	4.63507	2.76449	2.34171
Circ_PTOV1-AS1_3	chr19_50347573_50348149	2.72068	0	6.71379	3.55766	1.46707	0	7.08087	1.62717	2.93146	0	9.27013	0	0
Circ_UGGT2_37-38	chr13_96485181_96489456	2.71612	0	0	8.30121	1.83384	5.41381	4.72058	0	0	3.95458	0	3.68599	4.68341
Circ_SNHG14_I	chr1_8555123_8617582	2.7144	0	0	0	2.56737	2.70691	0	6.18325	4.39719	0	9.27013	2.76449	4.68341
Circ_RBM6_3-5	chr8_15508206_15531345	2.70905	0	0	0	0	5.95519	7.08087	2.92891	7.32865	0	0	9.21497	0
Circ_RERE_6-11	chr3_50004903_50012825	2.70776	5.16032	3.3569	0	2.93414	0	9.44116	4.88152	0	3.95458	0	2.76449	0
Circ_TUSC3_3-6	chr15_25650608_25660989	2.70641	0	0	4.74355	0	9.74486	0	8.46129	9.52725	0	0	0	0
Circ_VRK1_4-11	chr14_97312432_97327072	2.70544	0	3.3569	7.11532	4.40121	1.62414	0	4.88152	2.1986	3.95458	3.09004	1.84299	0
Circ_ABR_3-16	chr12_49854553_49884514	2.70002	0	0	0	6.23505	2.70691	7.08087	1.62717	0	0	7.72511	0	7.02512
Circ_ALMS1_7-9	chr1_78098800_78107340	2.6996	6.88043	3.3569	5.92944	0	7.57933	0	0	2.1986	0	0	6.45048	0
Circ_CCDC14_5-11	chr2_46228543_46237656	2.69942	3.44021	0	0	4.76798	3.78967	0	2.92891	4.39719	6.59097	4.63507	1.84299	0
Circ_CCDC91_7-9	chr17_953290_1003975	2.69746	0	0	0	5.86829	4.87243	0	0	7.32865	0	6.18009	4.60748	3.51256
Circ_PRKCE_7-10	chr12_28458582_28460682	2.69674	3.44021	3.3569	0	0	0	0	8.46129	3.66433	7.90917	0	5.52898	0
Circ_SMAD5_2-3	chr3_123649949_123667979	2.69541	5.16032	5.03534	5.92944	0.733536	4.33105	0	2.92891	2.1986	0	0	3.68599	2.34171
Circ_SPATS2_2-5	chr2_73659326_73682422	2.69521	0	0	0	0	2.70691	7.08087	6.83412	0	0	9.27013	6.45048	0
Circ_ZZZ3_2-5	chr5_135483521_135489852	2.69512	0	0	2.37177	8.06889	2.70691	0	8.13586	0	0	0	11.058	0
Circ_NEBL_I	chr10_21246660_21250708	2.68851	0	0	0	6.96859	4.33105	0	0	8.06152	0	0	12.901	0
Circ_COBLL1_8-13	chr2_165548731_165561615	2.68822	0	5.03534	3.55766	3.66768	3.78967	0	4.23065	0	3.95458	6.18009	1.84299	0
Circ_DDHD1_2-4	chr14_53558503_53570574	2.68711	0	0	7.11532	4.76798	4.87243	4.72058	2.27804	0	2.63639	3.09004	2.76449	0
Circ_CHD9_2	chr18_18945988_18983955	2.68384	6.88043	0	0	6.96859	4.33105	0	2.27804	2.93146	2.63639	6.18009	0	0
Circ_SAP130_13	chr16_53189838_53191453	2.68325	0	0	2.37177	3.30091	3.78967	0	4.88152	8.79438	3.95458	0	2.76449	2.34171
Circ_GREB1L_2-7	chr2_128747138_128747440	2.68249	0	0	3.55766	4.40121	0	4.72058	0.976303	2.1986	3.95458	3.09004	4.60748	4.68341
Circ_HP1BP3_5-10	chr1_21076216_21100103	2.6813	0	5.03534	0	0	2.70691	0	5.20695	6.59579	0	6.18009	6.45048	0
Circ_CAMLG_2-3	chr2_190656516_190682906	2.67468	0	6.71379	0	9.1692	4.33105	0	7.48499	4.39719	0	0	0	0
Circ_DLG1_13-16	chr3_196817783_196846401	2.67257	0	5.03534	13.0448	0	0	4.72058	0	0	0	9.27013	0	0
Circ_PMS1_2-5	chr8_18725184_18730243	2.66885	0	0	2.37177	2.93414	1.62414	4.72058	1.62717	0	5.27278	0	6.45048	7.02512
Circ_PPP6R3_19-22	chr5_134076753_134079742	2.66696	0	6.71379	3.55766	2.93414	5.95519	0	3.90521	6.59579	0	0	0	2.34171
Circ_PSD3_3-4	chr11_68363565_68370960	2.66684	0	0	0	6.23505	4.33105	11.8014	5.53238	1.46573	2.63639	0	0	0
Circ_AEBP2_2-3	chr18_9195549_9221997	2.65445	3.44021	0	0	0	5.95519	11.8014	2.60347	2.1986	0	3.09004	2.76449	0
Circ_ANKRD12_3-8	chr15_76580187_76585041	2.65325	3.44021	5.03534	0	1.46707	1.08276	0	0.976303	4.39719	2.63639	3.09004	7.37197	2.34171
Circ_ETFA_3-5	chr5_138979957_138994551	2.65183	0	0	0	4.03445	4.33105	11.8014	1.62717	1.46573	3.95458	0	4.60748	0
Circ_UBE2D2_2-5	chr12_19615444_19626289	2.64977	5.16032	0	0	2.20061	2.70691	0	0	5.13006	9.22736	0	7.37197	0
Circ_KIAA1429_3-4	chr8_95549331_95550574	2.64032	3.44021	0	0	7.70212	5.95519	0	8.13586	0	0	0	6.45048	0
Circ_ARAP2_2	chr17_65887960_65890281	2.63474	3.44021	3.3569	9.4871	2.20061	2.16552	0	2.92891	2.93146	0	0	2.76449	2.34171
Circ_BPTF_7-9	chr7_35050080_35058208	2.63445	0	3.3569	5.92944	0	0	14.1617	0	0	2.63639	0	5.52898	0
Circ_DPY19L1_2-6	chr3_27490142_27493989	2.63237	0	0	9.4871	0	1.62414	0	4.55608	0	0	7.72511	0	8.19598
Circ_HIATL2_2-4	chr9_99711837_99735230	2.62653	0	11.7491	5.92944	5.13475	1.62414	7.08087	0	0	0	0	0	0
Circ_SLC4A7_2-3	chr4_36230204_36231267	2.62644	3.44021	5.03534	0	0	3.78967	9.44116	2.92891	2.1986	0	0	0	4.68341
Circ_RP11-196G11.1_I	chr16_31102096_31102663	2.62173	0	8.39224	0	0	4.33105	0	7.48499	2.93146	0	4.63507	3.68599	0
Circ_SLC39A8_I	chr22_46829290_46835308	2.61915	6.88043	3.3569	0	8.80243	4.33105	0	2.92891	5.13006	0	0	0	0
Circ_CELSR1_3-5	chr4_103225474_103246155	2.61573	0	8.39224	13.0448	0	1.08276	0	2.27804	0	6.59097	0	0	0
Circ_ABHD2_2-3	chr15_89656956_89659752	2.61396	0	0	0	0	5.95519	0	8.13586	8.06152	0	0	9.21497	0
Circ_EYA3_2-6	chr17_57076742_57079075	2.61371	0	0	4.74355	0	4.87243	0	2.60347	0	6.59097	0	5.52898	7.02512
Circ_PCCA_9-12	chr13_100909849_100925600	2.61094	0	0	0	11.003	7.57933	0	6.50869	4.39719	0	0	1.84299	0
Circ_TRIM37_23-24	chr1_28362055_28384605	2.60937	3.44021	0	0	2.56737	5.95519	0	0	0	3.95458	6.18009	9.21497	0
Circ_FRYL_2-3	chr18_74561482_74583781	2.60381	0	0	4.74355	0	0	0	6.83412	6.59579	3.95458	3.09004	3.68599	2.34171
Circ_PHKB_2-7	chr4_48686690_48712715	2.59538	0	0	3.55766	0	5.95519	0	6.18325	5.86292	2.63639	0	4.60748	2.34171
Circ_TMEM181_2-6	chr6_158994452_159010814	2.59531	3.44021	0	0	1.83384	4.87243	7.08087	4.55608	6.59579	0	0	2.76449	0
Circ_ZNF236_2-5	chr16_47497810_47549512	2.59515	13.7609	6.71379	0	5.13475	0	0	5.53238	0	0	0	0	0
Circ_C15orf26_I	chr2_143712379_143718339	2.59425	0	6.71379	0	2.20061	3.24829	0	3.90521	2.93146	0	3.09004	5.52898	3.51256
Circ_KYNU_5-8	chr15_81419931_81436161	2.58922	0	0	4.74355	3.30091	1.08276	0	2.92891	4.39719	3.95458	4.63507	3.68599	2.34171
Circ_TAS2R14_2-3	chr12_11187381_11199787	2.58679	0	5.03534	4.74355	0	4.33105	11.8014	0	5.13006	0	0	0	0
Circ_CCDC6_2-3	chr15_50592986_50593565	2.58431	3.44021	0	0	6.96859	2.70691	7.08087	0	0	0	10.8152	0	0
Circ_GABPB1_5-6	chr10_61592283_61612460	2.5837	0	0	7.11532	1.83384	2.70691	0	2.92891	3.66433	0	4.63507	4.60748	3.51256
Circ_MGEA5_4-12	chr10_103552596_103570071	2.58066	0	0	8.30121	4.03445	4.33105	0	6.83412	0	3.95458	0	0	3.51256
Circ_chr11_68286969_68411492	chr11_68286969_68411492	2.57085	3.44021	0	7.11532	5.50152	2.16552	4.72058	2.92891	0	2.63639	0	0	2.34171
Circ_LRBA_29-34	chr4_151719233_151753128	2.56866	0	0	0	0	4.87243	9.44116	2.27804	5.86292	0	0	3.68599	4.68341
Circ_SRFBP1_5-7	chr5_121354955_121358102	2.56168	0	3.3569	2.37177	3.30091	4.87243	0	0	2.1986	5.27278	0	0	9.36683
Circ_CHD7_4-6	chr8_61707545_61714152	2.55377	0	0	0	5.86829	6.49657	0	3.57978	7.32865	0	0	7.37197	0
Circ_EPT1_2-6	chr2_26587170_26598016	2.55358	10.3206	5.03534	3.55766	4.03445	3.78967	0	3.90521	0	0	0	0	0
Circ_FAF1_9-13	chr2_227729320_227779067	2.55289	0	10.0707	0	4.40121	2.16552	9.44116	4.55608	0	0	0	0	0
Circ_GRHPR_2-4	chr9_37424842_37426651	2.5495	0	0	0	0.733536	8.12072	7.08087	2.60347	0	0	0	7.37197	4.68341
Circ_IARS_13-20	chr9_95018962_95032265	2.54666	0	0	2.37177	0	8.6621	9.44116	4.23065	0	0	0	0	5.85427
Circ_RHBDD1_2-6	chr1_51032749_51061888	2.54522	3.44021	3.3569	2.37177	3.30091	3.78967	0	2.60347	0	3.95458	7.72511	0	0
Circ_chr10_13534611_13652117	chr19_21512012_22002023	2.54233	6.88043	0	4.74355	1.46707	0	0	2.27804	0	5.27278	6.18009	3.68599	0
Circ_chr19_21512012_22002023	chr10_13534611_13652117	2.54196	5.16032	0	0	0	3.78967	0	1.95261	2.93146	0	10.8152	0	5.85427
Circ_FOXJ3_3-4	chr1_42730786_42744343	2.53636	0	3.3569	0	0	8.12072	0	6.50869	6.59579	0	0	0	5.85427
Circ_DGKE_I	chr6_52935855_52941341	2.53251	0	0	0	4.03445	1.08276	7.08087	4.55608	2.93146	5.27278	3.09004	0	2.34171
Circ_CCDC134_2-6	chr17_54926057_54934026	2.5284	0	3.3569	5.92944	0	2.70691	0	2.92891	5.13006	0	3.09004	3.68599	3.51256
Circ_FBXO9_2-4	chr22_42204879_42209826	2.52837	6.88043	0	0	6.60182	2.70691	0	5.20695	0	0	3.09004	0	5.85427
Circ_TRPM7_26-29	chr15_50875286_50884823	2.52651	0	0	3.55766	2.56737	0	0	6.18325	3.66433	2.63639	6.18009	5.52898	0
Circ_BCAS3_21-23	chr1_151611364_151641111	2.52028	6.88043	0	3.55766	1.1003	6.49657	7.08087	2.92891	2.1986	0	0	0	0
Circ_RNF149_2-6	chr17_59152281_59161925	2.51882	0	0	0	5.13475	3.24829	0	3.57978	0	0	10.8152	2.76449	4.68341
Circ_SNX27_2-7	chr13_96636058_96651561	2.51777	0	0	0	7.70212	4.87243	0	3.57978	5.86292	0	0	0	8.19598
Circ_UGGT2_6-10	chr2_101898321_101911643	2.51725	0	0	2.37177	0	8.6621	0	10.0885	5.13006	3.95458	0	0	0
Circ_KLHDC10_4-5	chr22_22160139_22162135	2.5118	0	0	4.74355	0	1.62414	0	3.90521	5.13006	6.59097	4.63507	0	3.51256
Circ_MAPK1_2-3	chr7_129760589_129762042	2.50724	0	0	0	7.70212	8.6621	0	3.90521	5.86292	3.95458	0	0	0
Circ_NCOR2_10-14	chr3_8977555_8983488	2.50263	0	0	8.30121	0	0	9.44116	2.92891	6.59579	0	0	2.76449	0
Circ_PROSC_2-4	chr8_37623044_37623873	2.50149	0	6.71379	3.55766	0	1.62414	0	3.90521	0	5.27278	3.09004	0	5.85427
Circ_RAD18_5-7	chr12_124904503_124915333	2.49777	0	0	0	1.46707	6.49657	0	1.30174	3.66433	0	12.3602	0	4.68341
Circ_DLG1_4	chr15_76576098_76588078	2.49429	5.16032	0	3.55766	2.93414	0	4.72058	5.20695	4.39719	3.95458	0	0	0
Circ_ETFA_2-8	chr3_197009550_197009716	2.49088	0	0	0	5.13475	3.78967	0	3.25434	3.66433	2.63639	7.72511	3.68599	0
Circ_PPP4R1_3-9	chr16_72122886_72124685	2.48849	0	0	0	2.93414	0	9.44116	1.30174	0	5.27278	4.63507	2.76449	3.51256
Circ_TXNL4B_2-3	chr18_9583115_9595151	2.48779	0	0	3.55766	4.40121	6.49657	0	5.85782	0	0	0	3.68599	5.85427
Circ_PRKG1_2	chr19_11230768_11231198	2.48455	0	0	0	0	3.24829	0	6.83412	0	0	12.3602	7.37197	0
Circ_KANSL1_3-6	chr2_15601325_15618413	2.48339	5.16032	0	0	6.60182	5.41381	0	9.11216	0	0	0	0	3.51256
Circ_LDLR_12-13	chr4_110412483_110416012	2.48111	5.16032	5.03534	0	4.40121	3.78967	0	5.85782	0	0	0	5.52898	0
Circ_NBAS_13-21	chr17_44143903_44172067	2.47962	0	0	0	0	2.16552	0	8.78673	3.66433	5.27278	6.18009	3.68599	0
Circ_SCAF8_4-6	chr6_155108995_155116273	2.47904	3.44021	0	0	4.40121	4.87243	7.08087	2.60347	3.66433	0	0	3.68599	0
Circ_SEC24B_5-6	chr10_52912924_52913090	2.47591	0	0	0	3.30091	0	0	3.90521	5.86292	0	6.18009	4.60748	5.85427
Circ_CNOT10_11-13	chr5_66055537_66084622	2.47193	0	3.3569	0	2.56737	2.16552	4.72058	3.57978	0	3.95458	4.63507	0	4.68341
Circ_MARCH6_21-22	chr3_32774915_32778982	2.46893	10.3206	0	0	2.56737	4.33105	0	2.27804	2.93146	0	0	3.68599	3.51256
Circ_MAST4_2-3	chr12_51402259_51404549	2.46712	3.44021	3.3569	5.92944	3.66768	0	4.72058	0	0	2.63639	0	0	5.85427
Circ_SLC11A2_3-4	chr5_10415600_10417516	2.4656	0	0	0	0	4.87243	11.8014	0	0	9.22736	0	3.68599	0
Circ_SYTL5_4-13	chrX_37931300_37969735	2.46556	0	5.03534	9.4871	3.30091	2.16552	0	2.27804	0	2.63639	0	0	4.68341
Circ_chr2_130872454_131258215	chr14_32559708_32563592	2.46233	0	5.03534	0	9.1692	5.41381	0	5.53238	4.39719	0	0	0	0
Circ_chr8_145215873_145448823	chr8_98698896_98703416	2.46205	0	6.71379	0	0	7.03795	0	6.83412	0	5.27278	0	3.68599	0
Circ_KANSL1L_I	chr10_1118056_1142186	2.46205	0	0	0	0	4.87243	9.44116	2.92891	2.1986	6.59097	0	0	3.51256
Circ_ARHGAP5_2	chr2_210968828_211020128	2.46129	0	5.03534	0	4.76798	0	0	0	0	0	12.3602	7.37197	0
Circ_LDLRAD3_5	chr1_204082043_204083733	2.46064	0	0	4.74355	5.13475	1.08276	0	4.55608	5.86292	0	4.63507	0	3.51256
Circ_CBFA2T2_5-6	chr13_77791975_77818086	2.46056	10.3206	0	3.55766	0	0	7.08087	4.88152	0	0	0	3.68599	0
Circ_MTDH_3-6	chr1_8555123_8601377	2.46032	0	0	10.673	2.56737	4.87243	0	0	0	0	7.72511	3.68599	0
Circ_MYCBP2_16-21	chr2_174987908_175006728	2.46028	0	0	4.74355	4.76798	3.24829	0	2.27804	5.13006	6.59097	0	2.76449	0
Circ_OLA1_5-7	chr2_130872454_131258215	2.45843	0	0	0	3.66768	6.49657	0	0	0	0	16.9952	0	2.34171
Circ_PARP4_13-15	chr13_25049610_25052414	2.4574	5.16032	0	5.92944	6.60182	0	0	4.23065	2.93146	0	4.63507	0	0
Circ_PICALM_10-12	chr11_36248635_36248980	2.4571	0	0	0	0	6.49657	0	4.55608	5.13006	0	3.09004	5.52898	4.68341
Circ_RERE_8-11	chr8_145215873_145448823	2.45609	3.44021	5.03534	2.37177	0	0	4.72058	0	0	0	13.9052	0	0
Circ_SOX13_2-4	chr11_85707869_85712201	2.45558	0	5.03534	5.92944	2.20061	0	4.72058	4.23065	3.66433	0	0	3.68599	0
Circ_WDR37_2-9	chr20_32207323_32211102	2.45544	0	10.0707	4.74355	4.03445	2.70691	0	0	4.39719	0	0	0	3.51256
Circ_FTO_5-7	chr10_7262373_7327916	2.45378	5.16032	0	0	1.83384	3.24829	4.72058	1.62717	5.13006	0	7.72511	0	0
Circ_SFMBT2_5-11	chr16_53907698_53922863	2.45215	0	0	2.37177	4.03445	0	0	6.50869	2.93146	0	7.72511	0	5.85427
Circ_SMURF2_2-5	chr17_62587202_62602758	2.45201	5.16032	0	7.11532	2.93414	4.33105	0	1.30174	1.46573	5.27278	0	1.84299	0
Circ_ZMYND8_13-14	chr20_45874752_45878183	2.44656	0	5.03534	0	1.1003	5.95519	0	3.57978	4.39719	0	0	4.60748	4.68341
Circ_FAM105B_2-7	chr5_14673751_14693203	2.44548	5.16032	0	0	1.46707	4.87243	0	3.25434	2.93146	0	4.63507	0	7.02512
Circ_chr7_102183972_102281220	chr17_57089689_57119259	2.44443	0	3.3569	0	4.40121	4.87243	0	4.23065	2.93146	0	3.09004	6.45048	0
Circ_EED_2-5	chr7_102183972_102281220	2.43999	0	0	0	0	0	0	0	9.52725	0	0	9.21497	10.5377
Circ_TLK1_11-12	chr2_171884849_171902872	2.43994	5.16032	0	0	2.20061	2.70691	0	2.27804	2.93146	0	4.63507	0	9.36683
Circ_TRIM37_17-22	chr11_85961338_85967554	2.437	0	11.7491	3.55766	2.20061	2.70691	0	2.92891	1.46573	0	4.63507	0	0
Circ_ZFAND6_2-5	chr15_80390758_80415142	2.43638	0	0	4.74355	5.50152	0	0	3.90521	5.13006	5.27278	0	0	4.68341
Circ_CHAF1B_8-11	chr7_138951079_138957186	2.4345	5.16032	0	0	3.30091	2.70691	0	3.57978	3.66433	5.27278	0	5.52898	0
Circ_CPNE3_3-6	chr8_87540764_87544808	2.43042	0	0	7.11532	2.93414	2.16552	7.08087	6.18325	0	0	0	3.68599	0
Circ_MDM2_4-7	chr6_17665470_17669777	2.43042	0	0	3.55766	0	0	0	1.62717	3.66433	6.59097	0	5.52898	8.19598
Circ_NUP153_6-9	chr21_37775056_37783902	2.42906	0	8.39224	2.37177	5.50152	0	4.72058	2.27804	2.1986	0	0	3.68599	0
Circ_PIAS2_1-2	chr12_69210592_69218431	2.42791	0	0	3.55766	2.56737	3.78967	0	4.55608	8.06152	0	3.09004	0	3.51256
Circ_UBN2_7-9	chr18_44470543_44483598	2.42581	0	0	5.92944	0	4.33105	0	2.27804	7.32865	0	4.63507	4.60748	0
Circ_ETFA_2-4	chr11_85444982_85469157	2.41662	0	0	0	0	0	0	3.25434	2.93146	3.95458	7.72511	6.45048	4.68341
Circ_OXR1_2-5	chr15_76584772_76588078	2.41621	0	0	4.74355	1.83384	0	0	0	7.32865	3.95458	0	6.45048	4.68341
Circ_SYTL2_2-7	chr8_107691438_107705105	2.41538	0	0	0	4.40121	5.41381	4.72058	6.83412	2.93146	0	0	0	4.68341
Circ_BRF1_4-6	chr14_105692406_105693097	2.41368	0	5.03534	0	1.1003	1.08276	11.8014	1.30174	5.13006	0	0	0	3.51256
Circ_CSPP1_14-15	chr8_68044186_68049838	2.41081	0	0	0	6.23505	4.87243	0	6.83412	4.39719	6.59097	0	0	0
Circ_RANBP9_3-12	chr15_52186012_52194233	2.41038	0	10.0707	7.11532	2.20061	4.33105	0	5.20695	0	0	0	0	0
Circ_RNF13_2-5	chr3_149563798_149613347	2.40617	0	5.03534	0	0	0	0	2.60347	5.13006	7.90917	0	0	8.19598
Circ_TMOD3_6-9	chr6_13632602_13659064	2.40581	0	5.03534	7.11532	4.40121	2.16552	4.72058	0	0	0	3.09004	0	2.34171
Circ_UBE2Q2_2-9	chr15_76146727_76175765	2.40399	0	0	0	1.83384	3.24829	0	6.50869	0	3.95458	3.09004	5.52898	4.68341
Circ_chr10_4872867_4951798	chr13_40293373_40301685	2.3942	3.44021	0	3.55766	3.30091	4.87243	4.72058	1.95261	2.93146	3.95458	0	0	0
Circ_COG6_14-18	chr3_169854207_169896726	2.39403	0	0	0	0	3.24829	4.72058	3.90521	4.39719	0	6.18009	2.76449	3.51256
Circ_PHC3_2-6	chr2_230701564_230744844	2.3928	0	0	2.37177	0.733536	3.24829	7.08087	3.90521	4.39719	0	4.63507	0	2.34171
Circ_RAB3IP_2-3	chr9_111843119_111870850	2.38704	0	0	3.55766	0	5.41381	0	0	5.13006	5.27278	9.27013	0	0
Circ_TBC1D12_2-3	chr10_4872867_4951798	2.3869	8.60054	0	0	0	4.33105	0	3.90521	0	0	0	8.29347	3.51256
Circ_TMEM245_2-8	chr10_96201653_96234540	2.38562	0	5.03534	0	3.30091	5.95519	0	2.92891	5.13006	0	0	2.76449	3.51256
Circ_TRIP12_2-5	chr12_70149164_70150443	2.38502	5.16032	0	4.74355	0	0	0	4.88152	0	9.22736	0	4.60748	0
Circ_AATF_3-4	chr5_32268807_32276848	2.38413	3.44021	0	7.11532	0	3.78967	4.72058	5.85782	0	0	0	3.68599	0
Circ_ADAM22_3-4	chr17_35310186_35311207	2.38173	0	0	3.55766	2.93414	8.12072	0	4.23065	5.13006	0	0	4.60748	0
Circ_FAM120B_2-4	chr5_56542127_56545403	2.3809	0	3.3569	5.92944	3.66768	0	0	5.20695	0	2.63639	3.09004	0	4.68341
Circ_GPBP1_8-10	chr4_1902353_1932497	2.38005	5.16032	0	3.55766	1.83384	0	0	5.53238	0	3.95458	6.18009	0	2.34171
Circ_MTMR12_2-6	chr7_87593949_87607727	2.37886	0	0	0	6.96859	0	7.08087	0	5.13006	0	0	0	9.36683
Circ_SLMAP_13-15	chr3_57875768_57882659	2.37812	0	6.71379	0	0	6.49657	0	0	4.39719	2.63639	0	8.29347	0
Circ_TRIM33_3-4	chr6_170626458_170639638	2.37585	0	0	0	4.03445	1.62414	0	4.23065	2.93146	2.63639	3.09004	6.45048	3.51256
Circ_WHSC1_4-8	chr1_115005726_115006178	2.37555	0	10.0707	0	0	2.70691	0	0	5.86292	0	6.18009	3.68599	0
Circ_chr20_49354394_49373352	chr1_150997087_150998149	2.37456	0	0	0	3.30091	4.33105	0	3.25434	0	2.63639	3.09004	3.68599	8.19598
Circ_chr9_86274695_86301070	chr20_49354394_49373352	2.37307	0	3.3569	0	5.13475	0	0	8.78673	0	6.59097	0	4.60748	0
Circ_GSK3B_8-9	chr9_86274695_86301070	2.37289	0	0	0	5.86829	5.95519	0	0	8.06152	3.95458	4.63507	0	0
Circ_PRUNE_4-5	chr3_119582266_119595355	2.3704	3.44021	0	5.92944	4.76798	4.33105	0	0	2.93146	3.95458	3.09004	0	0
Circ_chr19_58324662_58386594	chr11_118425174_118430579	2.36477	3.44021	0	8.30121	2.56737	2.70691	0	0	3.66433	0	0	1.84299	5.85427
Circ_chr8_145297272_145465473	chr16_10522725_10534319	2.36464	5.16032	3.3569	0	4.76798	3.78967	0	0	2.93146	0	0	3.68599	4.68341
Circ_KIAA1841_I	chr19_58324662_58386594	2.36312	0	0	0	0	0	11.8014	0	7.32865	9.22736	0	0	0
Circ_ATF7IP2_2-6	chr5_138145727_138163407	2.35952	6.88043	10.0707	0	4.03445	0	0	0	7.32865	0	0	0	0
Circ_CTNNA1_4-7	chr8_145297272_145465473	2.35907	6.88043	0	8.30121	0	0	9.44116	0	0	0	0	3.68599	0
Circ_IFT46_3-7	chr2_61340905_61345251	2.35586	0	0	4.74355	2.93414	5.41381	0	1.95261	0	0	0	7.37197	5.85427
Circ_chr4_32147675_32159703	chr4_32147675_32159703	2.35308	0	0	7.11532	2.93414	2.70691	0	7.15956	0	0	4.63507	3.68599	0
Circ_N4BP2L2_2	chr5_80021272_80040434	2.35294	0	0	0	0	2.70691	0	0.976303	5.13006	6.59097	4.63507	0	8.19598
Circ_DNAJC1_4-7	chr10_22193451_22209892	2.35116	0	8.39224	0	0	0	0	0	3.66433	5.27278	0	7.37197	3.51256
Circ_LARGE_2-3	chr2_206992521_206994966	2.3487	0	5.03534	3.55766	0	5.41381	0	2.60347	8.06152	0	0	0	3.51256
Circ_MSH3_9-12	chr22_34157358_34252790	2.34716	0	0	10.673	6.60182	4.33105	0	1.95261	0	0	0	4.60748	0
Circ_NDUFS1_15-16	chr13_33109906_33111164	2.34621	0	8.39224	2.37177	5.13475	2.70691	0	0	5.86292	0	0	3.68599	0
Circ_FUT8_I	chr4_37633007_37636745	2.34372	3.44021	3.3569	0	6.60182	1.08276	0	4.55608	0	2.63639	0	6.45048	0
Circ_CCDC134_2-4	chr2_212483902_212522553	2.34267	0	0	0	8.80243	3.78967	0	5.53238	1.46573	0	6.18009	0	2.34171
Circ_ERBB4_16-19	chr14_65922339_65924925	2.33979	0	0	0	6.60182	2.16552	0	7.15956	0	3.95458	0	0	8.19598
Circ_RELL1_5-6	chr22_42204879_42206295	2.33945	0	5.03534	0	1.83384	3.24829	0	2.27804	0	9.22736	0	6.45048	0
Circ_STRBP_5-6	chr14_90390857_90398971	2.3391	0	5.03534	7.11532	8.80243	0	0	0	2.93146	0	0	1.84299	2.34171
Circ_EFCAB11_4-6	chr9_125932181_125936121	2.33702	0	0	0	0.733536	3.78967	7.08087	1.62717	0	5.27278	0	3.68599	5.85427
Circ_CNOT2_3-5	chr8_37727938_37735069	2.33015	0	0	0	0	4.87243	4.72058	2.27804	5.13006	0	3.09004	5.52898	2.34171
Circ_RAB11FIP1_2-4	chr12_70671912_70713144	2.32884	0	0	0	1.83384	1.62414	0	4.55608	3.66433	0	4.63507	4.60748	7.02512
Circ_C2orf42_3-4	chr11_107916997_107925682	2.31672	3.44021	5.03534	5.92944	1.46707	2.16552	4.72058	2.27804	0	0	0	2.76449	0
Circ_CUL5_3-7	chr2_70406664_70409129	2.31616	5.16032	0	0	0	4.33105	0	2.27804	3.66433	0	12.3602	0	0
Circ_FUT8_I	chr9_134330463_134334743	2.31354	5.16032	0	0	2.93414	2.70691	0	2.92891	2.1986	0	4.63507	3.68599	3.51256
Circ_PRRC2B_10-11	chr14_65922339_65931191	2.31172	0	0	3.55766	1.46707	1.62414	7.08087	2.92891	0	2.63639	3.09004	1.84299	3.51256
Circ_SCAMP1_3-6	chr8_135521862_135533244	2.31079	0	5.03534	0	3.66768	0	4.72058	3.25434	2.93146	0	0	4.60748	3.51256
Circ_ZFAT_13-15	chr6_152128978_152265643	2.30981	3.44021	0	3.55766	0	0	14.1617	2.60347	0	3.95458	0	0	0
Circ_ESR1_1-4	chr5_77711344_77717784	2.30674	3.44021	0	0	7.70212	0	0	3.25434	2.1986	0	4.63507	6.45048	0
Circ_KANSL1L_2	chr12_117365828_117402659	2.302	0	0	0	0	3.78967	0	3.90521	5.13006	0	9.27013	5.52898	0
Circ_ERCC6_6-7	chr2_211018219_211019335	2.29861	0	3.3569	2.37177	3.66768	7.03795	0	2.92891	5.13006	0	3.09004	0	0
Circ_FBXW8_2-5	chr10_50708584_50714058	2.29638	5.16032	3.3569	0	0	4.33105	4.72058	4.88152	0	0	0	2.76449	2.34171
Circ_UGCG_2-3	chr9_114676885_114678116	2.29549	0	0	5.92944	0	1.08276	0	4.88152	2.93146	5.27278	0	2.76449	4.68341
Circ_LRCH3_2-4	chr3_197541779_197547301	2.29134	0	0	0	0	7.03795	0	4.88152	5.86292	0	0	7.37197	2.34171
Circ_LRP11_2-5	chr2_44428325_44436466	2.29082	0	0	9.4871	0	3.24829	0	2.27804	0	3.95458	6.18009	0	2.34171
Circ_PPM1B_2-3	chr6_150157221_150174296	2.28695	0	0	0	1.83384	2.70691	0	2.92891	10.2601	0	0	7.37197	2.34171
Circ_ATP9A_5-6	chr20_50290692_50292747	2.28153	0	0	0	0	3.24829	0	0	0	3.95458	0	11.9795	8.19598
Circ_BRWD1_30-32	chr21_40587163_40590586	2.27794	0	3.3569	0	0	5.41381	0	4.23065	2.93146	3.95458	0	2.76449	4.68341
Circ_TRIM37_7-8	chr17_57153008_57157238	2.27645	5.16032	0	7.11532	2.93414	0	0	0.976303	2.1986	6.59097	0	0	2.34171
Circ_ZNF292_2-5	chr6_87925621_87943245	2.27584	6.88043	5.03534	0	4.76798	3.78967	0	3.90521	2.93146	0	0	0	0
Circ_chr16_30204679_30300002	chr5_128861977_128902228	2.27413	3.44021	0	7.11532	3.66768	3.78967	4.72058	4.55608	0	0	0	0	0
Circ_chr6_32632575_32726908	chr11_76224430_76239510	2.27332	0	0	0	4.40121	2.70691	0	5.20695	3.66433	5.27278	0	3.68599	2.34171
Circ_chrX_16753350_16804712	chr16_30204679_30300002	2.27321	12.0408	0	0	0	0	0	0	7.32865	7.90917	0	0	0
Circ_ADAMTS19_I	chr6_32632575_32726908	2.27308	0	0	0	0	0	0	0	6.59579	0	16.9952	3.68599	0
Circ_C11orf30_9-13	chrX_16753350_16804712	2.27139	3.44021	0	4.74355	2.56737	2.70691	0	4.55608	0	0	4.63507	4.60748	0
Circ_EHBP1_16-21	chr1_21295967_21307720	2.27103	5.16032	0	0	8.06889	1.62414	0	2.92891	2.1986	2.63639	4.63507	0	0
Circ_EIF4G3_3-6	chr2_63206323_63223901	2.27083	0	0	0	0	4.87243	0	1.62717	0	0	3.09004	8.29347	9.36683
Circ_TFDP2_2-3	chr3_141811903_141820683	2.26783	0	5.03534	7.11532	0	3.24829	0	3.90521	4.39719	0	0	0	3.51256
Circ_NFE2L2_2-5	chr2_178096617_178098999	2.26671	0	3.3569	3.55766	2.56737	4.33105	0	2.60347	0	2.63639	4.63507	0	3.51256
Circ_chr8_145299347_145468292	chr8_145299347_145468292	2.26302	0	0	2.37177	4.40121	0	0	0	0	0	18.5403	1.84299	0
Circ_ACAP2_2-4	chr21_45165960_45168961	2.2626	5.16032	0	0	5.86829	7.03795	0	0	5.13006	3.95458	0	0	0
Circ_GSK3B_7-9	chr3_195101738_195112876	2.26132	0	10.0707	5.92944	0	0	0	0	5.86292	5.27278	0	0	0
Circ_PDXK_4-5	chr3_119582266_119624699	2.2585	0	0	0	3.30091	0	0	5.20695	0	9.22736	0	0	9.36683
Circ_chr1_155585363_155720524	chr1_155585363_155720524	2.25183	0	3.3569	0	4.40121	0	4.72058	0	2.93146	0	9.27013	0	2.34171
Circ_chr2_231175458_231264957	chr2_231175458_231264957	2.25117	0	0	0	3.66768	0	9.44116	0	0	0	13.9052	0	0
Circ_BRWD1_26-29	chr21_40596334_40601362	2.24935	3.44021	0	0	4.40121	2.70691	0	2.92891	4.39719	0	3.09004	3.68599	2.34171
Circ_CCNY_6-9	chr10_35805451_35819171	2.24804	0	0	2.37177	0	5.95519	4.72058	1.30174	1.46573	0	4.63507	1.84299	4.68341
Circ_SLC25A16_5-8	chr10_70246901_70253327	2.2467	0	5.03534	0	1.1003	3.24829	7.08087	5.20695	2.1986	0	3.09004	0	0
Circ_SLC7A2_9-11	chr8_17415804_17419619	2.24597	0	8.39224	0	2.56737	3.78967	0	0.976303	0	6.59097	4.63507	0	0
Circ_SIPA1L2_I	chr14_65922339_66028484	2.24294	0	0	4.74355	0	0	9.44116	4.88152	3.66433	0	0	1.84299	2.34171
Circ_ATXN2_8-11	chr1_232649603_232669329	2.24216	8.60054	0	2.37177	2.56737	1.08276	0	4.23065	2.1986	0	0	0	5.85427
Circ_FUT8_2-3	chr14_66082696_66096324	2.23832	8.60054	5.03534	0	0	4.33105	0	5.20695	0	0	0	3.68599	0
Circ_FUT8_4-6	chr2_143712379_143743590	2.23643	3.44021	3.3569	3.55766	4.03445	2.16552	0	4.88152	0	2.63639	0	2.76449	0
Circ_KYNU_5-10	chr17_4186093_4200109	2.23559	0	0	2.37177	7.33536	8.6621	0	2.92891	0	0	0	5.52898	0
Circ_UBE2G1_3-5	chr12_111951161_111957880	2.23541	0	0	5.92944	5.86829	7.57933	0	0	0	0	0	2.76449	4.68341
Circ_STK3_4-6	chr8_99718695_99761618	2.23282	0	0	0	6.96859	2.70691	0	4.23065	2.93146	5.27278	0	0	4.68341
Circ_ZNF124_I	chr18_9524592_9525849	2.22157	0	8.39224	0	0	0	0	2.60347	0	3.95458	0	0	11.7085
Circ_CLEC16A_12-22	chr16_11114050_11220003	2.21783	0	0	0	2.56737	0	4.72058	1.62717	0	7.90917	0	2.76449	7.02512
Circ_PPARG_2-5	chr1_247319708_247323169	2.21767	0	5.03534	7.11532	2.56737	0	0	1.95261	3.66433	0	0	2.76449	3.51256
Circ_RALBP1_5-6	chr3_12353879_12434251	2.21753	0	10.0707	0	0	2.16552	9.44116	0	0	0	3.09004	1.84299	0
Circ_chr15_43865555_43964911	chr9_77631184_77632364	2.21436	5.16032	0	0	1.46707	4.33105	0	4.23065	0	0	0	5.52898	5.85427
Circ_RAD54L2_I	chr7_107002478_107013205	2.21328	0	0	3.55766	1.46707	1.62414	0	2.92891	0	5.27278	3.09004	2.76449	5.85427
Circ_USPL1_4	chr3_197592294_197593090	2.21052	10.3206	5.03534	0	0	2.16552	0	0	4.39719	0	0	4.60748	0
Circ_C9orf41_2-3	chr15_43865555_43964911	2.20951	0	0	0	0	0	0	0	3.66433	0	20.0853	2.76449	0
Circ_COG5_8-10	chr2_47600602_47602438	2.20783	0	0	0	2.20061	0	4.72058	1.30174	2.93146	5.27278	7.72511	0	2.34171
Circ_EPCAM_2-4	chr3_51575514_51624575	2.20619	5.16032	0	0	4.40121	6.49657	0	2.92891	4.39719	0	3.09004	0	0
Circ_GINS1_2-5	chr20_25394426_25405963	2.2061	5.16032	0	4.74355	0	3.24829	7.08087	0	4.39719	0	0	1.84299	0
Circ_LRCH3_16-17	chr13_31204972_31205611	2.20608	0	0	8.30121	0	0	0	0.650869	0	9.22736	0	8.29347	0
Circ_chr1_1573124_1636094	chr16_70292883_70296427	2.19601	0	5.03534	4.74355	0	0	0	0	0	10.5456	0	3.68599	2.34171
Circ_AARS_12-14	chr1_1573124_1636094	2.19567	13.7609	3.3569	5.92944	3.30091	0	0	0	0	0	0	0	0
Circ_chr15_34697118_34839183	chr11_70505933_70507783	2.19457	0	0	0	0	4.87243	7.08087	3.57978	0	5.27278	0	5.52898	0
Circ_SEC24B_2	chr16_28177829_28181230	2.19448	8.60054	0	0	1.46707	2.70691	4.72058	1.95261	2.93146	3.95458	0	0	0
Circ_ADAMTS19_3-7	chr20_45910846_45976670	2.19395	0	13.4276	0	3.66768	0	0	0	6.59579	2.63639	0	0	0
Circ_HPS5_20-21	chr1_243579004_243589860	2.1925	0	0	0	0	1.62414	7.08087	1.95261	4.39719	2.63639	0	2.76449	5.85427
Circ_SDCCAG8_14-16	chr2_24181171_24199945	2.19165	0	0	7.11532	0	4.33105	0	5.20695	2.1986	0	0	2.76449	4.68341
Circ_UBXN2A_2-4	chr5_128844770_128887600	2.19074	5.16032	3.3569	7.11532	0	3.24829	0	2.27804	5.13006	0	0	0	0
Circ_XPO6_5-6	chr15_34697118_34839183	2.18971	0	0	0	0	0	0	1.95261	7.32865	0	16.9952	0	0
Circ_ZMYND8_2-10	chr4_110384057_110384800	2.18934	5.16032	5.03534	0	1.83384	3.24829	0	1.62717	0	0	3.09004	2.76449	3.51256
Circ_SHANK2_1-2	chr11_18305342_18307006	2.18709	6.88043	3.3569	2.37177	1.1003	1.08276	0	0	0	5.27278	6.18009	0	0
Circ_ATP9A_5-9	chr13_42439872_42442613	2.1828	0	0	0	3.30091	0	0	5.20695	3.66433	3.95458	7.72511	0	2.34171
Circ_CDC42BPB_2-4	chr20_50305603_50314021	2.18069	0	5.03534	2.37177	0	1.62414	0	2.27804	4.39719	0	0	4.60748	5.85427
Circ_HMGCLL1_2-7	chr14_103470265_103478525	2.17998	0	0	7.11532	1.83384	0	0	4.88152	0	2.63639	6.18009	0	3.51256
Circ_VWA8_10-12	chr6_55360217_55406938	2.17707	0	0	0	3.66768	2.70691	0	0	3.66433	3.95458	0	2.76449	9.36683
Circ_WSB1_3-6	chr17_25630393_25636298	2.17635	10.3206	3.3569	0	0	1.08276	0	5.20695	0	2.63639	0	0	3.51256
Circ_chr15_85180578_85525579	chr21_40665737_40670508	2.17323	6.88043	5.03534	2.37177	0	3.24829	0	3.25434	2.1986	0	3.09004	0	0
Circ_chr7_34989409_35159332	chr15_85180578_85525579	2.1699	10.3206	0	2.37177	0	0	9.44116	3.90521	0	0	0	0	0
Circ_BRWD1_5-8	chr7_27668990_27672064	2.16834	0	0	4.74355	0	3.78967	0	0	0	0	0	4.60748	12.8794
Circ_HIBADH_3-4	chr7_34989409_35159332	2.16724	0	0	9.4871	4.76798	2.70691	0	5.53238	0	0	0	0	3.51256
Circ_PUM2_16-18	chr2_20454624_20455931	2.16713	0	0	2.37177	3.66768	3.78967	0	5.85782	2.1986	0	0	4.60748	3.51256
Circ_chr5_132227856_132400909	chr1_21091870_21100103	2.16179	5.16032	0	4.74355	1.46707	0	0	0.976303	2.93146	0	4.63507	3.68599	2.34171
Circ_EPCAM_2-3	chr1_233313548_233344435	2.1617	0	5.03534	0	2.93414	2.70691	0	0	2.93146	0	7.72511	4.60748	0
Circ_GTDC1_2-3	chr2_47600602_47601187	2.16005	0	0	2.37177	3.30091	2.16552	0	2.92891	2.93146	5.27278	0	4.60748	2.34171
Circ_HP1BP3_5-8	chr5_132227856_132400909	2.15998	0	0	0	3.30091	0	7.08087	2.60347	3.66433	0	9.27013	0	0
Circ_PCNXL2_13-17	chr2_144966170_144969146	2.15518	3.44021	0	5.92944	2.93414	4.33105	0	0	0	9.22736	0	0	0
Circ_CREB1_2-8	chr8_120800578_120810086	2.15351	0	5.03534	0	5.13475	0	7.08087	0.976303	2.93146	0	0	0	4.68341
Circ_DOCK5_49-50	chr16_47143394_47165936	2.15176	0	0	0	5.50152	3.24829	0	5.20695	4.39719	3.95458	0	0	3.51256
Circ_NAB1_4-6	chr8_25265499_25266456	2.15148	5.16032	0	0	0	3.78967	0	1.62717	0	3.95458	3.09004	0	8.19598
Circ_NETO2_2-7	chr2_208420352_208442379	2.14912	3.44021	0	5.92944	4.76798	0	0	0	0	3.95458	0	1.84299	5.85427
Circ_NF1_2-8	chr17_29483001_29509683	2.14877	0	0	4.74355	2.20061	4.87243	0	8.46129	3.66433	0	0	1.84299	0
Circ_TAF2_7-14	chr2_191523884_191537878	2.14731	0	5.03534	0	5.50152	7.57933	0	3.25434	4.39719	0	0	0	0
Circ_AP3S2_2-4	chr5_16779654_16783578	2.14472	0	0	3.55766	4.76798	0	0	7.15956	4.39719	0	0	0	5.85427
Circ_ESR1_2-4	chr6_152163732_152265643	2.14373	3.44021	0	0	2.56737	4.87243	7.08087	2.92891	2.1986	2.63639	0	0	0
Circ_EYA3_3-6	chr5_95084037_95099324	2.14076	0	0	0	1.1003	2.16552	4.72058	3.25434	3.66433	2.63639	4.63507	0	3.51256
Circ_MID2_2-5	chr1_28362055_28374937	2.13987	0	0	0	2.56737	3.78967	4.72058	2.92891	4.39719	0	3.09004	1.84299	2.34171
Circ_MYO10_5-9	chr15_90414707_90432372	2.13893	0	6.71379	0	0	0	0	3.90521	0	0	6.18009	1.84299	7.02512
Circ_RHOBTB3_4-7	chr1_46509326_46546422	2.13836	0	0	0	4.40121	5.41381	0	5.85782	1.46573	0	6.18009	0	2.34171
Circ_UBA2_10-15	chrX_107083900_107148856	2.13802	0	0	0	1.83384	2.70691	0	2.92891	0	0	4.63507	1.84299	11.7085
Circ_PIK3R3_2-10	chr19_34942886_34955036	2.1371	3.44021	0	4.74355	0	1.62414	4.72058	4.23065	2.93146	3.95458	0	0	0
Circ_ESR1_I	chr1_15860732_15863309	2.13342	0	5.03534	0	1.83384	2.16552	7.08087	2.60347	2.1986	0	0	0	4.68341
Circ_DNAJC16_3-4	chr9_33953283_33956144	2.13214	0	0	4.74355	0	3.24829	4.72058	0.650869	2.93146	0	0	4.60748	4.68341
Circ_HECW2_11-17	chr13_20625573_20641530	2.13094	0	0	0	5.13475	2.70691	0	0	6.59579	0	0	6.45048	4.68341
Circ_SYNE2_27-33	chr14_64465632_64483349	2.13	0	3.3569	0	5.86829	5.95519	0	4.23065	0	2.63639	0	0	3.51256
Circ_UBAP2_11-12	chr6_152163732_152186778	2.12951	0	0	0	6.96859	1.08276	0	3.25434	1.46573	0	9.27013	0	3.51256
Circ_ZMYM2_7-15	chr2_197135917_197172809	2.12596	0	5.03534	3.55766	1.83384	5.95519	0	1.95261	3.66433	0	0	0	3.51256
Circ_C16orf62_7-18	chr11_85685751_85695016	2.12425	0	0	7.11532	0	8.12072	0	5.85782	4.39719	0	0	0	0
Circ_CDC73_7-10	chr11_77330651_77340944	2.12168	0	0	2.37177	4.03445	4.87243	0	5.53238	2.1986	0	0	6.45048	0
Circ_CEP128_16-19	chr16_19627436_19659204	2.11733	0	0	0	3.30091	4.87243	0	1.30174	4.39719	0	6.18009	1.84299	3.51256
Circ_CLASP1_3-8	chr2_159992705_160007067	2.11698	0	0	0	0	2.70691	0	6.18325	5.13006	0	3.09004	8.29347	0
Circ_CLNS1A_2-6	chr2_122260743_122287901	2.11683	3.44021	0	0	6.96859	0	0	3.25434	2.1986	0	0	3.68599	5.85427
Circ_PCCA_13-16	chr14_81209419_81244390	2.11611	5.16032	0	0	2.93414	2.16552	0	3.25434	0	2.63639	4.63507	4.60748	0
Circ_PICALM_14-19	chr13_100953714_100962162	2.11562	0	0	0	8.06889	0	0	1.95261	7.32865	5.27278	0	2.76449	0
Circ_TANC1_5-7	chr1_193110980_193121574	2.11501	0	0	0	0	0	7.08087	3.25434	0	2.63639	7.72511	0	4.68341
Circ_KMT2E_2-3	chr16_72845476_72845937	2.1135	0	0	0	2.56737	5.41381	0	2.92891	3.66433	0	6.18009	4.60748	0
Circ_ZFHX3_6-7	chr7_104678573_104681470	2.10802	3.44021	0	0	2.56737	0	7.08087	0	0	0	6.18009	3.68599	2.34171
Circ_chr17_44499843_44714908	chr2_132310586_132332780	2.10497	0	3.3569	7.11532	0	0	4.72058	0	0	0	7.72511	0	2.34171
Circ_chr19_52579297_52620277	chr17_44499843_44714908	2.10329	0	0	0	0	0	0	10.7393	0	14.5001	0	0	0
Circ_chr2_132310586_132332780	chr12_11273609_11276922	2.10114	0	3.3569	2.37177	0	3.24829	0	1.30174	2.93146	2.63639	3.09004	2.76449	3.51256
Circ_TAS2R14_I	chr19_52579297_52620277	2.1005	0	0	0	0	0	0	0	2.93146	0	13.9052	3.68599	4.68341
Circ_ZNRF2_I	chr19_47865733_47865950	2.10007	3.44021	5.03534	0	0	5.41381	7.08087	4.23065	0	0	0	0	0
Circ_DHX34_6	chr9_135917474_135919313	2.09972	0	0	0	0	7.57933	0	4.55608	4.39719	2.63639	0	3.68599	2.34171
Circ_ARHGAP32_3-4	chr11_128993341_128994789	2.0985	3.44021	3.3569	4.74355	4.03445	2.70691	0	1.62717	0	5.27278	0	0	0
Circ_GLCCI1_3-6	chr7_8062113_8110761	2.09831	0	0	0	2.56737	4.33105	0	2.60347	0	9.22736	0	6.45048	0
Circ_GTF3C5_2-3	chr3_47770515_47814426	2.09749	0	0	0	2.56737	3.24829	4.72058	4.88152	0	7.90917	0	1.84299	0
Circ_SMARCC1_2-6	chr7_30395344_30430651	2.09743	0	0	4.74355	0	3.78967	4.72058	0.976303	3.66433	0	3.09004	1.84299	2.34171
Circ_USP32_3-5	chr17_58365884_58379065	2.09533	0	0	4.74355	3.30091	2.16552	0	3.25434	0	3.95458	7.72511	0	0
Circ_RALY_I	chr10_69785303_69804320	2.09461	0	0	0	2.93414	0	9.44116	0	4.39719	5.27278	3.09004	0	0
Circ_EPHA6_3	chr7_127013396_127017383	2.09432	0	5.03534	4.74355	6.96859	0	0	3.25434	5.13006	0	0	0	0
Circ_ANKRD12_4-8	chr20_32617575_32619410	2.0929	5.16032	0	0	0	2.16552	9.44116	0	3.66433	0	0	0	4.68341
Circ_HERC4_4-8	chr3_96706174_96706837	2.0913	3.44021	6.71379	0	0	3.24829	0	3.90521	1.46573	2.63639	0	3.68599	0
Circ_PARP12_2-6	chr7_139741444_139757834	2.09074	0	0	0	2.56737	3.24829	11.8014	0	5.13006	0	0	0	2.34171
Circ_SF3B3_19-21	chr18_9204474_9221997	2.08904	8.60054	5.03534	0	0	5.41381	0	3.25434	0	0	0	2.76449	0
Circ_ZNF800_4-5	chr16_70598968_70601439	2.08861	5.16032	0	0	0	0	9.44116	3.57978	2.1986	0	0	0	4.68341
Circ_FAM169A_2-6	chr8_99538970_99560389	2.08297	0	0	0	0	1.62414	0	3.25434	1.46573	5.27278	6.18009	3.68599	3.51256
Circ_ITCH_15-23	chr6_7181357_7189555	2.08282	0	0	0	0	5.95519	0	2.92891	5.13006	3.95458	0	0	7.02512
Circ_RREB1_3-6	chr5_74109665_74137504	2.08175	0	10.0707	0	0.733536	2.16552	0	0	1.46573	10.5456	0	0	0
Circ_STK3_9-10	chr20_33057853_33080402	2.07946	0	0	0	0	3.24829	0	5.53238	2.1986	0	0	4.60748	9.36683
Circ_UBAP2_4-12	chr9_33953283_33996331	2.07714	3.44021	3.3569	0	1.83384	3.78967	0	1.30174	6.59579	0	0	4.60748	0
Circ_chr8_145295895_145464633	chr2_152980280_153006743	2.07489	5.16032	0	7.11532	0	0	0	0	3.66433	5.27278	0	3.68599	0
Circ_FGF12_I	chr18_74153201_74155167	2.07286	0	0	0	4.40121	0	11.8014	1.95261	0	3.95458	0	2.76449	0
Circ_RBM4_2	chr7_100417179_100417918	2.07248	0	0	0	0	0	11.8014	4.23065	1.46573	0	0	7.37197	0
Circ_ZNF516_3	chr1_33413823_33415375	2.07234	0	3.3569	3.55766	0	0	7.08087	2.92891	1.46573	0	4.63507	1.84299	0
Circ_DLG5_4-5	chr11_66407171_66407594	2.07225	0	5.03534	0	0	5.41381	0	6.50869	0	7.90917	0	0	0
Circ_EPHB4_5-6	chr3_192053150_192120485	2.07102	0	5.03534	0	0	1.08276	0	0	0	0	6.18009	5.52898	7.02512
Circ_FGGY_2-5	chr10_79613112_79614128	2.06618	0	0	0	4.40121	2.70691	11.8014	0	2.1986	0	0	3.68599	0
Circ_RNF19B_2-3	chr8_145295895_145464633	2.06576	0	0	0	0	4.33105	14.1617	0	0	3.95458	0	0	2.34171
Circ_STAM2_2-13	chr1_59787208_59844509	2.06539	0	0	4.74355	0	6.49657	0	0	3.66433	5.27278	0	4.60748	0
Circ_TOLLIP_2-5	chr11_1307232_1317024	2.06307	0	0	0	1.83384	2.16552	4.72058	3.57978	0	0	6.18009	2.76449	3.51256
Circ_CDK8_I	chr1_10032076_10041228	2.05039	0	5.03534	8.30121	0	5.41381	0	0	0	0	0	0	5.85427
Circ_CHMP5_5-7	chr13_26898909_26928017	2.05022	3.44021	5.03534	0	0	0	0	2.92891	5.13006	2.63639	3.09004	0	2.34171
Circ_ERCC4_7-8	chr18_19345733_19399607	2.04942	0	0	0	0.733536	2.16552	11.8014	2.27804	0	5.27278	0	0	2.34171
Circ_MIB1_2-12	chr16_14028049_14029600	2.0483	3.44021	0	0	4.03445	5.41381	4.72058	2.92891	2.1986	0	0	1.84299	0
Circ_NMNAT1_2-4	chr9_33271150_33278223	2.04787	0	3.3569	3.55766	3.30091	2.70691	0	0	0	3.95458	3.09004	4.60748	0
Circ_SUPT20H_2-9	chr13_37614542_37625720	2.04759	0	3.3569	0	6.96859	1.62414	0	3.25434	0	0	3.09004	2.76449	3.51256
Circ_chr8_145319418_145488426	chr7_92921015_92926555	2.0436	5.16032	3.3569	0	1.1003	3.24829	0	5.20695	0	0	0	6.45048	0
Circ_CCDC132_12-15	chr20_50133323_50140135	2.0433	0	3.3569	2.37177	3.66768	4.87243	0	0	0	7.90917	0	0	2.34171
Circ_DIP2C_16-19	chr17_74308951_74309972	2.04328	0	0	3.55766	0	2.16552	4.72058	3.25434	1.46573	6.59097	0	2.76449	0
Circ_PRPSAP1_8-9	chr1_145592633_145595220	2.04191	0	0	0	0	3.78967	0	3.90521	5.13006	2.63639	0	5.52898	3.51256
Circ_RP11-453F18__B.1_5-10	chr8_145319418_145488426	2.03959	0	8.39224	9.4871	0	0	0	0	6.59579	0	0	0	0
Circ_URI1_2-4	chr19_30462100_30477324	2.03955	3.44021	0	0	2.56737	1.62414	4.72058	0	4.39719	0	7.72511	0	0
Circ_NFATC2_2-3	chrX_130883334_130928494	2.03675	0	3.3569	9.4871	0	5.41381	0	6.18325	0	0	0	0	0
Circ_POLR3C_12-15	chr10_412215_430086	2.03583	5.16032	0	2.37177	2.56737	3.24829	0	0	1.46573	0	3.09004	1.84299	4.68341
Circ_chr1_106758927_106759211	chr1_32502511_32504220	2.03472	0	3.3569	3.55766	2.93414	3.78967	0	3.57978	0	0	0	3.68599	3.51256
Circ_chr1_153895209_154000073	chr2_148730308_148733544	2.0327	0	3.3569	0	2.93414	1.08276	0	2.92891	2.93146	2.63639	6.18009	0	2.34171
Circ_CCDC170_I	chr1_106758927_106759211	2.0322	0	6.71379	0	0	4.33105	0	0	4.39719	0	3.09004	0	5.85427
Circ_KHDRBS1_5-7	chr1_153895209_154000073	2.0317	0	3.3569	0	4.03445	0	7.08087	0	2.93146	0	4.63507	0	2.34171
Circ_ORC4_2-4	chr3_129546646_129599402	2.03153	0	0	0	0	3.24829	0	2.27804	5.13006	2.63639	4.63507	6.45048	0
Circ_SNHG12_2-3	chr6_151894309_151907873	2.02979	0	3.3569	0	0	3.78967	7.08087	0	2.93146	0	0	3.68599	3.51256
Circ_TMCC1_2-4	chr1_28907072_28907741	2.02719	0	3.3569	5.92944	0	4.33105	0	0	3.66433	3.95458	3.09004	0	0
Circ_ZNF783_I	chr5_72157635_72161556	2.02305	0	8.39224	0	0	3.78967	0	0	4.39719	0	3.09004	4.60748	0
Circ_ATP13A3_3-6	chr7_148963910_148985007	2.02175	5.16032	0	4.74355	0	0	0	5.85782	5.86292	2.63639	0	0	0
Circ_MRPL47_3-6	chr3_179310432_179319578	2.02056	0	5.03534	0	0	4.87243	0	4.23065	6.59579	0	0	0	3.51256
Circ_TNPO1_5-6	chr3_194180200_194182965	2.01882	5.16032	0	7.11532	3.30091	1.08276	0	2.60347	2.1986	0	0	2.76449	0
Circ_SOGA2_I	chr3_113207792_113218429	2.01346	0	10.0707	0	0	4.33105	0	3.90521	0	0	3.09004	2.76449	0
Circ_SPICE1_4-7	chr18_8714137_8720494	2.00574	0	0	2.37177	6.23505	0	4.72058	3.57978	4.39719	0	0	2.76449	0
Circ_C12orf45_I	chr1_150413399_150418877	2.00301	0	3.3569	0	2.93414	0	0	1.95261	2.1986	5.27278	4.63507	3.68599	0
Circ_GRM4_2	chr6_34100755_34101636	2.00141	0	0	3.55766	1.83384	3.24829	4.72058	0	2.93146	0	7.72511	0	0
Circ_FAM13B_3-7	chr5_137342679_137354835	1.99971	0	0	2.37177	6.96859	3.24829	0	4.88152	0	0	0	1.84299	4.68341
Circ_RPRD2_3-6	chr12_105385490_105389804	1.99681	0	3.3569	0	0	0	7.08087	4.88152	3.66433	2.63639	0	0	2.34171
Circ_TULP4_3-5	chr6_158850768_158873300	1.99537	6.88043	5.03534	0	2.56737	2.70691	0	0	3.66433	0	3.09004	0	0
Circ_ASH2L_6-9	chr20_50255882_50307358	1.99497	0	6.71379	2.37177	0	8.12072	0	1.62717	0	0	0	2.76449	2.34171
Circ_ATP9A_8-15	chr8_103850972_103855975	1.99479	3.44021	0	0	0	2.70691	0	0	7.32865	0	0	4.60748	5.85427
Circ_AZIN1_3-5	chr17_80721841_80739597	1.98732	8.60054	0	0	2.20061	2.70691	0	2.92891	2.93146	2.63639	0	1.84299	0
Circ_TBCD_3-7	chr20_45891032_45976670	1.98714	0	0	3.55766	0	3.78967	0	3.90521	4.39719	0	0	0	8.19598
Circ_ZMYND8_2-12	chr8_37971710_37976881	1.98698	6.88043	0	0	4.03445	4.87243	0	5.85782	2.1986	0	0	0	0
Circ_ZNF709_I	chr17_58342773_58422969	1.98145	0	0	0	2.20061	3.78967	0	2.27804	5.13006	5.27278	0	2.76449	2.34171
Circ_AF127936.7_2-3	chr19_12635610_12639510	1.9771	3.44021	0	0	4.76798	3.24829	0	2.27804	0	0	4.63507	1.84299	3.51256
Circ_NOM1_8-9	chr7_156758964_156759786	1.97704	5.16032	0	0	0	2.70691	0	2.60347	0	0	4.63507	2.76449	5.85427
Circ_USP32_2-9	chr21_16225595_16230029	1.97528	0	0	2.37177	3.66768	1.62414	4.72058	1.62717	3.66433	0	0	3.68599	2.34171
Circ_chrX_102471077_102632034	chr18_13681604_13682104	1.97366	3.44021	6.71379	2.37177	0	1.08276	0	3.25434	0	2.63639	0	1.84299	2.34171
Circ_FAM210A_3	chr2_233612325_233626146	1.97202	0	0	7.11532	2.56737	2.70691	0	0	1.46573	3.95458	0	0	5.85427
Circ_GIGYF2_6-10	chrX_102471077_102632034	1.96668	3.44021	0	0	0	0	0	0	7.32865	0	7.72511	2.76449	2.34171
Circ_EPT1_5-6	chr2_26596235_26598016	1.95796	5.16032	0	2.37177	5.50152	5.41381	0	0.650869	4.39719	0	0	0	0
Circ_HADHB_4-7	chr2_26486248_26500028	1.95556	6.88043	0	2.37177	0	3.78967	0	0	4.39719	0	0	3.68599	2.34171
Circ_RHBDD1_4-6	chr2_227771509_227779067	1.95531	0	0	3.55766	2.56737	0	9.44116	1.30174	6.59579	0	0	0	0
Circ_TRIM37_16-18	chr17_57109257_57125180	1.94873	0	0	0	4.40121	0	0	0	0	0	6.18009	4.60748	8.19598
Circ_chr14_38033424_38065213	chr14_38033424_38065213	1.94369	0	3.3569	0	3.30091	2.16552	4.72058	2.60347	3.66433	0	0	0	3.51256
Circ_ADPGK_2-4	chr2_183993015_183995273	1.93946	0	0	4.74355	0	5.41381	0	5.20695	0	7.90917	0	0	0
Circ_LONP2_8-11	chr15_73052748_73067438	1.93791	0	6.71379	0	2.93414	2.70691	0	3.57978	1.46573	0	3.09004	2.76449	0
Circ_NUP35_2-3	chr16_48311249_48337216	1.93761	0	0	2.37177	6.96859	0	0	3.25434	2.93146	0	7.72511	0	0
Circ_NARS2_7-11	chr10_34648075_34673182	1.92905	0	0	0	4.03445	6.49657	0	4.55608	8.06152	0	0	0	0
Circ_PARD3_8-13	chr11_78176922_78204241	1.92797	6.88043	0	0	0	2.70691	0	1.95261	4.39719	0	0	3.68599	3.51256
Circ_SMYD3_6-8	chr2_168920010_168986268	1.92736	0	0	4.74355	0	0	4.72058	0.976303	2.1986	0	4.63507	0	5.85427
Circ_STK39_9-14	chr1_246078832_246093239	1.92648	0	0	0	2.56737	7.03795	4.72058	2.92891	5.86292	0	0	0	0
Circ_ARHGAP10_15-18	chr4_148867768_148887990	1.92466	0	0	0	9.1692	5.95519	0	4.88152	0	0	3.09004	0	0
Circ_FGGY_3-5	chr2_106774514_106782539	1.92303	0	0	5.92944	0	4.33105	0	2.60347	0	0	0	5.52898	4.68341
Circ_PUM1_4-7	chr1_31465237_31479949	1.92236	0	0	0	3.66768	5.95519	0	3.90521	0	0	0	3.68599	5.85427
Circ_SNX13_2-9	chr1_59805630_59844509	1.92065	0	0	3.55766	0	0	0	0	0	10.5456	6.18009	2.76449	0
Circ_TRIP12_3-4	chr2_230723488_230725247	1.9195	8.60054	0	0	0	5.41381	0	0	2.1986	2.63639	0	1.84299	2.34171
Circ_UXS1_2-5	chr7_17908030_17937069	1.91734	6.88043	0	2.37177	0	0	4.72058	3.90521	5.13006	0	0	0	0
Circ_chr7_72419431_72717737	chr6_42559889_42562042	1.91452	3.44021	6.71379	0	4.03445	0	0	0	2.93146	0	0	0	5.85427
Circ_DENND1A_2-5	chr7_24659671_24708279	1.91441	5.16032	0	0	0	0	0	1.95261	2.93146	0	4.63507	8.29347	0
Circ_DHTKD1_2-3	chr10_12123471_12126750	1.91376	3.44021	0	4.74355	0	2.16552	7.08087	2.60347	2.93146	0	0	0	0
Circ_MPP6_2-10	chr9_126519982_126641300	1.91243	0	5.03534	0	0	0	0	3.25434	2.93146	3.95458	3.09004	0	4.68341
Circ_MTUS1_4-6	chr7_72419431_72717737	1.91198	0	0	4.74355	3.66768	3.78967	9.44116	1.30174	0	0	0	0	0
Circ_UBR2_3-4	chr8_17570723_17581342	1.9081	5.16032	3.3569	0	3.30091	0	0	0	2.93146	0	4.63507	0	3.51256
Circ_SNTB2_I	chr17_58531663_58538148	1.90382	0	0	0	0	0	4.72058	3.25434	2.1986	5.27278	4.63507	2.76449	0
Circ_APPBP2_9-11	chr16_69269651_69304188	1.90311	3.44021	5.03534	0	3.30091	3.24829	0	0.650869	4.39719	0	0	2.76449	0
Circ_SLC30A6_3-5	chr2_32399132_32409407	1.89726	0	0	0	3.66768	0	0	3.25434	0	0	7.72511	4.60748	3.51256
Circ_chr1_1607503_1669887	chr12_72163580_72167802	1.89272	3.44021	3.3569	0	1.46707	2.16552	0	0	2.1986	2.63639	0	2.76449	4.68341
Circ_NAALADL2_6-9	chr3_175165017_175189546	1.88968	0	5.03534	0	2.56737	2.16552	4.72058	3.25434	0	0	3.09004	1.84299	0
Circ_RAB21_2-4	chr1_1607503_1669887	1.88524	0	8.39224	14.2306	0	0	0	0	0	0	0	0	0
Circ_CTCF_9-10	chr17_26449629_26499644	1.88051	0	0	0	2.56737	2.16552	0	2.92891	4.39719	2.63639	0	5.52898	2.34171
Circ_MAP2K4_2-4	chr16_67662273_67663436	1.87976	6.88043	0	0	1.46707	0	0	5.85782	4.39719	3.95458	0	0	0
Circ_NLK_2-7	chr9_115013209_115060196	1.87908	0	8.39224	0	0	3.24829	0	3.57978	7.32865	0	0	0	0
Circ_PHKB_2-7	chr16_47531310_47581459	1.87821	0	8.39224	0	3.30091	2.70691	0	5.20695	2.93146	0	0	0	0
Circ_PTBP3_2-7	chr17_11958206_11999011	1.87621	0	0	0	5.50152	2.16552	0	0	0	0	4.63507	5.52898	4.68341
Circ_chr6_3155859_3226045	chr15_72810408_72864506	1.87462	0	0	0	4.76798	4.87243	0	2.92891	4.39719	0	0	5.52898	0
Circ_AAGAB_I	chr6_3155859_3226045	1.87166	0	3.3569	14.2306	0	4.87243	0	0	0	0	0	0	0
Circ_ARIH1_2-11	chr15_67523568_67529158	1.87154	0	3.3569	5.92944	0	2.70691	0	5.85782	0	0	0	4.60748	0
Circ_SMYD3_3-5	chr17_57092971_57094785	1.8659	0	3.3569	3.55766	1.83384	1.08276	0	2.60347	0	5.27278	0	0	4.68341
Circ_TRIM37_20-21	chr1_246490503_246498776	1.86511	0	0	13.0448	1.1003	4.33105	0	3.90521	0	0	0	0	0
Circ_chr15_43874051_43973421	chr17_45490139_45682918	1.86218	0	0	0	0	6.49657	0	0	9.52725	2.63639	0	3.68599	0
Circ_chr17_45490139_45682918	chr15_43874051_43973421	1.85938	0	0	0	0	4.33105	11.8014	0	0	0	6.18009	0	0
Circ_chr1_106766458_106778171	chr15_44884529_44889141	1.85296	3.44021	0	2.37177	1.46707	0	4.72058	0	2.1986	5.27278	0	2.76449	0
Circ_chr22_22312864_22578060	chr10_61844360_61845011	1.85236	0	5.03534	0	1.83384	2.16552	0	0	0	6.59097	3.09004	0	3.51256
Circ_ANK3_31-32	chr22_22312864_22578060	1.8513	0	6.71379	0	0	1.62414	0	0	0	0	9.27013	4.60748	0
Circ_BRWD1_26-37	chr9_86297866_86301070	1.85012	0	0	0	0	4.33105	0	2.60347	0	2.63639	6.18009	6.45048	0
Circ_CFDP1_2-4	chr2_71623271_71645769	1.84865	0	0	0	0	3.78967	7.08087	6.18325	5.13006	0	0	0	0
Circ_EHMT1_3-7	chr9_140611078_140646860	1.84721	0	0	0	2.20061	2.16552	4.72058	2.27804	0	5.27278	0	5.52898	0
Circ_LAPTM4B_2-6	chr8_98817581_98837381	1.84662	0	0	3.55766	6.96859	3.24829	4.72058	0	3.66433	0	0	0	0
Circ_SPG11_24-27	chr16_75445723_75448593	1.84607	3.44021	0	0	0	4.33105	0	3.57978	0	5.27278	0	5.52898	0
Circ_UBQLN1_2-3	chr1_106766458_106778171	1.84556	0	0	0	3.66768	3.78967	0	3.90521	1.46573	0	4.63507	0	4.68341
Circ_ZNF638_11-21	chr21_40578034_40601362	1.84548	0	3.3569	3.55766	2.56737	1.62414	0	5.53238	3.66433	0	0	1.84299	0
Circ_chr2_132346238_132370676	chr6_168271063_168303066	1.8446	0	5.03534	3.55766	2.93414	4.33105	0	0	0	0	0	2.76449	3.51256
Circ_MLLT4_I	chr2_132346238_132370676	1.843	0	6.71379	5.92944	2.93414	1.62414	0	2.27804	0	2.63639	0	0	0
Circ_MAST3_26	chr20_47570093_47580435	1.84298	0	6.71379	0	0	0	7.08087	0	0	0	4.63507	3.68599	0
Circ_ARFGEF2_6-7	chr18_33722244_33739978	1.84102	0	0	2.37177	8.06889	4.33105	0	4.55608	0	0	0	2.76449	0
Circ_DTNBP1_4-6	chr19_18258253_18258434	1.84075	0	0	3.55766	0	3.24829	0	2.60347	2.1986	3.95458	0	1.84299	4.68341
Circ_ELP2_7-16	chr6_15615498_15638035	1.84001	0	0	0	2.56737	3.78967	0	1.95261	1.46573	0	0	6.45048	5.85427
Circ_FAM13B_2-7	chr5_137342679_137356886	1.83713	0	0	2.37177	4.76798	3.78967	0	6.50869	0	0	0	4.60748	0
Circ_RP11-453F18__B.1_7-9	chrX_130889626_130902724	1.83502	6.88043	0	0	0	0	7.08087	2.92891	5.13006	0	0	0	0
Circ_BBS9_14-17	chr14_89041037_89044484	1.83354	3.44021	0	0	3.30091	4.33105	0	3.90521	0	0	0	0	7.02512
Circ_PTGES3_2-5	chr12_57064059_57066849	1.8295	0	5.03534	0	0	3.24829	0	3.90521	5.13006	0	4.63507	0	0
Circ_ZC3H14_7-9	chr7_33397467_33427756	1.82549	0	0	2.37177	5.50152	5.41381	0	0	0	0	0	2.76449	5.85427
Circ_FOCAD_I	chr9_88284400_88327481	1.82094	0	0	0	4.03445	0	7.08087	5.20695	0	0	0	5.52898	0
Circ_AGTPBP1_2-8	chr9_20923659_20933131	1.81976	0	0	0	2.56737	2.16552	0	2.92891	0	0	4.63507	3.68599	5.85427
Circ_SETD2_13-15	chr3_47098311_47108608	1.81799	5.16032	0	0	2.20061	4.33105	0	4.55608	2.93146	2.63639	0	0	0
Circ_FAM115D_I	chr17_45740455_45745776	1.81171	3.44021	8.39224	3.55766	0	2.70691	0	1.30174	0	0	0	0	2.34171
Circ_CCDC7_2-9	chr5_40764616_40777688	1.81134	0	0	5.92944	1.46707	4.87243	0	1.30174	0	2.63639	0	5.52898	0
Circ_GPBP1_8-9	chr10_32740520_32762951	1.81031	6.88043	0	0	4.76798	2.16552	0	0	4.39719	0	0	0	3.51256
Circ_KPNB1_7-10	chr5_56542127_56543042	1.80974	0	0	4.74355	0	2.70691	0	6.18325	4.39719	0	0	3.68599	0
Circ_PRKAA1_2-9	chr7_143424506_143512096	1.80714	0	0	0	0	3.78967	7.08087	0	0	0	10.8152	0	0
Circ_MAPK9_I	chr5_179688684_179714067	1.8048	5.16032	0	0	5.86829	0	0	0	2.93146	0	3.09004	4.60748	0
Circ_RPA3-AS1_I	chr12_105303433_105322472	1.80466	3.44021	0	3.55766	2.93414	2.70691	0	2.27804	4.39719	0	0	0	2.34171
Circ_SLC41A2_I	chr6_16658007_16753578	1.80191	0	0	7.11532	1.83384	0	0	0.650869	1.46573	3.95458	3.09004	0	3.51256
Circ_ATXN1_3-4	chr7_7826419_7841374	1.80184	0	0	0	0	3.78967	0	2.60347	0	10.5456	0	0	4.68341
Circ_DMC1_2-7	chr14_104135848_104139768	1.80162	0	3.3569	0	0	1.62414	0	1.95261	4.39719	0	3.09004	3.68599	3.51256
Circ_EHMT1_16-18	chr9_140685300_140695436	1.80099	0	0	0	0	0	0	3.57978	2.1986	6.59097	4.63507	4.60748	0
Circ_GATAD2A_3-4	chr13_61013822_61034674	1.80097	0	0	0	0	10.8276	0	0	0	2.63639	4.63507	0	3.51256
Circ_KLC1_6-9	chr7_8257935_8275570	1.79809	3.44021	0	3.55766	1.1003	2.70691	0	3.57978	1.46573	2.63639	3.09004	0	0
Circ_PSPC1_3-5	chr13_20315705_20333558	1.79807	0	3.3569	0	0	0	0	1.30174	3.66433	0	4.63507	2.76449	5.85427
Circ_TDRD3_2-4	chr22_38948671_38964294	1.79753	0	0	7.11532	2.56737	0	0	2.92891	0	5.27278	0	3.68599	0
Circ_ICA1_2-6	chr19_19603115_19603521	1.79513	0	0	0	0	2.16552	4.72058	0	2.1986	0	3.09004	0	9.36683
Circ_chr15_96877305_96886227	chr19_38631824_38633350	1.79314	0	0	0	4.40121	2.16552	0	1.95261	2.93146	0	7.72511	0	2.34171
Circ_RAD23B_2-4	chr15_96877305_96886227	1.78938	6.88043	0	0	0	0	0	4.23065	0	2.63639	7.72511	0	0
Circ_SIPA1L3_11-12	chr9_110062422_110068928	1.78882	0	3.3569	2.37177	2.93414	2.70691	0	1.30174	8.79438	0	0	0	0
Circ_ARFGEF1_15-19	chr17_76000251_76027923	1.78489	0	5.03534	0	0	3.78967	0	1.95261	3.66433	0	4.63507	0	2.34171
Circ_CLASP2_8-12	chr20_43623731_43629994	1.78404	0	0	0	0	3.24829	0	5.85782	3.66433	3.95458	0	0	4.68341
Circ_CUX1_2-8	chr6_3076998_3078169	1.784	0	5.03534	0	1.1003	2.16552	0	0	5.86292	2.63639	0	4.60748	0
Circ_FAM13B_14-16	chr7_101559395_101758553	1.78391	0	0	3.55766	0	4.87243	0	0	0	0	0	8.29347	4.68341
Circ_PCNT_7-8	chr21_47768926_47769734	1.78319	0	0	0	0	0	0	5.53238	6.59579	0	9.27013	0	0
Circ_RAD18_3-7	chr8_68163534_68172161	1.78064	8.60054	0	0	0	2.16552	0	1.95261	2.1986	0	0	6.45048	0
Circ_RIPK1_2-3	chr3_33661095_33686395	1.7803	0	0	2.37177	0	0	9.44116	3.25434	0	3.95458	0	0	2.34171
Circ_STK4_6-9	chr5_137288317_137290065	1.7781	5.16032	0	0	6.23505	0	0	4.23065	2.1986	0	0	0	3.51256
Circ_TNRC6C_1-4	chr3_8977555_8990254	1.7773	3.44021	0	0	2.20061	0	4.72058	2.92891	0	5.27278	0	2.76449	0
Circ_chr15_43874762_43974282	chr8_37971710_37978667	1.77336	0	3.3569	0	4.03445	2.16552	0	3.57978	3.66433	2.63639	0	1.84299	0
Circ_ASH2L_6-10	chr6_18160114_18166609	1.77259	0	6.71379	5.92944	0	0	0	4.23065	4.39719	0	0	0	0
Circ_BRAP_2-4	chr8_102570647_102611379	1.77233	0	0	0	0	3.24829	0	1.62717	0	0	6.18009	5.52898	4.68341
Circ_CXorf23_1-3	chrX_19983162_19988416	1.77139	0	0	0	4.40121	0	0	3.25434	2.1986	3.95458	0	2.76449	4.68341
Circ_GRHL2_4-8	chr15_43874762_43974282	1.76735	6.88043	0	0	0	0	0	0	0	0	10.8152	0	3.51256
Circ_KDM1B_3-6	chr12_112116955_112121111	1.76723	5.16032	0	0	4.40121	0	0	1.95261	0	0	6.18009	0	3.51256
Circ_PBX1_5-8	chr1_164776779_164790863	1.76627	0	0	0	3.30091	4.33105	0	1.62717	7.32865	0	0	4.60748	0
Circ_AFF4_19-20	chr1_26584088_26586293	1.76388	5.16032	0	0	3.66768	2.16552	0	6.50869	3.66433	0	0	0	0
Circ_C9orf3_3-5	chr16_70566382_70578436	1.76361	0	5.03534	0	3.66768	0	0	6.18325	0	0	0	2.76449	3.51256
Circ_CEP85_5-7	chr5_132219032_132220811	1.76038	0	3.3569	3.55766	1.46707	3.78967	0	4.55608	4.39719	0	0	0	0
Circ_PLEKHM2_4-7	chr9_97535284_97563284	1.75952	0	5.03534	0	0	1.08276	0	0	5.13006	0	6.18009	3.68599	0
Circ_REV3L_4-6	chr1_16044388_16047883	1.75601	5.16032	0	4.74355	0	2.70691	4.72058	0.976303	0	0	0	2.76449	0
Circ_SDCCAG8_7-9	chr1_243468015_243480195	1.75574	0	0	7.11532	2.56737	0	0	0.976303	0	2.63639	3.09004	0	4.68341
Circ_SF3B3_5-10	chr6_111726673_111737675	1.75527	0	3.3569	0	1.83384	3.24829	0	2.27804	2.1986	0	4.63507	0	3.51256
Circ_CTD-3105H18.16_I	chr2_32703703_32704685	1.75412	0	5.03534	0	2.20061	2.16552	0	1.30174	2.1986	0	4.63507	0	3.51256
Circ_ZC3H12C_2	chr13_50025689_50042096	1.75241	0	0	2.37177	4.03445	3.24829	0	6.83412	2.1986	0	0	0	2.34171
Circ_BIRC6_36-37	chr11_110007388_110008139	1.75049	3.44021	0	2.37177	2.93414	0	0	1.62717	2.1986	6.59097	0	1.84299	0
Circ_CPT1A_2-4	chr11_9048911_9052472	1.75014	8.60054	0	0	2.20061	1.08276	4.72058	0	4.39719	0	0	0	0
Circ_CSDE1_4-8	chr1_202724399_202733273	1.74968	0	5.03534	0	5.50152	3.24829	0	2.60347	0	0	0	4.60748	0
Circ_DHDDS_5-6	chr19_12511882_12544011	1.74947	10.3206	0	10.673	0	0	0	0	0	0	0	0	0
Circ_KDM5B_6-11	chr1_26772807_26774151	1.7494	0	3.3569	0	0	3.24829	0	1.62717	7.32865	0	3.09004	0	2.34171
Circ_PAWR_3-4	chr11_68571468_68580044	1.74797	0	0	0	1.83384	0	7.08087	2.60347	0	5.27278	0	1.84299	2.34171
Circ_PTGR1_5-8	chr1_115276353_115280693	1.74699	0	0	0	0	3.78967	0	1.95261	0	0	6.18009	5.52898	3.51256
Circ_SCUBE2_17-19	chr12_80007355_80014987	1.74617	0	0	0	1.83384	2.16552	0	1.95261	2.1986	0	0	4.60748	8.19598
Circ_SETDB2_2-6	chr9_114337014_114348445	1.74566	0	0	4.74355	3.66768	2.70691	4.72058	1.30174	1.46573	0	0	0	2.34171
Circ_TMEM135_2-4	chr11_86778736_86802437	1.74562	0	0	2.37177	0	0	0	4.23065	5.13006	0	0	9.21497	0
Circ_UBXN4_2-6	chr2_136505837_136519481	1.74558	0	0	0	5.13475	3.24829	4.72058	5.20695	0	2.63639	0	0	0
Circ_LRPPRC_26-29	chr8_98725890_98735263	1.7444	0	0	0	0	4.33105	0	3.90521	8.06152	0	4.63507	0	0
Circ_MTDH_9-11	chr2_44145164_44153100	1.73966	6.88043	3.3569	0	2.56737	0	0	1.62717	2.93146	0	0	0	3.51256
Circ_ZC3HC1_2-4	chr2_210880697_210885788	1.73807	0	5.03534	0	5.13475	3.24829	0	2.60347	2.1986	2.63639	0	0	0
Circ_RPE_3-6	chr7_129679304_129688984	1.73719	3.44021	0	0	2.93414	2.16552	0	0	4.39719	7.90917	0	0	0
Circ_DTNB_5-8	chr8_141749117_141762415	1.72925	0	0	4.74355	0	0	0	3.90521	0	3.95458	4.63507	0	3.51256
Circ_PTK2_17-21	chr2_128747138_128754065	1.72869	0	0	2.37177	4.76798	1.62414	0	1.95261	1.46573	3.95458	0	4.60748	0
Circ_SAP130_11-13	chr10_88227036_88233730	1.72747	0	0	0	4.03445	2.70691	4.72058	1.62717	0	3.95458	0	3.68599	0
Circ_WAPAL_5-9	chr2_25799707_25830190	1.72544	0	0	2.37177	0	0	7.08087	2.27804	2.1986	0	3.09004	3.68599	0
Circ_chr19_57931003_57953379	chr8_124243540_124251384	1.7214	0	0	0	0	4.87243	4.72058	2.27804	2.93146	0	0	0	5.85427
Circ_C8orf76_2-4	chr19_57931003_57953379	1.72106	0	3.3569	0	2.20061	1.08276	0	3.57978	0	3.95458	4.63507	1.84299	0
Circ_OSBPL10_2-3	chr3_31917925_31921322	1.72106	0	0	5.92944	3.66768	4.33105	0	4.88152	0	0	0	1.84299	0
Circ_PPHLN1_4-9	chr3_47079156_47108608	1.72059	3.44021	0	0	4.76798	1.08276	0	5.20695	1.46573	0	0	0	4.68341
Circ_SETD2_13-18	chr12_42748963_42792796	1.71531	0	0	0	4.40121	2.70691	0	3.57978	2.1986	0	0	1.84299	5.85427
Circ_PGAP1_I	chr5_138979957_139003046	1.715	5.16032	0	0	0	2.70691	0	1.62717	0	0	4.63507	6.45048	0
Circ_ADAMTS19_3-6	chr7_2269619_2270362	1.71466	0	0	0	3.30091	0	4.72058	3.57978	2.1986	0	3.09004	3.68599	0
Circ_ARSG_2-11	chr3_71733723_71759635	1.71379	0	0	0	0	4.87243	0	0	0	0	4.63507	11.058	0
Circ_CSNK1G3_1-2	chr5_128844770_128864370	1.71084	8.60054	0	0	0	0	4.72058	3.25434	0	3.95458	0	0	0
Circ_FOCAD_14-17	chr9_130206308_130207528	1.7107	0	5.03534	0	0	4.33105	4.72058	2.92891	0	0	0	0	3.51256
Circ_PHC3_5-6	chr5_122881111_122888841	1.71002	3.44021	0	0	3.66768	3.24829	0	0	0	0	4.63507	5.52898	0
Circ_UBE2D2_2-6	chr9_20819795_20823114	1.70966	0	0	2.37177	0	0	0	7.15956	5.13006	0	3.09004	2.76449	0
Circ_EIF4E3_2-7	chr10_93185038_93221941	1.70965	0	0	0	3.30091	3.78967	7.08087	3.25434	0	0	3.09004	0	0
Circ_HECTD2_2-5	chr17_66303084_66397591	1.70826	0	0	0	1.83384	1.08276	11.8014	1.30174	0	2.63639	0	1.84299	0
Circ_MAD1L1_2-3	chr2_197777606_197787849	1.70712	0	0	0	0	3.78967	0	1.95261	5.13006	2.63639	4.63507	0	2.34171
Circ_ZNF79_5	chr3_169854207_169863309	1.70635	0	3.3569	0	0	0	0	2.27804	2.93146	0	7.72511	1.84299	2.34171
Circ_chr8_145316558_145485305	chr15_65266940_65275931	1.70323	0	0	0	5.13475	4.87243	0	3.90521	0	0	0	1.84299	4.68341
Circ_FGFR2_3-6	chr8_145316558_145485305	1.7031	0	0	0	1.1003	0	0	0	0	0	16.9952	0	2.34171
Circ_PARP14_7-9	chr21_38480692_38501363	1.70307	0	11.7491	3.55766	0	0	0	0	5.13006	0	0	0	0
Circ_PARP8_3-7	chr15_101906401_101910728	1.70211	0	0	4.74355	2.56737	3.24829	0	0	0	0	6.18009	3.68599	0
Circ_PCSK6_12-13	chr3_122422589_122427115	1.70059	5.16032	0	0	3.30091	0	0	5.20695	4.39719	0	0	0	2.34171
Circ_SPG21_2-5	chr10_123298106_123325218	1.69869	5.16032	0	0	0	0	0	1.30174	5.13006	0	0	6.45048	2.34171
Circ_STRN_7-10	chr5_50045985_50059076	1.6967	0	6.71379	0	0.733536	4.87243	0	1.30174	4.39719	0	0	0	2.34171
Circ_TTC3_10-15	chr2_37105034_37121176	1.69578	0	6.71379	0	4.03445	0	0	3.90521	2.93146	0	0	2.76449	0
Circ_AKR1E2_2-8	chr20_62559688_62562375	1.69189	3.44021	6.71379	3.55766	0	0	0	0	0	6.59097	0	0	0
Circ_CNOT6_5-6	chr14_68228083_68229536	1.69181	0	0	0	2.56737	4.33105	7.08087	0	0	2.63639	0	3.68599	0
Circ_DNAJC5_2-4	chr5_179976931_179980471	1.69066	0	0	4.74355	0	3.24829	0	2.60347	0	0	6.18009	0	3.51256
Circ_PITPNB_2-8	chr22_28269726_28310335	1.69037	0	0	0	0	2.70691	0	3.57978	2.1986	5.27278	0	1.84299	4.68341
Circ_VPS13C_8-13	chr10_4872867_4884696	1.69035	0	3.3569	3.55766	3.66768	2.16552	0	2.92891	0	0	0	4.60748	0
Circ_ZFYVE26_33-35	chr15_62299507_62306191	1.68907	0	5.03534	0	5.50152	3.78967	0	2.27804	3.66433	0	0	0	0
Circ_FBXO7_2-4	chr8_141828376_141889736	1.68456	0	5.03534	3.55766	2.56737	1.08276	0	4.88152	0	0	3.09004	0	0
Circ_MAD1L1_6-10	chr7_2252847_2259091	1.682	0	3.3569	2.37177	0.733536	2.16552	0	2.92891	5.86292	0	0	2.76449	0
Circ_PTK2_4-10	chr9_4823548_4833228	1.68035	0	3.3569	7.11532	0	0	0	0	3.66433	0	0	3.68599	2.34171
Circ_RCL1_2-4	chr8_100146860_100205285	1.67796	0	0	0	1.83384	2.70691	0	1.30174	6.59579	0	0	1.84299	5.85427
Circ_SUMF1_4-7	chr22_32874968_32881196	1.67703	0	0	0	0	0	4.72058	4.55608	4.39719	0	0	6.45048	0
Circ_VPS13B_9-17	chr3_4452549_4461830	1.67673	0	0	0	0	3.24829	0	5.85782	7.32865	0	0	3.68599	0
Circ_DLG1_13-17	chr3_196812451_196846401	1.67284	0	0	0	4.40121	3.78967	9.44116	0.976303	1.46573	0	0	0	0
Circ_NLK_5-7	chr7_92146590_92147569	1.67251	0	0	3.55766	0	3.24829	4.72058	1.95261	0	6.59097	0	0	0
Circ_PAN3_9-12	chr13_28840852_28845003	1.67107	0	0	4.74355	1.83384	3.78967	0	0	6.59579	0	3.09004	0	0
Circ_PEX1_4-5	chr17_26490569_26499644	1.6704	3.44021	3.3569	0	0	4.33105	0	1.30174	2.93146	0	0	0	4.68341
Circ_PRDM2_3-5	chr1_172525009_172539870	1.66992	0	10.0707	0	3.66768	0	0	0	3.66433	2.63639	0	0	0
Circ_RANBP17_4-12	chr1_14057495_14068652	1.66787	0	0	0	0	4.87243	0	6.18325	0	5.27278	0	3.68599	0
Circ_SIPA1L1_3-5	chr19_34942886_34957919	1.66784	6.88043	3.3569	0	4.03445	3.78967	0	1.95261	0	0	0	0	0
Circ_SUCO_4-9	chr14_71867511_71884913	1.66646	0	5.03534	4.74355	0	2.70691	0	1.62717	2.1986	0	0	3.68599	0
Circ_UBA2_10-16	chr5_170319391_170351554	1.66623	0	0	8.30121	3.66768	0	0	1.95261	1.46573	0	0	4.60748	0
Circ_BMPR2_12	chr2_61447445_61450431	1.66311	0	3.3569	0	1.46707	2.70691	4.72058	0	5.86292	0	0	1.84299	0
Circ_DROSHA_20-22	chr8_141710990_141716304	1.6617	0	0	5.92944	3.66768	0	0	1.30174	0	0	0	5.52898	3.51256
Circ_FARS2_3-4	chr13_48651289_48664554	1.66	0	0	0	5.50152	5.41381	0	0	4.39719	0	0	4.60748	0
Circ_PER2_2-4	chr6_5404775_5431405	1.65996	0	0	2.37177	4.40121	0	0	0.976303	1.46573	5.27278	3.09004	0	2.34171
Circ_PTK2_24-26	chr5_31448654_31451747	1.6599	0	0	0	2.93414	1.08276	0	0	5.86292	0	0	1.84299	8.19598
Circ_RHOBTB3_4-10	chr7_128637443_128641288	1.65878	0	10.0707	5.92944	0	0	0	3.90521	0	0	0	0	0
Circ_TNPO3_6-8	chr2_239184384_239186596	1.65775	0	0	0	3.66768	6.49657	0	3.57978	0	2.63639	0	0	3.51256
Circ_USP34_63-67	chr5_95084037_95119667	1.65747	0	0	3.55766	0	2.16552	0	3.25434	0	0	4.63507	2.76449	3.51256
Circ_MED4_2-7	chr2_203419975_203421254	1.65573	6.88043	0	0	4.03445	2.70691	0	3.90521	0	0	0	0	2.34171
Circ_ADAMTS19_9-10	chr6_149997396_150001593	1.65485	5.16032	0	4.74355	3.66768	2.70691	0	3.57978	0	0	0	0	0
Circ_BRIP1_7-10	chr5_128956311_128958041	1.65323	0	0	2.37177	4.40121	3.24829	0	0	5.86292	3.95458	0	0	0
Circ_LATS1_5-7	chr12_46339032_46357971	1.64575	0	0	0	3.30091	5.95519	0	5.85782	0	0	4.63507	0	0
Circ_SCAF11_2-6	chr17_59870958_59886118	1.64524	0	3.3569	2.37177	2.20061	2.16552	0	2.60347	0	3.95458	3.09004	0	0
Circ_BBX_4-7	chr7_30395344_30405911	1.64414	0	0	5.92944	2.20061	3.24829	0	1.95261	1.46573	0	3.09004	1.84299	0
Circ_CHD8_17-20	chr1_12359259_12368698	1.64414	0	5.03534	8.30121	0	3.78967	0	2.60347	0	0	0	0	0
Circ_CTNNBIP1_3-5	chr14_21870116_21871822	1.64266	5.16032	0	2.37177	0	2.16552	0	2.60347	2.93146	2.63639	0	1.84299	0
Circ_NUSAP1_5-9	chr3_107429299_107451870	1.64122	0	0	0	1.83384	2.70691	0	3.57978	8.06152	0	0	0	3.51256
Circ_SP3_4-5	chr15_41648237_41668026	1.64102	3.44021	0	0	2.20061	0	7.08087	2.92891	2.1986	0	0	1.84299	0
Circ_UNK_3-6	chr17_73808193_73809959	1.63963	5.16032	0	0	4.76798	2.16552	0	2.60347	1.46573	0	0	0	3.51256
Circ_VPS13D_25-27	chr1_9931245_9938047	1.63767	0	5.03534	0	0	2.70691	0	0	0	0	7.72511	1.84299	2.34171
Circ_ZFC3H1_20-22	chr2_174783321_174820960	1.63693	5.16032	0	0	2.56737	2.70691	0	0	2.93146	0	0	2.76449	3.51256
Circ_ZNRF2_3-5	chr12_72020040_72022817	1.63542	0	5.03534	0	0	4.87243	7.08087	0	0	2.63639	0	0	0
Circ_ZNF398_3	chr7_148851037_148851432	1.63237	10.3206	0	0	3.30091	1.08276	0	1.95261	2.93146	0	0	0	0
Circ_DCLRE1B_2-3	chr4_39739040_39757359	1.63224	0	5.03534	0	0	0	0	4.88152	4.39719	5.27278	0	0	0
Circ_FUT8_8-9	chr14_66188493_66191041	1.62925	0	0	0	0	2.70691	11.8014	1.95261	0	0	3.09004	0	0
Circ_UBE2K_2-4	chr1_114449618_114450813	1.62535	0	3.3569	2.37177	2.20061	1.62414	0	1.30174	2.1986	0	0	6.45048	0
Circ_PLEKHM1P_3	chr2_234358628_234360706	1.62485	0	0	0	0	1.08276	4.72058	3.90521	0	0	0	2.76449	7.02512
Circ_DGKD_16-18	chr4_106345353_106370560	1.62094	0	0	8.30121	0	0	7.08087	2.60347	1.46573	0	0	0	0
Circ_PPA2_4-7	chr17_62817885_62818511	1.61722	0	0	0	0	0	0	0	0	0	9.27013	10.1365	0
Circ_KATNA1_1-3	chr6_149944239_149959696	1.61711	0	3.3569	0	0	2.70691	0	0	4.39719	0	3.09004	0	5.85427
Circ_GRHL2_2-14	chr17_49294695_49302570	1.61337	0	3.3569	0	5.13475	0	0	3.25434	0	5.27278	0	0	2.34171
Circ_MBTD1_3-6	chr19_16790795_16793319	1.60862	0	0	0	5.50152	0	0	2.60347	0	6.59097	0	4.60748	0
Circ_RASA2_2-5	chr3_141231005_141259451	1.60741	0	0	0	3.66768	0	9.44116	0	0	0	6.18009	0	0
Circ_RSL1D1_4-5	chr16_11940358_11940700	1.60618	0	0	0	0	2.16552	7.08087	0	1.46573	3.95458	0	4.60748	0
Circ_TMEM38A_2-4	chr8_102555469_102661727	1.60537	5.16032	0	0	5.86829	2.70691	0	0	0	0	0	5.52898	0
Circ_DCP2_2-8	chr6_57058640_57075243	1.60361	0	0	0	9.53596	4.87243	0	0	2.1986	2.63639	0	0	0
Circ_RAB23_2-6	chr18_20569184_20581692	1.60223	0	3.3569	4.74355	2.20061	0	0	1.95261	5.13006	0	0	1.84299	0
Circ_RBBP8_9-15	chr5_112321532_112339774	1.60074	0	0	0	0	2.70691	4.72058	2.27804	4.39719	0	0	2.76449	2.34171
Circ_SLC15A4_2-5	chr12_129293333_129299615	1.59617	0	5.03534	0	3.30091	1.62414	0	1.62717	2.93146	0	4.63507	0	0
Circ_BIRC6_9-10	chr3_155611307_155624052	1.59488	0	0	0	0	2.70691	0	4.55608	1.46573	2.63639	3.09004	0	4.68341
Circ_CEP350_7-8	chr8_42812237_42819617	1.58915	0	3.3569	4.74355	0	2.16552	0	1.62717	2.1986	2.63639	0	0	2.34171
Circ_GMPS_2-5	chr1_179972309_179975702	1.58913	0	0	0	0	2.16552	7.08087	1.62717	0	0	0	0	8.19598
Circ_GRTP1_3-5	chr2_32631567_32641231	1.58897	0	3.3569	2.37177	0	1.62414	0	3.25434	2.93146	0	0	5.52898	0
Circ_HOOK3_7-9	chr2_29129326_29137074	1.58673	0	6.71379	0	5.13475	0	0	0	1.46573	2.63639	3.09004	0	0
Circ_WDR43_3-5	chr13_113999178_114009796	1.58633	0	0	0	0	3.24829	7.08087	2.27804	3.66433	0	0	2.76449	0
Circ_GALNT7_2	chr4_174169131_174169591	1.58418	0	0	0	6.96859	2.16552	0	3.57978	0	3.95458	0	0	2.34171
Circ_GCAT_3-4	chr22_38208894_38209616	1.58154	0	3.3569	0	3.30091	0	7.08087	2.60347	0	2.63639	0	0	0
Circ_RAPGEF1_2-5	chr12_40422103_40442012	1.58056	0	0	2.37177	5.86829	4.87243	0	0	0	0	0	0	5.85427
Circ_SLC2A13_2-3	chr9_134514022_134526336	1.57835	5.16032	0	4.74355	4.40121	0	0	0	0	0	4.63507	0	0
Circ_SNX5_5-6	chr6_142487365_142510671	1.57729	0	0	0	2.93414	0	0	0	3.66433	2.63639	6.18009	0	3.51256
Circ_VTA1_2-5	chr20_17933231_17934761	1.57583	0	0	4.74355	0	2.70691	4.72058	0	4.39719	0	0	0	2.34171
Circ_chr1_1416247_1453155	chr4_103446669_103459113	1.57456	0	6.71379	3.55766	1.46707	0	0	1.62717	0	0	0	5.52898	0
Circ_ANKRD32_2-4	chr17_79244718_79250933	1.57415	6.88043	0	2.37177	0	2.70691	0	1.95261	0	2.63639	0	0	2.34171
Circ_N4BP1_2-3	chr17_27248706_27254081	1.57208	0	0	0	0	5.41381	0	2.60347	4.39719	0	0	6.45048	0
Circ_NFKB1_2-5	chr1_1416247_1453155	1.5714	3.44021	0	15.4165	0	0	0	0	0	0	0	0	0
Circ_NHLRC2_3-5	chr16_48587450_48596355	1.57097	8.60054	0	0	0	0	0	0	1.46573	5.27278	0	0	3.51256
Circ_PHF12_3-5	chr11_77409532_77413540	1.57049	0	0	0	2.20061	3.78967	0	6.83412	2.93146	0	3.09004	0	0
Circ_RSF1_6-7	chr10_115636280_115644139	1.57032	0	0	0	2.93414	4.33105	0	1.30174	0	6.59097	0	3.68599	0
Circ_SLC38A10_7-10	chr5_93964516_93966448	1.57009	0	0	0	2.56737	3.78967	0	0	3.66433	0	4.63507	1.84299	2.34171
Circ_chr19_2850585_2901046	chr7_104702611_104722244	1.56418	3.44021	0	0	5.50152	1.62414	0	0	2.93146	5.27278	0	0	0
Circ_chr7_32872620_32878278	chr17_3988964_3989949	1.56326	0	5.03534	0	1.1003	0	0	0	6.59579	0	0	3.68599	2.34171
Circ_ARSG_2	chr19_2850585_2901046	1.56275	0	0	0	5.50152	3.24829	0	2.27804	0	0	7.72511	0	0
Circ_BRIP1_2-6	chr4_54280782_54294350	1.56227	0	0	2.37177	0	3.24829	9.44116	0	0	0	0	3.68599	0
Circ_BRWD1_13-18	chr7_32872620_32878278	1.56072	0	3.3569	2.37177	2.56737	0	0	0	0	3.95458	4.63507	1.84299	0
Circ_DHTKD1_2-10	chr10_12123471_12143180	1.56039	0	3.3569	0	5.50152	1.62414	0	4.55608	0	0	0	3.68599	0
Circ_EMB_3-7	chr14_31185130_31204064	1.56026	0	3.3569	3.55766	3.30091	1.62414	0	2.92891	0	3.95458	0	0	0
Circ_FGD4_5-10	chr8_102643865_102661727	1.55929	0	5.03534	0	2.20061	0	7.08087	2.92891	1.46573	0	0	0	0
Circ_FIP1L1_11-13	chr5_49698120_49707217	1.55896	0	0	0	8.06889	5.95519	0	0	0	0	0	0	4.68341
Circ_GRHL2_10-14	chr12_32751431_32764217	1.55819	0	5.03534	5.92944	0	0	0	2.60347	5.13006	0	0	0	0
Circ_KMT2E_4-13	chr21_40630413_40646398	1.55788	0	0	0	5.50152	3.24829	0	1.95261	1.46573	0	0	1.84299	4.68341
Circ_SCFD1_20-24	chr17_59924462_59938930	1.55787	3.44021	5.03534	0	2.56737	0	0	3.25434	4.39719	0	0	0	0
Circ_ZZEF1_15-16	chr17_66303084_66303852	1.55539	3.44021	3.3569	0	2.56737	2.70691	0	2.92891	3.66433	0	0	0	0
Circ_ARID1B_6-7	chr11_85692172_85742653	1.55499	0	0	2.37177	4.03445	2.16552	0	5.53238	1.46573	0	3.09004	0	0
Circ_CCSER2_4-9	chr16_87760371_87764250	1.55426	0	0	5.92944	0	0	0	3.90521	0	2.63639	6.18009	0	0
Circ_HSPA9_4-5	chr20_21321359_21327188	1.55385	0	8.39224	0	4.03445	2.70691	0	0	0	0	0	0	3.51256
Circ_KLHDC4_6-7	chr10_86177527_86237420	1.55173	0	0	3.55766	0	0	0	0	2.93146	0	3.09004	5.52898	3.51256
Circ_PICALM_2-17	chr16_29906580_29907181	1.55149	0	3.3569	0	5.50152	3.24829	0	3.57978	2.93146	0	0	0	0
Circ_PRKCE_6-7	chrX_46510545_46513140	1.55003	0	3.3569	0	4.40121	4.33105	0	3.57978	2.93146	0	0	0	0
Circ_SEZ6L2_4-5	chr2_46067519_46070202	1.54988	0	0	5.92944	5.13475	0	0	3.57978	0	3.95458	0	0	0
Circ_XRN1_16-20	chr12_122861936_122865105	1.54951	0	0	0	0	3.24829	0	5.53238	5.13006	0	0	0	4.68341
Circ_XRN2_15-17	chr6_157405796_157431695	1.54852	0	8.39224	5.92944	0	1.62414	0	0	0	2.63639	0	0	0
Circ_CLIP1_1-2	chr3_142116171_142123918	1.54599	0	3.3569	2.37177	3.66768	3.24829	0	1.95261	0	3.95458	0	0	0
Circ_SLC9A7_8-10	chr5_137904614_137906830	1.54536	0	0	0	0	4.87243	7.08087	0	0	6.59097	0	0	0
Circ_RNF111_2	chr9_140622801_140638542	1.54233	3.44021	6.71379	0	2.93414	2.16552	0	3.25434	0	0	0	0	0
Circ_ANKRD11_3-4	chr8_71126138_71128999	1.54062	0	0	3.55766	1.1003	0	0	2.60347	0	6.59097	4.63507	0	0
Circ_EHMT1_4-6	chr22_28306952_28310335	1.54018	0	0	3.55766	0	4.33105	7.08087	0	0	0	0	0	3.51256
Circ_MARCH7_3-5	chr3_47476498_47484581	1.53861	0	3.3569	0	0	0	4.72058	3.57978	2.1986	0	0	4.60748	0
Circ_NCOA2_3-4	chr16_89371614_89383486	1.53792	0	10.0707	0	0	0	0	3.25434	5.13006	0	0	0	0
Circ_PARP12_2-4	chr2_160599572_160605414	1.5371	0	0	3.55766	3.30091	0	0	3.25434	2.93146	2.63639	0	2.76449	0
Circ_PITPNB_2-3	chr15_59323003_59323901	1.53674	0	0	3.55766	4.76798	0	0	4.23065	2.1986	0	0	3.68599	0
Circ_SCAP_2-3	chr7_139754462_139757834	1.53543	0	0	0	0	2.70691	0	1.62717	0	3.95458	0	10.1365	0
Circ_chr21_10985045_11058323	chr6_592469_599225	1.53455	0	0	5.92944	0.733536	1.62414	0	2.92891	0	0	0	3.68599	3.51256
Circ_PHC3_I	chr3_47139445_47144913	1.53415	0	0	0	1.83384	0	11.8014	0	2.93146	0	0	1.84299	0
Circ_CDC42BPA_7-10	chr1_227327277_227335260	1.53377	0	0	0	4.03445	0	4.72058	1.62717	0	0	6.18009	1.84299	0
Circ_EXOC2_8-11	chr21_10985045_11058323	1.53371	0	6.71379	0	3.66768	0	0	0	0	0	6.18009	1.84299	0
Circ_FMN1_9-12	chr3_169840379_169843795	1.52928	0	0	2.37177	0	3.24829	7.08087	0	1.46573	0	0	1.84299	2.34171
Circ_GLG1_20-23	chr15_33180373_33194241	1.52924	0	5.03534	0	0	0	0	4.88152	0	6.59097	0	1.84299	0
Circ_SETD2_7-9	chr16_74493580_74497377	1.52643	0	0	0	0	1.62414	0	3.25434	4.39719	0	0	5.52898	3.51256
Circ_ZCCHC2_6-11	chr18_60223436_60232329	1.52621	0	0	0	1.1003	2.16552	0	2.60347	0	6.59097	0	0	5.85427
Circ_CTBP2_I	chrX_37892787_37913675	1.52307	0	3.3569	4.74355	3.66768	0	0	6.50869	0	0	0	0	0
Circ_ANKHD1_3-7	chr9_125941286_125946577	1.52081	0	0	4.74355	3.66768	2.70691	0	0	2.1986	0	3.09004	1.84299	0
Circ_SMAD2_3-6	chr18_45391430_45396935	1.51999	3.44021	0	0	0	1.62414	0	2.60347	2.93146	3.95458	0	3.68599	0
Circ_STRBP_3-4	chr10_126727566_126763412	1.51973	0	0	0	0.733536	1.08276	4.72058	3.57978	0	0	0	4.60748	3.51256
Circ_SYTL5_2-3	chr5_139818046_139828890	1.5185	6.88043	0	0	3.30091	0	0	1.30174	4.39719	0	0	0	2.34171
Circ_UBAP2_11-14	chr9_33944363_33956144	1.51598	0	0	4.74355	2.93414	3.24829	0	3.57978	0	0	0	3.68599	0
Circ_ASH1L_11-12	chrX_17121841_17157084	1.51445	0	5.03534	0	0	2.16552	0	1.95261	3.66433	0	0	1.84299	3.51256
Circ_BIRC6_33-35	chr17_60087911_60140662	1.51377	0	0	0	0	1.62414	0	0	5.13006	0	7.72511	3.68599	0
Circ_BRWD1_26-27	chr11_68334482_68363686	1.51305	0	0	0	0	3.78967	0	3.90521	0	0	0	4.60748	5.85427
Circ_GRHL2_5-8	chr1_155340295_155340774	1.50863	3.44021	0	0	0.733536	2.16552	7.08087	0	0	0	0	0	4.68341
Circ_LMNB1_2-10	chr8_102582567_102611379	1.50773	0	3.3569	0	2.56737	1.62414	0	1.30174	0	0	4.63507	4.60748	0
Circ_MED13_2-9	chr5_126140468_126168493	1.50662	0	0	0	3.66768	0	0	3.25434	2.1986	5.27278	0	3.68599	0
Circ_PPP6R3_10-19	chr1_175956079_175958615	1.50591	0	0	7.11532	6.23505	0	4.72058	0	0	0	0	0	0
Circ_REPS2_14-17	chr21_40600426_40601362	1.50582	0	0	0	2.56737	3.24829	0	2.27804	2.93146	3.95458	3.09004	0	0
Circ_RFWD2_16-18	chr2_32698180_32702651	1.50571	5.16032	0	0	5.13475	0	0	0	0	0	3.09004	0	4.68341
Circ_chr1_1573862_1636464	chr8_29959414_29962002	1.50201	0	5.03534	2.37177	1.83384	1.08276	0	1.62717	1.46573	0	0	4.60748	0
Circ_NEBL_I	chr1_1573862_1636464	1.50156	0	0	0	4.03445	1.62414	0	0	0	0	12.3602	0	0
Circ_ETNK1_2-6	chr18_13666478_13682104	1.50131	0	5.03534	0	0	7.03795	0	2.27804	3.66433	0	0	0	0
Circ_LEPROTL1_2-3	chr12_22796697_22826594	1.50045	6.88043	0	0	7.33536	3.78967	0	0	0	0	0	0	0
Circ_NCOA3_10-13	chr20_46262792_46266527	1.50036	0	0	4.74355	0	0	0	3.57978	0	6.59097	3.09004	0	0
Circ_PGR_2-5	chr10_21234267_21250708	1.49648	0	0	0	2.93414	3.24829	0	3.25434	2.1986	2.63639	0	3.68599	0
Circ_RAPGEF1_2-4	chr9_134518626_134526336	1.49518	0	5.03534	0	0	0	0	0	3.66433	0	4.63507	4.60748	0
Circ_FAM210A_3-5	chr11_100922155_100996889	1.49514	0	5.03534	0	4.76798	0	0	5.20695	2.93146	0	0	0	0
Circ_THSD4_I	chr1_151630711_151655921	1.49371	3.44021	0	0	1.46707	0	4.72058	0.650869	1.46573	0	6.18009	0	0
Circ_AP4E1_2-14	chr15_71761716_71762097	1.49306	3.44021	5.03534	0	0	0	9.44116	0	0	0	0	0	0
Circ_NEK4_13-15	chr3_52771602_52775515	1.4918	0	0	0	2.93414	3.24829	9.44116	2.27804	0	0	0	0	0
Circ_RSBN1L_4-6	chr15_51204275_51250991	1.48851	6.88043	0	3.55766	0	2.70691	0	1.95261	0	0	0	2.76449	0
Circ_SMC4_8-9	chr3_160131261_160132305	1.4875	3.44021	0	0	0	3.24829	0	0	0	0	4.63507	1.84299	4.68341
Circ_SNX27_3-8	chr7_77394812_77402631	1.48747	0	0	0	1.1003	0	9.44116	1.95261	0	0	0	1.84299	3.51256
Circ_ZDHHC21_4-8	chr9_14639894_14674383	1.48621	0	0	3.55766	0	1.08276	0	4.55608	0	3.95458	0	0	4.68341
Circ_chr6_76388299_76459140	chr6_76388299_76459140	1.48437	6.88043	0	2.37177	1.1003	0	0	1.95261	3.66433	0	0	1.84299	0
Circ_chr8_145314143_145482870	chr6_163876311_163899928	1.48245	0	0	3.55766	0	1.08276	0	2.60347	0	10.5456	0	0	0
Circ_MED13_9	chr13_41515057_41518061	1.48238	0	0	0	2.93414	3.24829	4.72058	2.27804	0	0	0	4.60748	0
Circ_ARSG_2-6	chr17_60087911_60088594	1.48057	0	0	0	0	1.08276	0	0	7.32865	6.59097	0	2.76449	0
Circ_ELF1_6-8	chr17_66303084_66352945	1.47993	0	0	0	0.733536	2.70691	4.72058	0	2.1986	0	4.63507	2.76449	0
Circ_MCFD2_2-3	chr11_30516843_30602041	1.47861	5.16032	0	0	0	2.16552	9.44116	0.976303	0	0	0	0	0
Circ_MPPED2_2-4	chr8_145314143_145482870	1.47741	3.44021	0	0	0	0	4.72058	0	0	0	7.72511	1.84299	0
Circ_QKI_2-3	chr17_52990027_53024673	1.47729	0	0	0	5.50152	1.62414	0	1.62717	2.1986	0	3.09004	3.68599	0
Circ_TOM1L1_4-12	chr2_47134949_47136316	1.47612	0	6.71379	2.37177	0	0	0	4.23065	4.39719	0	0	0	0
Circ_chr8_145298766_145467572	chr1_231090079_231097049	1.46919	0	0	0	0	4.87243	4.72058	0	0	5.27278	0	2.76449	0
Circ_SRPK2_I	chr8_145298766_145467572	1.46681	0	0	0	0	0	0	0	8.06152	0	0	3.68599	5.85427
Circ_TTC13_2-4	chr7_104925456_104937980	1.46634	0	0	2.37177	2.93414	1.08276	0	4.23065	0	0	4.63507	0	2.34171
Circ_chr1_155182485_155202984	chr19_35175157_35230514	1.46389	0	0	0	4.76798	1.08276	7.08087	0	0	0	4.63507	0	0
Circ_chr19_35175157_35230514	chr15_85607601_85626875	1.46385	5.16032	0	0	2.56737	3.24829	0	1.62717	2.1986	0	0	2.76449	0
Circ_chr9_86274695_86284242	chr6_131466425_131490413	1.46268	0	0	0	3.66768	1.62414	0	2.27804	0	3.95458	0	3.68599	2.34171
Circ_NCOA3_I	chr1_155182485_155202984	1.4618	0	3.3569	4.74355	0	0	9.44116	0	0	0	0	0	0
Circ_AKAP7_2-5	chr8_102555469_102589747	1.46146	5.16032	0	2.37177	0	0	0	1.95261	2.1986	0	0	0	5.85427
Circ_CCZ1B_5-8	chr14_74358730_74376133	1.46133	0	0	0	1.83384	0	0	6.18325	3.66433	0	3.09004	2.76449	0
Circ_GRHL2_2-7	chr7_6854395_6862991	1.46028	0	0	2.37177	5.50152	3.78967	0	2.92891	2.93146	0	0	0	0
Circ_PDE8A_3-7	chr20_46158656_46212005	1.45957	3.44021	0	3.55766	0	0	0	0.650869	0	0	6.18009	3.68599	0
Circ_ZNF410_2-8	chr9_86274695_86284242	1.45758	0	3.3569	5.92944	0	0	0	0	5.86292	0	0	0	2.34171
Circ_RASSF8_3-5	chr12_26208212_26220646	1.45656	0	0	0	5.13475	2.70691	0	2.60347	4.39719	2.63639	0	0	0
Circ_AC702.2_I	chr1_211526581_211527809	1.45333	0	0	2.37177	0	3.24829	4.72058	1.30174	0	3.95458	0	1.84299	0
Circ_FAM208B_I	chr17_20107646_20109249	1.45122	6.88043	5.03534	0	2.56737	0	0	0	2.93146	0	0	0	0
Circ_MED13L_2	chr4_143324091_143352538	1.45006	0	0	0	4.40121	0	0	5.53238	0	3.95458	0	0	3.51256
Circ_CASP8AP2_2-6	chr12_116675273_116675510	1.44899	0	0	8.30121	2.20061	2.16552	4.72058	0	0	0	0	0	0
Circ_INADL_18-22	chr6_90556281_90566918	1.44797	0	0	0	3.30091	0	0	2.27804	4.39719	0	4.63507	2.76449	0
Circ_INPP4B_5-8	chr1_62321702_62350080	1.44794	0	3.3569	0	0	2.70691	7.08087	4.23065	0	0	0	0	0
Circ_MAN2A1_13-16	chr10_5751493_5756170	1.44764	0	0	5.92944	2.20061	0	0	1.62717	0	5.27278	0	0	2.34171
Circ_TRAF5_2-3	chr5_109152974_109159538	1.44641	3.44021	0	4.74355	4.40121	0	0	2.92891	0	0	0	1.84299	0
Circ_AC779.2_2-3	chr1_16199311_16203173	1.44145	10.3206	0	0	0	0	0	0	0	0	4.63507	0	2.34171
Circ_ANKS1B_4-7	chr8_100515064_100523740	1.44093	0	0	4.74355	2.93414	2.16552	0	0	0	0	0	2.76449	4.68341
Circ_BPTF_15-16	chr19_45690589_45690998	1.44072	5.16032	0	2.37177	0	1.62414	0	2.60347	0	0	0	5.52898	0
Circ_KIAA0391_3-5	chr17_65916131_65919106	1.43997	0	3.3569	0	1.83384	0	0	1.62717	0	0	0	4.60748	5.85427
Circ_SPEN_2-3	chr14_35595941_35649983	1.43954	0	0	0	5.13475	0	0	0	4.39719	2.63639	0	2.76449	2.34171
Circ_VPS13B_27-29	chr12_100166700_100200478	1.43731	3.44021	0	0	5.50152	1.08276	0	4.88152	0	0	0	0	2.34171
Circ_RBM12_2-3	chr20_34241450_34246936	1.43539	0	0	0	4.03445	0	0	1.95261	0	0	7.72511	0	3.51256
Circ_chr8_145331100_145489060	chr19_55756488_55757046	1.43396	0	5.03534	0	0	3.24829	7.08087	0	0	0	0	1.84299	0
Circ_TM4SF2_I	chrX_37798835_37893261	1.43178	0	5.03534	4.74355	0	1.62414	0	3.57978	2.1986	0	0	0	0
Circ_TM4SF2_I	chrX_84558412_84563222	1.4317	0	0	0	2.56737	5.41381	0	2.60347	6.59579	0	0	0	0
Circ_CRCP_2-4	chr13_52992127_53001354	1.43014	3.44021	5.03534	0	0	0	0	3.25434	0	0	3.09004	0	2.34171
Circ_EPB41L5_11-14	chr7_65592691_65599361	1.43013	0	0	0	0	0	0	0	0	0	0	10.1365	7.02512
Circ_POF1B_10-15	chr2_120844747_120850852	1.42951	5.16032	0	7.11532	0	1.62414	0	3.25434	0	0	0	0	0
Circ_PPP6R1_3-5	chr8_145331100_145489060	1.42845	0	0	0	0	0	0	0	6.59579	10.5456	0	0	0
Circ_SLC25A26_3-6	chr16_68893787_68896964	1.42838	3.44021	3.3569	0	0	0	0	0.976303	0	0	3.09004	2.76449	3.51256
Circ_TANGO6_2-3	chrX_37798835_37913675	1.42654	8.60054	0	0	2.93414	2.16552	0	1.95261	1.46573	0	0	0	0
Circ_VPS36_7-11	chr3_66286968_66313803	1.42619	0	0	0	2.56737	4.33105	0	5.53238	0	0	0	0	4.68341
Circ_CDH18_3	chr22_45574119_45574781	1.42438	0	0	2.37177	0	3.24829	7.08087	1.62717	0	0	0	2.76449	0
Circ_NUP50_5	chr20_18523663_18535034	1.42405	5.16032	0	0	0	0	0	3.90521	0	0	6.18009	1.84299	0
Circ_CEP85L_3-5	chr1_21083659_21103243	1.42398	0	0	0	2.20061	0	0	4.55608	2.93146	0	4.63507	2.76449	0
Circ_DEPDC1B_3-7	chr3_155267576_155286113	1.42277	0	3.3569	0	0	3.78967	0	3.90521	2.93146	0	3.09004	0	0
Circ_GDI2_2-8	chr4_177632653_177650900	1.42243	0	3.3569	2.37177	2.20061	1.08276	7.08087	0.976303	0	0	0	0	0
Circ_HP1BP3_4-9	chr5_19838868_19839351	1.42029	0	0	0	4.40121	3.78967	0	3.57978	0	5.27278	0	0	0
Circ_MDM2_5-8	chr16_24762047_24788679	1.41935	0	0	0	3.30091	3.24829	0	2.92891	2.1986	0	0	1.84299	3.51256
Circ_PLCH1_6-9	chr10_5810176_5842668	1.41795	0	3.3569	0	0	5.95519	0	2.92891	2.93146	0	0	1.84299	0
Circ_SEC23B_14-18	chr12_69214105_69222711	1.41746	0	0	0	0	0	0	2.92891	2.1986	0	0	3.68599	8.19598
Circ_TNRC6A_3-5	chr6_118832461_118887479	1.41708	0	0	0	2.20061	1.62414	0	2.92891	2.93146	2.63639	0	0	4.68341
Circ_VEGFC_2-4	chr5_59934577_59943360	1.41553	0	0	0	5.13475	2.16552	0	4.55608	5.13006	0	0	0	0
Circ_CNTROB_13	chr2_160602281_160605414	1.41408	0	0	0	2.56737	0	4.72058	0	0	6.59097	3.09004	0	0
Circ_ASAP1_10-13	chr13_42385361_42393522	1.41405	0	0	4.74355	2.93414	0	0	3.57978	2.1986	0	0	0	3.51256
Circ_DNAJB12_4-5	chr8_131164982_131181313	1.41382	0	0	0	1.1003	2.16552	0	2.27804	1.46573	5.27278	0	0	4.68341
Circ_MARCH7_4-5	chr11_85685751_85742653	1.4117	3.44021	0	2.37177	0	0	0	8.78673	0	0	0	0	2.34171
Circ_NCOA3_3-8	chr7_103828699_103844682	1.41159	0	0	0	2.20061	5.95519	0	3.25434	0	0	0	5.52898	0
Circ_ORC5_2-6	chr17_7849046_7849304	1.40977	3.44021	0	0	0.733536	3.78967	4.72058	1.30174	2.93146	0	0	0	0
Circ_PICALM_2-19	chr11_70176279_70181800	1.40758	3.44021	5.03534	0	0	0	0	4.23065	0	0	0	1.84299	2.34171
Circ_PPFIA1_8-11	chr20_46250973_46256767	1.40749	10.3206	0	0	0	1.08276	0	1.30174	0	0	0	1.84299	2.34171
Circ_SIRT5_2-3	chr6_13579683_13584457	1.40638	0	0	0	5.50152	8.12072	0	3.25434	0	0	0	0	0
Circ_VWA8_15-17	chr10_74100547_74100928	1.40519	0	0	0	0	4.33105	9.44116	0	0	0	3.09004	0	0
Circ_DYRK1A_I	chr3_111632166_111639266	1.40421	3.44021	0	3.55766	2.20061	0	4.72058	0	2.93146	0	0	0	0
Circ_RUSC2_2	chr7_129756285_129762042	1.4038	0	0	3.55766	0	2.16552	7.08087	0	2.1986	0	0	1.84299	0
Circ_BRIP1_6-14	chr11_100909851_100996889	1.4037	8.60054	0	4.74355	0	0	0	1.30174	2.1986	0	0	0	0
Circ_KLHDC10_3-5	chr17_59853762_59924581	1.40366	6.88043	0	0	1.83384	2.70691	0	3.57978	0	0	0	1.84299	0
Circ_PHLDB2_3-5	chr21_38792601_38828610	1.40293	3.44021	6.71379	0	1.1003	2.16552	0	0.650869	0	0	0	2.76449	0
Circ_PKP4_2-4	chr9_35546427_35548532	1.402	0	0	2.37177	0	2.16552	0	5.53238	3.66433	0	3.09004	0	0
Circ_PGR_2-8	chr2_159389692_159459616	1.39815	0	0	0	1.46707	4.33105	0	0	0	3.95458	0	0	7.02512
Circ_ANKRD36C_I	chr12_112303054_112308984	1.39459	0	3.3569	0	2.93414	2.16552	0	1.30174	0	0	4.63507	0	2.34171
Circ_FBXL5_2-10	chr11_73418465_73429935	1.39456	0	0	0	2.20061	3.78967	0	4.88152	5.86292	0	0	0	0
Circ_GALK2_4-7	chr15_49528048_49575915	1.39443	0	0	2.37177	1.83384	1.62414	4.72058	1.95261	1.46573	0	0	2.76449	0
Circ_MAPKAPK5_2-7	chr2_96549921_96585668	1.39359	0	5.03534	0	0	2.70691	0	3.25434	0	2.63639	3.09004	0	0
Circ_METTL9_2-4	chr9_128677965_128697886	1.39113	0	0	5.92944	0	2.70691	7.08087	0.976303	0	0	0	0	0
Circ_OSBPL2_2-4	chr16_21623966_21636436	1.39112	0	8.39224	8.30121	0	0	0	0	0	0	0	0	0
Circ_PBX3_3-5	chr20_35457457_35467844	1.3904	0	5.03534	0	0	3.78967	0	3.90521	0	3.95458	0	0	0
Circ_RAB6A_4-6	chr20_60831113_60838747	1.38708	3.44021	0	0	0	4.87243	0	0	2.93146	2.63639	0	2.76449	0
Circ_SOGA1_2-3	chr12_79679567_79693331	1.3868	0	0	0	0	0	0	1.62717	2.93146	0	4.63507	2.76449	4.68341
Circ_SYT1_5-8	chr4_15613889_15646331	1.38544	0	0	0	2.56737	1.62414	9.44116	0.650869	0	0	0	0	2.34171
Circ_MLLT3_5	chr16_67070542_67116242	1.3841	0	3.3569	3.55766	1.1003	2.16552	0	0	3.66433	0	0	2.76449	0
Circ_ABI2_3-9	chr10_27311487_27337908	1.38238	0	0	0	6.96859	2.70691	0	2.27804	0	0	4.63507	0	0
Circ_AMBRA1_8-10	chr20_60572606_60589763	1.38165	3.44021	0	0	1.46707	3.24829	0	0.976303	0	0	0	2.76449	4.68341
Circ_ANKRD26_17-29	chr10_86177527_86198463	1.38128	0	3.3569	0	1.1003	1.08276	7.08087	0	0	3.95458	0	0	0
Circ_CBFB_3-5	chr2_204244931_204267457	1.38065	0	0	0	2.20061	3.78967	0	4.55608	2.93146	0	3.09004	0	0
Circ_CCDC148_3-9	chr2_159165945_159201830	1.38002	0	0	0	1.83384	0	4.72058	1.62717	2.1986	0	6.18009	0	0
Circ_CCSER2_4-6	chr9_20413719_20414423	1.37617	0	3.3569	0	3.66768	0	0	2.60347	2.93146	3.95458	0	0	0
Circ_TAF4_2-14	chr11_46515158_46534363	1.3757	0	5.03534	0	1.46707	0	0	3.90521	1.46573	0	4.63507	0	0
Circ_NRIP1_I	chr4_169141806_169158946	1.37434	0	0	0	0	4.33105	0	2.92891	6.59579	2.63639	0	0	0
Circ_MAP3K4_3	chr3_155628481_155643155	1.37238	0	3.3569	0	5.13475	0	0	3.57978	4.39719	0	0	0	0
Circ_PARD3B_20	chr15_50940884_50955243	1.37141	6.88043	0	0	0	0	0	2.60347	5.13006	0	0	1.84299	0
Circ_ADAMTS19_7-8	chr21_16363522_16415895	1.37091	0	0	0	1.83384	0	0	5.53238	5.13006	3.95458	0	0	0
Circ_ANKAR_15-22	chr6_161469648_161471011	1.37046	0	0	0	5.13475	1.62414	4.72058	1.30174	3.66433	0	0	0	0
Circ_DDX60_31-37	chr15_90137646_90138842	1.36948	0	0	5.92944	0	0	0	2.27804	2.1986	0	0	3.68599	2.34171
Circ_GMPS_6-12	chr2_206305094_206305396	1.36946	0	0	3.55766	0	0	0	1.95261	1.46573	5.27278	0	1.84299	2.34171
Circ_SNRK_3-4	chr2_190593386_190609514	1.36606	0	0	0	0	3.24829	0	3.90521	1.46573	0	3.09004	0	4.68341
Circ_TICRR_6-7	chr3_43341246_43345284	1.36521	0	0	0	5.50152	0	0	1.62717	2.93146	2.63639	0	3.68599	0
Circ_TRPM7_2-4	chr5_128887557_128932357	1.36505	0	0	0	0	1.62414	0	1.62717	0	0	6.18009	4.60748	2.34171
Circ_SMYD4_5	chr17_1703151_1704318	1.36444	0	0	0	0	0	0	1.62717	2.1986	5.27278	3.09004	1.84299	2.34171
Circ_CLEC16A_20-22	chr2_168869144_168931741	1.35844	0	0	3.55766	2.56737	0	4.72058	0.976303	0	2.63639	0	1.84299	0
Circ_PPFIA1_17-21	chr11_70200407_70208594	1.35795	0	0	3.55766	0	0	0	2.92891	0	3.95458	0	0	5.85427
Circ_STK39_11-16	chr3_119219542_119232566	1.35747	0	5.03534	0	2.20061	2.70691	0	0.650869	2.93146	0	0	2.76449	0
Circ_TIMMDC1_2-5	chr16_11214472_11220003	1.3565	3.44021	0	0	3.30091	0	0	1.62717	4.39719	0	0	0	3.51256
Circ_chr2_132442282_132445876	chr1_233353645_233363117	1.35469	0	0	3.55766	2.20061	0	0	2.60347	5.13006	0	0	2.76449	0
Circ_AVL9_3-8	chr13_45725822_45781640	1.35361	0	0	0	2.20061	0	0	5.53238	1.46573	3.95458	3.09004	0	0
Circ_CAB39_2-4	chr7_32584306_32594208	1.35257	3.44021	0	2.37177	2.93414	0	0	2.92891	1.46573	0	3.09004	0	0
Circ_GTF2F2_4-5	chr11_34991686_35006275	1.35182	0	0	3.55766	1.1003	1.62414	0	1.30174	0	3.95458	0	0	4.68341
Circ_NAA16_3-9	chr2_231624674_231658046	1.35096	0	3.3569	0	2.93414	3.24829	0	0.976303	2.93146	0	0	2.76449	0
Circ_NPNT_3-8	chr8_103274143_103282411	1.34975	0	0	2.37177	3.66768	2.70691	0	1.30174	0	2.63639	0	0	3.51256
Circ_PCNXL2_10-12	chr13_41892942_41910892	1.34876	0	0	0	8.43566	2.70691	0	2.27804	0	0	0	2.76449	0
Circ_PDHX_7-9	chr2_132442282_132445876	1.3477	0	3.3569	2.37177	3.66768	0	0	0	0	0	3.09004	3.68599	0
Circ_UBR5_50-55	chr4_106848493_106863859	1.3473	0	0	0	0	0	0	0	1.46573	0	12.3602	0	2.34171
Circ_chr2_27381981_27423447	chr19_12790271_12791139	1.34419	5.16032	0	0	3.66768	3.78967	0	0	0	0	0	0	3.51256
Circ_SFXN1_2	chr12_107236367_107237725	1.34291	0	0	0	5.50152	0	0	3.57978	4.39719	2.63639	0	0	0
Circ_CHAF1A_2-3	chr19_4405909_4409756	1.34285	0	3.3569	0	0	0	0	3.25434	1.46573	5.27278	0	2.76449	0
Circ_DHPS_2-5	chr5_56526673_56527148	1.34272	0	0	0	7.33536	3.24829	0	0	0	0	0	5.52898	0
Circ_GPBP1_4-5	chr5_174919098_174919270	1.33889	0	0	4.74355	0	0	4.72058	0	0	0	3.09004	0	3.51256
Circ_RIC8B_5-6	chr2_27381981_27423447	1.33718	0	0	0	0	0	0	0	0	0	12.3602	3.68599	0
Circ_USP32_2-4	chr17_58372044_58422969	1.33695	3.44021	0	0	2.56737	0	0	1.95261	4.39719	0	0	3.68599	0
Circ_ELF2_I	chr14_100551024_100568716	1.33448	0	6.71379	3.55766	2.56737	0	0	0.976303	2.1986	0	0	0	0
Circ_CCDC125_4-9	chr14_50130033_50141145	1.33437	0	0	3.55766	1.46707	2.16552	0	3.25434	2.93146	2.63639	0	0	0
Circ_CPEB2_2-5	chr4_140046318_140089196	1.33363	0	0	0	0	2.16552	7.08087	1.62717	5.13006	0	0	0	0
Circ_DLG1_13-14	chr11_77386081_77404656	1.33356	0	0	0	2.20061	2.16552	7.08087	0	1.46573	0	3.09004	0	0
Circ_FBXW8_5-7	chr16_48381418_48382201	1.33287	0	0	0	0	0	0	3.25434	1.46573	6.59097	0	0	4.68341
Circ_KMT2C_2-6	chr4_15008929_15034835	1.33271	0	0	0	0	2.70691	4.72058	1.30174	1.46573	3.95458	0	1.84299	0
Circ_LARP4_2-5	chr7_152007051_152055760	1.33228	3.44021	0	5.92944	0	1.08276	0	2.60347	2.93146	0	0	0	0
Circ_LONP2_13-14	chr2_128750761_128754065	1.33226	0	5.03534	0	0	2.16552	0	1.95261	2.1986	0	4.63507	0	0
Circ_MASTL_8-10	chr1_246021798_246093239	1.33142	0	0	0	1.83384	3.24829	0	3.25434	0	3.95458	0	3.68599	0
Circ_OMA1_4-8	chr1_58971732_59000003	1.33097	0	0	0	4.76798	0	0	4.23065	5.13006	0	0	1.84299	0
Circ_POLE2_4-10	chr10_27458873_27470510	1.3298	0	0	2.37177	0	0	4.72058	0	1.46573	0	4.63507	2.76449	0
Circ_RSF1_8-14	chr3_196842798_196846401	1.32844	0	3.3569	0	0	1.08276	0	0	1.46573	2.63639	4.63507	2.76449	0
Circ_SAP130_11-12	chr12_117402502_117426674	1.32717	0	0	4.74355	0	2.70691	0	0	2.1986	0	0	2.76449	3.51256
Circ_SMYD3_6-10	chr5_68590620_68607031	1.32579	0	0	3.55766	0	4.33105	0	1.30174	0	3.95458	0	2.76449	0
Circ_TMTC1_3-5	chr12_50821545_50829407	1.32559	3.44021	0	5.92944	2.20061	0	0	0.650869	0	0	0	3.68599	0
Circ_EVL_2-4	chr12_29904599_29911710	1.32545	0	0	3.55766	2.56737	0	0	2.60347	3.66433	0	0	0	3.51256
Circ_chr8_145302204_145469216	chr15_50866471_50875356	1.32493	8.60054	0	0	0	0	0	0.976303	0	2.63639	0	3.68599	0
Circ_GLIS3_2	chr7_104714066_104719410	1.32469	0	0	0	0	2.70691	0	0	4.39719	0	0	6.45048	2.34171
Circ_ZFHX3_2	chr8_145302204_145469216	1.32399	0	3.3569	0	0	1.62414	9.44116	0	1.46573	0	0	0	0
Circ_CAPZA1_4-7	chr1_113196220_113202401	1.32222	0	0	2.37177	3.30091	4.33105	0	0	5.86292	0	0	0	0
Circ_DCBLD2_2-3	chr6_88311502_88321966	1.32219	0	5.03534	0	2.20061	0	0	1.30174	7.32865	0	0	0	0
Circ_FIP1L1_10-13	chr3_98568305_98600611	1.32195	0	0	3.55766	0	3.24829	4.72058	0.650869	0	0	0	3.68599	0
Circ_IFT46_3-9	chr16_72991326_72994093	1.32001	0	0	0	3.30091	3.24829	0	3.57978	2.1986	0	0	0	3.51256
Circ_KMT2E_7-12	chr4_151682935_151729550	1.31975	0	0	0	1.46707	1.08276	0	3.90521	2.93146	0	0	6.45048	0
Circ_LRBA_32-35	chr4_54265897_54294350	1.31887	0	0	0	4.76798	3.24829	0	3.25434	1.46573	0	3.09004	0	0
Circ_ORC3_3-8	chr11_118422501_118430579	1.31864	0	0	0	0	1.08276	0	2.92891	3.66433	0	4.63507	0	3.51256
Circ_SLMAP_5-8	chr9_4286038_4286523	1.31826	0	0	4.74355	4.76798	1.62414	0	0	0	0	0	0	4.68341
Circ_TRPM7_29-36	chr13_21955573_21965993	1.31719	0	3.3569	0	2.20061	2.70691	0	1.30174	4.39719	0	0	1.84299	0
Circ_ZDHHC20_8-11	chr3_57832924_57843886	1.31564	0	0	0	0	1.62414	7.08087	1.95261	5.13006	0	0	0	0
Circ_AGAP1_10-11	chr10_70723047_70726959	1.31425	3.44021	0	3.55766	0	0	0	1.30174	2.1986	5.27278	0	0	0
Circ_CHD6_2-5	chr3_71090479_71096246	1.31408	3.44021	0	2.37177	0	0	0	4.55608	0	2.63639	0	2.76449	0
Circ_DDX21_4-6	chr2_236791989_236817550	1.3139	3.44021	0	3.55766	0	0	0	1.30174	0	3.95458	0	0	3.51256
Circ_FOXP1_10-11	chr8_141285757_141310713	1.31378	0	0	0	2.93414	0	0	0	4.39719	6.59097	0	1.84299	0
Circ_KLHL24_2-3	chr14_38149356_38170731	1.31246	3.44021	0	0	3.30091	1.62414	0	2.27804	0	0	0	2.76449	2.34171
Circ_PSMD9_2-4	chr3_183361268_183369064	1.31215	0	0	0	3.30091	3.78967	0	3.25434	0	2.63639	0	2.76449	0
Circ_SFI1_15-16	chr20_13539655_13568017	1.30977	0	0	4.74355	2.20061	0	0	1.30174	2.1986	5.27278	0	0	0
Circ_TASP1_5-8	chr17_57148184_57168701	1.30873	0	0	0	2.93414	0	0	0	5.13006	3.95458	0	3.68599	0
Circ_TRAPPC9_11-15	chr12_122332645_122341013	1.30788	0	0	0	2.56737	0	9.44116	0	0	0	0	3.68599	0
Circ_TRIM37_3-9	chr22_31998198_31998771	1.30595	0	0	0	0	0	0	0	3.66433	0	4.63507	7.37197	0
Circ_TTC6_2-5	chr20_40141485_40179999	1.30593	0	0	0	3.66768	1.62414	0	0	2.93146	0	0	2.76449	4.68341
Circ_CEP192_2-4	chr1_246890194_246907427	1.30441	0	0	0	0	0	0	0.650869	2.1986	0	0	4.60748	8.19598
Circ_DIP2C_2-4	chr20_57009658_57016139	1.3033	3.44021	0	0	0	2.70691	4.72058	2.92891	0	0	0	1.84299	0
Circ_EPT1_2-7	chr18_12999420_13008630	1.30234	6.88043	0	0	2.56737	1.62414	0	4.55608	0	0	0	0	0
Circ_IQGAP1_32-35	chr4_87693931_87696805	1.30145	0	0	0	2.56737	3.78967	0	3.25434	3.66433	0	0	0	2.34171
Circ_KHDRBS1_2-4	chr3_149563798_149619949	1.30003	0	0	0	5.86829	2.70691	0	0	0	0	0	0	7.02512
Circ_PTPN13_31-34	chr7_105121499_105143011	1.2979	6.88043	0	2.37177	0	1.08276	0	2.60347	0	2.63639	0	0	0
Circ_PUS7_5-9	chr15_91030186_91035943	1.29769	0	0	0	0	3.24829	0	0	0	3.95458	0	3.68599	4.68341
Circ_RNF13_2-6	chr1_32495899_32498935	1.29753	0	0	0	4.76798	3.24829	0	0	2.1986	0	0	1.84299	3.51256
Circ_SCCPDH_2-5	chr2_26587170_26606215	1.29697	0	0	2.37177	2.93414	2.70691	0	2.27804	0	5.27278	0	0	0
Circ_VAPB_3-5	chr10_486811_532470	1.29643	0	0	0	0	0	4.72058	0	2.1986	3.95458	0	0	4.68341
Circ_chr7_158629516_158630758	chr1_180366651_180382606	1.29426	0	0	4.74355	0	0	0	0	0	0	6.18009	4.60748	0
Circ_SAMD4A_I	chr5_132227856_132232932	1.2928	3.44021	0	3.55766	0	4.33105	0	0	0	0	0	1.84299	2.34171
Circ_SOS2_14	chr15_72810408_72848248	1.29203	0	0	2.37177	0	0	0	3.90521	0	9.22736	0	0	0
Circ_ACBD6_5-6	chr8_67513933_67514758	1.29139	0	3.3569	3.55766	1.1003	0	0	1.30174	0	0	6.18009	0	0
Circ_AFF4_11-13	chr12_53421566_53421972	1.2909	0	3.3569	4.74355	0	2.70691	0	0	0	0	0	0	4.68341
Circ_ARIH1_2-5	chr10_13705453_13717044	1.29085	3.44021	6.71379	0	4.03445	0	0	1.30174	0	0	0	0	0
Circ_DIDO1_1-5	chr7_8043538_8110761	1.28893	0	0	5.92944	0	2.70691	0	0.976303	0	0	3.09004	2.76449	0
Circ_EIF4B_7-8	chr17_58342773_58366043	1.28812	0	0	0	1.46707	3.24829	4.72058	0	2.93146	0	3.09004	0	0
Circ_FRMD4A_16-19	chr16_27544612_27556844	1.28788	0	5.03534	0	2.93414	0	4.72058	0	0	0	0	2.76449	0
Circ_GLCCI1_2-6	chr20_61537239_61545758	1.28754	0	0	0	0	3.24829	4.72058	1.95261	0	0	0	5.52898	0
Circ_GTF3C1_2-5	chr14_104219337_104220581	1.28665	0	5.03534	0	2.56737	1.08276	0	0	3.66433	0	3.09004	0	0
Circ_MYBL1_2-3	chr10_71243447_71258152	1.28623	0	0	0	0	4.33105	0	3.90521	0	0	0	3.68599	3.51256
Circ_PPP1R13B_6-7	chr14_50616726_50616948	1.28621	0	0	0	0	1.08276	0	1.30174	1.46573	0	4.63507	4.60748	2.34171
Circ_TSPAN15_2-5	chr14_55148653_55169298	1.28591	0	0	0	1.1003	1.62414	0	0	0	0	6.18009	1.84299	4.68341
Circ_USP32_5-9	chr7_158629516_158630758	1.28543	0	0	0	0	2.70691	0	0	4.39719	0	4.63507	3.68599	0
Circ_ZZZ3_I	chr9_125932181_125946577	1.28472	0	0	0	1.46707	2.16552	0	3.57978	2.93146	5.27278	0	0	0
Circ_SENP5_2	chr7_92881966_92888944	1.28466	8.60054	0	2.37177	0	2.16552	0	2.27804	0	0	0	0	0
Circ_ANKRD36C_25-30	chr7_77378741_77394949	1.2833	5.16032	0	0	1.1003	3.24829	0	3.25434	0	2.63639	0	0	0
Circ_ARHGEF12_33-36	chr7_8062113_8099878	1.28282	0	0	0	2.20061	1.62414	0	1.95261	0	0	3.09004	1.84299	4.68341
Circ_BBS9_13-17	chr3_196612022_196613565	1.28272	0	3.3569	0	3.30091	3.78967	0	2.60347	0	0	0	0	2.34171
Circ_CCDC132_3-9	chr19_11223954_11224438	1.28256	0	0	0	9.53596	1.62414	0	4.23065	0	0	0	0	0
Circ_GLCCI1_3-5	chr10_49609655_49618211	1.28219	0	0	0	4.40121	0	0	4.23065	3.66433	0	3.09004	0	0
Circ_LDLR_8-9	chr1_78097520_78107340	1.2818	0	0	0	2.20061	0	4.72058	0	2.93146	0	0	5.52898	0
Circ_MAPK8_2-4	chr15_43120126_43132631	1.281	0	0	3.55766	0	0	0	3.90521	0	7.90917	0	0	0
Circ_NEMF_23-26	chr14_50262509_50267414	1.27885	0	0	0	0	1.08276	0	4.88152	2.93146	0	0	6.45048	0
Circ_OMA1_3-7	chr7_33388680_33427756	1.27808	0	3.3569	0	0	2.16552	0	4.88152	0	0	3.09004	1.84299	0
Circ_REPS1_2-8	chr2_96564893_96568829	1.2774	10.3206	0	2.37177	0	0	0	0	0	2.63639	0	0	0
Circ_RSBN1L_3-4	chr1_58992933_59002413	1.27706	0	3.3569	0	0	2.70691	4.72058	0	2.1986	0	0	0	2.34171
Circ_STRBP_3-6	chr11_120346049_120348235	1.27623	0	0	0	5.50152	0	0	0	3.66433	2.63639	0	0	3.51256
Circ_TTBK2_4-6	chr6_139262472_139269050	1.27511	3.44021	0	0	1.83384	3.78967	0	2.92891	1.46573	0	0	1.84299	0
Circ_PVT1_I	chr10_98703870_98711953	1.27467	0	0	0	0	1.62414	7.08087	0	0	6.59097	0	0	0
Circ_CARM1_6-8	chr13_46090278_46104915	1.27431	0	0	4.74355	0	2.16552	7.08087	1.30174	0	0	0	0	0
Circ_COG3_17-22	chr19_11024553_11027453	1.27056	5.16032	0	0	1.46707	1.08276	0	2.60347	0	0	3.09004	1.84299	0
Circ_LCOR_5-7	chr10_19568976_19620511	1.27043	5.16032	0	0	1.83384	2.16552	0	2.27804	1.46573	0	0	0	2.34171
Circ_MALRD1_6-10	chr15_63821213_63866602	1.26944	0	0	0	4.03445	1.62414	7.08087	0.650869	0	0	0	1.84299	0
Circ_USP3_2-12	chr13_96637493_96648389	1.26812	0	3.3569	2.37177	0	2.16552	0	1.30174	2.93146	0	3.09004	0	0
Circ_ZNF236_2-4	chr18_74561482_74580819	1.26695	0	0	4.74355	0	1.62414	0	0.650869	1.46573	3.95458	0	2.76449	0
Circ_ZNF236_2-9	chr12_11199619_11273779	1.26576	0	0	0	5.13475	3.24829	0	0	2.1986	0	0	4.60748	0
Circ_PRR4_2-3	chr18_74561482_74593468	1.26556	0	5.03534	0	1.1003	2.16552	0	2.27804	0	0	0	4.60748	0
Circ_UGGT2_3-7	chr8_129001408_129022690	1.26527	0	0	0	1.46707	5.41381	0	3.90521	4.39719	0	0	0	0
Circ_ACSL3_3-4	chr22_29120965_29121355	1.2645	0	3.3569	3.55766	1.1003	0	0	2.92891	1.46573	0	0	2.76449	0
Circ_AXIN1_2-5	chr10_128768966_129055693	1.26372	0	0	0	2.56737	2.70691	0	5.20695	0	0	0	0	4.68341
Circ_C9orf91_7-8	chr3_3819409_3830758	1.26364	0	0	0	3.66768	0	0	3.57978	1.46573	0	0	6.45048	0
Circ_CHEK2_3-4	chr11_62591638_62595103	1.26291	0	0	0	0	2.70691	0	4.88152	2.93146	0	4.63507	0	0
Circ_DOCK1_2-29	chr16_354304_397106	1.26222	0	0	2.37177	2.20061	2.70691	0	1.62717	4.39719	0	0	1.84299	0
Circ_FAM208A_2-4	chr9_117399270_117401006	1.26167	3.44021	0	2.37177	0	0	4.72058	0	0	0	0	4.60748	0
Circ_KITLG_4-8	chr12_88898936_88912644	1.26164	3.44021	0	0	0	1.08276	0	1.95261	0	2.63639	0	3.68599	2.34171
Circ_PTK2_4-7	chr8_141856359_141889736	1.2611	0	0	0	1.83384	4.87243	0	2.27804	0	2.63639	0	0	3.51256
Circ_PTPRK_4-6	chr2_223765392_223773868	1.26081	3.44021	0	0	1.46707	0	0	2.60347	3.66433	3.95458	0	0	0
Circ_STX5_3-10	chr6_128540067_128563747	1.26044	0	3.3569	0	2.20061	2.70691	0	0.976303	2.1986	0	0	3.68599	0
Circ_SUMF1_2-5	chr16_68893787_68914533	1.25885	0	0	0	0	4.87243	0	2.60347	2.1986	0	3.09004	0	2.34171
Circ_TANGO6_2-7	chr17_3969741_3976050	1.25862	0	0	0	6.23505	0	0	3.57978	2.1986	0	3.09004	0	0
Circ_ZZEF1_25-28	chr3_56661065_56662642	1.25557	0	0	4.74355	2.56737	1.08276	4.72058	1.95261	0	0	0	0	0
Circ_CHD9_I	chr17_19213198_19232960	1.25493	0	0	4.74355	1.1003	1.62414	0	3.90521	0	0	0	3.68599	0
Circ_DPY19L1P2_I	chr7_32872620_32874531	1.25359	6.88043	0	0	0	0	0	2.27804	2.1986	0	0	3.68599	0
Circ_ABCC5_6-17	chr16_53188359_53191453	1.25358	3.44021	0	0	2.93414	3.24829	0	0	1.46573	3.95458	0	0	0
Circ_CSPP1_8-11	chr3_183677521_183700795	1.25271	0	0	0	0	0	0	3.90521	0	5.27278	3.09004	2.76449	0
Circ_EPN2_5-9	chr12_110922883_110925748	1.25102	6.88043	0	2.37177	0	0	0	1.95261	1.46573	0	0	0	2.34171
Circ_FAM216A_3-6	chr10_86130770_86133571	1.25048	0	0	0	3.66768	0	4.72058	0	2.93146	0	0	3.68599	0
Circ_GRIP1_2-7	chr3_65346874_65350621	1.2488	0	3.3569	0	0	1.08276	0	0	2.93146	5.27278	0	0	2.34171
Circ_LSM14A_2-6	chr12_66909399_66990707	1.24836	0	0	5.92944	0	3.24829	0	0.650869	1.46573	0	0	3.68599	0
Circ_MAGI1_19-22	chr10_93608140_93611093	1.24666	0	0	0	0	2.70691	0	0	1.46573	0	3.09004	1.84299	5.85427
Circ_TNKS2_19-21	chr19_34685383_34706566	1.24644	0	3.3569	0	0	0	0	0	1.46573	3.95458	6.18009	0	0
Circ_CCSER2_2-3	chr8_68018140_68028357	1.24525	0	0	0	0	4.87243	0	2.60347	0	3.95458	0	0	3.51256
Circ_chr8_145294517_145463319	chr7_80418622_80458061	1.243	0	0	2.37177	2.56737	0	4.72058	1.30174	0	3.95458	0	0	0
Circ_FGD4_8-10	chr1_185183639_185200840	1.2405	0	5.03534	0	0	2.70691	0	2.60347	2.1986	0	0	0	2.34171
Circ_LRBA_38-40	chr12_32760891_32764217	1.23866	0	0	0	1.46707	3.24829	0	1.95261	0	0	0	0	8.19598
Circ_SEMA3C_3-12	chr8_145294517_145463319	1.23857	0	0	0	0	0	0	0	3.66433	6.59097	0	4.60748	0
[truncated: 1,273 more rows]

## Sheet: Table_1B
			Indepedent analysis		circBase	circRNADb	Genomic localization							Host gene
ID original	circRNA identifier	Avg junction reads	circExplorer	find_circ	ID	ID	Chr	Start	End	Strand	Genomic Length	Classification CircHunter (main transcript)	Classification CIRI	Ensembl ID	Symbol
chr6_4891947_4892613	Circ_CDYL_4	283.64	1	1	hsa_circ_0008285	hsa_circ_20406	chr6	4891947	4892613	1	667	monoexon	exon	ENSG00000153046	CDYL
chr1_117944808_117963271	Circ_MAN1A2_2-5	239.45	1	1	hsa_circ_0000118	hsa_circ_02643	chr1	117944808	117963271	1	18464	multiexon	exon	ENSG00000198162	MAN1A2
chr3_63898264_63898901	Circ_ATXN7_3-4	229.25	1	1	hsa_circ_0007761	hsa_circ_07246	chr3	63898264	63898901	1	638	multiexon	exon	ENSG00000163635	ATXN7
chr12_46622936_46637097	Circ_SLC38A1_2-5	153.85	1	1	hsa_circ_0000396	hsa_circ_03036	chr12	46622936	46637097	-1	14162	multiexon	exon	ENSG00000111371	SLC38A1
chr11_33307959_33309057	Circ_HIPK3_2	137.81	1	1	hsa_circ_0000284	hsa_circ_24807	chr11	33307959	33309057	1	1099	monoexon	exon	ENSG00000110422	HIPK3
chr5_95091100_95099324	Circ_RHOBTB3_6-7	128.14	1	1	hsa_circ_0007444	hsa_circ_19124	chr5	95091100	95099324	1	8225	multiexon	exon	ENSG00000164292	RHOBTB3
chr7_99621042_99621930	Circ_ZKSCAN1_2-3	116.68	1	1	hsa_circ_0001727	hsa_circ_31593	chr7	99621042	99621930	1	889	multiexon	exon	ENSG00000106261	ZKSCAN1
chr14_99924616_99932150	Circ_SETD3_2-6	104.73	1	1	hsa_circ_0000567	hsa_circ_08702	chr14	99924616	99932150	-1	7535	multiexon	exon	ENSG00000183576	SETD3
chr15_99250791_99251336	Circ_IGF1R_2	104.63	1	1	hsa_circ_0005035	hsa_circ_32512	chr15	99250791	99251336	1	546	monoexon	exon	ENSG00000140443	IGF1R
chr1_247319708_247323115	Circ_ZNF124_2-4	96.73	NA	1	NA	NA	chr1	247319708	247323115	-1	3408	putative_exon	exon	ENSG00000196418	ZNF124
chr17_20107646_20109225	Circ_SPECC1_4	85.58	1	1	hsa_circ_0000745	hsa_circ_15640	chr17	20107646	20109225	1	1580	monoexon	exon	ENSG00000128487	SPECC1
chr11_85468668_85685855	Circ_chr11_85468668_85685855	82.08	NA	NA	NA	NA	chr11	85468668	85685855	1	217188	intergenic	intergenic	NA	NA
chr1_115005726_115007010	Circ_TRIM33_2-4	79.68	1	1	hsa_circ_0004127	hsa_circ_22658	chr1	115005726	115007010	-1	1285	multiexon	exon	ENSG00000197323	TRIM33
chr1_117944808_117984947	Circ_MAN1A2_2-6	78.44	1	1	hsa_circ_0000119	hsa_circ_29618	chr1	117944808	117984947	1	40140	multiexon	exon	ENSG00000198162	MAN1A2
chr10_32197100_32199491	Circ_ARHGAP12_2-3	76.46	1	1	hsa_circ_0000231	hsa_circ_27235	chr10	32197100	32199491	-1	2392	multiexon	exon	ENSG00000165322	ARHGAP12
chr5_122881111_122893258	Circ_CSNK1G3_1-3	70.78	1	1	hsa_circ_0001522	hsa_circ_08140	chr5	122881111	122893258	1	12148	multiexon	exon	ENSG00000151292	CSNK1G3
chr5_179688684_179707608	Circ_MAPK9_2-5	69.8	1	1	hsa_circ_0001566	hsa_circ_26286	chr5	179688684	179707608	-1	18925	multiexon	exon	ENSG00000050748	MAPK9
chr5_129015457_129040084	Circ_ADAMTS19_17-21	63.54	1	1	hsa_circ_0073816	hsa_circ_16514	chr5	129015457	129040084	1	24628	multiexon	exon	ENSG00000145808	ADAMTS19
chr3_149563798_149639014	Circ_RNF13_2-8	62.73	1	1	hsa_circ_0001346	hsa_circ_02426	chr3	149563798	149639014	1	75217	multiexon	exon	ENSG00000082996	RNF13
chr3_157839892_157841780	Circ_RSRC1_2-3	62.26	1	1	hsa_circ_0001355	hsa_circ_21020	chr3	157839892	157841780	1	1889	multiexon	exon	ENSG00000174891	RSRC1
chr1_117944808_117957453	Circ_MAN1A2_2-4	60.16	1	1	hsa_circ_0000117	hsa_circ_02600	chr1	117944808	117957453	1	12646	multiexon	exon	ENSG00000198162	MAN1A2
chr6_31239776_31324734	Circ_chr6_31239776_31324734	59.74	NA	1	NA	NA	chr6	31239776	31324734	1	84959	intergenic	intergenic	NA	NA
chr4_153332455_153333681	Circ_FBXW7_2-3	59.46	1	1	hsa_circ_0001451	hsa_circ_16502	chr4	153332455	153333681	-1	1227	multiexon	exon	ENSG00000109670	FBXW7
chr18_9182380_9221997	Circ_ANKRD12_2-8	58.89	1	1	hsa_circ_0000826	hsa_circ_31497	chr18	9182380	9221997	1	39618	multiexon	exon	ENSG00000101745	ANKRD12
chr5_49694941_49707217	Circ_EMB_3-9	56.58	NA	1	hsa_circ_0001481	hsa_circ_11947	chr5	49694941	49707217	-1	12277	putative_exon	exon	ENSG00000170571	EMB
chr16_80718435_80719026	Circ_CDYL2_2	55.15	1	1	hsa_circ_0004087	hsa_circ_12082	chr16	80718435	80719026	-1	592	monoexon	exon	ENSG00000166446	CDYL2
chr10_117849252_117856275	Circ_GFRA1_5-7	54.72	1	1	hsa_circ_0005239	hsa_circ_14400	chr10	117849252	117856275	-1	7024	multiexon	exon	ENSG00000151892	GFRA1
chr14_66028055_66028484	Circ_FUT8_3	54.28	1	1	hsa_circ_0003028	hsa_circ_02544	chr14	66028055	66028484	1	430	monoexon	exon	ENSG00000033170	FUT8
chrX_107083900_107097934	Circ_MID2_2-3	53.07	1	1	hsa_circ_0002153	hsa_circ_01765	chrX	107083900	107097934	1	14035	multiexon	exon	ENSG00000080561	MID2
chr4_144464662_144465125	Circ_SMARCA5_15-16	51.51	1	1	hsa_circ_0001445	hsa_circ_06025	chr4	144464662	144465125	1	464	multiexon	exon	ENSG00000153147	SMARCA5
chr5_128440649_128442755	Circ_ISOC1_2-4	51.27	1	1	hsa_circ_0007067	hsa_circ_08969	chr5	128440649	128442755	1	2107	multiexon	exon	ENSG00000066583	ISOC1
chr1_247318868_247323115	Circ_ZNF124_I	51.24	NA	1	hsa_circ_0002922	NA	chr1	247318868	247323115	-1	4248	intronic	intron	ENSG00000196418	ZNF124
chr20_57014001_57016139	Circ_VAPB_4-5	50.52	1	1	hsa_circ_0001173	hsa_circ_15722	chr20	57014001	57016139	1	2139	multiexon	exon	ENSG00000124164	VAPB
chr7_158552177_158557544	Circ_ESYT2_9-13	50.47	1	1	hsa_circ_0001776	hsa_circ_25060	chr7	158552177	158557544	-1	5368	multiexon	exon	ENSG00000117868	ESYT2
chr4_37633007_37640126	Circ_RELL1_4-6	49.77	1	1	hsa_circ_0001400	hsa_circ_08846	chr4	37633007	37640126	-1	7120	multiexon	exon	ENSG00000181826	RELL1
chr7_155465561_155473602	Circ_RBM33_3-5	48.49	1	1	hsa_circ_0001772	hsa_circ_24570	chr7	155465561	155473602	1	8042	multiexon	exon	ENSG00000184863	RBM33
chr20_46252655_46262380	Circ_NCOA3_4-9	48.38	1	1	hsa_circ_0001165	hsa_circ_17129	chr20	46252655	46262380	1	9726	multiexon	exon	ENSG00000124151	NCOA3
chr5_167915607_167921655	Circ_RARS_2-5	47.76	1	1	hsa_circ_0001550	hsa_circ_21209	chr5	167915607	167921655	1	6049	multiexon	exon	ENSG00000113643	RARS
chr7_128655033_128658211	Circ_TNPO3_2-4	47.44	1	1	hsa_circ_0001741	hsa_circ_18615	chr7	128655033	128658211	-1	3179	multiexon	exon	ENSG00000064419	TNPO3
chr8_116599228_116635985	Circ_TRPS1_2-5	46.92	1	1	hsa_circ_0085362	hsa_circ_02191	chr8	116599228	116635985	-1	36758	multiexon	exon	ENSG00000104447	TRPS1
chr16_68155890_68160513	Circ_NFATC3_2-3	45.5	1	1	hsa_circ_0000711	hsa_circ_07065	chr16	68155890	68160513	1	4624	multiexon	exon	ENSG00000072736	NFATC3
chr2_72945232_72960247	Circ_EXOC6B_3-6	44.48	1	1	hsa_circ_0009043	hsa_circ_05762	chr2	72945232	72960247	-1	15016	multiexon	exon	ENSG00000144036	EXOC6B
chr7_152007051_152012423	Circ_KMT2C_4-6	44.42	1	1	hsa_circ_0001769	hsa_circ_32798	chr7	152007051	152012423	-1	5373	multiexon	exon	ENSG00000055609	KMT2C
chr17_59853762_59857762	Circ_BRIP1_13-14	43.93	1	1	hsa_circ_0006968	hsa_circ_19739	chr17	59853762	59857762	-1	4001	multiexon	exon	ENSG00000136492	BRIP1
chr9_96233423_96261168	Circ_FAM120A_2-5	43.15	1	1	hsa_circ_0001875	hsa_circ_27396	chr9	96233423	96261168	1	27746	multiexon	exon	ENSG00000048828	FAM120A
chr5_21491430_21497305	Circ_GUSBP1_4-6	43.01	1	NA	NA	hsa_circ_06804	chr5	21491430	21497305	1	5876	multiexon	exon	ENSG00000183666	GUSBP1
chr17_58700882_58711338	Circ_PPM1D_2-3	40.91	1	1	hsa_circ_0002598	hsa_circ_03083	chr17	58700882	58711338	1	10457	multiexon	exon	ENSG00000170836	PPM1D
chr8_141874411_141900868	Circ_PTK2_3-5	40.54	1	1	hsa_circ_0002483	hsa_circ_23485	chr8	141874411	141900868	-1	26458	multiexon	exon	ENSG00000169398	PTK2
chr3_169854207_169867032	Circ_PHC3_5-7	38.4	1	1	hsa_circ_0001359	hsa_circ_25738	chr3	169854207	169867032	-1	12826	multiexon	exon	ENSG00000173889	PHC3
chr2_203329532_203332412	Circ_BMPR2_2-3	38.13	1	1	hsa_circ_0003218	hsa_circ_06837	chr2	203329532	203332412	1	2881	multiexon	exon	ENSG00000204217	BMPR2
chr15_67524152_67529158	Circ_AAGAB_2-5	37.98	1	1	hsa_circ_0000620	hsa_circ_27278	chr15	67524152	67529158	-1	5007	multiexon	exon	ENSG00000103591	AAGAB
chr5_137320946_137324004	Circ_FAM13B_8-10	37.14	1	1	hsa_circ_0001535	hsa_circ_11413	chr5	137320946	137324004	-1	3059	multiexon	exon	ENSG00000031003	FAM13B
chr15_64791492_64792365	Circ_ZNF609_1	36.79	NA	1	hsa_circ_0000615	NA	chr15	64791492	64792365	1	874	putative_exon	exon	ENSG00000180357	ZNF609
chr21_17135210_17138460	Circ_USP25_2-3	35.87	1	1	hsa_circ_0001178	hsa_circ_31658	chr21	17135210	17138460	1	3251	multiexon	exon	ENSG00000155313	USP25
chr5_65284463_65290692	Circ_ERBB2IP_2-4	34.45	1	1	hsa_circ_0001492	hsa_circ_18609	chr5	65284463	65290692	1	6230	multiexon	exon	ENSG00000112851	ERBB2IP
chr7_80418622_80440017	Circ_SEMA3C_6-12	34.38	1	1	hsa_circ_0004365	hsa_circ_32183	chr7	80418622	80440017	-1	21396	multiexon	exon	ENSG00000075223	SEMA3C
chr17_57808782_57816308	Circ_VMP1_2-5	34.21	1	1	hsa_circ_0006508	hsa_circ_09046	chr17	57808782	57816308	1	7527	multiexon	exon	ENSG00000062716	VMP1
chr9_33953283_33963789	Circ_UBAP2_9-12	33.92	1	1	hsa_circ_0001847	hsa_circ_30156	chr9	33953283	33963789	-1	10507	multiexon	exon	ENSG00000137073	UBAP2
chr1_106758927_106800720	Circ_chr1_106758927_106800720	33.9	NA	1	NA	NA	chr1	106758927	106800720	1	41794	intergenic	intergenic	NA	NA
chr5_72144212_72151750	Circ_TNPO1_2-4	33.76	1	1	NA	NA	chr5	72144212	72151750	1	7539	multiexon	exon	ENSG00000083312	TNPO1
chr15_25650608_25657118	Circ_UBE3A_2-4	33.64	1	1	hsa_circ_0000586	hsa_circ_32621	chr15	25650608	25657118	-1	6511	multiexon	exon	ENSG00000114062	UBE3A
chr2_61749746_61761038	Circ_XPO1_2-4	33.03	1	1	hsa_circ_0001017	hsa_circ_19966	chr2	61749746	61761038	-1	11293	multiexon	exon	ENSG00000082898	XPO1
chr15_41961026_41962156	Circ_MGA_1	32.65	1	1	hsa_circ_0000591	hsa_circ_01692	chr15	41961026	41962156	1	1131	monoexon	exon	ENSG00000174197	MGA
chr3_31617888_31621588	Circ_STT3B_2-3	31.39	1	1	hsa_circ_0001278	hsa_circ_18286	chr3	31617888	31621588	1	3701	multiexon	exon	ENSG00000163527	STT3B
chr1_46521467_46546422	Circ_PIK3R3_2-7	31.23	1	1	hsa_circ_0012300	hsa_circ_21462	chr1	46521467	46546422	-1	24956	multiexon	exon	ENSG00000117461	PIK3R3
chr15_80412670_80415142	Circ_ZFAND6_3-5	30.64	1	1	hsa_circ_0000643	hsa_circ_02432	chr15	80412670	80415142	1	2473	multiexon	exon	ENSG00000086666	ZFAND6
chr17_57076742_57094785	Circ_TRIM37_20-24	30.06	1	1	hsa_circ_0002809	hsa_circ_32632	chr17	57076742	57094785	-1	18044	multiexon	exon	ENSG00000108395	TRIM37
chr18_19345733_19359646	Circ_MIB1_2-6	29.8	1	1	hsa_circ_0000835	hsa_circ_23867	chr18	19345733	19359646	1	13914	multiexon	exon	ENSG00000101752	MIB1
chr14_21971316_21972024	Circ_METTL3_2-3	29.62	1	1	hsa_circ_0000523	hsa_circ_06107	chr14	21971316	21972024	-1	709	multiexon	exon	ENSG00000165819	METTL3
chr16_85667520_85667738	Circ_GSE1_2	29.61	1	1	hsa_circ_0000722	hsa_circ_32674	chr16	85667520	85667738	1	219	monoexon	exon	ENSG00000131149	GSE1
chr3_71090479_71102924	Circ_FOXP1_8-11	29.34	1	1	hsa_circ_0008234	hsa_circ_11346	chr3	71090479	71102924	-1	12446	multiexon	exon	ENSG00000114861	FOXP1
chr12_100676721_100691953	Circ_SCYL2_2-4	28.97	1	NA	hsa_circ_0006258	hsa_circ_05659	chr12	100676721	100691953	1	15233	multiexon	exon	ENSG00000136021	SCYL2
chr10_7839010_7844817	Circ_ATP5C1_3-8	28.91	1	1	hsa_circ_0007292	hsa_circ_04997	chr10	7839010	7844817	1	5808	multiexon	exon	ENSG00000165629	ATP5C1
chr17_58711214_58725443	Circ_PPM1D_3-4	28.7	1	1	hsa_circ_0004958	hsa_circ_04502	chr17	58711214	58725443	1	14230	multiexon	exon	ENSG00000170836	PPM1D
chr6_151932506_151932841	Circ_CCDC170_I	28.37	NA	1	NA	NA	chr6	151932506	151932841	1	336	intronic	intron	ENSG00000120262	CCDC170
chr17_58342773_58348842	Circ_USP32_6-9	28.2	1	1	hsa_circ_0000793	hsa_circ_17134	chr17	58342773	58348842	-1	6070	multiexon	exon	ENSG00000170832	USP32
chr12_46633462_46637097	Circ_SLC38A1_2-3	28.15	1	1	hsa_circ_0000398	hsa_circ_29114	chr12	46633462	46637097	-1	3636	multiexon	exon	ENSG00000111371	SLC38A1
chr5_176370336_176385155	Circ_UIMC1_7-10	28.12	1	1	hsa_circ_0001558	hsa_circ_14064	chr5	176370336	176385155	-1	14820	multiexon	exon	ENSG00000087206	UIMC1
chr3_125032152_125050082	Circ_ZNF148_2-4	27.82	1	1	hsa_circ_0001333	hsa_circ_26591	chr3	125032152	125050082	-1	17931	multiexon	exon	ENSG00000163848	ZNF148
chr14_23378692_23380612	Circ_RBM23_2-3	27.81	1	1	hsa_circ_0000524	hsa_circ_14272	chr14	23378692	23380612	-1	1921	multiexon	exon	ENSG00000100461	RBM23
chr12_120592774_120593523	Circ_GCN1L1_29-31	27.32	1	1	hsa_circ_0000448	hsa_circ_17400	chr12	120592774	120593523	-1	750	multiexon	exon	ENSG00000089154	GCN1L1
chr17_57917129_57992064	Circ_chr17_57917129_57992064	26.98	NA	1	NA	NA	chr17	57917129	57992064	1	74936	intergenic	intergenic	NA	NA
chr8_128902835_128903244	Circ_PVT1_2	25.43	1	1	hsa_circ_0001821	hsa_circ_16350	chr8	128902835	128903244	1	410	monoexon	exon	ENSG00000249859	PVT1
chr3_169863211_169867032	Circ_PHC3_5-6	25.43	1	1	hsa_circ_0001360	hsa_circ_32092	chr3	169863211	169867032	-1	3822	multiexon	exon	ENSG00000173889	PHC3
chr12_69644909_69656342	Circ_CPSF6_2-9	25.34	1	1	hsa_circ_0000417	hsa_circ_03726	chr12	69644909	69656342	1	11434	multiexon	exon	ENSG00000111605	CPSF6
chr1_155823067_155823597	Circ_GON4L_2	24.92	1	1	hsa_circ_0000139	hsa_circ_09305	chr1	155823067	155823597	-1	531	monoexon	exon	ENSG00000116580	GON4L
chr4_129913322_129925031	Circ_SCLT1_6-9	24.88	1	1	hsa_circ_0001439	hsa_circ_23944	chr4	129913322	129925031	-1	11710	multiexon	exon	ENSG00000151466	SCLT1
chr20_46365447_46386207	Circ_SULF2_2-3	24.85	1	1	hsa_circ_0060640	hsa_circ_26496	chr20	46365447	46386207	-1	20761	multiexon	exon	ENSG00000196562	SULF2
chr6_79752560_79770535	Circ_PHIP_5-7	24.78	1	1	hsa_circ_0001615	hsa_circ_16821	chr6	79752560	79770535	-1	17976	multiexon	exon	ENSG00000146247	PHIP
chr9_33971649_33973235	Circ_UBAP2_7-8	24.6	1	1	hsa_circ_0001851	hsa_circ_17341	chr9	33971649	33973235	-1	1587	multiexon	exon	ENSG00000137073	UBAP2
chr16_4516154_4519466	Circ_NMRAL1_3-4	24.42	1	1	hsa_circ_0007788	hsa_circ_18710	chr16	4516154	4519466	-1	3313	multiexon	exon	ENSG00000153406	NMRAL1
chr17_57148184_57161450	Circ_TRIM37_5-9	23.86	1	1	hsa_circ_0004090	hsa_circ_28490	chr17	57148184	57161450	-1	13267	multiexon	exon	ENSG00000108395	TRIM37
chr13_33091994_33101669	Circ_N4BP2L2_3-6	23.71	1	1	hsa_circ_0000471	hsa_circ_12240	chr13	33091994	33101669	-1	9676	putative_exon	exon	ENSG00000244754	N4BP2L2
chr7_158580695_158591763	Circ_ESYT2_2-6	23.59	1	1	hsa_circ_0001777	hsa_circ_29738	chr7	158580695	158591763	-1	11069	multiexon	exon	ENSG00000117868	ESYT2
chr6_47251674_47254331	Circ_TNFRSF21_2-3	23.54	1	1	hsa_circ_0001610	hsa_circ_29481	chr6	47251674	47254331	-1	2658	multiexon	exon	ENSG00000146072	TNFRSF21
chr10_102683732_102685776	Circ_FAM178A_5-6	23.27	1	1	hsa_circ_0006654	hsa_circ_21890	chr10	102683732	102685776	1	2045	multiexon	exon	ENSG00000119906	FAM178A
chr16_21469092_21900713	Circ_chr16_21469092_21900713	23.2	NA	NA	NA	NA	chr16	21469092	21900713	1	431622	intergenic	intergenic	NA	NA
chr8_18656805_18662408	Circ_PSD3_5-8	23.13	1	1	hsa_circ_0004458	hsa_circ_02851	chr8	18656805	18662408	-1	5604	multiexon	exon	ENSG00000156011	PSD3
chr20_39721112_39729993	Circ_TOP1_9-13	22.83	1	1	NA	hsa_circ_08396	chr20	39721112	39729993	1	8882	multiexon	exon	ENSG00000198900	TOP1
chr3_64049163_64053837	Circ_chr3_64049163_64053837	22.81	NA	1	NA	NA	chr3	64049163	64053837	1	4675	intergenic	intergenic	NA	NA
chr10_103427643_103436193	Circ_FBXW4_2-5	22.74	1	1	hsa_circ_0008362	hsa_circ_19957	chr10	103427643	103436193	-1	8551	multiexon	exon	ENSG00000107829	FBXW4
chr21_11038728_11058323	Circ_BAGE2_3-6	22.67	1	NA	hsa_circ_0061259	NA	chr21	11038728	11058323	-1	19596	multiexon	exon	ENSG00000187172	BAGE2
chr22_21288067_21288532	Circ_CRKL_2	22.58	1	1	hsa_circ_0001206	hsa_circ_05707	chr22	21288067	21288532	1	466	monoexon	exon	ENSG00000099942	CRKL
chr20_30954187_30956926	Circ_ASXL1_2-4	22.54	1	1	hsa_circ_0001136	hsa_circ_10491	chr20	30954187	30956926	1	2740	multiexon	exon	ENSG00000171456	ASXL1
chr1_35824526_35827390	Circ_ZMYM4_3-5	22.32	1	1	hsa_circ_0011536	hsa_circ_31531	chr1	35824526	35827390	1	2865	multiexon	exon	ENSG00000146463	ZMYM4
chrX_10031485_10066619	Circ_WWC3_2-8	22	1	1	hsa_circ_0001910	hsa_circ_13428	chrX	10031485	10066619	1	35135	multiexon	exon	ENSG00000047644	WWC3
chr6_152201790_152265643	Circ_ESR1_3-4	21.86	1	1	hsa_circ_0078310	NA	chr6	152201790	152265643	1	63854	multiexon	exon	ENSG00000091831	ESR1
chr2_212483902_212495319	Circ_ERBB4_17-19	21.8	1	1	NA	hsa_circ_23078	chr2	212483902	212495319	-1	11418	multiexon	exon	ENSG00000178568	ERBB4
chr7_40027198_40027857	Circ_CDK13_2	21.56	1	1	hsa_circ_0079929	hsa_circ_26832	chr7	40027198	40027857	1	660	monoexon	exon	ENSG00000065883	CDK13
chr19_23541232_23545527	Circ_ZNF91_4	21.41	NA	NA	NA	NA	chr19	23541232	23545527	-1	4296	putative_exon	exon	ENSG00000167232	ZNF91
chr6_13632602_13644961	Circ_RANBP9_6-12	21.22	1	1	hsa_circ_0001577	hsa_circ_16615	chr6	13632602	13644961	-1	12360	multiexon	exon	ENSG00000010017	RANBP9
chr10_126631026_126631876	Circ_ZRANB1_1	21.18	NA	1	hsa_circ_0000268	hsa_circ_29422	chr10	126631026	126631876	1	851	putative_exon	exon	ENSG00000019995	ZRANB1
chr14_97299804_97327072	Circ_VRK1_2-11	21.12	1	1	hsa_circ_0000566	hsa_circ_08594	chr14	97299804	97327072	1	27269	multiexon	exon	ENSG00000100749	VRK1
chr17_7402358_7402810	Circ_POLR2A_9-10	21.09	1	1	hsa_circ_0000741	hsa_circ_26055	chr17	7402358	7402810	1	453	multiexon	exon	ENSG00000181222	POLR2A
chr1_200729967_200784772	Circ_CAMSAP2_2-4	20.96	1	1	hsa_circ_0015839	hsa_circ_00337	chr1	200729967	200784772	1	54806	multiexon	exon	ENSG00000118200	CAMSAP2
chr4_1219148_1235307	Circ_CTBP1_2-5	20.92	1	1	hsa_circ_0001386	hsa_circ_25301	chr4	1219148	1235307	-1	16160	multiexon	exon	ENSG00000159692	CTBP1
chr8_141856359_141900868	Circ_PTK2_3-7	20.86	1	1	hsa_circ_0003221	hsa_circ_10044	chr8	141856359	141900868	-1	44510	multiexon	exon	ENSG00000169398	PTK2
chr3_63884075_63898901	Circ_ATXN7_2-4	20.79	1	1	hsa_circ_0001988	hsa_circ_01656	chr3	63884075	63898901	1	14827	multiexon	exon	ENSG00000163635	ATXN7
chr1_1158624_1159348	Circ_SDF4_3-4	20.75	1	1	hsa_circ_0000002	hsa_circ_21644	chr1	1158624	1159348	-1	725	multiexon	exon	ENSG00000078808	SDF4
chr2_231307652_231314970	Circ_SP100_3-8	20.62	1	1	hsa_circ_0003922	hsa_circ_14741	chr2	231307652	231314970	1	7319	multiexon	exon	ENSG00000067066	SP100
chr8_142264088_142264728	Circ_SLC45A4_I	20.47	NA	1	hsa_circ_0001829	NA	chr8	142264088	142264728	-1	641	intronic	exon	ENSG00000022567	SLC45A4
chr17_59821793_59857762	Circ_BRIP1_13-15	20.26	1	1	hsa_circ_0000794	hsa_circ_03722	chr17	59821793	59857762	-1	35970	multiexon	exon	ENSG00000136492	BRIP1
chr22_46125305_46136418	Circ_ATXN10_7-9	20.18	1	1	hsa_circ_0001247	hsa_circ_23981	chr22	46125305	46136418	1	11114	multiexon	exon	ENSG00000130638	ATXN10
chr1_67356837_67371058	Circ_WDR78_2-4	20.09	1	1	hsa_circ_0006677	hsa_circ_09736	chr1	67356837	67371058	-1	14222	multiexon	exon	ENSG00000152763	WDR78
chr8_48192450_48206619	Circ_SPIDR_2-5	19.95	1	1	hsa_circ_0084188	hsa_circ_04410	chr8	48192450	48206619	1	14170	multiexon	exon	ENSG00000164808	SPIDR
chr17_57125044_57134415	Circ_TRIM37_13-16	19.55	1	1	hsa_circ_0003005	hsa_circ_14693	chr17	57125044	57134415	-1	9372	multiexon	exon	ENSG00000108395	TRIM37
chr7_40027198_40041630	Circ_CDK13_2-5	19.53	1	1	hsa_circ_0001699	hsa_circ_24058	chr7	40027198	40041630	1	14433	multiexon	exon	ENSG00000065883	CDK13
chr4_77055328_77065626	Circ_NUP54_2-5	19.4	1	1	hsa_circ_0070039	hsa_circ_29866	chr4	77055328	77065626	-1	10299	multiexon	exon	ENSG00000138750	NUP54
chr2_215632206_215646233	Circ_BARD1_4-6	19.03	1	1	hsa_circ_0001098	hsa_circ_30509	chr2	215632206	215646233	-1	14028	multiexon	exon	ENSG00000138376	BARD1
chr14_21698478_21702388	Circ_HNRNPC_2-4	18.99	1	1	hsa_circ_0003643	hsa_circ_18300	chr14	21698478	21702388	-1	3911	multiexon	exon	ENSG00000092199	HNRNPC
chr5_129019813_129040084	Circ_ADAMTS19_18-21	18.92	1	1	hsa_circ_0073817	hsa_circ_12557	chr5	129019813	129040084	1	20272	multiexon	exon	ENSG00000145808	ADAMTS19
chr19_18650181_18650530	Circ_FKBP8_3-4	18.9	1	1	hsa_circ_0000915	hsa_circ_24455	chr19	18650181	18650530	-1	350	multiexon	exon	ENSG00000105701	FKBP8
chr17_58538024_58539422	Circ_APPBP2_7-9	18.89	1	1	hsa_circ_0002496	hsa_circ_31019	chr17	58538024	58539422	-1	1399	multiexon	exon	ENSG00000062725	APPBP2
chr4_38091553_38104778	Circ_TBC1D1_13-15	18.89	1	1	hsa_circ_0001402	hsa_circ_29251	chr4	38091553	38104778	1	13226	multiexon	exon	ENSG00000065882	TBC1D1
chr15_59204762_59209198	Circ_SLTM_3-5	18.87	1	1	hsa_circ_0000605	hsa_circ_07014	chr15	59204762	59209198	-1	4437	multiexon	exon	ENSG00000137776	SLTM
chr12_100166700_100175875	Circ_ANKS1B_5-7	18.82	1	1	hsa_circ_0007294	hsa_circ_04431	chr12	100166700	100175875	-1	9176	multiexon	exon	ENSG00000185046	ANKS1B
chr1_117944808_117948267	Circ_MAN1A2_2-3	18.68	1	1	hsa_circ_0000116	hsa_circ_11652	chr1	117944808	117948267	1	3460	multiexon	exon	ENSG00000198162	MAN1A2
chr6_84108086_84117620	Circ_ME1_2-3	18.66	1	1	hsa_circ_0003267	hsa_circ_30600	chr6	84108086	84117620	-1	9535	multiexon	exon	ENSG00000065833	ME1
chr17_58700882_58725443	Circ_PPM1D_2-4	18.64	1	1	hsa_circ_0044968	hsa_circ_12164	chr17	58700882	58725443	1	24562	multiexon	exon	ENSG00000170836	PPM1D
chr15_85657104_85664245	Circ_PDE8A_15-19	18.63	1	1	hsa_circ_0036629	hsa_circ_14090	chr15	85657104	85664245	1	7142	multiexon	exon	ENSG00000073417	PDE8A
chr6_158703295_158735300	Circ_chr6_158703295_158735300	18.53	NA	1	NA	NA	chr6	158703295	158735300	1	32006	intergenic	intergenic	NA	NA
chr15_76566753_76588078	Circ_ETFA_2-9	18.31	1	1	hsa_circ_0000638	hsa_circ_10388	chr15	76566753	76588078	-1	21326	multiexon	exon	ENSG00000140374	ETFA
chr1_106766458_106800720	Circ_chr1_106766458_106800720	18.24	NA	NA	NA	NA	chr1	106766458	106800720	1	34263	intergenic	intergenic	NA	NA
chr10_5144293_5248360	Circ_chr10_5144293_5248360	18.13	NA	NA	NA	NA	chr10	5144293	5248360	1	104068	intergenic	intergenic	NA	NA
chr17_57128575_57134415	Circ_TRIM37_13-14	18.11	1	1	hsa_circ_0004724	hsa_circ_14357	chr17	57128575	57134415	-1	5841	multiexon	exon	ENSG00000108395	TRIM37
chr20_34302107_34313077	Circ_RBM39_7-11	18.01	1	NA	hsa_circ_0004870	hsa_circ_29754	chr20	34302107	34313077	-1	10971	multiexon	exon	ENSG00000131051	RBM39
chr9_114148657_114154104	Circ_KIAA0368_28-31	17.78	1	1	hsa_circ_0001882	hsa_circ_11666	chr9	114148657	114154104	-1	5448	multiexon	exon	ENSG00000136813	KIAA0368
chr10_112723883_112745523	Circ_SHOC2_2-3	17.78	1	1	hsa_circ_0020028	hsa_circ_07781	chr10	112723883	112745523	1	21641	multiexon	exon	ENSG00000108061	SHOC2
chr14_102466326_102500789	Circ_DYNC1H1_17-56	17.77	1	1	NA	NA	chr14	102466326	102500789	1	34464	multiexon	exon	ENSG00000197102	DYNC1H1
chr15_63824846_63855207	Circ_USP3_2-8	17.75	1	1	hsa_circ_0002138	hsa_circ_00445	chr15	63824846	63855207	1	30362	multiexon	exon	ENSG00000140455	USP3
chr7_148543562_148544397	Circ_EZH2_2-3	17.74	1	1	hsa_circ_0006357	hsa_circ_22432	chr7	148543562	148544397	-1	836	multiexon	exon	ENSG00000106462	EZH2
chr14_104245082_104263855	Circ_PPP1R13B_2-4	17.69	1	1	hsa_circ_0005791	hsa_circ_07278	chr14	104245082	104263855	-1	18774	multiexon	exon	ENSG00000088808	PPP1R13B
chr10_112356156_112358048	Circ_SMC3_19-20	17.58	1	1	hsa_circ_0000260	hsa_circ_30749	chr10	112356156	112358048	1	1893	multiexon	exon	ENSG00000108055	SMC3
chr5_67522118_67522837	Circ_PIK3R1_2	17.38	1	1	hsa_circ_0006411	hsa_circ_25129	chr5	67522118	67522837	1	720	monoexon	exon	ENSG00000145675	PIK3R1
chr7_100410369_100410830	Circ_EPHB4_11-12	17.33	1	1	hsa_circ_0001730	hsa_circ_08510	chr7	100410369	100410830	-1	462	multiexon	exon	ENSG00000196411	EPHB4
chr4_148778704_148803083	Circ_ARHGAP10_5-10	17.32	1	1	hsa_circ_0071106	hsa_circ_22838	chr4	148778704	148803083	1	24380	multiexon	exon	ENSG00000071205	ARHGAP10
chr16_67644727_67646024	Circ_CTCF_3-4	17.23	1	1	hsa_circ_0002122	hsa_circ_30533	chr16	67644727	67646024	1	1298	multiexon	exon	ENSG00000102974	CTCF
chr7_3658712_3681737	Circ_SDK1_2-4	17.03	1	1	NA	hsa_circ_23922	chr7	3658712	3681737	1	23026	multiexon	exon	ENSG00000146555	SDK1
chrX_24190832_24197887	Circ_ZFX_5-6	16.96	1	1	hsa_circ_0007108	hsa_circ_30609	chrX	24190832	24197887	1	7056	multiexon	exon	ENSG00000005889	ZFX
chr2_55209651_55214834	Circ_RTN4_4-5	16.91	1	1	hsa_circ_0001006	hsa_circ_00386	chr2	55209651	55214834	-1	5184	multiexon	exon	ENSG00000115310	RTN4
chr16_1675974_1691188	Circ_CRAMP1L_3-6	16.87	1	1	hsa_circ_0003592	hsa_circ_03477	chr16	1675974	1691188	1	15215	multiexon	exon	ENSG00000007545	CRAMP1L
chrX_53672263_53681075	Circ_HUWE1_3-6	16.63	1	1	hsa_circ_0001922	hsa_circ_16041	chrX	53672263	53681075	-1	8813	multiexon	exon	ENSG00000086758	HUWE1
chr20_50290692_50307358	Circ_ATP9A_8-11	16.59	1	1	hsa_circ_0004770	hsa_circ_00930	chr20	50290692	50307358	-1	16667	multiexon	exon	ENSG00000054793	ATP9A
chr10_5014776_5144402	Circ_chr10_5014776_5144402	16.27	NA	NA	NA	NA	chr10	5014776	5144402	1	129627	intergenic	intergenic	NA	NA
chr11_85707869_85742653	Circ_PICALM_2-12	16.09	1	1	hsa_circ_0023923	hsa_circ_02064	chr11	85707869	85742653	-1	34785	multiexon	exon	ENSG00000073921	PICALM
chr7_156619299_156629579	Circ_LMBR1_2-4	16.07	1	1	hsa_circ_0005939	hsa_circ_14332	chr7	156619299	156629579	-1	10281	multiexon	exon	ENSG00000105983	LMBR1
chr12_116668238_116675510	Circ_MED13L_I	16.02	NA	1	hsa_circ_0000442	NA	chr12	116668238	116675510	-1	7273	intronic	intron	ENSG00000123066	MED13L
chr11_85707869_85714494	Circ_PICALM_9-12	15.98	1	1	hsa_circ_0023919	hsa_circ_14065	chr11	85707869	85714494	-1	6626	multiexon	exon	ENSG00000073921	PICALM
chr17_80521230_80526077	Circ_FOXK2_2-3	15.83	1	1	hsa_circ_0000816	hsa_circ_04135	chr17	80521230	80526077	1	4848	multiexon	exon	ENSG00000141568	FOXK2
chr4_3088666_3109150	Circ_HTT_2-6	15.79	1	1	hsa_circ_0001392	hsa_circ_11772	chr4	3088666	3109150	1	20485	multiexon	exon	ENSG00000197386	HTT
chr20_60714131_60716000	Circ_PSMA7_2-4	15.78	1	1	hsa_circ_0003456	hsa_circ_09321	chr20	60714131	60716000	-1	1870	multiexon	exon	ENSG00000101182	PSMA7
chr17_57915656_57987972	Circ_chr17_57915656_57987972	15.73	NA	1	NA	NA	chr17	57915656	57987972	1	72317	intergenic	intergenic	NA	NA
chr12_111990084_111993723	Circ_ATXN2_2-5	15.67	1	1	hsa_circ_0002457	hsa_circ_10539	chr12	111990084	111993723	-1	3640	multiexon	exon	ENSG00000204842	ATXN2
chr7_101870647_101870949	Circ_CUX1_21	15.59	1	1	hsa_circ_0006501	hsa_circ_12403	chr7	101870647	101870949	1	303	monoexon	exon	ENSG00000257923	CUX1
chr11_130130751_130131824	Circ_ZBTB44_2	15.49	1	1	hsa_circ_0002484	hsa_circ_02017	chr11	130130751	130131824	-1	1074	monoexon	exon	ENSG00000196323	ZBTB44
chr11_85718585_85742653	Circ_PICALM_2-8	15.46	1	1	hsa_circ_0023936	hsa_circ_03221	chr11	85718585	85742653	-1	24069	multiexon	exon	ENSG00000073921	PICALM
chr21_38792601_38802702	Circ_DYRK1A_I	15.36	NA	1	hsa_circ_0006062	NA	chr21	38792601	38802702	1	10102	intronic	exon	ENSG00000157540	DYRK1A
chr10_34558585_34573173	Circ_PARD3_21-22	15.27	1	1	hsa_circ_0018168	hsa_circ_10311	chr10	34558585	34573173	-1	14589	multiexon	exon	ENSG00000148498	PARD3
chr9_96233423_96238620	Circ_FAM120A_2-3	15.07	1	1	hsa_circ_0008193	hsa_circ_10936	chr9	96233423	96238620	1	5198	multiexon	exon	ENSG00000048828	FAM120A
chr3_129546646_129551669	Circ_TMCC1_2-3	14.94	1	1	hsa_circ_0067323	hsa_circ_20952	chr3	129546646	129551669	-1	5024	multiexon	exon	ENSG00000172765	TMCC1
chr6_18236683_18258636	Circ_DEK_3-9	14.85	1	1	hsa_circ_0075796	hsa_circ_04136	chr6	18236683	18258636	-1	21954	multiexon	exon	ENSG00000124795	DEK
chr1_155408118_155408859	Circ_ASH1L_5	14.81	1	1	hsa_circ_0000137	hsa_circ_12304	chr1	155408118	155408859	-1	742	monoexon	exon	ENSG00000116539	ASH1L
chr1_155186175_155206260	Circ_chr1_155186175_155206260	14.79	NA	NA	NA	NA	chr1	155186175	155206260	1	20086	intergenic	intergenic	NA	NA
chr16_47531310_47549512	Circ_PHKB_2-6	14.79	1	1	hsa_circ_0000698	hsa_circ_03008	chr16	47531310	47549512	1	18203	multiexon	exon	ENSG00000102893	PHKB
chr21_16386665_16415895	Circ_NRIP1_2-3	14.73	1	1	hsa_circ_0004771	hsa_circ_09184	chr21	16386665	16415895	-1	29231	multiexon	exon	ENSG00000180530	NRIP1
chr2_100078958_100081447	Circ_REV1_2-3	14.71	1	1	hsa_circ_0001053	hsa_circ_20151	chr2	100078958	100081447	-1	2490	multiexon	exon	ENSG00000135945	REV1
chr9_14639894_14680160	Circ_ZDHHC21_3-8	14.71	1	1	hsa_circ_0008952	hsa_circ_11548	chr9	14639894	14680160	-1	40267	multiexon	exon	ENSG00000175893	ZDHHC21
chr7_8257935_8275635	Circ_ICA1_2-6	14.6	1	1	hsa_circ_0079422	hsa_circ_23760	chr7	8257935	8275635	-1	17701	multiexon	exon	ENSG00000003147	ICA1
chr4_56277781_56284152	Circ_TMEM165_2-4	14.57	1	1	hsa_circ_0001414	hsa_circ_28839	chr4	56277781	56284152	1	6372	multiexon	exon	ENSG00000134851	TMEM165
chr2_132332608_132339702	Circ_chr2_132332608_132339702	14.53	NA	1	NA	NA	chr2	132332608	132339702	1	7095	intergenic	intergenic	NA	NA
chr18_12999420_13030607	Circ_CEP192_2-11	14.49	1	1	NA	hsa_circ_04934	chr18	12999420	13030607	1	31188	multiexon	exon	ENSG00000101639	CEP192
chr17_65941525_65972074	Circ_BPTF_23-29	14.46	1	1	hsa_circ_0000799	hsa_circ_00011	chr17	65941525	65972074	1	30550	multiexon	exon	ENSG00000171634	BPTF
chr17_62248460_62265775	Circ_TEX2_5-7	14.43	1	1	hsa_circ_0004913	hsa_circ_31354	chr17	62248460	62265775	-1	17316	multiexon	exon	ENSG00000136478	TEX2
chr16_69404386_69406258	Circ_TERF2_4-5	14.33	1	1	NA	hsa_circ_32662	chr16	69404386	69406258	-1	1873	multiexon	exon	ENSG00000132604	TERF2
chr1_23356962_23377013	Circ_KDM1A_2-3	14.28	1	1	hsa_circ_0009061	hsa_circ_07818	chr1	23356962	23377013	1	20052	multiexon	exon	ENSG00000004487	KDM1A
chr5_70888753_70900295	Circ_MCCC2_2-6	14.27	1	1	hsa_circ_0072904	hsa_circ_28004	chr5	70888753	70900295	1	11543	multiexon	exon	ENSG00000131844	MCCC2
chr2_32602656_32620661	Circ_BIRC6_2-6	14.24	1	1	hsa_circ_0053441	hsa_circ_26985	chr2	32602656	32620661	1	18006	multiexon	exon	ENSG00000115760	BIRC6
chr3_145838899_145842016	Circ_PLOD2_2-3	14.23	1	1	NA	hsa_circ_28697	chr3	145838899	145842016	-1	3118	multiexon	exon	ENSG00000152952	PLOD2
chr2_61749746_61753656	Circ_XPO1_3-4	14.1	1	1	hsa_circ_0001016	hsa_circ_30308	chr2	61749746	61753656	-1	3911	multiexon	exon	ENSG00000082898	XPO1
chr8_102570647_102571040	Circ_GRHL2_4	13.98	1	1	hsa_circ_0085173	hsa_circ_12287	chr8	102570647	102571040	1	394	monoexon	exon	ENSG00000083307	GRHL2
chr7_99090663_99092254	Circ_ZNF789_I	13.97	NA	1	hsa_circ_0001726	NA	chr7	99090663	99092254	1	1592	intronic	intron	ENSG00000198556; ENSG00000160908	ZNF789; ZNF394
chr9_134381501_134381840	Circ_POMT1_3-4	13.97	1	1	hsa_circ_0001897	hsa_circ_26989	chr9	134381501	134381840	1	340	multiexon	exon	ENSG00000130714	POMT1
chr8_52773405_52773806	Circ_PCMTD1_2	13.93	1	1	hsa_circ_0001801	hsa_circ_02918	chr8	52773405	52773806	-1	402	monoexon	exon	ENSG00000168300	PCMTD1
chr17_57089689_57094785	Circ_TRIM37_20-22	13.88	1	1	hsa_circ_0044802	NA	chr17	57089689	57094785	-1	5097	multiexon	exon	ENSG00000108395	TRIM37
chr17_49340635_49346265	Circ_UTP18_2-4	13.86	1	1	hsa_circ_0002789	hsa_circ_02989	chr17	49340635	49346265	1	5631	multiexon	exon	ENSG00000011260	UTP18
chr2_120885264_120932580	Circ_EPB41L5_17-25	13.86	NA	1	hsa_circ_0008278	hsa_circ_32373	chr2	120885264	120932580	1	47317	putative_exon	exon	ENSG00000115109	EPB41L5
chr14_102506573_102507010	Circ_DYNC1H1_63-64	13.83	1	1	hsa_circ_0002398	hsa_circ_25823	chr14	102506573	102507010	1	438	multiexon	exon	ENSG00000197102	DYNC1H1
chr1_31465237_31468067	Circ_PUM1_6-7	13.8	1	1	hsa_circ_0000043	hsa_circ_05044	chr1	31465237	31468067	-1	2831	multiexon	exon	ENSG00000134644	PUM1
chr12_124071294_124074996	Circ_TMED2_2-3	13.77	1	1	hsa_circ_0000458	hsa_circ_20928	chr12	124071294	124074996	1	3703	multiexon	exon	ENSG00000086598	TMED2
chr19_13039156_13039661	Circ_FARSA_5-7	13.59	1	1	hsa_circ_0000896	hsa_circ_23247	chr19	13039156	13039661	-1	506	multiexon	exon	ENSG00000179115	FARSA
chr13_24796957_24798720	Circ_RP11-307N16.6_4	13.51	1	1	hsa_circ_0004865	hsa_circ_03660	chr13	24796957	24798720	1	1764	monoexon	exon	ENSG00000182957; ENSG00000273167	SPATA13; RP11-307N16.6
chr1_180953813_180962561	Circ_STX6_4-7	13.45	1	1	hsa_circ_0007905	hsa_circ_23135	chr1	180953813	180962561	-1	8749	multiexon	exon	ENSG00000135823	STX6
chr4_48371866_48385801	Circ_SLAIN2_2-6	13.41	1	1	NA	hsa_circ_10409	chr4	48371866	48385801	1	13936	multiexon	exon	ENSG00000109171	SLAIN2
chr10_225934_267296	Circ_ZMYND11_1-4	13.37	1	1	hsa_circ_0008225	hsa_circ_27970	chr10	225934	267296	1	41363	multiexon	exon	ENSG00000015171	ZMYND11
chr12_47497896_47501947	Circ_PCED1B_I	13.36	NA	1	hsa_circ_0004650	NA	chr12	47497896	47501947	1	4052	intronic	intron	ENSG00000179715	PCED1B
chr12_70193989_70195501	Circ_RAB3IP_7-8	13.31	1	1	hsa_circ_0000419	hsa_circ_27724	chr12	70193989	70195501	1	1513	multiexon	exon	ENSG00000127328	RAB3IP
chr12_70671912_70704797	Circ_CNOT2_3-4	13.15	1	1	hsa_circ_0007127	hsa_circ_21743	chr12	70671912	70704797	1	32886	multiexon	exon	ENSG00000111596	CNOT2
chr18_74561482_74563895	Circ_ZNF236_2-3	13.1	1	1	hsa_circ_0004979	hsa_circ_03512	chr18	74561482	74563895	1	2414	multiexon	exon	ENSG00000130856	ZNF236
chr18_12999420_13019205	Circ_CEP192_2-9	13.05	1	1	hsa_circ_0000831	hsa_circ_26363	chr18	12999420	13019205	1	19786	multiexon	exon	ENSG00000101639	CEP192
chr18_60206914_60217693	Circ_ZCCHC2_2-5	13.04	1	1	hsa_circ_0000854	hsa_circ_22204	chr18	60206914	60217693	1	10780	multiexon	exon	ENSG00000141664	ZCCHC2
chr2_136432902_136437894	Circ_R3HDM1_19-20	13.02	1	1	hsa_circ_0001070	hsa_circ_12253	chr2	136432902	136437894	1	4993	multiexon	exon	ENSG00000048991	R3HDM1
chr18_33606863_33613800	Circ_RPRD1A_2-6	13.02	1	1	hsa_circ_0000842	hsa_circ_06636	chr18	33606863	33613800	-1	6938	multiexon	exon	ENSG00000141425	RPRD1A
chr5_128364038_128796175	Circ_chr5_128364038_128796175	13.01	NA	NA	NA	NA	chr5	128364038	128796175	1	432138	intergenic	intergenic	NA	NA
chr20_40161689_40179999	Circ_CHD6_2-3	12.99	1	1	hsa_circ_0001159	hsa_circ_27810	chr20	40161689	40179999	-1	18311	multiexon	exon	ENSG00000124177	CHD6
chr2_24181171_24207701	Circ_UBXN2A_2-6	12.94	1	1	hsa_circ_0052967	hsa_circ_32699	chr2	24181171	24207701	1	26531	multiexon	exon	ENSG00000173960	UBXN2A
chr8_131164982_131193126	Circ_ASAP1_8-13	12.86	1	1	hsa_circ_0008934	hsa_circ_09642	chr8	131164982	131193126	-1	28145	multiexon	exon	ENSG00000153317	ASAP1
chr15_41988273_41991357	Circ_MGA_2-4	12.8	1	1	hsa_circ_0000592	hsa_circ_18073	chr15	41988273	41991357	1	3085	multiexon	exon	ENSG00000174197	MGA
chr5_179146669_179146782	Circ_CANX_9	12.78	1	1	hsa_circ_0075303	hsa_circ_29464	chr5	179146669	179146782	1	114	monoexon	exon	ENSG00000127022	CANX
chr5_139819704_139828890	Circ_ANKHD1_4-7	12.74	1	1	hsa_circ_0001541	hsa_circ_29804	chr5	139819704	139828890	1	9187	multiexon	exon	ENSG00000131503; ENSG00000254996	ANKHD1; ANKHD1-EIF4EBP3
chr1_106758927_106778171	Circ_chr1_106758927_106778171	12.71	NA	1	NA	NA	chr1	106758927	106778171	1	19245	intergenic	intergenic	NA	NA
chr14_71880665_71996087	Circ_SIPA1L1_4-8	12.69	1	NA	NA	NA	chr14	71880665	71996087	1	115423	multiexon	exon	ENSG00000197555	SIPA1L1
chr9_86293356_86301070	Circ_UBQLN1_2-5	12.67	1	1	hsa_circ_0087357	hsa_circ_04451	chr9	86293356	86301070	-1	7715	multiexon	exon	ENSG00000135018	UBQLN1
chr18_21644104_21663045	Circ_TTC39C_2-6	12.63	1	1	hsa_circ_0047270	hsa_circ_09042	chr18	21644104	21663045	1	18942	multiexon	exon	ENSG00000168234	TTC39C
chr15_96877305_96880764	Circ_NR2F2_2-3	12.63	NA	1	NA	NA	chr15	96877305	96880764	1	3460	putative_exon	exon	ENSG00000185551	NR2F2
chr8_141828376_141900868	Circ_PTK2_3-10	12.62	1	1	hsa_circ_0005982	hsa_circ_01018	chr8	141828376	141900868	-1	72493	multiexon	exon	ENSG00000169398	PTK2
chr16_68155890_68157024	Circ_NFATC3_2	12.55	1	1	hsa_circ_0005615	hsa_circ_29465	chr16	68155890	68157024	1	1135	monoexon	exon	ENSG00000072736	NFATC3
chr12_83250789_83251359	Circ_TMTC2_2	12.54	1	1	hsa_circ_0002886	hsa_circ_01789	chr12	83250789	83251359	1	571	monoexon	exon	ENSG00000179104	TMTC2
chr3_196831774_196846401	Circ_DLG1_13-15	12.53	1	1	hsa_circ_0008500	hsa_circ_16721	chr3	196831774	196846401	-1	14628	multiexon	exon	ENSG00000075711	DLG1
chr5_170610199_170632616	Circ_RANBP17_17-20	12.46	NA	1	hsa_circ_0003718	hsa_circ_27575	chr5	170610199	170632616	1	22418	putative_exon	exon	ENSG00000204764	RANBP17
chr3_56694759_56707753	Circ_FAM208A_2-11	12.42	1	1	hsa_circ_0001315	hsa_circ_14881	chr3	56694759	56707753	-1	12995	multiexon	exon	ENSG00000163946	FAM208A
chr6_101246589_101253756	Circ_ASCC3_5-8	12.41	1	1	hsa_circ_0077495	hsa_circ_14102	chr6	101246589	101253756	-1	7168	multiexon	exon	ENSG00000112249	ASCC3
chr16_88008654_88017865	Circ_BANP_2-4	12.41	1	1	hsa_circ_0040809	hsa_circ_00547	chr16	88008654	88017865	1	9212	multiexon	exon	ENSG00000172530	BANP
chr9_115336337_115337531	Circ_KIAA1958_2	12.23	1	1	hsa_circ_0002925	hsa_circ_16472	chr9	115336337	115337531	1	1195	monoexon	exon	ENSG00000165185	KIAA1958
chr17_42275388_42433956	Circ_chr17_42275388_42433956	12.17	NA	NA	NA	NA	chr17	42275388	42433956	1	158569	intergenic	intergenic	NA	NA
chr2_239090706_239093928	Circ_ILKAP_6-9	12.09	1	1	hsa_circ_0001116	hsa_circ_04102	chr2	239090706	239093928	-1	3223	multiexon	exon	ENSG00000132323	ILKAP
chr9_88233898_88248289	Circ_AGTPBP1_14-17	12.03	1	1	hsa_circ_0001868	hsa_circ_14822	chr9	88233898	88248289	-1	14392	multiexon	exon	ENSG00000135049	AGTPBP1
chr2_231222520_231226412	Circ_SP140L_2-4	12.03	1	1	hsa_circ_0008382	hsa_circ_32908	chr2	231222520	231226412	1	3893	multiexon	exon	ENSG00000185404	SP140L
chr21_11011438_11058323	Circ_BAGE2_1-13	11.98	NA	NA	NA	NA	chr21	11011438	11058323	-1	46886	multiexon	exon	ENSG00000187172	BAGE2
chr10_12039671_12056183	Circ_UPF2_3-7	11.97	1	1	hsa_circ_0000213	hsa_circ_05421	chr10	12039671	12056183	-1	16513	multiexon	exon	ENSG00000151461	UPF2
chr7_80418622_80435074	Circ_SEMA3C_7-12	11.93	1	1	hsa_circ_0002714	hsa_circ_24549	chr7	80418622	80435074	-1	16453	multiexon	exon	ENSG00000075223	SEMA3C
chr17_57430576_57430887	Circ_YPEL2_2	11.9	1	1	hsa_circ_0005600	hsa_circ_06075	chr17	57430576	57430887	1	312	monoexon	exon	ENSG00000175155	YPEL2
chr6_155095123_155116273	Circ_SCAF8_2-6	11.82	1	1	hsa_circ_0001654	hsa_circ_06913	chr6	155095123	155116273	1	21151	multiexon	exon	ENSG00000213079	SCAF8
chr6_158733083_158735300	Circ_chr6_158733083_158735300	11.81	NA	1	NA	NA	chr6	158733083	158735300	1	2218	intergenic	intergenic	NA	NA
chr8_116631359_116635985	Circ_TRPS1_2-3	11.75	1	1	hsa_circ_0006950	hsa_circ_03581	chr8	116631359	116635985	-1	4627	multiexon	exon	ENSG00000104447	TRPS1
chr4_106345353_106377902	Circ_PPA2_2-7	11.54	1	1	hsa_circ_0001434	hsa_circ_19927	chr4	106345353	106377902	-1	32550	multiexon	exon	ENSG00000138777	PPA2
chr14_66028055_66096324	Circ_FUT8_3-6	11.5	1	1	NA	hsa_circ_00982	chr14	66028055	66096324	1	68270	multiexon	exon	ENSG00000033170	FUT8
chr8_100286426_100287482	Circ_VPS13B_18-19	11.5	1	1	hsa_circ_0004366	hsa_circ_11777	chr8	100286426	100287482	1	1057	multiexon	exon	ENSG00000132549	VPS13B
chr8_95676925_95677424	Circ_ESRP1_7-9	11.31	1	1	hsa_circ_0084927	hsa_circ_22798	chr8	95676925	95677424	1	500	multiexon	exon	ENSG00000104413	ESRP1
chr19_3660964_3661999	Circ_PIP5K1C_4-5	11.16	1	1	hsa_circ_0000871	hsa_circ_08325	chr19	3660964	3661999	-1	1036	multiexon	exon	ENSG00000186111	PIP5K1C
chr8_99718695_99719539	Circ_STK3_5-6	11.1	1	1	hsa_circ_0004592	hsa_circ_18793	chr8	99718695	99719539	-1	845	multiexon	exon	ENSG00000104375	STK3
chr5_68470704_68471364	Circ_CCNB1_6-7	11.05	1	1	hsa_circ_0001495	hsa_circ_29318	chr5	68470704	68471364	1	661	multiexon	exon	ENSG00000134057	CCNB1
chr2_215632206_215661841	Circ_BARD1_2-6	10.95	1	1	hsa_circ_0058051	hsa_circ_09727	chr2	215632206	215661841	-1	29636	multiexon	exon	ENSG00000138376	BARD1
chr21_36206707_36231875	Circ_RUNX1_3-4	10.88	1	1	hsa_circ_0002360	hsa_circ_08485	chr21	36206707	36231875	-1	25169	multiexon	exon	ENSG00000159216	RUNX1
chr9_33960824_33973235	Circ_UBAP2_7-10	10.87	1	1	hsa_circ_0001850	hsa_circ_17080	chr9	33960824	33973235	-1	12412	multiexon	exon	ENSG00000137073	UBAP2
chr9_114549073_114550227	Circ_C9orf84_I	10.73	NA	1	NA	NA	chr9	114549073	114550227	-1	1155	intronic	intron	ENSG00000165181	C9orf84
chr4_143003184_143045913	Circ_INPP4B_20-26	10.72	1	1	hsa_circ_0071022	hsa_circ_16781	chr4	143003184	143045913	-1	42730	multiexon	exon	ENSG00000109452	INPP4B
chr20_46252655_46256767	Circ_NCOA3_4-8	10.7	1	1	hsa_circ_0060627	hsa_circ_29577	chr20	46252655	46256767	1	4113	multiexon	exon	ENSG00000124151	NCOA3
chr3_133894453_133914026	Circ_RYK_7-13	10.63	1	1	hsa_circ_0003633	hsa_circ_26048	chr3	133894453	133914026	-1	19574	multiexon	exon	ENSG00000163785	RYK
chr6_16326625_16328701	Circ_ATXN1_8	10.59	1	1	hsa_circ_0007132	hsa_circ_13397	chr6	16326625	16328701	-1	2077	monoexon	exon	ENSG00000124788	ATXN1
chr20_55745697_55758975	Circ_BMP7_4-7	10.58	NA	1	NA	NA	chr20	55745697	55758975	-1	13279	putative_exon	exon	ENSG00000101144	BMP7
chr22_46085592_46114373	Circ_ATXN10_2-6	10.54	1	1	hsa_circ_0003054	hsa_circ_23683	chr22	46085592	46114373	1	28782	multiexon	exon	ENSG00000130638	ATXN10
chr15_52161414_52194233	Circ_TMOD3_3-9	10.51	1	1	hsa_circ_0035292	hsa_circ_11949	chr15	52161414	52194233	1	32820	multiexon	exon	ENSG00000138594	TMOD3
chr2_148653870_148657467	Circ_ACVR2A_2-4	10.48	1	1	hsa_circ_0001073	hsa_circ_04751	chr2	148653870	148657467	1	3598	multiexon	exon	ENSG00000121989	ACVR2A
chr8_103372299_103373854	Circ_UBR5_2-5	10.46	1	1	hsa_circ_0001819	hsa_circ_19504	chr8	103372299	103373854	-1	1556	multiexon	exon	ENSG00000104517	UBR5
chr20_36685934_36694658	Circ_RPRD1B_4-6	10.44	1	1	hsa_circ_0007365	hsa_circ_12716	chr20	36685934	36694658	1	8725	multiexon	exon	ENSG00000101413	RPRD1B
chr1_78097535_78107340	Circ_ZZZ3_2-5	10.43	1	1	NA	hsa_circ_12305	chr1	78097535	78107340	-1	9806	multiexon	exon	ENSG00000036549	ZZZ3
chr4_39739040_39776553	Circ_UBE2K_2-5	10.4	1	1	hsa_circ_0002590	hsa_circ_08524	chr4	39739040	39776553	1	37514	multiexon	exon	ENSG00000078140	UBE2K
chr9_128099297_128099870	Circ_GAPVD1_15-16	10.36	1	1	hsa_circ_0003270	hsa_circ_23461	chr9	128099297	128099870	1	574	multiexon	exon	ENSG00000165219	GAPVD1
chr13_113170754_113181798	Circ_TUBGCP3_12-17	10.32	1	1	hsa_circ_0000504	hsa_circ_06318	chr13	113170754	113181798	-1	11045	multiexon	exon	ENSG00000126216	TUBGCP3
chr10_15875629_15889942	Circ_FAM188A_2-8	10.21	1	1	hsa_circ_0006665	hsa_circ_12478	chr10	15875629	15889942	-1	14314	multiexon	exon	ENSG00000148481	FAM188A
chr5_107684100_107703654	Circ_FBXL17_2-4	10.17	1	1	hsa_circ_0001518	hsa_circ_15797	chr5	107684100	107703654	-1	19555	multiexon	exon	ENSG00000145743	FBXL17
chr6_30592660_30862448	Circ_chr6_30592660_30862448	10.15	NA	NA	NA	NA	chr6	30592660	30862448	1	269789	intergenic	intergenic	NA	NA
chr16_53175091_53191453	Circ_CHD9_I	10.13	NA	1	NA	NA	chr16	53175091	53191453	1	16363	intronic	intron	ENSG00000177200	CHD9
chr11_73418465_73429763	Circ_RAB6A_4-6	10.12	1	1	hsa_circ_0000339	hsa_circ_23038	chr11	73418465	73429763	-1	11299	multiexon	exon	ENSG00000175582	RAB6A
chr8_109462052_109468159	Circ_EMC2_2-5	10.07	1	1	NA	NA	chr8	109462052	109468159	1	6108	multiexon	exon	ENSG00000104412	EMC2
chr7_17908030_17915413	Circ_SNX13_6-9	10.07	1	1	hsa_circ_0005519	hsa_circ_09732	chr7	17908030	17915413	-1	7384	multiexon	exon	ENSG00000071189	SNX13
chr4_151719233_151738409	Circ_LRBA_31-34	10.05	1	1	hsa_circ_0008618	hsa_circ_09338	chr4	151719233	151738409	-1	19177	multiexon	exon	ENSG00000198589	LRBA
chr5_59934577_60053472	Circ_chr5_59934577_60053472	10.04	NA	NA	NA	NA	chr5	59934577	60053472	1	118896	intergenic	intergenic	NA	NA
chr11_85722073_85742653	Circ_PICALM_2-7	10	1	1	hsa_circ_0000347	hsa_circ_10091	chr11	85722073	85742653	-1	20581	multiexon	exon	ENSG00000073921	PICALM
chr20_34317234_34320057	Circ_RBM39_4-6	9.95	1	1	hsa_circ_0008817	hsa_circ_25469	chr20	34317234	34320057	-1	2824	multiexon	exon	ENSG00000131051	RBM39
chr2_38349127_38358756	Circ_CYP1B1-AS1_I	9.94	NA	1	NA	NA	chr2	38349127	38358756	1	9630	intronic	exon	ENSG00000232973	CYP1B1-AS1
chr15_49528048_49531564	Circ_GALK2_4-5	9.92	1	1	hsa_circ_0008488	hsa_circ_00554	chr15	49528048	49531564	1	3517	multiexon	exon	ENSG00000156958	GALK2
chr10_5836848_5842668	Circ_GDI2_2-4	9.9	1	1	hsa_circ_0002665	hsa_circ_14735	chr10	5836848	5842668	-1	5821	multiexon	exon	ENSG00000057608	GDI2
chr17_44553510_44770434	Circ_chr17_44553510_44770434	9.88	NA	NA	NA	NA	chr17	44553510	44770434	1	216925	intergenic	intergenic	NA	NA
chr13_28748409_28752072	Circ_PAN3_2-4	9.88	1	1	hsa_circ_0004372	hsa_circ_18755	chr13	28748409	28752072	1	3664	multiexon	exon	ENSG00000152520	PAN3
chr1_225140372_225161855	Circ_DNAH14_2-8	9.87	1	1	hsa_circ_0016600	hsa_circ_04127	chr1	225140372	225161855	1	21484	multiexon	exon	ENSG00000185842	DNAH14
chr12_121220458_121222396	Circ_SPPL3_4-6	9.84	1	1	hsa_circ_0003472	hsa_circ_04060	chr12	121220458	121222396	-1	1939	multiexon	exon	ENSG00000157837	SPPL3
chr17_59924462_59937268	Circ_BRIP1_3-6	9.82	1	1	NA	NA	chr17	59924462	59937268	-1	12807	multiexon	exon	ENSG00000136492	BRIP1
chr17_59853762_59886118	Circ_BRIP1_7-14	9.81	1	1	NA	NA	chr17	59853762	59886118	-1	32357	multiexon	exon	ENSG00000136492	BRIP1
chr7_45688269_45701813	Circ_ADCY1_5-8	9.8	1	1	hsa_circ_0080121	hsa_circ_19159	chr7	45688269	45701813	1	13545	multiexon	exon	ENSG00000164742	ADCY1
chr6_7176888_7189555	Circ_RREB1_2-6	9.8	1	1	hsa_circ_0001573	hsa_circ_27999	chr6	7176888	7189555	1	12668	multiexon	exon	ENSG00000124782	RREB1
chr2_61712903_61717911	Circ_XPO1_17-20	9.78	1	1	hsa_circ_0005050	hsa_circ_15008	chr2	61712903	61717911	-1	5009	multiexon	exon	ENSG00000082898	XPO1
chr2_72958136_72960247	Circ_EXOC6B_3-5	9.72	1	1	hsa_circ_0001030	hsa_circ_30013	chr2	72958136	72960247	-1	2112	multiexon	exon	ENSG00000144036	EXOC6B
chr19_52817406_52852488	Circ_chr19_52817406_52852488	9.68	NA	1	NA	NA	chr19	52817406	52852488	1	35083	intergenic	intergenic	NA	NA
chr7_23650790_23651172	Circ_CCDC126_3	9.68	1	1	hsa_circ_0001684	hsa_circ_31833	chr7	23650790	23651172	1	383	monoexon	exon	ENSG00000169193	CCDC126
chr10_70227880_70229920	Circ_DNA2_2-3	9.67	1	1	hsa_circ_0006151	hsa_circ_07413	chr10	70227880	70229920	-1	2041	multiexon	exon	ENSG00000138346	DNA2
chr5_72370569_72373320	Circ_FCHO2_20-21	9.66	1	1	hsa_circ_0002490	hsa_circ_04905	chr5	72370569	72373320	1	2752	multiexon	exon	ENSG00000157107	FCHO2
chr10_128768966_128788867	Circ_DOCK1_2-6	9.64	1	1	hsa_circ_0007142	hsa_circ_03703	chr10	128768966	128788867	1	19902	multiexon	exon	ENSG00000150760	DOCK1
chr16_18852887_18856973	Circ_SMG1_39-41	9.57	1	1	hsa_circ_0006434	hsa_circ_31847	chr16	18852887	18856973	-1	4087	multiexon	exon	ENSG00000157106	SMG1
chr20_50273477_50307358	Circ_ATP9A_8-14	9.44	1	1	hsa_circ_0006341	hsa_circ_20860	chr20	50273477	50307358	-1	33882	multiexon	exon	ENSG00000054793	ATP9A
chr8_18622959_18662408	Circ_PSD3_5-9	9.42	1	1	hsa_circ_0002111	hsa_circ_31458	chr8	18622959	18662408	-1	39450	multiexon	exon	ENSG00000156011	PSD3
chr15_73995113_73996338	Circ_CD276_4-5	9.39	NA	NA	NA	NA	chr15	73995113	73996338	1	1226	multiexon	exon	ENSG00000103855	CD276
chr17_1746097_1756483	Circ_RPA1_2-5	9.38	1	1	hsa_circ_0000734	hsa_circ_18693	chr17	1746097	1756483	1	10387	multiexon	exon	ENSG00000132383	RPA1
chr4_52729603_52758017	Circ_DCUN1D4_2-7	9.37	1	1	hsa_circ_0007646	hsa_circ_03523	chr4	52729603	52758017	1	28415	multiexon	exon	ENSG00000109184	DCUN1D4
chr2_236706403_236715975	Circ_AGAP1_7-9	9.36	1	1	hsa_circ_0058806	hsa_circ_26814	chr2	236706403	236715975	1	9573	multiexon	exon	ENSG00000157985	AGAP1
chr8_117668095_117671219	Circ_EIF3H_3-5	9.36	1	1	hsa_circ_0005231	hsa_circ_00938	chr8	117668095	117671219	-1	3125	multiexon	exon	ENSG00000147677	EIF3H
chr4_1902353_1936989	Circ_WHSC1_4-9	9.32	1	1	hsa_circ_0001387	hsa_circ_09428	chr4	1902353	1936989	1	34637	multiexon	exon	ENSG00000109685	WHSC1
chr2_135010666_135012215	Circ_MGAT5_2-3	9.3	1	1	hsa_circ_0001068	NA	chr2	135010666	135012215	1	1550	multiexon	exon	ENSG00000152127	MGAT5
chr1_151288049_151288985	Circ_PI4KB_2	9.29	1	1	hsa_circ_0006892	hsa_circ_25288	chr1	151288049	151288985	-1	937	monoexon	exon	ENSG00000143393	PI4KB
chr12_109046048_109048186	Circ_CORO1C_7-8	9.26	1	1	hsa_circ_0000437	hsa_circ_01619	chr12	109046048	109048186	-1	2139	multiexon	exon	ENSG00000110880	CORO1C
chr2_132332608_132370676	Circ_chr2_132332608_132370676	9.24	NA	1	NA	NA	chr2	132332608	132370676	1	38069	intergenic	intergenic	NA	NA
chr3_93714718_93722752	Circ_ARL13B_2-4	9.22	1	1	hsa_circ_0006135	hsa_circ_05104	chr3	93714718	93722752	1	8035	multiexon	exon	ENSG00000169379	ARL13B
chr16_70363195_70399034	Circ_RP11-529K1.3_I	9.19	NA	NA	NA	NA	chr16	70363195	70399034	1	35840	intronic	intron	ENSG00000260537	RP11-529K1.3
chr11_70200407_70202360	Circ_PPFIA1_17-19	9.16	1	1	hsa_circ_0000337	hsa_circ_15074	chr11	70200407	70202360	1	1954	multiexon	exon	ENSG00000131626	PPFIA1
chr8_90734243_90737869	Circ_RP11-37B2.1_2-4	9.14	1	1	hsa_circ_0008587	NA	chr8	90734243	90737869	-1	3627	multiexon	exon	ENSG00000251136	RP11-37B2.1
chr1_21083659_21100103	Circ_HP1BP3_5-9	9.13	1	1	hsa_circ_0000024	hsa_circ_02507	chr1	21083659	21100103	-1	16445	multiexon	exon	ENSG00000127483	HP1BP3
chr17_58342773_58372162	Circ_USP32_4-9	9.13	1	1	hsa_circ_0044949	hsa_circ_18760	chr17	58342773	58372162	-1	29390	multiexon	exon	ENSG00000170832	USP32
chr3_197592294_197602646	Circ_LRCH3_16-20	9.11	1	1	hsa_circ_0008351	hsa_circ_09631	chr3	197592294	197602646	1	10353	multiexon	exon	ENSG00000186001	LRCH3
chr6_76412361_76412788	Circ_SENP6_18	9.07	1	1	hsa_circ_0001614	hsa_circ_03370	chr6	76412361	76412788	1	428	monoexon	exon	ENSG00000112701	SENP6
chr15_74963796_74967483	Circ_EDC3_2-3	9.04	1	1	hsa_circ_0000633	hsa_circ_28656	chr15	74963796	74967483	-1	3688	multiexon	exon	ENSG00000179151	EDC3
chrX_37892787_37893261	Circ_SYTL5_2	9.03	1	1	NA	hsa_circ_09322	chrX	37892787	37893261	1	475	monoexon	exon	ENSG00000147041	SYTL5
chr11_72468812_72470426	Circ_STARD10_4-6	9.02	1	1	hsa_circ_0002383	hsa_circ_13089	chr11	72468812	72470426	-1	1615	multiexon	exon	ENSG00000214530	STARD10
chr1_217783663_217787544	Circ_GPATCH2_3-5	9	1	1	hsa_circ_0002843	hsa_circ_07592	chr1	217783663	217787544	-1	3882	multiexon	exon	ENSG00000092978	GPATCH2
chr10_126370176_126370948	Circ_FAM53B_4	8.98	1	1	hsa_circ_0000267	hsa_circ_29814	chr10	126370176	126370948	-1	773	monoexon	exon	ENSG00000189319; ENSG00000258539	FAM53B; RP11-12J10.3
chr14_23375404_23380612	Circ_RBM23_2-5	8.91	1	1	hsa_circ_0031241	hsa_circ_14488	chr14	23375404	23380612	-1	5209	multiexon	exon	ENSG00000100461	RBM23
chr1_180953813_180974599	Circ_STX6_2-7	8.91	1	1	hsa_circ_0006796	hsa_circ_27267	chr1	180953813	180974599	-1	20787	multiexon	exon	ENSG00000135823	STX6
chr8_124346118_124348772	Circ_ATAD2_22-24	8.9	1	1	hsa_circ_0085458	hsa_circ_08817	chr8	124346118	124348772	-1	2655	multiexon	exon	ENSG00000156802	ATAD2
chr4_39915231_39927553	Circ_PDS5A_5-9	8.9	1	1	hsa_circ_0007308	hsa_circ_03062	chr4	39915231	39927553	-1	12323	multiexon	exon	ENSG00000121892	PDS5A
chr1_58971732_59002413	Circ_OMA1_3-8	8.85	1	1	hsa_circ_0000072	hsa_circ_07816	chr1	58971732	59002413	-1	30682	multiexon	exon	ENSG00000162600	OMA1
chr1_146747017_146757164	Circ_CHD1L_13-17	8.82	1	1	hsa_circ_0013953	hsa_circ_12417	chr1	146747017	146757164	1	10148	multiexon	exon	ENSG00000131778	CHD1L
chr20_45905058_45916028	Circ_ZMYND8_8-11	8.82	1	1	hsa_circ_0004212	hsa_circ_13414	chr20	45905058	45916028	-1	10971	multiexon	exon	ENSG00000101040	ZMYND8
chr10_7285520_7327916	Circ_SFMBT2_5-9	8.81	1	1	hsa_circ_0017636	hsa_circ_21661	chr10	7285520	7327916	-1	42397	multiexon	exon	ENSG00000198879	SFMBT2
chr3_133907681_133914026	Circ_RYK_7-9	8.8	1	1	hsa_circ_0005768	hsa_circ_28437	chr3	133907681	133914026	-1	6346	multiexon	exon	ENSG00000163785	RYK
chr15_49528048_49584734	Circ_GALK2_4-8	8.79	1	1	hsa_circ_0035189	hsa_circ_09366	chr15	49528048	49584734	1	56687	multiexon	exon	ENSG00000156958	GALK2
chr5_145197457_145205763	Circ_PRELID2_2-5	8.79	1	1	hsa_circ_0006528	hsa_circ_31769	chr5	145197457	145205763	-1	8307	multiexon	exon	ENSG00000186314	PRELID2
chr8_107691438_107696587	Circ_OXR1_2-4	8.74	1	1	hsa_circ_0008320	hsa_circ_06418	chr8	107691438	107696587	1	5150	multiexon	exon	ENSG00000164830	OXR1
chr14_39648295_39648666	Circ_PNN_7-8	8.74	1	1	NA	hsa_circ_14148	chr14	39648295	39648666	1	372	multiexon	exon	ENSG00000100941	PNN
chr3_138289160_138290198	Circ_CEP70_4-6	8.71	1	1	hsa_circ_0002468	hsa_circ_30677	chr3	138289160	138290198	-1	1039	multiexon	exon	ENSG00000114107	CEP70
chr11_100912676_100996889	Circ_PGR_2-7	8.68	1	1	NA	NA	chr11	100912676	100996889	-1	84214	multiexon	exon	ENSG00000082175	PGR
chr11_73418465_73431944	Circ_RAB6A_3-6	8.66	1	NA	hsa_circ_0003908	hsa_circ_18662	chr11	73418465	73431944	-1	13480	multiexon	exon	ENSG00000175582	RAB6A
chr11_18312989_18314523	Circ_HPS5_15-16	8.62	1	1	hsa_circ_0000280	hsa_circ_24381	chr11	18312989	18314523	-1	1535	multiexon	exon	ENSG00000110756	HPS5
chr16_11114050_11154879	Circ_CLEC16A_12-19	8.59	1	1	hsa_circ_0000672	hsa_circ_01477	chr16	11114050	11154879	1	40830	multiexon	exon	ENSG00000038532	CLEC16A
chr7_131060183_131084192	Circ_MKLN1_2-6	8.59	1	1	hsa_circ_0001746	hsa_circ_32002	chr7	131060183	131084192	1	24010	multiexon	exon	ENSG00000128585	MKLN1
chr3_149563798_149589941	Circ_RNF13_2-4	8.56	1	1	hsa_circ_0067716	hsa_circ_00213	chr3	149563798	149589941	1	26144	multiexon	exon	ENSG00000082996	RNF13
chr1_108690901_108703915	Circ_SLC25A24_4-7	8.55	1	1	hsa_circ_0004270	hsa_circ_24911	chr1	108690901	108703915	-1	13015	multiexon	exon	ENSG00000085491	SLC25A24
chr1_157068933_157104019	Circ_chr1_157068933_157104019	8.53	NA	NA	NA	NA	chr1	157068933	157104019	1	35087	intergenic	intergenic	NA	NA
chr2_58449077_58459247	Circ_FANCL_2-5	8.53	1	1	hsa_circ_0001009	hsa_circ_27206	chr2	58449077	58459247	-1	10171	multiexon	exon	ENSG00000115392	FANCL
chr20_45891032_45905539	Circ_ZMYND8_11-12	8.51	1	1	hsa_circ_0007026	hsa_circ_28513	chr20	45891032	45905539	-1	14508	multiexon	exon	ENSG00000101040	ZMYND8
chr20_30954187_30959677	Circ_ASXL1_3-6	8.5	1	1	hsa_circ_0006922	NA	chr20	30954187	30959677	1	5491	multiexon	exon	ENSG00000171456	ASXL1
chr19_52785364_52786666	Circ_ZNF766_2-3	8.49	1	1	hsa_circ_0052095	hsa_circ_12697	chr19	52785364	52786666	1	1303	multiexon	exon	ENSG00000196214	ZNF766
chr21_16415816_16415895	Circ_NRIP1_2	8.47	1	1	hsa_circ_0061276	NA	chr21	16415816	16415895	-1	80	monoexon	exon	ENSG00000180530	NRIP1
chrX_54839921_54953058	Circ_chrX_54839921_54953058	8.46	NA	NA	NA	NA	chrX	54839921	54953058	1	113138	intergenic	intergenic	NA	NA
chr11_85733410_85742653	Circ_PICALM_2-4	8.46	1	1	hsa_circ_0023942	hsa_circ_12975	chr11	85733410	85742653	-1	9244	multiexon	exon	ENSG00000073921	PICALM
chr2_132310586_132339702	Circ_chr2_132310586_132339702	8.38	NA	1	NA	NA	chr2	132310586	132339702	1	29117	intergenic	intergenic	NA	NA
chr3_169831148_169840532	Circ_PHC3_8-10	8.37	1	1	hsa_circ_0006893	hsa_circ_20633	chr3	169831148	169840532	-1	9385	multiexon	exon	ENSG00000173889	PHC3
chr20_62407031_62422143	Circ_ZBTB46_2-3	8.32	1	1	hsa_circ_0002805	hsa_circ_03723	chr20	62407031	62422143	-1	15113	multiexon	exon	ENSG00000130584	ZBTB46
chr9_138758302_138774924	Circ_CAMSAP1_2-4	8.28	1	1	hsa_circ_0006814	hsa_circ_13865	chr9	138758302	138774924	-1	16623	multiexon	exon	ENSG00000130559	CAMSAP1
chr20_50329505_50346517	Circ_ATP9A_2-4	8.27	1	1	hsa_circ_0008694	hsa_circ_19386	chr20	50329505	50346517	-1	17013	multiexon	exon	ENSG00000054793	ATP9A
chr10_5827105_5842668	Circ_GDI2_2-6	8.22	1	NA	hsa_circ_0005379	hsa_circ_23352	chr10	5827105	5842668	-1	15564	multiexon	exon	ENSG00000057608	GDI2
chr17_59996761_60002460	Circ_INTS2_3-5	8.2	1	1	hsa_circ_0007064	hsa_circ_24712	chr17	59996761	60002460	-1	5700	multiexon	exon	ENSG00000108506	INTS2
chr3_31617888_31641951	Circ_STT3B_2-5	8.2	1	1	hsa_circ_0003338	hsa_circ_07298	chr3	31617888	31641951	1	24064	multiexon	exon	ENSG00000163527	STT3B
chr16_4382216_4383520	Circ_GLIS2_3-4	8.17	1	1	hsa_circ_0005692	NA	chr16	4382216	4383520	1	1305	multiexon	exon	ENSG00000126603	GLIS2
chr14_73614503_73640415	Circ_PSEN1_2-5	8.15	1	1	hsa_circ_0002564	hsa_circ_30926	chr14	73614503	73640415	1	25913	multiexon	exon	ENSG00000080815	PSEN1
chr11_72695133_72700142	Circ_FCHSD2_5-7	8.13	1	1	hsa_circ_0005918	hsa_circ_02506	chr11	72695133	72700142	-1	5010	multiexon	exon	ENSG00000137478	FCHSD2
chr9_110062422_110087285	Circ_RAD23B_2-9	8.13	1	1	hsa_circ_0007271	hsa_circ_21877	chr9	110062422	110087285	1	24864	multiexon	exon	ENSG00000119318	RAD23B
chr7_155457869_155473602	Circ_RBM33_2-5	8.13	1	1	hsa_circ_0001771	hsa_circ_27246	chr7	155457869	155473602	1	15734	multiexon	exon	ENSG00000184863	RBM33
chr6_151894309_152023140	Circ_chr6_151894309_152023140	8.11	NA	NA	NA	NA	chr6	151894309	152023140	1	128832	intergenic	intergenic	NA	NA
chr18_9208655_9221997	Circ_ANKRD12_5-8	8.11	1	1	hsa_circ_0003652	hsa_circ_09843	chr18	9208655	9221997	1	13343	multiexon	exon	ENSG00000101745	ANKRD12
chr4_83799883_83803093	Circ_SEC31A_2-4	8.11	1	1	hsa_circ_0006618	hsa_circ_08271	chr4	83799883	83803093	-1	3211	multiexon	exon	ENSG00000138674	SEC31A
chr2_106761646_106782539	Circ_UXS1_2-6	8.1	1	1	hsa_circ_0004029	hsa_circ_28956	chr2	106761646	106782539	-1	20894	multiexon	exon	ENSG00000115652	UXS1
chr2_45773871_45780869	Circ_SRBD1_11-14	8.09	1	1	hsa_circ_0005542	hsa_circ_32054	chr2	45773871	45780869	-1	6999	multiexon	exon	ENSG00000068784	SRBD1
chr17_58342944_58678247	Circ_chr17_58342944_58678247	8.07	NA	NA	NA	NA	chr17	58342944	58678247	1	335304	intergenic	intergenic	NA	NA
chr10_125798031_125806240	Circ_CHST15_2-5	8.07	1	1	hsa_circ_0000264	hsa_circ_06138	chr10	125798031	125806240	-1	8210	multiexon	exon	ENSG00000182022	CHST15
chr20_40141485_40143591	Circ_CHD6_4-5	8.06	1	1	hsa_circ_0060420	hsa_circ_32187	chr20	40141485	40143591	-1	2107	multiexon	exon	ENSG00000124177	CHD6
chr2_120885264_120932576	Circ_EPB41L5_17-25	8.05	NA	1	hsa_circ_0006834	hsa_circ_10546	chr2	120885264	120932576	1	47313	putative_exon	exon	ENSG00000115109	EPB41L5
chr1_155408118_155429689	Circ_ASH1L_4-5	8.04	1	1	hsa_circ_0003247	hsa_circ_04002	chr1	155408118	155429689	-1	21572	multiexon	exon	ENSG00000116539	ASH1L
chr9_115030329_115060196	Circ_PTBP3_2-4	8.02	1	1	hsa_circ_0003500	hsa_circ_23498	chr9	115030329	115060196	-1	29868	multiexon	exon	ENSG00000119314	PTBP3
chr2_45925080_45928663	Circ_PRKCE_I	7.98	NA	1	hsa_circ_0000998	NA	chr2	45925080	45928663	1	3584	intronic	exon	ENSG00000171132	PRKCE
chr6_87920169_87928449	Circ_ZNF292_I	7.92	NA	1	hsa_circ_0004383	NA	chr6	87920169	87928449	1	8281	intronic	intron	ENSG00000188994	ZNF292
chr8_116616100_116635985	Circ_TRPS1_2-4	7.9	1	1	hsa_circ_0085363	NA	chr8	116616100	116635985	-1	19886	multiexon	exon	ENSG00000104447	TRPS1
chr6_170626458_170632347	Circ_FAM120B_2-3	7.89	1	1	hsa_circ_0078768	hsa_circ_01286	chr6	170626458	170632347	1	5890	multiexon	exon	ENSG00000112584	FAM120B
chr20_2944918_2945848	Circ_PTPRA_4-5	7.89	1	1	hsa_circ_0006117	hsa_circ_16035	chr20	2944918	2945848	1	931	multiexon	exon	ENSG00000132670	PTPRA
chr3_11399892_11468400	Circ_ATG7_13-18	7.88	1	1	hsa_circ_0008210	hsa_circ_07353	chr3	11399892	11468400	1	68509	multiexon	exon	ENSG00000197548	ATG7
chr19_58904343_58904854	Circ_RPS5_4-5	7.87	1	NA	hsa_circ_0005598	hsa_circ_30253	chr19	58904343	58904854	1	512	multiexon	exon	ENSG00000083845	RPS5
chr4_1902353_1906105	Circ_WHSC1_4-5	7.86	1	1	hsa_circ_0008460	hsa_circ_19826	chr4	1902353	1906105	1	3753	multiexon	exon	ENSG00000109685	WHSC1
chr11_118656761_118657227	Circ_DDX6_2	7.85	1	1	hsa_circ_0004293	hsa_circ_24704	chr11	118656761	118657227	-1	467	monoexon	exon	ENSG00000110367	DDX6
chr2_61710092_61717911	Circ_XPO1_17-22	7.85	1	1	hsa_circ_0002607	hsa_circ_24086	chr2	61710092	61717911	-1	7820	multiexon	exon	ENSG00000082898	XPO1
chr8_62593527_62596747	Circ_ASPH_2-3	7.84	1	NA	hsa_circ_0084615	hsa_circ_10828	chr8	62593527	62596747	-1	3221	multiexon	exon	ENSG00000198363	ASPH
chr3_11399892_11421526	Circ_ATG7_13-17	7.84	1	1	hsa_circ_0008927	hsa_circ_02246	chr3	11399892	11421526	1	21635	multiexon	exon	ENSG00000197548	ATG7
chr7_8043538_8099878	Circ_GLCCI1_2-5	7.84	1	1	hsa_circ_0001678	hsa_circ_26162	chr7	8043538	8099878	1	56341	multiexon	exon	ENSG00000106415	GLCCI1
chr14_58785260_58796887	Circ_ARID4A_6-11	7.81	1	1	hsa_circ_0000542	hsa_circ_19111	chr14	58785260	58796887	1	11628	multiexon	exon	ENSG00000032219	ARID4A
chr9_86292642_86293514	Circ_UBQLN1_5-6	7.81	1	1	hsa_circ_0001865	hsa_circ_00941	chr9	86292642	86293514	-1	873	multiexon	exon	ENSG00000135018	UBQLN1
chr3_171965323_171969331	Circ_FNDC3B_5-6	7.78	1	1	hsa_circ_0006156	hsa_circ_15231	chr3	171965323	171969331	1	4009	multiexon	exon	ENSG00000075420	FNDC3B
chr7_91924203_91957214	Circ_ANKIB1_2-5	7.77	1	1	NA	hsa_circ_31271	chr7	91924203	91957214	1	33012	multiexon	exon	ENSG00000001629	ANKIB1
chr17_59999086_60002460	Circ_INTS2_3-4	7.77	1	1	hsa_circ_0007759	hsa_circ_20490	chr17	59999086	60002460	-1	3375	multiexon	exon	ENSG00000108506	INTS2
chr3_142455221_142467302	Circ_TRPC1_2-3	7.75	1	1	hsa_circ_0001345	hsa_circ_15112	chr3	142455221	142467302	1	12082	multiexon	exon	ENSG00000144935	TRPC1
chr12_27867713_27877119	Circ_MRPS35_2-5	7.74	1	1	hsa_circ_0000384	hsa_circ_16464	chr12	27867713	27877119	1	9407	multiexon	exon	ENSG00000061794	MRPS35
chr19_17212470_17213367	Circ_MYO9B_2	7.72	1	1	hsa_circ_0000907	hsa_circ_12544	chr19	17212470	17213367	1	898	monoexon	exon	ENSG00000099331	MYO9B
chr16_30740287_30740893	Circ_SRCAP_26-27	7.72	1	1	hsa_circ_0006127	hsa_circ_11077	chr16	30740287	30740893	1	607	multiexon	exon	ENSG00000080603	SRCAP
chr14_45587231_45599993	Circ_FKBP3_3-7	7.65	NA	1	NA	NA	chr14	45587231	45599993	-1	12763	putative_exon	exon	ENSG00000100442	FKBP3
chr8_100587886_100597745	Circ_VPS13B_I	7.63	NA	1	NA	NA	chr8	100587886	100597745	1	9860	intronic	intron	ENSG00000132549	VPS13B
chr2_9048751_9098771	Circ_MBOAT2_2-4	7.6	1	1	hsa_circ_0000972	hsa_circ_22272	chr2	9048751	9098771	-1	50021	multiexon	exon	ENSG00000143797	MBOAT2
chr17_57119174_57134415	Circ_TRIM37_13-17	7.57	1	1	NA	hsa_circ_04813	chr17	57119174	57134415	-1	15242	multiexon	exon	ENSG00000108395	TRIM37
chr7_139415731_139416814	Circ_HIPK2_2	7.56	1	1	hsa_circ_0001756	hsa_circ_11146	chr7	139415731	139416814	-1	1084	monoexon	exon	ENSG00000064393	HIPK2
chr2_208841375_208842310	Circ_PLEKHM3_3	7.55	1	1	hsa_circ_0001095	hsa_circ_24309	chr2	208841375	208842310	-1	936	monoexon	exon	ENSG00000178385	PLEKHM3
chr7_74119496_74133260	Circ_GTF2I_7-12	7.54	1	1	hsa_circ_0005513	hsa_circ_17498	chr7	74119496	74133260	1	13765	multiexon	exon	ENSG00000077809	GTF2I
chr1_8601273_8617582	Circ_RERE_6-8	7.54	1	1	hsa_circ_0002158	hsa_circ_08098	chr1	8601273	8617582	-1	16310	multiexon	exon	ENSG00000142599	RERE
chr2_136360070_136362586	Circ_R3HDM1_2-3	7.53	1	1	hsa_circ_0056558	hsa_circ_12794	chr2	136360070	136362586	1	2517	multiexon	exon	ENSG00000048991	R3HDM1
chr17_60061532_60062451	Circ_MED13_13-15	7.49	1	1	hsa_circ_0002220	hsa_circ_26268	chr17	60061532	60062451	-1	920	multiexon	exon	ENSG00000108510	MED13
chr10_91511103_91522592	Circ_KIF20B_24-29	7.47	1	1	hsa_circ_0019079	hsa_circ_05853	chr10	91511103	91522592	1	11490	multiexon	exon	ENSG00000138182	KIF20B
chr2_234296903_234299129	Circ_DGKD_2-3	7.46	1	1	hsa_circ_0001112	hsa_circ_32480	chr2	234296903	234299129	1	2227	multiexon	exon	ENSG00000077044; ENSG00000243637	DGKD; AC019221.4
chr1_1586823_1650894	Circ_chr1_1586823_1650894	7.43	NA	1	hsa_circ_0000005	NA	chr1	1586823	1650894	1	64072	intergenic	intergenic	NA	NA
chr10_76598441_76603236	Circ_KAT6B_2-3	7.42	1	1	hsa_circ_0005164	hsa_circ_06825	chr10	76598441	76603236	1	4796	multiexon	exon	ENSG00000156650	KAT6B
chr2_215645284_215661841	Circ_BARD1_2-4	7.4	1	1	hsa_circ_0058055	hsa_circ_20654	chr2	215645284	215661841	-1	16558	multiexon	exon	ENSG00000138376	BARD1
chr8_124089351_124096580	Circ_TBC1D31_2-4	7.39	1	1	hsa_circ_0085438	hsa_circ_32350	chr8	124089351	124096580	1	7230	multiexon	exon	ENSG00000156787	TBC1D31
chr15_93540187_93541851	Circ_CHD2_29-31	7.36	1	1	hsa_circ_0000655	hsa_circ_23086	chr15	93540187	93541851	1	1665	multiexon	exon	ENSG00000173575	CHD2
chr15_83819967_83832827	Circ_HDGFRP3_2-5	7.31	1	1	hsa_circ_0000646	hsa_circ_06193	chr15	83819967	83832827	-1	12861	multiexon	exon	ENSG00000166503	HDGFRP3
chr6_152163732_152201906	Circ_ESR1_2-3	7.29	1	1	NA	NA	chr6	152163732	152201906	1	38175	multiexon	exon	ENSG00000091831	ESR1
chr8_124089351_124117704	Circ_TBC1D31_2-8	7.27	1	1	hsa_circ_0085439	hsa_circ_02906	chr8	124089351	124117704	1	28354	multiexon	exon	ENSG00000156787	TBC1D31
chr2_32602656_32631625	Circ_BIRC6_2-9	7.26	1	1	hsa_circ_0000989	hsa_circ_03510	chr2	32602656	32631625	1	28970	multiexon	exon	ENSG00000115760	BIRC6
chr7_22330794_22357656	Circ_RAPGEF5_2-6	7.24	1	1	hsa_circ_0001681	hsa_circ_11435	chr7	22330794	22357656	-1	26863	multiexon	exon	ENSG00000136237	RAPGEF5
chr11_77394755_77404656	Circ_RSF1_8-11	7.24	1	1	hsa_circ_0000344	hsa_circ_16062	chr11	77394755	77404656	-1	9902	multiexon	exon	ENSG00000048649	RSF1
chr13_51501543_51523641	Circ_RNASEH2B_2-9	7.22	1	1	hsa_circ_0000489	hsa_circ_19478	chr13	51501543	51523641	1	22099	multiexon	exon	ENSG00000136104	RNASEH2B
chr10_32832228_32873232	Circ_chr10_32832228_32873232	7.21	NA	1	hsa_circ_0000233	NA	chr10	32832228	32873232	1	41005	intergenic	intergenic	NA	NA
chr17_58342773_58679979	Circ_chr17_58342773_58679979	7.21	NA	NA	NA	NA	chr17	58342773	58679979	1	337207	intergenic	intergenic	NA	NA
chr8_48196617_48206619	Circ_SPIDR_3-5	7.19	1	1	hsa_circ_0002157	hsa_circ_13542	chr8	48196617	48206619	1	10003	multiexon	exon	ENSG00000164808	SPIDR
chr17_58756814_58786686	Circ_BCAS3_2-5	7.18	1	1	hsa_circ_0007682	hsa_circ_17197	chr17	58756814	58786686	1	29873	multiexon	exon	ENSG00000141376	BCAS3
chr16_89484692_89497734	Circ_ANKRD11_2-3	7.1	1	1	hsa_circ_0000727	hsa_circ_26017	chr16	89484692	89497734	-1	13043	multiexon	exon	ENSG00000167522	ANKRD11
chr19_30476130_30477324	Circ_URI1_3-4	7.1	1	1	hsa_circ_0000921	hsa_circ_26869	chr19	30476130	30477324	1	1195	multiexon	exon	ENSG00000105176	URI1
chr9_14639894_14662324	Circ_ZDHHC21_6-8	7.08	1	1	NA	hsa_circ_21465	chr9	14639894	14662324	-1	22431	multiexon	exon	ENSG00000175893	ZDHHC21
chr20_50342358_50346517	Circ_ATP9A_2-3	7.07	1	1	hsa_circ_0008253	hsa_circ_05959	chr20	50342358	50346517	-1	4160	multiexon	exon	ENSG00000054793	ATP9A
chr12_116534474_116549317	Circ_MED13L_3-4	7.05	1	1	hsa_circ_0000441	hsa_circ_18334	chr12	116534474	116549317	-1	14844	multiexon	exon	ENSG00000123066	MED13L
chr6_150147400_150174296	Circ_LRP11_2-6	7.03	1	1	hsa_circ_0007771	hsa_circ_21218	chr6	150147400	150174296	-1	26897	multiexon	exon	ENSG00000120256	LRP11
chr15_50935537_50955243	Circ_TRPM7_2-5	7.03	1	1	hsa_circ_0004951	hsa_circ_24248	chr15	50935537	50955243	-1	19707	multiexon	exon	ENSG00000092439	TRPM7
chr1_33760538_33760906	Circ_ZNF362_7-8	7.01	1	1	hsa_circ_0009027	hsa_circ_15893	chr1	33760538	33760906	1	369	multiexon	exon	ENSG00000160094	ZNF362
chr3_113207792_113225452	Circ_SPICE1_2-7	7	1	1	hsa_circ_0006163	hsa_circ_14239	chr3	113207792	113225452	-1	17661	multiexon	exon	ENSG00000163611	SPICE1
chr22_34157358_34161940	Circ_LARGE_I	6.98	NA	1	NA	NA	chr22	34157358	34161940	-1	4583	intronic	intron	ENSG00000133424	LARGE
chr6_139264650_139265759	Circ_REPS1_5-7	6.97	1	1	hsa_circ_0004368	hsa_circ_04620	chr6	139264650	139265759	-1	1110	multiexon	exon	ENSG00000135597	REPS1
chr2_177161588_177202305	Circ_MTX2_2-10	6.97	NA	1	hsa_circ_0006449	hsa_circ_25355	chr2	177161588	177202305	1	40718	putative_exon	exon	ENSG00000128654	MTX2
chr3_150834125_150845771	Circ_MED12L_2-4	6.94	1	1	hsa_circ_0067735	hsa_circ_15226	chr3	150834125	150845771	1	11647	multiexon	exon	ENSG00000144893	MED12L
chr1_27269151_27269556	Circ_NUDC_5-6	6.91	1	NA	hsa_circ_0005087	hsa_circ_10313	chr1	27269151	27269556	1	406	multiexon	exon	ENSG00000090273	NUDC
chr17_73238417_73239651	Circ_GGA3_4-7	6.87	1	1	hsa_circ_0003684	hsa_circ_26604	chr17	73238417	73239651	-1	1235	multiexon	exon	ENSG00000125447	GGA3
chr14_91947920_91952074	Circ_SMEK1_3-4	6.83	1	1	hsa_circ_0003045	hsa_circ_21983	chr14	91947920	91952074	-1	4155	multiexon	exon	ENSG00000100796	SMEK1
chr8_141889570_141900868	Circ_PTK2_3-4	6.8	1	1	hsa_circ_0006646	hsa_circ_26300	chr8	141889570	141900868	-1	11299	multiexon	exon	ENSG00000169398	PTK2
chr22_46085592_46098727	Circ_ATXN10_2-5	6.79	1	1	hsa_circ_0004243	hsa_circ_06419	chr22	46085592	46098727	1	13136	multiexon	exon	ENSG00000130638	ATXN10
chr13_96409898_96416207	Circ_DNAJC3_5-9	6.79	1	1	NA	hsa_circ_25884	chr13	96409898	96416207	1	6310	multiexon	exon	ENSG00000102580	DNAJC3
chr5_80071513_80088663	Circ_MSH3_16-19	6.79	1	1	hsa_circ_0001508	hsa_circ_14013	chr5	80071513	80088663	1	17151	multiexon	exon	ENSG00000113318	MSH3
chr22_33960834_34022310	Circ_LARGE_5-7	6.78	1	1	hsa_circ_0063008	NA	chr22	33960834	34022310	-1	61477	multiexon	exon	ENSG00000133424	LARGE
chr19_34921481_34929671	Circ_UBA2_2-6	6.78	1	1	hsa_circ_0006987	hsa_circ_28594	chr19	34921481	34929671	1	8191	multiexon	exon	ENSG00000126261	UBA2
chr17_44486400_44701695	Circ_chr17_44486400_44701695	6.76	NA	NA	NA	NA	chr17	44486400	44701695	1	215296	intergenic	intergenic	NA	NA
chr17_57987923_57992064	Circ_RPS6KB1_2-4	6.74	1	1	NA	hsa_circ_04368	chr17	57987923	57992064	1	4142	multiexon	exon	ENSG00000108443	RPS6KB1
chr9_125042722_125054119	Circ_MRRF_3-5	6.72	1	1	hsa_circ_0003250	hsa_circ_22702	chr9	125042722	125054119	1	11398	multiexon	exon	ENSG00000148187	MRRF
chr17_29483001_29497015	Circ_NF1_2-5	6.72	1	1	hsa_circ_0007542	hsa_circ_07436	chr17	29483001	29497015	1	14015	multiexon	exon	ENSG00000196712	NF1
chr16_89961446_89967202	Circ_TCF25_8-12	6.7	1	1	hsa_circ_0002631	hsa_circ_14428	chr16	89961446	89967202	1	5757	multiexon	exon	ENSG00000141002	TCF25
chr15_51240217_51250991	Circ_AP4E1_11-14	6.68	1	1	hsa_circ_0035269	hsa_circ_24206	chr15	51240217	51250991	1	10775	multiexon	exon	ENSG00000081014	AP4E1
chr17_54926057_54933986	Circ_DGKE_6-8	6.68	1	1	hsa_circ_0000786	hsa_circ_31768	chr17	54926057	54933986	1	7930	multiexon	exon	ENSG00000153933	DGKE
chr2_58311224_58316858	Circ_VRK2_3-7	6.68	1	1	NA	hsa_circ_09285	chr2	58311224	58316858	1	5635	multiexon	exon	ENSG00000028116	VRK2
chr8_145215873_145448187	Circ_chr8_145215873_145448187	6.65	NA	NA	NA	NA	chr8	145215873	145448187	1	232315	intergenic	intergenic	NA	NA
chr5_129030413_129040084	Circ_ADAMTS19_19-21	6.63	1	1	NA	hsa_circ_09450	chr5	129030413	129040084	1	9672	multiexon	exon	ENSG00000145808	ADAMTS19
chr7_131071879_131084192	Circ_MKLN1_3-6	6.63	1	1	hsa_circ_0001747	hsa_circ_12612	chr7	131071879	131084192	1	12314	multiexon	exon	ENSG00000128585	MKLN1
chr6_159001972_159010814	Circ_TMEM181_3-6	6.63	1	1	hsa_circ_0001661	hsa_circ_29918	chr6	159001972	159010814	1	8843	multiexon	exon	ENSG00000146433	TMEM181
chr3_63884075_63938159	Circ_ATXN7_2-5	6.61	1	1	hsa_circ_0002634	hsa_circ_13563	chr3	63884075	63938159	1	54085	multiexon	exon	ENSG00000163635	ATXN7
chr10_103916776_103917971	Circ_NOLC1_2-5	6.61	1	1	hsa_circ_0000257	hsa_circ_04802	chr10	103916776	103917971	1	1196	multiexon	exon	ENSG00000166197	NOLC1
chr5_128364038_128797450	Circ_chr5_128364038_128797450	6.6	NA	NA	NA	NA	chr5	128364038	128797450	1	433413	intergenic	intergenic	NA	NA
chr16_792250_792543	Circ_chr16_792250_792543	6.59	NA	1	hsa_circ_0006173	NA	chr16	792250	792543	1	294	intergenic	intergenic	NA	NA
chrX_133607389_133627620	Circ_HPRT1_2-6	6.58	1	1	hsa_circ_0004549	hsa_circ_05935	chrX	133607389	133627620	1	20232	multiexon	exon	ENSG00000165704	HPRT1
chr11_34978931_34999729	Circ_PDHX_4-8	6.54	1	1	hsa_circ_0021712	hsa_circ_26059	chr11	34978931	34999729	1	20799	multiexon	exon	ENSG00000110435	PDHX
chr15_71433788_71447271	Circ_THSD4_2-3	6.51	1	1	hsa_circ_0005203	hsa_circ_21936	chr15	71433788	71447271	1	13484	multiexon	exon	ENSG00000187720	THSD4
chr5_38523521_38530768	Circ_LIFR_2-5	6.5	1	1	hsa_circ_0072309	hsa_circ_01687	chr5	38523521	38530768	-1	7248	multiexon	exon	ENSG00000113594	LIFR
chr11_46515158_46529920	Circ_AMBRA1_9-11	6.49	1	1	hsa_circ_0007001	hsa_circ_22960	chr11	46515158	46529920	-1	14763	multiexon	exon	ENSG00000110497	AMBRA1
chr17_44534073_44720625	Circ_chr17_44534073_44720625	6.48	NA	NA	NA	NA	chr17	44534073	44720625	1	186553	intergenic	intergenic	NA	NA
chr4_186168448_186188309	Circ_SNX25_2-5	6.48	1	NA	hsa_circ_0004874	hsa_circ_20661	chr4	186168448	186188309	1	19862	multiexon	exon	ENSG00000109762	SNX25
chr13_21742127_21742538	Circ_SKA3_4	6.46	1	1	hsa_circ_0000467	hsa_circ_01662	chr13	21742127	21742538	-1	412	monoexon	exon	ENSG00000165480	SKA3
chr2_36668401_36669878	Circ_CRIM1_3-4	6.44	1	1	hsa_circ_0007386	hsa_circ_20246	chr2	36668401	36669878	1	1478	multiexon	exon	ENSG00000150938	CRIM1
chr1_202035460_202036765	Circ_chr1_202035460_202036765	6.42	NA	NA	NA	NA	chr1	202035460	202036765	1	1306	intergenic	intergenic	NA	NA
chr4_151408884_151520283	Circ_LRBA_38-42	6.42	1	NA	NA	NA	chr4	151408884	151520283	-1	111400	multiexon	exon	ENSG00000198589	LRBA
chr1_7837220_7838229	Circ_VAMP3_3-4	6.42	1	1	hsa_circ_0006354	hsa_circ_18051	chr1	7837220	7838229	1	1010	multiexon	exon	ENSG00000049245	VAMP3
chr12_120628101_120785317	Circ_chr12_120628101_120785317	6.41	NA	NA	NA	NA	chr12	120628101	120785317	1	157217	intergenic	intergenic	NA	NA
chr5_176963359_176966148	Circ_FAM193B_3-5	6.41	1	1	hsa_circ_0002972	hsa_circ_08427	chr5	176963359	176966148	-1	2790	multiexon	exon	ENSG00000146067	FAM193B
chr17_57153008_57181755	Circ_TRIM37_2-8	6.41	1	1	NA	NA	chr17	57153008	57181755	-1	28748	multiexon	exon	ENSG00000108395	TRIM37
chr9_110062422_110074018	Circ_RAD23B_2-5	6.37	1	1	hsa_circ_0008812	hsa_circ_22142	chr9	110062422	110074018	1	11597	multiexon	exon	ENSG00000119318	RAD23B
chr9_138741983_138774924	Circ_CAMSAP1_2-7	6.33	1	1	hsa_circ_0004338	hsa_circ_12816	chr9	138741983	138774924	-1	32942	multiexon	exon	ENSG00000130559	CAMSAP1
chr4_140046318_140060651	Circ_ELF2_2-4	6.33	1	1	hsa_circ_0001441	hsa_circ_18078	chr4	140046318	140060651	-1	14334	multiexon	exon	ENSG00000109381	ELF2
chr8_145218674_145448187	Circ_chr8_145218674_145448187	6.32	NA	NA	NA	NA	chr8	145218674	145448187	1	229514	intergenic	intergenic	NA	NA
chr17_45741525_45745776	Circ_KPNB1_8-10	6.3	1	1	hsa_circ_0000779	hsa_circ_22597	chr17	45741525	45745776	1	4252	multiexon	exon	ENSG00000108424	KPNB1
chr4_106155054_106158508	Circ_TET2_3	6.3	1	1	hsa_circ_0070562	hsa_circ_19946	chr4	106155054	106158508	1	3455	putative_exon	exon	ENSG00000168769	TET2
chr10_86198268_86237420	Circ_CCSER2_6-9	6.29	1	1	hsa_circ_0018998	hsa_circ_13516	chr10	86198268	86237420	1	39153	multiexon	exon	ENSG00000107771	CCSER2
chr17_76866980_76870001	Circ_TIMP2_2-3	6.25	1	1	hsa_circ_0045948	NA	chr17	76866980	76870001	-1	3022	multiexon	exon	ENSG00000035862	TIMP2
chr9_33948372_33956144	Circ_UBAP2_11-13	6.25	1	1	hsa_circ_0007367	hsa_circ_11822	chr9	33948372	33956144	-1	7773	multiexon	exon	ENSG00000137073	UBAP2
chr9_86292642_86301070	Circ_UBQLN1_2-6	6.24	1	1	hsa_circ_0003715	hsa_circ_22143	chr9	86292642	86301070	-1	8429	multiexon	exon	ENSG00000135018	UBQLN1
chr1_8716032_8716500	Circ_RERE_3	6.23	1	NA	NA	hsa_circ_12952	chr1	8716032	8716500	-1	469	monoexon	exon	ENSG00000142599	RERE
chr1_211952260_211966532	Circ_LPGAT1_3-6	6.23	1	NA	hsa_circ_0002274	hsa_circ_28462	chr1	211952260	211966532	-1	14273	multiexon	exon	ENSG00000123684	LPGAT1
chr14_20811493_20811554	Circ_RPPH1_1	6.22	NA	1	NA	NA	chr14	20811493	20811554	-1	62	putative_exon	exon	ENSG00000259001	RPPH1
chr8_102555469_102571040	Circ_GRHL2_2-4	6.17	1	1	hsa_circ_0085170	NA	chr8	102555469	102571040	1	15572	multiexon	exon	ENSG00000083307	GRHL2
chr17_27613010_27614734	Circ_NUFIP2_2	6.16	1	1	NA	hsa_circ_06242	chr17	27613010	27614734	-1	1725	monoexon	exon	ENSG00000108256	NUFIP2
chr7_158566032_158591763	Circ_ESYT2_2-7	6.15	1	1	hsa_circ_0083220	hsa_circ_20710	chr7	158566032	158591763	-1	25732	multiexon	exon	ENSG00000117868	ESYT2
chr1_155642351_155743001	Circ_chr1_155642351_155743001	6.13	NA	NA	NA	NA	chr1	155642351	155743001	1	100651	intergenic	intergenic	NA	NA
chr12_105321751_105322472	Circ_SLC41A2_I	6.13	NA	1	hsa_circ_0006260	hsa_circ_23119	chr12	105321751	105322472	-1	722	intronic	exon	ENSG00000136052	SLC41A2
chr2_72692289_72707879	Circ_EXOC6B_17-18	6.12	1	1	NA	hsa_circ_03892	chr2	72692289	72707879	-1	15591	multiexon	exon	ENSG00000144036	EXOC6B
chr10_5815805_5842668	Circ_GDI2_2-7	6.11	1	1	hsa_circ_0017586	hsa_circ_25394	chr10	5815805	5842668	-1	26864	multiexon	exon	ENSG00000057608	GDI2
chr19_9727721_9767329	Circ_chr19_9727721_9767329	6.08	NA	NA	NA	NA	chr19	9727721	9767329	1	39609	intergenic	intergenic	NA	NA
chr11_13435077_13443385	Circ_BTBD10_3-6	6.08	1	1	hsa_circ_0008967	hsa_circ_02983	chr11	13435077	13443385	-1	8309	multiexon	exon	ENSG00000148925	BTBD10
chrX_53641495_53642796	Circ_HUWE1_21-22	6.08	1	1	hsa_circ_0007817	hsa_circ_00261	chrX	53641495	53642796	-1	1302	multiexon	exon	ENSG00000086758	HUWE1
chr6_56915572_56955692	Circ_chr6_56915572_56955692	6.05	NA	1	hsa_circ_0001611	NA	chr6	56915572	56955692	1	40121	intergenic	intergenic	NA	NA
chr20_54956489_54961589	Circ_AURKA_3-6	6.02	1	1	hsa_circ_0008777	hsa_circ_03316	chr20	54956489	54961589	-1	5101	multiexon	exon	ENSG00000087586	AURKA
chr8_68200190_68214701	Circ_ARFGEF1_2-7	6	1	1	NA	NA	chr8	68200190	68214701	-1	14512	multiexon	exon	ENSG00000066777	ARFGEF1
chr2_169018297_169038600	Circ_STK39_2-5	6	1	1	hsa_circ_0001079	hsa_circ_12237	chr2	169018297	169038600	-1	20304	multiexon	exon	ENSG00000198648	STK39
chr10_22171211_22209892	Circ_DNAJC1_4-8	5.99	1	1	hsa_circ_0002618	hsa_circ_27949	chr10	22171211	22209892	-1	38682	multiexon	exon	ENSG00000136770	DNAJC1
chr10_909683_931700	Circ_LARP4B_1-4	5.98	1	1	hsa_circ_0005772	hsa_circ_21086	chr10	909683	931700	-1	22018	putative_exon	exon	ENSG00000107929	LARP4B
chr1_117944808_118009049	Circ_MAN1A2_2-8	5.97	1	1	hsa_circ_0000120	hsa_circ_00014	chr1	117944808	118009049	1	64242	multiexon	exon	ENSG00000198162	MAN1A2
chr13_24823615_24826000	Circ_SPATA13_2-3	5.95	1	1	hsa_circ_0003040	hsa_circ_14805	chr13	24823615	24826000	1	2386	multiexon	exon	ENSG00000182957	SPATA13
chr2_106739426_106782539	Circ_UXS1_2-9	5.92	1	1	hsa_circ_0055945	hsa_circ_20964	chr2	106739426	106782539	-1	43114	multiexon	exon	ENSG00000115652	UXS1
chr5_43675613_43704502	Circ_NNT_18-22	5.92	NA	1	hsa_circ_0005585	hsa_circ_26197	chr5	43675613	43704502	1	28890	putative_exon	exon	ENSG00000112992	NNT
chr10_95140976_95148911	Circ_MYOF_17-19	5.91	1	1	hsa_circ_0005898	hsa_circ_15940	chr10	95140976	95148911	-1	7936	multiexon	exon	ENSG00000138119	MYOF
chr5_132227856_132228810	Circ_AFF4_12-13	5.9	1	1	hsa_circ_0001529	hsa_circ_02907	chr5	132227856	132228810	-1	955	multiexon	exon	ENSG00000072364	AFF4
chr5_133534777_133541822	Circ_PPP2CA_2-6	5.9	1	1	hsa_circ_0002602	hsa_circ_10393	chr5	133534777	133541822	-1	7046	multiexon	exon	ENSG00000113575	PPP2CA
chr21_10985045_10998335	Circ_TPTE_10-13	5.89	1	1	NA	NA	chr21	10985045	10998335	-1	13291	multiexon	exon	ENSG00000166157	TPTE
chr1_1607817_1670496	Circ_chr1_1607817_1670496	5.85	NA	NA	NA	NA	chr1	1607817	1670496	1	62680	intergenic	intergenic	NA	NA
chr17_40764093_40812334	Circ_chr17_40764093_40812334	5.85	NA	1	hsa_circ_0000766	NA	chr17	40764093	40812334	1	48242	intergenic	intergenic	NA	NA
chr11_61133517_61135470	Circ_TMEM138_3-4	5.85	1	1	hsa_circ_0002058	hsa_circ_04334	chr11	61133517	61135470	1	1954	multiexon	exon	ENSG00000149483	TMEM138
chr21_38792601_38794168	Circ_DYRK1A_I	5.84	NA	1	hsa_circ_0001190	hsa_circ_28536	chr21	38792601	38794168	1	1568	intronic	intron	ENSG00000157540	DYRK1A
chr19_47919909_47920607	Circ_MEIS3_2-4	5.84	1	1	hsa_circ_0003449	hsa_circ_02764	chr19	47919909	47920607	-1	699	multiexon	exon	ENSG00000105419	MEIS3
chr1_151139410_151139890	Circ_SCNM1_3-5	5.84	1	1	hsa_circ_0000128	hsa_circ_22177	chr1	151139410	151139890	1	481	multiexon	exon	ENSG00000163156	SCNM1
chr17_57808782_57851246	Circ_VMP1_2-7	5.84	1	1	hsa_circ_0005077	hsa_circ_06346	chr17	57808782	57851246	1	42465	multiexon	exon	ENSG00000062716	VMP1
chr7_151917608_151935911	Circ_KMT2C_15-23	5.83	1	1	hsa_circ_0002810	hsa_circ_11231	chr7	151917608	151935911	-1	18304	multiexon	exon	ENSG00000055609	KMT2C
chr9_98740343_98766983	Circ_ERCC6L2_12-13	5.83	1	1	hsa_circ_0008720	hsa_circ_18774	chr9	98740343	98766983	1	26641	putative_exon	exon	ENSG00000182150	ERCC6L2
chr2_32602656_32641231	Circ_BIRC6_2-10	5.82	1	1	hsa_circ_0053442	hsa_circ_22785	chr2	32602656	32641231	1	38576	multiexon	exon	ENSG00000115760	BIRC6
chr2_172782047_172809519	Circ_HAT1_2-4	5.82	1	1	hsa_circ_0008032	hsa_circ_19101	chr2	172782047	172809519	1	27473	multiexon	exon	ENSG00000128708	HAT1
chr17_37864574_37866734	Circ_ERBB2_7-11	5.81	1	1	hsa_circ_0007766	hsa_circ_31703	chr17	37864574	37866734	1	2161	multiexon	exon	ENSG00000141736	ERBB2
chr19_12058329_12087979	Circ_ZNF763_I	5.8	NA	1	NA	NA	chr19	12058329	12087979	1	29651	intronic	intron	ENSG00000197054; ENSG00000267179	ZNF763; ZNF763
chr21_37619815_37620866	Circ_DOPEY2_20-21	5.79	1	1	hsa_circ_0001187	hsa_circ_00537	chr21	37619815	37620866	1	1052	multiexon	exon	ENSG00000142197	DOPEY2
chr19_5604594_5604947	Circ_SAFB2_10-11	5.79	1	1	hsa_circ_0000880	hsa_circ_23587	chr19	5604594	5604947	-1	354	multiexon	exon	ENSG00000130254	SAFB2
chr8_116599228_116599831	Circ_TRPS1_5	5.78	1	1	hsa_circ_0085359	NA	chr8	116599228	116599831	-1	604	monoexon	exon	ENSG00000104447	TRPS1
chr9_134305477_134308181	Circ_PRRC2B_2-3	5.78	1	1	hsa_circ_0001895	hsa_circ_15381	chr9	134305477	134308181	1	2705	multiexon	exon	ENSG00000130723	PRRC2B
chr8_131370263_131374017	Circ_ASAP1_2-3	5.77	1	1	hsa_circ_0085616	hsa_circ_15414	chr8	131370263	131374017	-1	3755	multiexon	exon	ENSG00000153317	ASAP1
chr13_41826781_41835051	Circ_MTRF1_2-5	5.77	1	1	hsa_circ_0008230	hsa_circ_04936	chr13	41826781	41835051	-1	8271	multiexon	exon	ENSG00000120662	MTRF1
chr10_126628943_126631876	Circ_chr10_126628943_126631876	5.75	NA	1	hsa_circ_0006545	NA	chr10	126628943	126631876	1	2934	intergenic	intergenic	NA	NA
chr16_31733947_31885290	Circ_chr16_31733947_31885290	5.75	NA	NA	NA	NA	chr16	31733947	31885290	1	151344	intergenic	intergenic	NA	NA
chr10_15858834_15889942	Circ_FAM188A_2-10	5.75	1	1	hsa_circ_0000219	hsa_circ_12109	chr10	15858834	15889942	-1	31109	multiexon	exon	ENSG00000148481	FAM188A
chr17_59440094_59445065	Circ_RP11-332H18.5_2-3	5.75	1	1	NA	NA	chr17	59440094	59445065	-1	4972	multiexon	exon	ENSG00000267131	RP11-332H18.5
chr14_69583083_69589077	Circ_DCAF5_2-5	5.73	1	1	hsa_circ_0007392	hsa_circ_16978	chr14	69583083	69589077	-1	5995	multiexon	exon	ENSG00000139990	DCAF5
chr8_109240496_109254142	Circ_EIF3E_2-7	5.73	1	1	hsa_circ_0085323	hsa_circ_28854	chr8	109240496	109254142	-1	13647	multiexon	exon	ENSG00000104408	EIF3E
chr7_139746684_139757834	Circ_PARP12_2-5	5.73	1	1	hsa_circ_0082688	hsa_circ_09304	chr7	139746684	139757834	-1	11151	multiexon	exon	ENSG00000059378	PARP12
chr3_185316200_185331196	Circ_SENP2_3-10	5.73	1	1	NA	hsa_circ_15604	chr3	185316200	185331196	1	14997	multiexon	exon	ENSG00000163904	SENP2
chr4_91229395_91234198	Circ_CCSER1_2-3	5.72	1	1	NA	hsa_circ_02747	chr4	91229395	91234198	1	4804	multiexon	exon	ENSG00000184305	CCSER1
chr1_115262200_115263338	Circ_CSDE1_16-17	5.72	1	1	hsa_circ_0013644	hsa_circ_11697	chr1	115262200	115263338	-1	1139	multiexon	exon	ENSG00000009307	CSDE1
chr5_56542127_56546968	Circ_GPBP1_8-11	5.72	1	NA	hsa_circ_0072547	hsa_circ_03597	chr5	56542127	56546968	1	4842	multiexon	exon	ENSG00000062194	GPBP1
chr6_87925621_87928449	Circ_ZNF292_2-4	5.71	1	1	hsa_circ_0004058	hsa_circ_24447	chr6	87925621	87928449	1	2829	multiexon	exon	ENSG00000188994	ZNF292
chr12_1136914_1137738	Circ_ERC1_2	5.68	1	1	hsa_circ_0000373	hsa_circ_22854	chr12	1136914	1137738	1	825	monoexon	exon	ENSG00000082805	ERC1
chr2_64083440_64085070	Circ_UGP2_2-3	5.68	1	1	hsa_circ_0001020	hsa_circ_08376	chr2	64083440	64085070	1	1631	multiexon	exon	ENSG00000169764	UGP2
chr1_146724278_146731572	Circ_CHD1L_2-6	5.67	1	1	hsa_circ_0004220	hsa_circ_27799	chr1	146724278	146731572	1	7295	multiexon	exon	ENSG00000131778	CHD1L
chr6_30592660_30863291	Circ_chr6_30592660_30863291	5.65	NA	NA	NA	NA	chr6	30592660	30863291	1	270632	intergenic	intergenic	NA	NA
chr2_200233328_200298237	Circ_SATB2_3-6	5.65	1	1	hsa_circ_0003915	hsa_circ_14825	chr2	200233328	200298237	-1	64910	multiexon	exon	ENSG00000119042	SATB2
chr5_65284463_65310553	Circ_ERBB2IP_2-7	5.63	1	1	hsa_circ_0001493	hsa_circ_14912	chr5	65284463	65310553	1	26091	multiexon	exon	ENSG00000112851	ERBB2IP
chr12_69983265_69987393	Circ_CCT2_7-10	5.61	1	1	hsa_circ_0002940	hsa_circ_24568	chr12	69983265	69987393	1	4129	multiexon	exon	ENSG00000166226	CCT2
chr6_159004986_159010814	Circ_TMEM181_4-6	5.61	1	1	hsa_circ_0001663	hsa_circ_09277	chr6	159004986	159010814	1	5829	multiexon	exon	ENSG00000146433	TMEM181
chr5_170610203_170632616	Circ_RANBP17_17-20	5.6	NA	1	hsa_circ_0002713	hsa_circ_03343	chr5	170610203	170632616	1	22414	putative_exon	exon	ENSG00000204764	RANBP17
chr19_53219085_53277954	Circ_chr19_53219085_53277954	5.59	NA	NA	NA	NA	chr19	53219085	53277954	1	58870	intergenic	intergenic	NA	NA
chr5_118264232_118280344	Circ_DTWD2_2-4	5.59	1	1	hsa_circ_0004509	hsa_circ_03150	chr5	118264232	118280344	-1	16113	multiexon	exon	ENSG00000169570	DTWD2
chr5_14316622_14336836	Circ_TRIO_9-11	5.59	1	1	hsa_circ_0005260	hsa_circ_08007	chr5	14316622	14336836	1	20215	multiexon	exon	ENSG00000038382	TRIO
chr13_76134889_76143643	Circ_UCHL3_3-6	5.58	1	1	hsa_circ_0000494	hsa_circ_20314	chr13	76134889	76143643	1	8755	multiexon	exon	ENSG00000118939; ENSG00000261553	UCHL3; RP11-29G8.3
chr18_77455225_77464917	Circ_CTDP1_2-5	5.57	1	1	hsa_circ_0006209	hsa_circ_10757	chr18	77455225	77464917	1	9693	multiexon	exon	ENSG00000060069	CTDP1
chr5_127474289_127488497	Circ_SLC12A2_8-15	5.57	1	1	hsa_circ_0006034	hsa_circ_07063	chr5	127474289	127488497	1	14209	multiexon	exon	ENSG00000064651	SLC12A2
chr11_120345269_120348235	Circ_ARHGEF12_32-36	5.55	1	1	hsa_circ_0002100	hsa_circ_22027	chr11	120345269	120348235	1	2967	multiexon	exon	ENSG00000196914	ARHGEF12
chr3_56626998_56628056	Circ_CCDC66_8-10	5.54	1	1	hsa_circ_0001313	hsa_circ_19154	chr3	56626998	56628056	1	1059	multiexon	exon	ENSG00000180376	CCDC66
chr1_67423742_67428843	Circ_MIER1_6-9	5.54	1	1	NA	hsa_circ_29080	chr1	67423742	67428843	1	5102	multiexon	exon	ENSG00000198160	MIER1
chr7_80439927_80458061	Circ_SEMA3C_3-6	5.52	1	1	hsa_circ_0080909	NA	chr7	80439927	80458061	-1	18135	multiexon	exon	ENSG00000075223	SEMA3C
chr10_94653106_94659401	Circ_EXOC6_2-5	5.48	1	1	hsa_circ_0019170	hsa_circ_12943	chr10	94653106	94659401	1	6296	multiexon	exon	ENSG00000138190	EXOC6
chr8_71071740_71075089	Circ_NCOA2_9-10	5.48	1	1	hsa_circ_0001810	hsa_circ_24170	chr8	71071740	71075089	-1	3350	multiexon	exon	ENSG00000140396	NCOA2
chr8_30332295_30361953	Circ_RBPMS_2-5	5.48	1	1	hsa_circ_0006539	hsa_circ_04713	chr8	30332295	30361953	1	29659	multiexon	exon	ENSG00000157110	RBPMS
chr7_77407655_77408131	Circ_RSBN1L_7-8	5.48	NA	1	NA	NA	chr7	77407655	77408131	1	477	putative_exon	exon	ENSG00000187257	RSBN1L
chr19_41089304_41089623	Circ_SHKBP1_11-12	5.47	1	1	hsa_circ_0000936	hsa_circ_29229	chr19	41089304	41089623	1	320	multiexon	exon	ENSG00000160410	SHKBP1
chr18_8718422_8720494	Circ_SOGA2_3-4	5.46	1	1	hsa_circ_0000825	hsa_circ_27727	chr18	8718422	8720494	1	2073	multiexon	exon	ENSG00000168502	SOGA2
chr5_87516380_87541609	Circ_TMEM161B_I	5.45	NA	1	hsa_circ_0005476	NA	chr5	87516380	87541609	-1	25230	intronic	intron	ENSG00000164180	TMEM161B
chr17_75398141_75398785	Circ_SEPT9_3	5.43	1	1	hsa_circ_0005320	hsa_circ_07262	chr17	75398141	75398785	1	645	monoexon	exon	ENSG00000184640	SEPT9
chr14_96904172_96968937	Circ_chr14_96904172_96968937	5.4	NA	1	NA	NA	chr14	96904172	96968937	1	64766	intergenic	intergenic	NA	NA
chr5_60768508_60790237	Circ_ZSWIM6_2-4	5.4	1	1	hsa_circ_0006381	hsa_circ_12479	chr5	60768508	60790237	1	21730	multiexon	exon	ENSG00000130449	ZSWIM6
chr3_143704385_143708679	Circ_C3orf58_2-3	5.4	NA	1	hsa_circ_0006731	hsa_circ_13423	chr3	143704385	143708679	1	4295	putative_exon	exon	ENSG00000181744	C3orf58
chr5_122881111_122911657	Circ_CSNK1G3_1-5	5.39	1	1	hsa_circ_0073706	hsa_circ_13576	chr5	122881111	122911657	1	30547	multiexon	exon	ENSG00000151292	CSNK1G3
chr2_225400245_225422573	Circ_CUL3_2-3	5.39	1	1	hsa_circ_0008309	hsa_circ_00391	chr2	225400245	225422573	-1	22329	multiexon	exon	ENSG00000036257	CUL3
chr6_76331248_76344527	Circ_SENP6_2-6	5.39	1	1	hsa_circ_0077078	hsa_circ_09697	chr6	76331248	76344527	1	13280	multiexon	exon	ENSG00000112701	SENP6
chr1_1601103_1666274	Circ_chr1_1601103_1666274	5.37	NA	1	hsa_circ_0000006	NA	chr1	1601103	1666274	1	65172	intergenic	intergenic	NA	NA
chr16_87782279_87795646	Circ_KLHDC4_2-5	5.37	1	1	hsa_circ_0000724	hsa_circ_23516	chr16	87782279	87795646	-1	13368	multiexon	exon	ENSG00000104731	KLHDC4
chr7_156549087_156619438	Circ_LMBR1_4-9	5.36	1	1	hsa_circ_0003511	hsa_circ_29940	chr7	156549087	156619438	-1	70352	multiexon	exon	ENSG00000105983	LMBR1
chr12_65258448_65260683	Circ_TBC1D30_10-11	5.36	1	1	hsa_circ_0027440	hsa_circ_29748	chr12	65258448	65260683	1	2236	multiexon	exon	ENSG00000111490	TBC1D30
chr17_65924471_65928135	Circ_BPTF_18-20	5.35	1	1	hsa_circ_0045462	hsa_circ_00196	chr17	65924471	65928135	1	3665	multiexon	exon	ENSG00000171634	BPTF
chr12_50821545_50835426	Circ_LARP4_2-8	5.35	1	1	hsa_circ_0026228	NA	chr12	50821545	50835426	1	13882	multiexon	exon	ENSG00000161813	LARP4
chr19_11015627_11097269	Circ_chr19_11015627_11097269	5.34	NA	1	NA	NA	chr19	11015627	11097269	1	81643	intergenic	intergenic	NA	NA
chr17_58012554_58018304	Circ_RPS6KB1_10-13	5.34	1	NA	NA	hsa_circ_15624	chr17	58012554	58018304	1	5751	multiexon	exon	ENSG00000108443	RPS6KB1
chr3_110830877_110845182	Circ_PVRL3_2-5	5.32	1	1	hsa_circ_0066776	hsa_circ_14711	chr3	110830877	110845182	1	14306	multiexon	exon	ENSG00000177707	PVRL3
chr16_69729039_69729282	Circ_NFAT5_13	5.31	1	1	hsa_circ_0006845	hsa_circ_16704	chr16	69729039	69729282	1	244	monoexon	exon	ENSG00000102908	NFAT5
chrX_149962164_149984551	Circ_CD99L2_3-7	5.31	1	1	hsa_circ_0001948	hsa_circ_18892	chrX	149962164	149984551	-1	22388	multiexon	exon	ENSG00000102181	CD99L2
chr1_106758927_106774180	Circ_chr1_106758927_106774180	5.29	NA	1	NA	NA	chr1	106758927	106774180	1	15254	intergenic	intergenic	NA	NA
chr4_143324091_143389208	Circ_INPP4B_3-8	5.28	1	1	NA	NA	chr4	143324091	143389208	-1	65118	multiexon	exon	ENSG00000109452	INPP4B
chr2_148730308_148739650	Circ_ORC4_2-5	5.28	1	1	hsa_circ_0004491	hsa_circ_30155	chr2	148730308	148739650	-1	9343	multiexon	exon	ENSG00000115947	ORC4
chr12_116674626_116675510	Circ_MED13L_I	5.27	NA	1	hsa_circ_0008151	NA	chr12	116674626	116675510	-1	885	intronic	intron	ENSG00000123066	MED13L
chr3_47139445_47147610	Circ_SETD2_6-9	5.27	1	1	hsa_circ_0001290	hsa_circ_30734	chr3	47139445	47147610	-1	8166	multiexon	exon	ENSG00000181555	SETD2
chr3_27453133_27465643	Circ_SLC4A7_8-12	5.27	1	1	hsa_circ_0002901	hsa_circ_11149	chr3	27453133	27465643	-1	12511	multiexon	exon	ENSG00000033867	SLC4A7
chr15_71534988_71549054	Circ_THSD4_5-6	5.26	1	1	hsa_circ_0005857	hsa_circ_23965	chr15	71534988	71549054	1	14067	multiexon	exon	ENSG00000187720	THSD4
chr8_102487410_102505017	Circ_chr8_102487410_102505017	5.25	NA	1	NA	NA	chr8	102487410	102505017	1	17608	intergenic	intergenic	NA	NA
chr15_90982564_90986710	Circ_IQGAP1_6-9	5.25	1	1	hsa_circ_0000651	hsa_circ_10932	chr15	90982564	90986710	1	4147	multiexon	exon	ENSG00000140575	IQGAP1
chr15_30053342_30065560	Circ_TJP1_3-8	5.25	1	1	hsa_circ_0034293	hsa_circ_29726	chr15	30053342	30065560	-1	12219	multiexon	exon	ENSG00000104067	TJP1
chr1_1735858_1749314	Circ_GNB1_4-7	5.24	1	1	hsa_circ_0009353	hsa_circ_16706	chr1	1735858	1749314	-1	13457	multiexon	exon	ENSG00000078369	GNB1
chr16_89371614_89383483	Circ_ANKRD11_3-4	5.22	1	1	hsa_circ_0003846	hsa_circ_06527	chr16	89371614	89383483	-1	11870	putative_exon	exon	ENSG00000167522	ANKRD11
chr14_102661275_102676199	Circ_WDR20_2-3	5.22	1	1	hsa_circ_0002553	hsa_circ_12635	chr14	102661275	102676199	1	14925	putative_exon	exon	ENSG00000140153	WDR20
chr15_63988323_64008672	Circ_HERC1_22-27	5.19	1	1	hsa_circ_0035796	hsa_circ_03248	chr15	63988323	64008672	-1	20350	multiexon	exon	ENSG00000103657	HERC1
chr8_124089351_124121860	Circ_TBC1D31_2-10	5.19	1	1	hsa_circ_0085440	hsa_circ_22108	chr8	124089351	124121860	1	32510	multiexon	exon	ENSG00000156787	TBC1D31
chr20_46270957_46276110	Circ_NCOA3_17-18	5.18	1	1	NA	NA	chr20	46270957	46276110	1	5154	multiexon	exon	ENSG00000124151	NCOA3
chr8_145245687_145255444	Circ_MROH1_7-11	5.17	1	1	hsa_circ_0001833	hsa_circ_20079	chr8	145245687	145255444	1	9758	multiexon	exon	ENSG00000179832	MROH1
chr19_47421745_47440665	Circ_chr19_47421745_47440665	5.16	NA	1	hsa_circ_0000943	NA	chr19	47421745	47440665	1	18921	intergenic	intergenic	NA	NA
chrX_44383248_44386611	Circ_FUNDC1_4-5	5.15	NA	1	hsa_circ_0007290	hsa_circ_27803	chrX	44383248	44386611	-1	3364	putative_exon	exon	ENSG00000069509	FUNDC1
chr12_98921664_98931350	Circ_TMPO_2-4	5.15	1	1	hsa_circ_0003517	hsa_circ_09010	chr12	98921664	98931350	1	9687	multiexon	exon	ENSG00000120802	TMPO
chr2_170728746_170735084	Circ_UBR3_2-5	5.14	1	1	hsa_circ_0002603	hsa_circ_17891	chr2	170728746	170735084	1	6339	multiexon	exon	ENSG00000144357	UBR3
chr7_151960101_152012423	Circ_KMT2C_4-9	5.13	1	1	hsa_circ_0006784	hsa_circ_28463	chr7	151960101	152012423	-1	52323	multiexon	exon	ENSG00000055609	KMT2C
chr10_1130343_1142186	Circ_WDR37_6-9	5.13	1	1	hsa_circ_0000206	hsa_circ_15268	chr10	1130343	1142186	1	11844	multiexon	exon	ENSG00000047056	WDR37
chr5_93978978_93990457	Circ_ANKRD32_5-9	5.1	1	1	NA	hsa_circ_22046	chr5	93978978	93990457	1	11480	multiexon	exon	ENSG00000133302	ANKRD32
chr16_72984368_72994093	Circ_ZFHX3_2-3	5.1	1	1	hsa_circ_0003702	hsa_circ_27609	chr16	72984368	72994093	-1	9726	multiexon	exon	ENSG00000140836	ZFHX3
chr21_40578034_40584633	Circ_BRWD1_34-37	5.09	1	1	NA	hsa_circ_08071	chr21	40578034	40584633	-1	6600	multiexon	exon	ENSG00000185658	BRWD1
chr17_58346811_58348842	Circ_USP32_6-7	5.09	1	1	hsa_circ_0007272	hsa_circ_25107	chr17	58346811	58348842	-1	2032	multiexon	exon	ENSG00000170832	USP32
chr2_215609791_215646233	Circ_BARD1_4-9	5.05	1	1	hsa_circ_0058042	hsa_circ_16674	chr2	215609791	215646233	-1	36443	multiexon	exon	ENSG00000138376	BARD1
chr3_33725851_33738425	Circ_CLASP2_2-6	5.05	1	1	hsa_circ_0001280	hsa_circ_29215	chr3	33725851	33738425	-1	12575	multiexon	exon	ENSG00000163539	CLASP2
chr10_1130343_1151207	Circ_WDR37_6-11	5.04	1	1	hsa_circ_0007796	hsa_circ_02164	chr10	1130343	1151207	1	20865	multiexon	exon	ENSG00000047056	WDR37
chr8_28013459_28019595	Circ_ELP3_11-14	5.03	1	1	hsa_circ_0001785	hsa_circ_28659	chr8	28013459	28019595	1	6137	multiexon	exon	ENSG00000134014	ELP3
chr3_145820542_145842016	Circ_PLOD2_2-7	5.02	1	1	hsa_circ_0067682	hsa_circ_18730	chr3	145820542	145842016	-1	21475	multiexon	exon	ENSG00000152952	PLOD2
chr15_76576098_76585041	Circ_ETFA_3-8	5.01	1	1	hsa_circ_0005036	hsa_circ_09171	chr15	76576098	76585041	-1	8944	multiexon	exon	ENSG00000140374	ETFA
chr2_36623757_36669878	Circ_CRIM1_2-4	4.99	1	1	hsa_circ_0002346	hsa_circ_16396	chr2	36623757	36669878	1	46122	multiexon	exon	ENSG00000150938	CRIM1
chr3_196533450_196534785	Circ_PAK2_6-7	4.98	1	1	hsa_circ_0003036	hsa_circ_22220	chr3	196533450	196534785	1	1336	multiexon	exon	ENSG00000180370	PAK2
chr4_151738276_151738409	Circ_LRBA_31	4.97	1	1	hsa_circ_0071205	NA	chr4	151738276	151738409	-1	134	monoexon	exon	ENSG00000198589	LRBA
chr3_149563798_149629870	Circ_RNF13_2-7	4.97	1	1	hsa_circ_0003502	hsa_circ_32285	chr3	149563798	149629870	1	66073	multiexon	exon	ENSG00000082996	RNF13
chr18_45391430_45423180	Circ_SMAD2_2-6	4.96	1	1	hsa_circ_0000847	hsa_circ_07088	chr18	45391430	45423180	-1	31751	multiexon	exon	ENSG00000175387	SMAD2
chr9_5968019_5988545	Circ_KIAA2026_2-3	4.95	1	1	NA	hsa_circ_13285	chr9	5968019	5988545	-1	20527	multiexon	exon	ENSG00000183354	KIAA2026
chr16_4029117_4033441	Circ_ADCY9_7-8	4.94	1	1	hsa_circ_0007586	hsa_circ_04054	chr16	4029117	4033441	-1	4325	multiexon	exon	ENSG00000162104	ADCY9
chr10_12123471_12136270	Circ_DHTKD1_2-7	4.94	1	1	hsa_circ_0004630	hsa_circ_13965	chr10	12123471	12136270	1	12800	multiexon	exon	ENSG00000181192	DHTKD1
chr9_88920107_88924932	Circ_ZCCHC6_19-23	4.93	1	1	hsa_circ_0001869	hsa_circ_31273	chr9	88920107	88924932	-1	4826	multiexon	exon	ENSG00000083223	ZCCHC6
chr5_78734833_78752841	Circ_HOMER1_2-5	4.92	1	1	hsa_circ_0006916	hsa_circ_21738	chr5	78734833	78752841	-1	18009	multiexon	exon	ENSG00000152413	HOMER1
chr7_135262544_135277940	Circ_NUP205_6-12	4.91	1	1	hsa_circ_0001750	hsa_circ_27590	chr7	135262544	135277940	1	15397	multiexon	exon	ENSG00000155561	NUP205
chr2_120830754_120836157	Circ_EPB41L5_4-10	4.89	1	1	hsa_circ_0001064	hsa_circ_03832	chr2	120830754	120836157	1	5404	multiexon	exon	ENSG00000115109	EPB41L5
chr7_35707044_35712888	Circ_HERPUD2_2-4	4.87	1	1	hsa_circ_0001696	hsa_circ_31198	chr7	35707044	35712888	-1	5845	multiexon	exon	ENSG00000122557	HERPUD2
chr5_145176005_145205763	Circ_PRELID2_2-6	4.87	1	1	hsa_circ_0008647	hsa_circ_32140	chr5	145176005	145205763	-1	29759	multiexon	exon	ENSG00000186314	PRELID2
chr19_41242891_41243674	Circ_ITPKC_5-6	4.85	1	1	hsa_circ_0004321	hsa_circ_27302	chr19	41242891	41243674	1	784	multiexon	exon	ENSG00000086544	ITPKC
chr2_210968828_211019335	Circ_KANSL1L_2-4	4.85	1	1	hsa_circ_0002617	hsa_circ_06859	chr2	210968828	211019335	-1	50508	multiexon	exon	ENSG00000144445	KANSL1L
chr16_11940358_11941663	Circ_RSL1D1_3-5	4.85	1	1	hsa_circ_0006979	hsa_circ_18691	chr16	11940358	11941663	-1	1306	multiexon	exon	ENSG00000171490	RSL1D1
chr4_40936473_40947087	Circ_APBB2_7-9	4.84	1	1	hsa_circ_0008453	hsa_circ_18884	chr4	40936473	40947087	-1	10615	multiexon	exon	ENSG00000163697	APBB2
chr16_88052034_88071617	Circ_BANP_6-10	4.84	1	NA	hsa_circ_0040819	hsa_circ_03087	chr16	88052034	88071617	1	19584	multiexon	exon	ENSG00000172530	BANP
chr1_16905688_16910191	Circ_NBPF1_13-17	4.84	NA	NA	NA	NA	chr1	16905688	16910191	-1	4504	multiexon	exon	ENSG00000219481	NBPF1
chr6_138794443_138817508	Circ_NHSL1_2-3	4.84	1	1	hsa_circ_0006835	hsa_circ_28591	chr6	138794443	138817508	-1	23066	multiexon	exon	ENSG00000135540	NHSL1
chr13_28830429_28835595	Circ_PAN3_6-8	4.84	1	1	hsa_circ_0008902	hsa_circ_11884	chr13	28830429	28835595	1	5167	multiexon	exon	ENSG00000152520	PAN3
chr9_136277419_136278041	Circ_REXO4_3-4	4.83	1	1	hsa_circ_0089371	hsa_circ_05894	chr9	136277419	136278041	-1	623	multiexon	exon	ENSG00000148300	REXO4
chr15_71640491_71704162	Circ_chr15_71640491_71704162	4.82	NA	1	NA	NA	chr15	71640491	71704162	1	63672	intergenic	intron	NA	NA
chr3_138289160_138291774	Circ_CEP70_3-6	4.82	1	1	hsa_circ_0004524	hsa_circ_20883	chr3	138289160	138291774	-1	2615	multiexon	exon	ENSG00000114107	CEP70
chr8_116599228_116632287	Circ_TRPS1_3-5	4.8	1	1	hsa_circ_0085361	hsa_circ_27604	chr8	116599228	116632287	-1	33060	multiexon	exon	ENSG00000104447	TRPS1
chr2_32664576_32679010	Circ_BIRC6_16-23	4.79	1	1	hsa_circ_0053593	hsa_circ_12087	chr2	32664576	32679010	1	14435	multiexon	exon	ENSG00000115760	BIRC6
chr2_230723488_230744844	Circ_TRIP12_2-3	4.79	1	1	hsa_circ_0003273	hsa_circ_13401	chr2	230723488	230744844	-1	21357	multiexon	exon	ENSG00000153827	TRIP12
chr1_65830318_65831879	Circ_DNAJC6_2-4	4.77	1	1	hsa_circ_0002454	hsa_circ_19407	chr1	65830318	65831879	1	1562	multiexon	exon	ENSG00000116675	DNAJC6
chr7_33185854_33217203	Circ_BBS9_2-5	4.76	1	1	hsa_circ_0003162	hsa_circ_30574	chr7	33185854	33217203	1	31350	multiexon	exon	ENSG00000122507	BBS9
chr12_96717726_96728643	Circ_CDK17_2-3	4.76	1	1	hsa_circ_0002762	hsa_circ_15086	chr12	96717726	96728643	-1	10918	multiexon	exon	ENSG00000059758	CDK17
chr7_6150756_6155154	Circ_USP42_2-3	4.76	1	1	hsa_circ_0007823	hsa_circ_22093	chr7	6150756	6155154	1	4399	multiexon	exon	ENSG00000106346	USP42
chr1_9991949_9994918	Circ_LZIC_5-7	4.75	1	1	hsa_circ_0000014	hsa_circ_31394	chr1	9991949	9994918	-1	2970	multiexon	exon	ENSG00000162441	LZIC
chr6_30618771_30619243	Circ_C6orf136_3-4	4.74	1	1	hsa_circ_0006109	hsa_circ_29192	chr6	30618771	30619243	1	473	multiexon	exon	ENSG00000204564	C6orf136
chr1_8601273_8674745	Circ_RERE_5-8	4.72	1	1	hsa_circ_0008501	hsa_circ_06796	chr1	8601273	8674745	-1	73473	multiexon	exon	ENSG00000142599	RERE
chr17_60106902_60112969	Circ_MED13_4-8	4.71	1	1	hsa_circ_0045096	hsa_circ_12219	chr17	60106902	60112969	-1	6068	multiexon	exon	ENSG00000108510	MED13
chr16_84773915_84779279	Circ_USP10_3-4	4.71	1	1	hsa_circ_0003026	hsa_circ_08803	chr16	84773915	84779279	1	5365	multiexon	exon	ENSG00000103194	USP10
chr2_64778577_64780543	Circ_AFTPH_2	4.69	1	1	hsa_circ_0001021	hsa_circ_28683	chr2	64778577	64780543	1	1967	monoexon	exon	ENSG00000119844	AFTPH
chr12_112371690_112381173	Circ_TMEM116_5-9	4.69	1	1	hsa_circ_0004206	hsa_circ_15171	chr12	112371690	112381173	-1	9484	multiexon	exon	ENSG00000198270	TMEM116
chr19_50902108_50902741	Circ_POLD1_2-3	4.69	1	1	hsa_circ_0052012	hsa_circ_29352	chr19	50902108	50902741	1	634	putative_exon	exon	ENSG00000062822	POLD1
chr4_103225474_103236987	Circ_SLC39A8_3-6	4.68	1	1	hsa_circ_0002782	hsa_circ_10382	chr4	103225474	103236987	-1	11514	multiexon	exon	ENSG00000138821	SLC39A8
chr9_33986758_34017187	Circ_UBAP2_2-6	4.68	1	1	hsa_circ_0086735	hsa_circ_04513	chr9	33986758	34017187	-1	30430	multiexon	exon	ENSG00000137073	UBAP2
chr10_128768966_128798571	Circ_DOCK1_2-10	4.67	1	1	hsa_circ_0002669	hsa_circ_29361	chr10	128768966	128798571	1	29606	multiexon	exon	ENSG00000150760	DOCK1
chr14_31404369_31425448	Circ_STRN3_2-7	4.65	1	1	hsa_circ_0031446	hsa_circ_23387	chr14	31404369	31425448	-1	21080	multiexon	exon	ENSG00000196792	STRN3
chr1_173961893_173962273	Circ_RC3H1_2	4.63	1	1	hsa_circ_0004927	NA	chr1	173961893	173962273	-1	381	monoexon	exon	ENSG00000135870	RC3H1
chr4_73956384_73958017	Circ_ANKRD17_29	4.61	1	1	hsa_circ_0007883	hsa_circ_01636	chr4	73956384	73958017	-1	1634	monoexon	exon	ENSG00000132466	ANKRD17
chr4_151656410_151729550	Circ_LRBA_32-36	4.61	1	1	hsa_circ_0071174	hsa_circ_21062	chr4	151656410	151729550	-1	73141	multiexon	exon	ENSG00000198589	LRBA
chr3_127980971_127983624	Circ_EEFSEC_3-4	4.58	1	1	hsa_circ_0008759	hsa_circ_32442	chr3	127980971	127983624	1	2654	multiexon	exon	ENSG00000132394	EEFSEC
chr14_39746138_39748741	Circ_CTAGE5_2-4	4.57	NA	1	hsa_circ_0000530	hsa_circ_00734	chr14	39746138	39748741	1	2604	multiexon	exon	ENSG00000150527; ENSG00000258941	CTAGE5; RP11-407N17.3
chr4_87967318_87968746	Circ_AFF1_2-3	4.56	1	1	hsa_circ_0001423	hsa_circ_27820	chr4	87967318	87968746	1	1429	multiexon	exon	ENSG00000172493	AFF1
chr12_89860547_89866052	Circ_POC1B_5-9	4.55	1	1	hsa_circ_0027702	hsa_circ_24569	chr12	89860547	89866052	-1	5506	multiexon	exon	ENSG00000139323	POC1B
chr2_174819601_174820960	Circ_SP3_4	4.53	1	NA	hsa_circ_0002642	hsa_circ_00233	chr2	174819601	174820960	-1	1360	monoexon	exon	ENSG00000172845	SP3
chr9_127670656_127674305	Circ_GOLGA1_11-12	4.53	1	1	hsa_circ_0002883	hsa_circ_25896	chr9	127670656	127674305	-1	3650	multiexon	exon	ENSG00000136935	GOLGA1
chr6_13639795_13644961	Circ_RANBP9_6-9	4.53	1	1	hsa_circ_0001578	hsa_circ_04363	chr6	13639795	13644961	-1	5167	multiexon	exon	ENSG00000010017	RANBP9
chr14_35331250_35331528	Circ_BAZ1A_2	4.52	1	1	hsa_circ_0006137	hsa_circ_29554	chr14	35331250	35331528	-1	279	monoexon	exon	ENSG00000198604	BAZ1A
chr15_76566753_76585041	Circ_ETFA_3-9	4.52	1	1	hsa_circ_0006842	hsa_circ_14511	chr15	76566753	76585041	-1	18289	multiexon	exon	ENSG00000140374	ETFA
chr19_5047487_5082515	Circ_KDM4B_6-9	4.52	1	1	hsa_circ_0002926	hsa_circ_28403	chr19	5047487	5082515	1	35029	multiexon	exon	ENSG00000127663	KDM4B
chr16_69752026_69752437	Circ_NQO1_2-3	4.52	1	1	hsa_circ_0004983	hsa_circ_09358	chr16	69752026	69752437	-1	412	multiexon	exon	ENSG00000181019	NQO1
chr16_89164999_89169167	Circ_ACSF3_2-4	4.51	1	1	hsa_circ_0006958	hsa_circ_06668	chr16	89164999	89169167	1	4169	multiexon	exon	ENSG00000176715	ACSF3
chr1_58971732_59004982	Circ_OMA1_2-8	4.5	NA	1	hsa_circ_0002316	hsa_circ_19168	chr1	58971732	59004982	-1	33251	multiexon	exon	ENSG00000162600	OMA1
chr4_10099335_10105610	Circ_WDR1_3-5	4.48	1	1	hsa_circ_0003550	hsa_circ_10294	chr4	10099335	10105610	-1	6276	multiexon	exon	ENSG00000071127	WDR1
chr2_212426628_212495319	Circ_ERBB4_17-20	4.47	1	1	hsa_circ_0058031	hsa_circ_06184	chr2	212426628	212495319	-1	68692	multiexon	exon	ENSG00000178568	ERBB4
chr13_33306238_33309467	Circ_PDS5B_20-21	4.47	1	1	hsa_circ_0004494	hsa_circ_29682	chr13	33306238	33309467	1	3230	multiexon	exon	ENSG00000083642	PDS5B
chr12_46633462_46648719	Circ_SLC38A1_2-4	4.47	1	1	NA	hsa_circ_09970	chr12	46633462	46648719	-1	15258	multiexon	exon	ENSG00000111371	SLC38A1
chr16_21531149_21930424	Circ_chr16_21531149_21930424	4.46	NA	NA	NA	NA	chr16	21531149	21930424	1	399276	intergenic	intergenic	NA	NA
chr8_124349865_124351686	Circ_ATAD2_20-21	4.46	1	1	hsa_circ_0085465	hsa_circ_20714	chr8	124349865	124351686	-1	1822	multiexon	exon	ENSG00000156802	ATAD2
chr4_52729603_52744020	Circ_DCUN1D4_2-5	4.46	1	1	hsa_circ_0001410	hsa_circ_09069	chr4	52729603	52744020	1	14418	multiexon	exon	ENSG00000109184	DCUN1D4
chr17_1746097_1747980	Circ_RPA1_2-4	4.45	1	1	hsa_circ_0005946	hsa_circ_07015	chr17	1746097	1747980	1	1884	multiexon	exon	ENSG00000132383	RPA1
chr20_46365447_46365686	Circ_SULF2_3	4.43	1	1	hsa_circ_0060639	NA	chr20	46365447	46365686	-1	240	monoexon	exon	ENSG00000196562	SULF2
chr14_89192885_89221015	Circ_EML5_2-8	4.43	1	1	hsa_circ_0032877	hsa_circ_01952	chr14	89192885	89221015	-1	28131	multiexon	exon	ENSG00000165521	EML5
chr10_94291505_94297307	Circ_IDE_2-4	4.41	1	1	hsa_circ_0000251	hsa_circ_18201	chr10	94291505	94297307	-1	5803	multiexon	exon	ENSG00000119912	IDE
chr4_143324091_143383879	Circ_INPP4B_4-8	4.41	1	1	hsa_circ_0071037	hsa_circ_03791	chr4	143324091	143383879	-1	59789	multiexon	exon	ENSG00000109452	INPP4B
chr9_114332371_114348445	Circ_PTGR1_5-9	4.41	1	1	hsa_circ_0008043	hsa_circ_22845	chr9	114332371	114348445	-1	16075	multiexon	exon	ENSG00000106853	PTGR1
chr17_58700882_58734202	Circ_PPM1D_2-5	4.4	1	1	hsa_circ_0044969	NA	chr17	58700882	58734202	1	33321	multiexon	exon	ENSG00000170836	PPM1D
chr8_109462052_109462721	Circ_EMC2_2-3	4.39	1	1	NA	NA	chr8	109462052	109462721	1	670	multiexon	exon	ENSG00000104412	EMC2
chr5_176370336_176378578	Circ_UIMC1_9-10	4.39	1	1	hsa_circ_0004490	hsa_circ_12727	chr5	176370336	176378578	-1	8243	multiexon	exon	ENSG00000087206	UIMC1
chr20_45891032_45912392	Circ_ZMYND8_9-12	4.39	1	1	hsa_circ_0060611	hsa_circ_27205	chr20	45891032	45912392	-1	21361	multiexon	exon	ENSG00000101040	ZMYND8
chr5_139819704_139825560	Circ_ANKHD1_4-6	4.38	1	1	hsa_circ_0001540	hsa_circ_08650	chr5	139819704	139825560	1	5857	multiexon	exon	ENSG00000131503; ENSG00000254996	ANKHD1; ANKHD1-EIF4EBP3
chr6_135360711_135363264	Circ_HBS1L_3-4	4.38	1	1	hsa_circ_0001641	hsa_circ_07546	chr6	135360711	135363264	-1	2554	multiexon	exon	ENSG00000112339	HBS1L
chr8_61653818_61655656	Circ_CHD7_2	4.37	1	1	hsa_circ_0084582	hsa_circ_03190	chr8	61653818	61655656	1	1839	monoexon	exon	ENSG00000171316	CHD7
chr15_41648237_41669502	Circ_NUSAP1_5-10	4.37	1	1	hsa_circ_0008346	hsa_circ_14097	chr15	41648237	41669502	1	21266	multiexon	exon	ENSG00000137804	NUSAP1
chr2_32639837_32641231	Circ_BIRC6_10	4.36	1	1	hsa_circ_0053535	hsa_circ_16033	chr2	32639837	32641231	1	1395	monoexon	exon	ENSG00000115760	BIRC6
chr2_215609791_215634036	Circ_BARD1_5-9	4.35	1	1	hsa_circ_0007935	hsa_circ_24851	chr2	215609791	215634036	-1	24246	multiexon	exon	ENSG00000138376	BARD1
chr5_109049221_109065214	Circ_MAN2A1_2-4	4.34	1	1	hsa_circ_0001519	hsa_circ_24011	chr5	109049221	109065214	1	15994	multiexon	exon	ENSG00000112893	MAN2A1
chr3_128514203_128526514	Circ_RAB7A_2-5	4.33	1	1	hsa_circ_0006346	hsa_circ_00741	chr3	128514203	128526514	1	12312	multiexon	exon	ENSG00000075785	RAB7A
chr10_7318854_7327916	Circ_SFMBT2_5-7	4.32	1	1	hsa_circ_0000211	hsa_circ_20556	chr10	7318854	7327916	-1	9063	multiexon	exon	ENSG00000198879	SFMBT2
chr8_48308936_48320523	Circ_SPIDR_6-7	4.32	1	1	hsa_circ_0001798	hsa_circ_09517	chr8	48308936	48320523	1	11588	multiexon	exon	ENSG00000164808	SPIDR
chr3_71542577_71551139	Circ_FOXP1_I	4.31	NA	1	NA	NA	chr3	71542577	71551139	-1	8563	intronic	intron	ENSG00000114861	FOXP1
chr6_49522590_49522870	Circ_C6orf141_4	4.31	1	NA	NA	hsa_circ_25426	chr6	49522590	49522870	1	281	monoexon	exon	ENSG00000197261	C6orf141
chr8_37734627_37735069	Circ_RAB11FIP1_2	4.31	1	1	hsa_circ_0001789	hsa_circ_11767	chr8	37734627	37735069	-1	443	monoexon	exon	ENSG00000156675	RAB11FIP1
chr21_38792601_38845182	Circ_DYRK1A_3-4	4.31	1	1	hsa_circ_0005955	hsa_circ_09254	chr21	38792601	38845182	1	52582	multiexon	exon	ENSG00000157540	DYRK1A
chr15_33149216_33194241	Circ_FMN1_9-13	4.31	1	1	hsa_circ_0005054	hsa_circ_23053	chr15	33149216	33194241	-1	45026	multiexon	exon	ENSG00000248905	FMN1
chr11_32948703_32956981	Circ_QSER1_2-4	4.31	1	1	hsa_circ_0021570	hsa_circ_16114	chr11	32948703	32956981	1	8279	multiexon	exon	ENSG00000060749	QSER1
chr4_41015600_41016415	Circ_APBB2_6	4.3	1	1	hsa_circ_0005991	hsa_circ_02087	chr4	41015600	41016415	-1	816	monoexon	exon	ENSG00000163697	APBB2
chr6_167435897_167447459	Circ_FGFR1OP_8-12	4.3	1	1	hsa_circ_0004558	hsa_circ_24279	chr6	167435897	167447459	1	11563	multiexon	exon	ENSG00000213066; ENSG00000272980	FGFR1OP; RP11-517H2.6
chr1_205585606_205593019	Circ_ELK4_2-5	4.28	NA	1	hsa_circ_0000175	hsa_circ_26738	chr1	205585606	205593019	-1	7414	putative_exon	exon	ENSG00000158711	ELK4
chr8_132952746_132958880	Circ_EFR3A_2-4	4.28	1	1	NA	hsa_circ_14122	chr8	132952746	132958880	1	6135	multiexon	exon	ENSG00000132294	EFR3A
chr10_69726440_69773943	Circ_HERC4_9-16	4.28	1	1	NA	hsa_circ_10804	chr10	69726440	69773943	-1	47504	multiexon	exon	ENSG00000148634	HERC4
chr7_22347958_22357656	Circ_RAPGEF5_2-5	4.28	1	1	NA	hsa_circ_02953	chr7	22347958	22357656	-1	9699	multiexon	exon	ENSG00000136237	RAPGEF5
chr1_40654727_40668286	Circ_RLF_2-5	4.28	1	1	hsa_circ_0006373	hsa_circ_12622	chr1	40654727	40668286	1	13560	multiexon	exon	ENSG00000117000	RLF
chr17_65924471_65925603	Circ_BPTF_18-19	4.27	1	1	hsa_circ_0004392	hsa_circ_08035	chr17	65924471	65925603	1	1133	multiexon	exon	ENSG00000171634	BPTF
chr8_48320423_48353104	Circ_SPIDR_7-8	4.27	1	1	hsa_circ_0002003	hsa_circ_04741	chr8	48320423	48353104	1	32682	multiexon	exon	ENSG00000164808	SPIDR
chr5_154330381_154346797	Circ_MRPL22_3-7	4.27	NA	1	NA	NA	chr5	154330381	154346797	1	16417	putative_exon	exon	ENSG00000082515	MRPL22
chr6_117010483_117013555	Circ_KPNA5_2-4	4.26	1	NA	NA	hsa_circ_32628	chr6	117010483	117013555	1	3073	multiexon	exon	ENSG00000196911	KPNA5
chr8_141285757_141301177	Circ_TRAPPC9_12-15	4.26	1	1	hsa_circ_0085694	hsa_circ_19356	chr8	141285757	141301177	-1	15421	multiexon	exon	ENSG00000167632	TRAPPC9
chr7_80447615_80458061	Circ_SEMA3C_3-5	4.24	1	1	hsa_circ_0080910	hsa_circ_18828	chr7	80447615	80458061	-1	10447	multiexon	exon	ENSG00000075223	SEMA3C
chr4_128995615_128999117	Circ_LARP1B_2-4	4.23	1	NA	hsa_circ_0001438	hsa_circ_25298	chr4	128995615	128999117	1	3503	multiexon	exon	ENSG00000138709	LARP1B
chr14_91947920_91957146	Circ_SMEK1_2-4	4.22	1	1	hsa_circ_0032965	hsa_circ_09231	chr14	91947920	91957146	-1	9227	multiexon	exon	ENSG00000100796	SMEK1
chr2_212812155_212989628	Circ_ERBB4_2-3	4.21	1	NA	NA	NA	chr2	212812155	212989628	-1	177474	multiexon	exon	ENSG00000178568	ERBB4
chr18_9583115_9595100	Circ_PPP4R1_3-9	4.2	1	1	hsa_circ_0009022	hsa_circ_04924	chr18	9583115	9595100	-1	11986	putative_exon	exon	ENSG00000154845	PPP4R1
chr15_101775287_101775782	Circ_CHSY1_2	4.19	1	1	hsa_circ_0005019	hsa_circ_06643	chr15	101775287	101775782	-1	496	monoexon	exon	ENSG00000131873	CHSY1
chr2_215617171_215661841	Circ_BARD1_2-7	4.19	1	1	hsa_circ_0002999	hsa_circ_18179	chr2	215617171	215661841	-1	44671	multiexon	exon	ENSG00000138376	BARD1
chr11_85456680_85469157	Circ_SYTL2_2-4	4.19	1	1	hsa_circ_0023879	hsa_circ_16921	chr11	85456680	85469157	-1	12478	multiexon	exon	ENSG00000137501	SYTL2
chr21_17205667_17214859	Circ_USP25_17-18	4.19	1	1	hsa_circ_0005238	hsa_circ_01572	chr21	17205667	17214859	1	9193	multiexon	exon	ENSG00000155313	USP25
chr17_47388674_47390207	Circ_ZNF652_3-5	4.19	1	1	hsa_circ_0000782	hsa_circ_14541	chr17	47388674	47390207	-1	1534	multiexon	exon	ENSG00000198740	ZNF652
chr6_161455291_161471011	Circ_MAP3K4_2-3	4.17	1	1	hsa_circ_0078617	hsa_circ_22941	chr6	161455291	161471011	1	15721	multiexon	exon	ENSG00000085511	MAP3K4
chr20_57242546_57248767	Circ_STX16_2-7	4.17	1	1	hsa_circ_0060989	hsa_circ_06881	chr20	57242546	57248767	1	6222	multiexon	exon	ENSG00000124222; ENSG00000254995	STX16; STX16-NPEPL1
chr2_135010666_135028121	Circ_MGAT5_I	4.15	NA	1	hsa_circ_0002480	NA	chr2	135010666	135028121	1	17456	intronic	exon	ENSG00000152127	MGAT5
chr18_29691717_29693823	Circ_RNF138_3-4	4.14	1	NA	hsa_circ_0005729	hsa_circ_01057	chr18	29691717	29693823	1	2107	multiexon	exon	ENSG00000134758	RNF138
chr7_108039880_108041977	Circ_NRCAM_I	4.13	NA	NA	NA	NA	chr7	108039880	108041977	-1	2098	intronic	intron	ENSG00000091129	NRCAM
chr2_32602656_32626691	Circ_BIRC6_2-8	4.12	1	1	hsa_circ_0007337	hsa_circ_30212	chr2	32602656	32626691	1	24036	multiexon	exon	ENSG00000115760	BIRC6
chr19_34921481_34925873	Circ_UBA2_2-5	4.12	1	1	hsa_circ_0005325	hsa_circ_10172	chr19	34921481	34925873	1	4393	multiexon	exon	ENSG00000126261	UBA2
chr2_95814630_95819004	Circ_ZNF514_3-5	4.11	NA	NA	NA	NA	chr2	95814630	95819004	-1	4375	putative_exon	exon	ENSG00000144026	ZNF514
chr17_65850056_66202379	Circ_chr17_65850056_66202379	4.11	NA	NA	NA	NA	chr17	65850056	66202379	1	352324	intergenic	intergenic	NA	NA
chr1_70758071_70781249	Circ_ANKRD13C_4-9	4.1	1	1	hsa_circ_0000085	hsa_circ_14437	chr1	70758071	70781249	-1	23179	multiexon	exon	ENSG00000118454	ANKRD13C
chr7_155499554_155511137	Circ_RBM33_2-4	4.08	1	1	hsa_circ_0002094	hsa_circ_02010	chr7	155499554	155511137	1	11584	multiexon	exon	ENSG00000184863	RBM33
chr2_99786013_99787892	Circ_MITD1_4-6	4.07	1	1	hsa_circ_0001050	hsa_circ_00171	chr2	99786013	99787892	-1	1880	multiexon	exon	ENSG00000158411	MITD1
chr22_50810449_50832564	Circ_PPP6R2_2-3	4.06	1	1	hsa_circ_0001258	hsa_circ_07544	chr22	50810449	50832564	1	22116	multiexon	exon	ENSG00000100239	PPP6R2
chr5_95099212_95119667	Circ_RHOBTB3_7-10	4.06	1	1	hsa_circ_0006725	hsa_circ_29282	chr5	95099212	95119667	1	20456	multiexon	exon	ENSG00000164292	RHOBTB3
chr22_46085592_46136418	Circ_ATXN10_2-9	4.05	1	1	hsa_circ_0008199	hsa_circ_13065	chr22	46085592	46136418	1	50827	multiexon	exon	ENSG00000130638	ATXN10
chr21_46275125_46281186	Circ_PTTG1IP_3-5	4.03	1	1	hsa_circ_0001200	hsa_circ_29713	chr21	46275125	46281186	-1	6062	multiexon	exon	ENSG00000183255	PTTG1IP
chr5_128932252_128958041	Circ_ADAMTS19_8-10	4.02	1	1	NA	NA	chr5	128932252	128958041	1	25790	multiexon	exon	ENSG00000145808	ADAMTS19
chr4_103635595_103647840	Circ_MANBA_2-5	4.02	1	1	hsa_circ_0001432	hsa_circ_30205	chr4	103635595	103647840	-1	12246	multiexon	exon	ENSG00000109323	MANBA
chr14_100551024_100563995	Circ_EVL_2-3	4.01	1	1	hsa_circ_0033165	NA	chr14	100551024	100563995	1	12972	multiexon	exon	ENSG00000196405	EVL
chr1_46527601_46546422	Circ_PIK3R3_2-6	4.01	1	1	hsa_circ_0012301	hsa_circ_25317	chr1	46527601	46546422	-1	18822	multiexon	exon	ENSG00000117461	PIK3R3
chr2_86968050_86980681	Circ_RMND5A_2-4	4	1	NA	NA	NA	chr2	86968050	86980681	1	12632	multiexon	exon	ENSG00000153561	RMND5A
chr6_158688266_158735300	Circ_chr6_158688266_158735300	3.98	NA	1	NA	NA	chr6	158688266	158735300	1	47035	intergenic	intergenic	NA	NA
chr20_13982934_13990619	Circ_MACROD2_I	3.98	NA	1	NA	NA	chr20	13982934	13990619	1	7686	intronic	intron	ENSG00000172264	MACROD2
chr11_34093273_34098189	Circ_CAPRIN1_3-6	3.98	1	1	hsa_circ_0005974	hsa_circ_16808	chr11	34093273	34098189	1	4917	multiexon	exon	ENSG00000135387	CAPRIN1
chr10_518379_532470	Circ_DIP2C_2-3	3.98	1	1	hsa_circ_0008655	hsa_circ_04753	chr10	518379	532470	-1	14092	multiexon	exon	ENSG00000151240	DIP2C
chr4_106367540_106377902	Circ_PPA2_2-5	3.97	1	1	hsa_circ_0007477	hsa_circ_16242	chr4	106367540	106377902	-1	10363	multiexon	exon	ENSG00000138777	PPA2
chr1_23356962_23385660	Circ_KDM1A_2-8	3.96	1	1	hsa_circ_0007822	hsa_circ_29872	chr1	23356962	23385660	1	28699	multiexon	exon	ENSG00000004487	KDM1A
chr1_41536267_41541123	Circ_SCMH1_9-10	3.96	1	1	hsa_circ_0000061	hsa_circ_12377	chr1	41536267	41541123	-1	4857	multiexon	exon	ENSG00000010803	SCMH1
chr1_171537386_171544267	Circ_PRRC2C_23-25	3.95	1	1	hsa_circ_0004412	hsa_circ_25596	chr1	171537386	171544267	1	6882	multiexon	exon	ENSG00000117523	PRRC2C
chr7_99952766_99953427	Circ_PILRB_5	3.95	NA	1	hsa_circ_0005925	NA	chr7	99952766	99953427	1	662	putative_exon	exon	ENSG00000121716	PILRB
chr1_59787208_59812070	Circ_FGGY_2-4	3.94	1	1	hsa_circ_0000075	hsa_circ_00027	chr1	59787208	59812070	1	24863	multiexon	exon	ENSG00000172456	FGGY
chr2_227729320_227732034	Circ_RHBDD1_2-3	3.94	1	1	hsa_circ_0058493	hsa_circ_08240	chr2	227729320	227732034	1	2715	multiexon	exon	ENSG00000144468	RHBDD1
chr17_57814814_57895134	Circ_VMP1_4-10	3.94	1	1	hsa_circ_0004746	hsa_circ_30984	chr17	57814814	57895134	1	80321	multiexon	exon	ENSG00000062716	VMP1
chr2_142237965_142238102	Circ_LRP1B_3	3.93	1	1	hsa_circ_0056649	NA	chr2	142237965	142238102	-1	138	monoexon	exon	ENSG00000168702	LRP1B
chr1_202742246_202746222	Circ_KDM5B_2-4	3.93	1	1	hsa_circ_0003126	hsa_circ_20955	chr1	202742246	202746222	-1	3977	multiexon	exon	ENSG00000117139	KDM5B
chr19_45766371_45766625	Circ_MARK4_3-4	3.92	1	1	hsa_circ_0000940	hsa_circ_23703	chr19	45766371	45766625	1	255	multiexon	exon	ENSG00000007047	MARK4
chr3_149613260_149639014	Circ_RNF13_5-8	3.92	1	NA	hsa_circ_0006801	hsa_circ_27914	chr3	149613260	149639014	1	25755	multiexon	exon	ENSG00000082996	RNF13
chr16_8952207_8953192	Circ_CARHSP1_2-3	3.91	1	1	hsa_circ_0000669	hsa_circ_09829	chr16	8952207	8953192	-1	986	multiexon	exon	ENSG00000153048	CARHSP1
chr12_123983091_123984083	Circ_RILPL1_3-4	3.91	1	1	hsa_circ_0007552	hsa_circ_18421	chr12	123983091	123984083	-1	993	multiexon	exon	ENSG00000188026	RILPL1
chr1_155646339_155649303	Circ_YY1AP1_3-4	3.91	1	NA	hsa_circ_0014606	hsa_circ_11093	chr1	155646339	155649303	-1	2965	multiexon	exon	ENSG00000163374	YY1AP1
chr11_45883611_45893784	Circ_CRY2_5-11	3.89	1	1	hsa_circ_0000295	hsa_circ_00790	chr11	45883611	45893784	1	10174	multiexon	exon	ENSG00000121671	CRY2
chr3_170077487_170079217	Circ_SKIL_1	3.89	1	NA	hsa_circ_0067938	hsa_circ_12553	chr3	170077487	170079217	1	1731	putative_exon	exon	ENSG00000136603	SKIL
chr14_91409422_91467503	Circ_RPS6KA5_2-5	3.88	1	1	hsa_circ_0032940	hsa_circ_20869	chr14	91409422	91467503	-1	58082	multiexon	exon	ENSG00000100784	RPS6KA5
chr6_26853138_26856976	Circ_GUSBP2_1-3	3.87	NA	NA	NA	hsa_circ_26157	chr6	26853138	26856976	-1	3839	putative_exon	exon	ENSG00000241549	GUSBP2
chr10_70719562_70720005	Circ_DDX21_2	3.86	1	1	hsa_circ_0008865	hsa_circ_25253	chr10	70719562	70720005	1	444	monoexon	exon	ENSG00000165732	DDX21
chr12_122825300_122826244	Circ_CLIP1_9	3.85	1	1	hsa_circ_0029069	hsa_circ_26774	chr12	122825300	122826244	-1	945	monoexon	exon	ENSG00000130779	CLIP1
chr15_51204275_51223168	Circ_AP4E1_2-7	3.85	1	1	NA	hsa_circ_00133	chr15	51204275	51223168	1	18894	multiexon	exon	ENSG00000081014	AP4E1
chr10_19612878_19620511	Circ_MALRD1_8-10	3.85	1	1	NA	NA	chr10	19612878	19620511	1	7634	multiexon	exon	ENSG00000204740	MALRD1
chr12_111991962_111993723	Circ_ATXN2_2-3	3.84	1	1	hsa_circ_0000439	hsa_circ_09721	chr12	111991962	111993723	-1	1762	multiexon	exon	ENSG00000204842	ATXN2
chr11_76174865_76183884	Circ_C11orf30_6-7	3.84	1	1	hsa_circ_0007458	hsa_circ_05529	chr11	76174865	76183884	1	9020	multiexon	exon	ENSG00000158636	C11orf30
chr14_61262935_61285565	Circ_MNAT1_2-6	3.83	1	1	hsa_circ_0032116	hsa_circ_22018	chr14	61262935	61285565	1	22631	multiexon	exon	ENSG00000020426	MNAT1
chr2_136505837_136530117	Circ_UBXN4_2-9	3.82	1	1	NA	hsa_circ_17796	chr2	136505837	136530117	1	24281	multiexon	exon	ENSG00000144224	UBXN4
chr3_107429299_107435696	Circ_BBX_4-5	3.81	1	1	hsa_circ_0001324	hsa_circ_09009	chr3	107429299	107435696	1	6398	multiexon	exon	ENSG00000114439	BBX
chr5_65349234_65350779	Circ_ERBB2IP_21	3.8	1	1	hsa_circ_0072732	hsa_circ_15483	chr5	65349234	65350779	1	1546	monoexon	exon	ENSG00000112851	ERBB2IP
chr9_80409379_80412564	Circ_GNAQ_4-5	3.8	1	1	hsa_circ_0006459	hsa_circ_13985	chr9	80409379	80412564	-1	3186	multiexon	exon	ENSG00000156052	GNAQ
chr3_61608137_61609229	Circ_PTPRG_I	3.79	NA	1	hsa_circ_0002134	NA	chr3	61608137	61609229	1	1093	intronic	intron	ENSG00000144724	PTPRG
chr1_1394541_1460671	Circ_chr1_1394541_1460671	3.78	NA	NA	NA	NA	chr1	1394541	1460671	1	66131	intergenic	intergenic	NA	NA
chr6_16586011_16753578	Circ_ATXN1_3-5	3.78	1	NA	hsa_circ_0007909	hsa_circ_09501	chr6	16586011	16753578	-1	167568	multiexon	exon	ENSG00000124788	ATXN1
chr1_1747195_1770677	Circ_GNB1_2-5	3.77	1	1	hsa_circ_0008702	hsa_circ_11747	chr1	1747195	1770677	-1	23483	multiexon	exon	ENSG00000078369	GNB1
chr16_83940592_83945972	Circ_MLYCD_2-4	3.76	1	1	NA	hsa_circ_31582	chr16	83940592	83945972	1	5381	multiexon	exon	ENSG00000103150	MLYCD
chr3_67546222_67559327	Circ_SUCLG2_7-9	3.76	1	1	hsa_circ_0004276	hsa_circ_03394	chr3	67546222	67559327	-1	13106	multiexon	exon	ENSG00000172340	SUCLG2
chr2_120885264_120903865	Circ_EPB41L5_17-20	3.75	1	1	hsa_circ_0056280	hsa_circ_25581	chr2	120885264	120903865	1	18602	multiexon	exon	ENSG00000115109	EPB41L5
chr17_61271352_61278318	Circ_TANC2_4-5	3.75	1	1	hsa_circ_0004006	hsa_circ_04417	chr17	61271352	61278318	1	6967	multiexon	exon	ENSG00000170921	TANC2
chr21_16336791_16415895	Circ_NRIP1_2-3	3.74	NA	1	NA	NA	chr21	16336791	16415895	-1	79105	putative_exon	exon	ENSG00000180530	NRIP1
chr11_120916383_120930794	Circ_TBCEL_2-7	3.74	1	1	hsa_circ_0003302	hsa_circ_28834	chr11	120916383	120930794	1	14412	multiexon	exon	ENSG00000154114	TBCEL
chrX_10031485_10035530	Circ_WWC3_2-3	3.74	1	1	hsa_circ_0007685	hsa_circ_31855	chrX	10031485	10035530	1	4046	multiexon	exon	ENSG00000047644	WWC3
chr2_58425729_58459247	Circ_FANCL_2-7	3.73	1	1	hsa_circ_0004435	hsa_circ_23488	chr2	58425729	58459247	-1	33519	multiexon	exon	ENSG00000115392	FANCL
chr8_102555469_102611379	Circ_GRHL2_2-8	3.73	1	1	NA	NA	chr8	102555469	102611379	1	55911	multiexon	exon	ENSG00000083307	GRHL2
chr4_108603171_108615162	Circ_PAPSS1_3-5	3.73	1	1	hsa_circ_0005965	hsa_circ_14530	chr4	108603171	108615162	-1	11992	multiexon	exon	ENSG00000138801	PAPSS1
chr14_31139462_31144271	Circ_SCFD1_11-14	3.73	1	1	hsa_circ_0009140	hsa_circ_15040	chr14	31139462	31144271	1	4810	multiexon	exon	ENSG00000092108	SCFD1
chr14_55168780_55169298	Circ_SAMD4A_2	3.72	1	1	hsa_circ_0004846	hsa_circ_28931	chr14	55168780	55169298	1	519	monoexon	exon	ENSG00000020577	SAMD4A
chr14_102486230_102489217	Circ_DYNC1H1_42-43	3.71	1	1	hsa_circ_0008683	hsa_circ_30103	chr14	102486230	102489217	1	2988	multiexon	exon	ENSG00000197102	DYNC1H1
chr22_46189425_46202902	Circ_ATXN10_I	3.7	NA	1	NA	NA	chr22	46189425	46202902	1	13478	intronic	intron	ENSG00000130638	ATXN10
chr2_231940225_231951895	Circ_PSMD1_8-16	3.7	1	1	hsa_circ_0001110	hsa_circ_24150	chr2	231940225	231951895	1	11671	multiexon	exon	ENSG00000173692	PSMD1
chr16_53472928_53481018	Circ_RBL2_2-4	3.7	1	1	hsa_circ_0000703	hsa_circ_05173	chr16	53472928	53481018	1	8091	multiexon	exon	ENSG00000103479	RBL2
chr3_196807922_196846401	Circ_DLG1_13-18	3.69	1	1	hsa_circ_0007203	hsa_circ_10943	chr3	196807922	196846401	-1	38480	multiexon	exon	ENSG00000075711	DLG1
chr6_128385903_128388937	Circ_PTPRK_12-13	3.69	1	1	hsa_circ_0005771	hsa_circ_18163	chr6	128385903	128388937	-1	3035	multiexon	exon	ENSG00000152894	PTPRK
chr13_20304379_20356931	Circ_PSPC1_1-6	3.68	NA	1	hsa_circ_0029614	hsa_circ_05035	chr13	20304379	20356931	-1	52553	putative_exon	exon	ENSG00000121390	PSPC1
chr5_179132680_179137066	Circ_CANX_2-7	3.68	1	1	hsa_circ_0001564	hsa_circ_15979	chr5	179132680	179137066	1	4387	multiexon	exon	ENSG00000127022	CANX
chr17_59820374_59857762	Circ_BRIP1_13-16	3.67	1	1	hsa_circ_0006025	hsa_circ_20171	chr17	59820374	59857762	-1	37389	multiexon	exon	ENSG00000136492	BRIP1
chr7_716866_751164	Circ_PRKAR1B_2-4	3.67	1	1	hsa_circ_0008039	hsa_circ_02248	chr7	716866	751164	-1	34299	multiexon	exon	ENSG00000188191	PRKAR1B
chr17_80858527_80869665	Circ_TBCD_18-23	3.67	1	1	hsa_circ_0005245	hsa_circ_06172	chr17	80858527	80869665	1	11139	multiexon	exon	ENSG00000141556	TBCD
chr22_25771780_25777545	Circ_LRP5L_2-3	3.66	1	1	hsa_circ_0003102	NA	chr22	25771780	25777545	-1	5766	multiexon	exon	ENSG00000100068	LRP5L
chr17_58258685_58263012	Circ_USP32_30-32	3.66	1	NA	hsa_circ_0006738	hsa_circ_24291	chr17	58258685	58263012	-1	4328	multiexon	exon	ENSG00000170832	USP32
chr6_137015278_137019820	Circ_MAP3K5_4-7	3.65	1	1	hsa_circ_0006856	hsa_circ_19121	chr6	137015278	137019820	-1	4543	multiexon	exon	ENSG00000197442	MAP3K5
chr9_111812563_111812972	Circ_TMEM245_13-14	3.65	1	1	hsa_circ_0087905	hsa_circ_18394	chr9	111812563	111812972	-1	410	multiexon	exon	ENSG00000106771	TMEM245
chr11_61205097_61205585	Circ_SDHAF2_2-3	3.64	1	1	hsa_circ_0000311	hsa_circ_32431	chr11	61205097	61205585	1	489	multiexon	exon	ENSG00000167985; ENSG00000256591	SDHAF2; RP11-286N22.8
chr1_179631239_179638539	Circ_TDRD5_14-16	3.64	1	1	NA	hsa_circ_00954	chr1	179631239	179638539	1	7301	multiexon	exon	ENSG00000162782	TDRD5
chr17_58365884_58422969	Circ_USP32_2-5	3.64	1	1	NA	hsa_circ_17910	chr17	58365884	58422969	-1	57086	multiexon	exon	ENSG00000170832	USP32
chr21_37711077_37717005	Circ_MORC3_5-7	3.64	NA	1	hsa_circ_0001189	hsa_circ_26085	chr21	37711077	37717005	1	5929	putative_exon	exon	ENSG00000159256	MORC3
chr4_148860976_148887990	Circ_ARHGAP10_14-18	3.63	1	1	hsa_circ_0007265	hsa_circ_20492	chr4	148860976	148887990	1	27015	multiexon	exon	ENSG00000071205	ARHGAP10
chr2_61343114_61345251	Circ_KIAA1841_17-20	3.63	1	1	hsa_circ_0007793	hsa_circ_26895	chr2	61343114	61345251	1	2138	multiexon	exon	ENSG00000162929	KIAA1841
chr22_48081949_48082955	Circ_RP11-191L9.4_3-6	3.63	1	1	hsa_circ_0063865	NA	chr22	48081949	48082955	1	1007	multiexon	exon	ENSG00000224271	RP11-191L9.4
chr6_107824861_107827631	Circ_SOBP_2-3	3.63	1	1	hsa_circ_0001633	hsa_circ_09821	chr6	107824861	107827631	1	2771	multiexon	exon	ENSG00000112320	SOBP
chr16_14173147_14234617	Circ_MKL2_2-3	3.62	1	1	hsa_circ_0037936	hsa_circ_08785	chr16	14173147	14234617	1	61471	multiexon	exon	ENSG00000186260	MKL2
chr16_30715385_30715636	Circ_SRCAP_4	3.61	1	1	hsa_circ_0039076	hsa_circ_32667	chr16	30715385	30715636	1	252	monoexon	exon	ENSG00000080603	SRCAP
chr14_71492834_71502874	Circ_PCNX_14-19	3.61	1	1	hsa_circ_0007996	hsa_circ_23258	chr14	71492834	71502874	1	10041	multiexon	exon	ENSG00000100731	PCNX
chr1_21599192_21616649	Circ_ECE1_2-4	3.6	1	1	hsa_circ_0002402	hsa_circ_03173	chr1	21599192	21616649	-1	17458	multiexon	exon	ENSG00000117298	ECE1
chr9_115024715_115060196	Circ_PTBP3_2-5	3.6	1	1	hsa_circ_0008192	hsa_circ_27809	chr9	115024715	115060196	-1	35482	multiexon	exon	ENSG00000119314	PTBP3
chr2_215617171_215646233	Circ_BARD1_4-7	3.59	1	1	NA	hsa_circ_12062	chr2	215617171	215646233	-1	29063	multiexon	exon	ENSG00000138376	BARD1
chr14_64465632_64489581	Circ_SYNE2_27-38	3.59	1	1	NA	hsa_circ_09472	chr14	64465632	64489581	1	23950	multiexon	exon	ENSG00000054654	SYNE2
chr10_126370176_126384781	Circ_FAM53B_3-4	3.58	1	1	hsa_circ_0003570	hsa_circ_21003	chr10	126370176	126384781	-1	14606	multiexon	exon	ENSG00000189319; ENSG00000258539	FAM53B; RP11-12J10.3
chr7_30590252_30601744	Circ_AC154.6_2	3.58	1	1	hsa_circ_0001693	hsa_circ_13523	chr7	30590252	30601744	-1	11493	putative_exon	exon	ENSG00000196295	AC005154.6
chr10_126631026_126650977	Circ_ZRANB1_I	3.57	NA	1	hsa_circ_0004451	NA	chr10	126631026	126650977	1	19952	intronic	intron	ENSG00000019995	ZRANB1
chr4_139993020_139994721	Circ_ELF2_5-6	3.57	1	1	hsa_circ_0002594	hsa_circ_28799	chr4	139993020	139994721	-1	1702	multiexon	exon	ENSG00000109381	ELF2
chr15_52338027_52342334	Circ_MAPK6_2-3	3.56	1	NA	NA	hsa_circ_24573	chr15	52338027	52342334	1	4308	multiexon	exon	ENSG00000069956	MAPK6
chr3_119219542_119222868	Circ_TIMMDC1_2-4	3.55	1	1	hsa_circ_0001329	hsa_circ_19408	chr3	119219542	119222868	1	3327	multiexon	exon	ENSG00000113845	TIMMDC1
chr5_76745585_76760634	Circ_WDR41_3-8	3.55	1	1	hsa_circ_0008861	hsa_circ_11756	chr5	76745585	76760634	-1	15050	multiexon	exon	ENSG00000164253	WDR41
chr4_88116476_88116842	Circ_KLHL8_2	3.54	1	1	hsa_circ_0002538	hsa_circ_14460	chr4	88116476	88116842	-1	367	monoexon	exon	ENSG00000145332	KLHL8
chr7_141336760_141349133	Circ_AGK_11-14	3.54	1	1	hsa_circ_0002980	hsa_circ_04238	chr7	141336760	141349133	1	12374	multiexon	exon	ENSG00000006530	AGK
chr20_10536879_10541468	Circ_SLX4IP_3-4	3.54	1	1	hsa_circ_0005704	hsa_circ_19427	chr20	10536879	10541468	1	4590	multiexon	exon	ENSG00000149346	SLX4IP
chr5_619105_620376	Circ_CEP72_2-3	3.53	1	1	hsa_circ_0071653	hsa_circ_22237	chr5	619105	620376	1	1272	multiexon	exon	ENSG00000112877	CEP72
chr15_23388289_23392657	Circ_HERC2P7_1-4	3.53	NA	NA	NA	NA	chr15	23388289	23392657	1	4369	multiexon	exon	ENSG00000259414	HERC2P7
chr10_52193236_52350007	Circ_SGMS1_2-6	3.53	1	NA	hsa_circ_0018401	NA	chr10	52193236	52350007	-1	156772	multiexon	exon	ENSG00000198964	SGMS1
chr9_14146688_14179779	Circ_NFIB_3-6	3.52	1	1	hsa_circ_0086376	hsa_circ_01136	chr9	14146688	14179779	-1	33092	multiexon	exon	ENSG00000147862	NFIB
chr8_87381168_87393858	Circ_WWP1_2-5	3.52	1	1	NA	hsa_circ_14862	chr8	87381168	87393858	1	12691	multiexon	exon	ENSG00000123124	WWP1
chr1_1606902_1669248	Circ_chr1_1606902_1669248	3.51	NA	NA	NA	NA	chr1	1606902	1669248	1	62347	intergenic	intergenic	NA	NA
chr19_49136701_49136912	Circ_DBP_3	3.51	1	1	hsa_circ_0003912	hsa_circ_11779	chr19	49136701	49136912	-1	212	monoexon	exon	ENSG00000105516	DBP
chr9_140646783_140652463	Circ_EHMT1_7-9	3.5	1	1	hsa_circ_0001904	hsa_circ_08219	chr9	140646783	140652463	1	5681	multiexon	exon	ENSG00000181090	EHMT1
chr16_9009111_9011013	Circ_USP7_7-10	3.5	1	1	hsa_circ_0005152	hsa_circ_08643	chr16	9009111	9011013	-1	1903	multiexon	exon	ENSG00000187555	USP7
chr9_88211277_88248289	Circ_AGTPBP1_14-18	3.49	1	1	hsa_circ_0007162	hsa_circ_16455	chr9	88211277	88248289	-1	37013	multiexon	exon	ENSG00000135049	AGTPBP1
chr3_133876965_133914026	Circ_RYK_7-15	3.47	NA	1	hsa_circ_0003113	hsa_circ_01464	chr3	133876965	133914026	-1	37062	putative_exon	exon	ENSG00000163785	RYK
chr16_16425172_16468378	Circ_chr16_16425172_16468378	3.47	NA	NA	NA	NA	chr16	16425172	16468378	1	43207	intergenic	intergenic	NA	NA
chr5_36953720_36976504	Circ_NIPBL_2-9	3.47	1	1	hsa_circ_0001472	hsa_circ_06135	chr5	36953720	36976504	1	22785	multiexon	exon	ENSG00000164190	NIPBL
chr7_11101418_11151094	Circ_PHF14_14-16	3.47	1	1	hsa_circ_0079440	hsa_circ_27766	chr7	11101418	11151094	1	49677	multiexon	exon	ENSG00000106443	PHF14
chr3_185638892_185639914	Circ_TRA2B_5-6	3.47	1	1	hsa_circ_0006840	hsa_circ_16085	chr3	185638892	185639914	-1	1023	multiexon	exon	ENSG00000136527	TRA2B
chr9_140705913_140712590	Circ_EHMT1_19-25	3.45	1	1	hsa_circ_0001906	hsa_circ_22779	chr9	140705913	140712590	1	6678	multiexon	exon	ENSG00000181090	EHMT1
chr7_44684926_44687358	Circ_OGDH_3-4	3.44	1	1	hsa_circ_0003340	hsa_circ_30258	chr7	44684926	44687358	1	2433	multiexon	exon	ENSG00000105953	OGDH
chr10_1118056_1126416	Circ_WDR37_2-5	3.44	1	1	hsa_circ_0017438	hsa_circ_26045	chr10	1118056	1126416	1	8361	multiexon	exon	ENSG00000047056	WDR37
chr17_59820374_59871090	Circ_BRIP1_10-16	3.43	1	1	NA	NA	chr17	59820374	59871090	-1	50717	multiexon	exon	ENSG00000136492	BRIP1
chr5_179675973_179707608	Circ_MAPK9_2-6	3.43	1	1	hsa_circ_0075346	hsa_circ_00976	chr5	179675973	179707608	-1	31636	multiexon	exon	ENSG00000050748	MAPK9
chr17_58538024_58543820	Circ_APPBP2_5-9	3.42	1	1	hsa_circ_0044964	NA	chr17	58538024	58543820	-1	5797	multiexon	exon	ENSG00000062725	APPBP2
chr5_109049221_109051965	Circ_MAN2A1_2-3	3.42	1	1	hsa_circ_0008058	hsa_circ_25584	chr5	109049221	109051965	1	2745	multiexon	exon	ENSG00000112893	MAN2A1
chr14_92264129_92268765	Circ_TC2N_4-8	3.42	1	1	hsa_circ_0032969	hsa_circ_04559	chr14	92264129	92268765	-1	4637	multiexon	exon	ENSG00000165929	TC2N
chr4_1902353_1920350	Circ_WHSC1_4-7	3.42	1	1	hsa_circ_0004156	hsa_circ_24726	chr4	1902353	1920350	1	17998	multiexon	exon	ENSG00000109685	WHSC1
chr16_3900298_3901010	Circ_CREBBP_2	3.41	1	1	hsa_circ_0007637	hsa_circ_01293	chr16	3900298	3901010	-1	713	monoexon	exon	ENSG00000005339	CREBBP
chr3_71064700_71102924	Circ_FOXP1_8-12	3.41	1	1	hsa_circ_0001320	hsa_circ_19469	chr3	71064700	71102924	-1	38225	multiexon	exon	ENSG00000114861	FOXP1
chr15_50923614_50955243	Circ_TRPM7_2-10	3.41	1	1	hsa_circ_0035249	hsa_circ_23443	chr15	50923614	50955243	-1	31630	multiexon	exon	ENSG00000092439	TRPM7
chr19_58966550_58981211	Circ_chr19_58966550_58981211	3.4	NA	NA	NA	NA	chr19	58966550	58981211	1	14662	intergenic	intergenic	NA	NA
chr17_65941525_65944422	Circ_BPTF_23-25	3.4	1	1	hsa_circ_0000798	hsa_circ_04900	chr17	65941525	65944422	1	2898	multiexon	exon	ENSG00000171634	BPTF
chr9_6420912_6434173	Circ_UHRF2_2-3	3.4	1	1	hsa_circ_0002359	hsa_circ_16335	chr9	6420912	6434173	1	13262	multiexon	exon	ENSG00000147854	UHRF2
chr10_32854486_32873232	Circ_C10ORF68_I	3.39	NA	1	hsa_circ_0008679	NA	chr10	32854486	32873232	1	18747	intronic	exon	ENSG00000150076	C10ORF68
chr7_27668986_27672060	Circ_HIBADH_I	3.38	NA	NA	NA	NA	chr7	27668986	27672060	-1	3075	intronic	exon	ENSG00000106049	HIBADH
chr11_47774468_47776216	Circ_FNBP4_3-4	3.38	1	1	hsa_circ_0004075	hsa_circ_23759	chr11	47774468	47776216	-1	1749	multiexon	exon	ENSG00000109920	FNBP4
chr5_102432245_102433485	Circ_GIN1_5-7	3.38	1	1	hsa_circ_0006499	hsa_circ_16060	chr5	102432245	102433485	-1	1241	multiexon	exon	ENSG00000145723	GIN1
chr16_354304_364683	Circ_AXIN1_3-5	3.37	1	1	hsa_circ_0037158	hsa_circ_18654	chr16	354304	364683	-1	10380	multiexon	exon	ENSG00000103126	AXIN1
chr13_26974590_26975761	Circ_CDK8_10-12	3.37	1	1	hsa_circ_0003489	hsa_circ_27078	chr13	26974590	26975761	1	1172	multiexon	exon	ENSG00000132964	CDK8
chr9_138741983_138758382	Circ_CAMSAP1_4-7	3.36	1	1	hsa_circ_0089489	hsa_circ_28629	chr9	138741983	138758382	-1	16400	multiexon	exon	ENSG00000130559	CAMSAP1
chr5_127466759_127477673	Circ_SLC12A2_5-10	3.36	1	1	hsa_circ_0073762	hsa_circ_22390	chr5	127466759	127477673	1	10915	multiexon	exon	ENSG00000064651	SLC12A2
chr17_57153008_57168701	Circ_TRIM37_3-8	3.36	1	1	NA	NA	chr17	57153008	57168701	-1	15694	multiexon	exon	ENSG00000108395	TRIM37
chr9_114341076_114348445	Circ_PTGR1_5-7	3.35	1	1	hsa_circ_0003731	hsa_circ_23899	chr9	114341076	114348445	-1	7370	multiexon	exon	ENSG00000106853	PTGR1
chr13_20567203_20568059	Circ_ZMYM2_4	3.34	1	1	hsa_circ_0029624	hsa_circ_09742	chr13	20567203	20568059	1	857	monoexon	exon	ENSG00000121741	ZMYM2
chr14_31596991_31602881	Circ_HECTD1_23-26	3.34	1	1	hsa_circ_0002301	hsa_circ_00551	chr14	31596991	31602881	-1	5891	multiexon	exon	ENSG00000092148	HECTD1
chr12_116534474_116675510	Circ_MED13L_2-4	3.34	1	NA	hsa_circ_0003059	hsa_circ_05342	chr12	116534474	116675510	-1	141037	multiexon	exon	ENSG00000123066	MED13L
chr20_46262792_46268795	Circ_NCOA3_10-16	3.34	1	1	NA	NA	chr20	46262792	46268795	1	6004	multiexon	exon	ENSG00000124151	NCOA3
chr6_108984658_108986092	Circ_FOXO3_3	3.33	1	NA	hsa_circ_0006404	hsa_circ_19222	chr6	108984658	108986092	1	1435	monoexon	exon	ENSG00000118689	FOXO3
chr11_77330651_77336863	Circ_CLNS1A_3-6	3.33	1	NA	hsa_circ_0023694	hsa_circ_20108	chr11	77330651	77336863	-1	6213	multiexon	exon	ENSG00000074201	CLNS1A
chr5_74130251_74137504	Circ_FAM169A_2-5	3.33	1	1	hsa_circ_0004405	hsa_circ_17697	chr5	74130251	74137504	-1	7254	multiexon	exon	ENSG00000198780	FAM169A
chr10_15863655_15889942	Circ_FAM188A_2-9	3.33	1	1	hsa_circ_0000220	hsa_circ_08871	chr10	15863655	15889942	-1	26288	multiexon	exon	ENSG00000148481	FAM188A
chr6_86267694_86284096	Circ_SNX14_2-5	3.33	1	1	hsa_circ_0001617	hsa_circ_27405	chr6	86267694	86284096	-1	16403	multiexon	exon	ENSG00000135317	SNX14
chr15_34691356_34837154	Circ_chr15_34691356_34837154	3.32	NA	NA	NA	NA	chr15	34691356	34837154	-1	145799	intergenic	exon	NA	NA
chr7_102106264_102106717	Circ_LRWD1_2-3	3.32	1	1	hsa_circ_0003327	hsa_circ_29691	chr7	102106264	102106717	1	454	multiexon	exon	ENSG00000161036	LRWD1
chr3_110830877_110866331	Circ_PVRL3_2-7	3.32	1	1	NA	hsa_circ_18966	chr3	110830877	110866331	1	35455	multiexon	exon	ENSG00000177707	PVRL3
chr14_102792322_102805560	Circ_ZNF839_2-7	3.32	1	NA	hsa_circ_0006592	hsa_circ_26877	chr14	102792322	102805560	1	13239	multiexon	exon	ENSG00000022976	ZNF839
chrX_37798835_37808658	Circ_AL121578.2_2-3	3.31	1	1	NA	NA	chrX	37798835	37808658	1	9824	multiexon	exon	ENSG00000259977	AL121578.2
chr15_93467551_93472321	Circ_CHD2_3-5	3.31	1	1	hsa_circ_0007262	hsa_circ_22505	chr15	93467551	93472321	1	4771	multiexon	exon	ENSG00000173575	CHD2
chr16_15091610_15092262	Circ_PDXDC1_2-3	3.31	1	NA	hsa_circ_0038005	hsa_circ_22890	chr16	15091610	15092262	1	653	multiexon	exon	ENSG00000179889	PDXDC1
chr13_20632715_20641530	Circ_ZMYM2_9-15	3.31	1	1	hsa_circ_0029636	hsa_circ_05658	chr13	20632715	20641530	1	8816	multiexon	exon	ENSG00000121741	ZMYM2
chr8_97318672_97343323	Circ_PTDSS1_8-12	3.3	1	1	hsa_circ_0008303	hsa_circ_03925	chr8	97318672	97343323	1	24652	multiexon	exon	ENSG00000156471	PTDSS1
chr8_145299125_145467898	Circ_chr8_145299125_145467898	3.29	NA	NA	NA	NA	chr8	145299125	145467898	1	168774	intergenic	intergenic	NA	NA
chr20_31376660_31380576	Circ_DNMT3B_7-9	3.29	1	1	hsa_circ_0001137	hsa_circ_10840	chr20	31376660	31380576	1	3917	multiexon	exon	ENSG00000088305	DNMT3B
chr15_82769174_83145665	Circ_chr15_82769174_83145665	3.28	NA	NA	NA	NA	chr15	82769174	83145665	1	376492	intergenic	intergenic	NA	NA
chr8_68139682_68152525	Circ_ARFGEF1_20-26	3.28	1	1	NA	NA	chr8	68139682	68152525	-1	12844	multiexon	exon	ENSG00000066777	ARFGEF1
chr6_101163338_101173579	Circ_ASCC3_11-13	3.28	1	1	hsa_circ_0008321	hsa_circ_24754	chr6	101163338	101173579	-1	10242	multiexon	exon	ENSG00000112249	ASCC3
chr21_30693542_30702014	Circ_BACH1_2-4	3.28	1	1	hsa_circ_0001181	hsa_circ_06547	chr21	30693542	30702014	1	8473	multiexon	exon	ENSG00000156273	BACH1
chr7_74119496_74131270	Circ_GTF2I_7-11	3.27	1	1	hsa_circ_0006944	hsa_circ_31502	chr7	74119496	74131270	1	11775	multiexon	exon	ENSG00000077809	GTF2I
chr15_41036245_41037457	Circ_RMDN3_4-5	3.27	1	1	hsa_circ_0004942	hsa_circ_26200	chr15	41036245	41037457	-1	1213	multiexon	exon	ENSG00000137824	RMDN3
chr2_207144264_207162097	Circ_ZDBF2_2-4	3.26	1	1	hsa_circ_0002141	hsa_circ_30042	chr2	207144264	207162097	1	17834	multiexon	exon	ENSG00000204186	ZDBF2
chr9_4860125_4860901	Circ_RCL1_9	3.25	NA	1	hsa_circ_0007592	hsa_circ_24558	chr9	4860125	4860901	1	777	putative_exon	exon	ENSG00000120158	RCL1
chr1_1588825_1653150	Circ_chr1_1588825_1653150	3.24	NA	NA	NA	NA	chr1	1588825	1653150	1	64326	intergenic	intergenic	NA	NA
chr9_134312007_134314448	Circ_PRRC2B_4-5	3.24	1	1	hsa_circ_0005871	hsa_circ_05158	chr9	134312007	134314448	1	2442	multiexon	exon	ENSG00000130723	PRRC2B
chr5_179136874_179147561	Circ_CANX_7-10	3.23	1	1	hsa_circ_0002051	hsa_circ_03537	chr5	179136874	179147561	1	10688	multiexon	exon	ENSG00000127022	CANX
chr10_12123471_12133683	Circ_DHTKD1_2-6	3.22	1	1	hsa_circ_0003074	hsa_circ_15687	chr10	12123471	12133683	1	10213	multiexon	exon	ENSG00000181192	DHTKD1
chr10_94653106_94669388	Circ_EXOC6_2-6	3.21	1	1	hsa_circ_0019171	hsa_circ_18524	chr10	94653106	94669388	1	16283	multiexon	exon	ENSG00000138190	EXOC6
chr9_86293356_86297981	Circ_UBQLN1_3-5	3.21	1	1	hsa_circ_0001866	hsa_circ_21258	chr9	86293356	86297981	-1	4626	multiexon	exon	ENSG00000135018	UBQLN1
chr3_13170805_13171025	Circ_chr3_13170805_13171025	3.2	NA	1	NA	NA	chr3	13170805	13171025	1	221	intergenic	intergenic	NA	NA
chr10_76602358_76603236	Circ_KAT6B_3	3.2	1	1	hsa_circ_0005235	hsa_circ_30620	chr10	76602358	76603236	1	879	monoexon	exon	ENSG00000156650	KAT6B
chrX_77270159_77275895	Circ_ATP7A_11-13	3.2	1	1	hsa_circ_0001934	hsa_circ_19201	chrX	77270159	77275895	1	5737	multiexon	exon	ENSG00000165240	ATP7A
chr6_150092298_150094305	Circ_PCMT1_2-3	3.2	1	1	hsa_circ_0006936	hsa_circ_28105	chr6	150092298	150094305	1	2008	multiexon	exon	ENSG00000120265	PCMT1
chr15_63821213_63855207	Circ_USP3_2-9	3.2	1	1	hsa_circ_0007349	hsa_circ_00367	chr15	63821213	63855207	1	33995	multiexon	exon	ENSG00000140455	USP3
chr19_18648411_18649246	Circ_FKBP8_5-6	3.19	1	1	hsa_circ_0000914	hsa_circ_26009	chr19	18648411	18649246	-1	836	multiexon	exon	ENSG00000105701	FKBP8
chr15_63845914_63855207	Circ_USP3_4-8	3.19	1	1	hsa_circ_0008153	hsa_circ_17718	chr15	63845914	63855207	1	9294	multiexon	exon	ENSG00000140455	USP3
chr10_103432672_103436193	Circ_FBXW4_2-4	3.18	1	NA	hsa_circ_0000255	hsa_circ_09101	chr10	103432672	103436193	-1	3522	multiexon	exon	ENSG00000107829	FBXW4
chr20_42331130_42333998	Circ_MYBL2_8-9	3.18	1	1	hsa_circ_0006332	hsa_circ_31060	chr20	42331130	42333998	1	2869	multiexon	exon	ENSG00000101057	MYBL2
chr7_65419061_65469124	Circ_chr7_65419061_65469124	3.17	NA	1	hsa_circ_0001711	NA	chr7	65419061	65469124	1	50064	intergenic	intergenic	NA	NA
chr10_909683_910210	Circ_LARP4B_3-4	3.17	1	1	hsa_circ_0017412	hsa_circ_06295	chr10	909683	910210	-1	528	multiexon	exon	ENSG00000107929	LARP4B
chr3_124996570_125050082	Circ_ZNF148_2-7	3.17	1	1	hsa_circ_0067098	hsa_circ_27066	chr3	124996570	125050082	-1	53513	multiexon	exon	ENSG00000163848	ZNF148
chrX_47705504_47755339	Circ_ZNF81_3-5	3.17	1	1	hsa_circ_0006364	hsa_circ_07868	chrX	47705504	47755339	1	49836	multiexon	exon	ENSG00000197779	ZNF81
chr17_57105776_57119259	Circ_TRIM37_17-19	3.16	1	1	NA	hsa_circ_22231	chr17	57105776	57119259	-1	13484	multiexon	exon	ENSG00000108395	TRIM37
chr8_135612679_135622898	Circ_ZFAT_4-7	3.16	1	1	hsa_circ_0007209	hsa_circ_24872	chr8	135612679	135622898	-1	10220	multiexon	exon	ENSG00000066827	ZFAT
chr16_89484692_89488713	Circ_ANKRD11_I	3.15	NA	1	hsa_circ_0004566	NA	chr16	89484692	89488713	-1	4022	intronic	intron	ENSG00000167522	ANKRD11
chr17_59853762_59926617	Circ_BRIP1_5-14	3.15	1	1	hsa_circ_0045017	NA	chr17	59853762	59926617	-1	72856	multiexon	exon	ENSG00000136492	BRIP1
chr17_58013576_58013902	Circ_RPS6KB1_11-12	3.15	1	1	hsa_circ_0044907	hsa_circ_31105	chr17	58013576	58013902	1	327	multiexon	exon	ENSG00000108443	RPS6KB1
chr20_34309662_34313077	Circ_RBM39_7-9	3.14	1	1	hsa_circ_0001148	hsa_circ_10359	chr20	34309662	34313077	-1	3416	multiexon	exon	ENSG00000131051	RBM39
chr3_3178944_3186394	Circ_TRNT1_3-5	3.14	1	NA	NA	hsa_circ_18053	chr3	3178944	3186394	1	7451	multiexon	exon	ENSG00000072756	TRNT1
chr12_69983265_69985939	Circ_CCT2_7-8	3.13	1	1	hsa_circ_0000418	hsa_circ_12599	chr12	69983265	69985939	1	2675	multiexon	exon	ENSG00000166226	CCT2
chr10_70218861_70229920	Circ_DNA2_2-5	3.13	1	NA	hsa_circ_0009172	hsa_circ_26730	chr10	70218861	70229920	-1	11060	multiexon	exon	ENSG00000138346	DNA2
chr8_90982592_90990551	Circ_NBN_5-7	3.13	1	1	hsa_circ_0084868	NA	chr8	90982592	90990551	-1	7960	multiexon	exon	ENSG00000104320	NBN
chr15_85657104_85658718	Circ_PDE8A_15-16	3.11	1	1	hsa_circ_0003856	hsa_circ_25503	chr15	85657104	85658718	1	1615	multiexon	exon	ENSG00000073417	PDE8A
chr14_91444650_91467503	Circ_RPS6KA5_2-3	3.11	1	1	hsa_circ_0032943	NA	chr14	91444650	91467503	-1	22854	multiexon	exon	ENSG00000100784	RPS6KA5
chr2_233651860_233660931	Circ_GIGYF2_11-16	3.1	1	NA	hsa_circ_0058733	hsa_circ_22732	chr2	233651860	233660931	1	9072	multiexon	exon	ENSG00000204120	GIGYF2
chr4_77045802_77065626	Circ_NUP54_2-9	3.1	1	1	hsa_circ_0070033	hsa_circ_10364	chr4	77045802	77065626	-1	19825	multiexon	exon	ENSG00000138750	NUP54
chr17_49118862_49133843	Circ_SPAG9_3-5	3.09	1	1	hsa_circ_0002605	hsa_circ_29165	chr17	49118862	49133843	-1	14982	multiexon	exon	ENSG00000008294	SPAG9
chr14_64065474_64066691	Circ_WDR89_3	3.09	NA	1	hsa_circ_0003051	hsa_circ_07712	chr14	64065474	64066691	-1	1218	putative_exon	exon	ENSG00000140006	WDR89
chr16_21350242_21363459	Circ_chr16_21350242_21363459	3.08	NA	1	hsa_circ_0002317	NA	chr16	21350242	21363459	1	13218	intergenic	intergenic	NA	NA
chr16_396148_397106	Circ_AXIN1_2	3.08	1	1	hsa_circ_0005838	hsa_circ_23873	chr16	396148	397106	-1	959	monoexon	exon	ENSG00000103126	AXIN1
chr14_96807859_96813678	Circ_ATG2B_2-6	3.08	1	1	hsa_circ_0002223	hsa_circ_21113	chr14	96807859	96813678	-1	5820	multiexon	exon	ENSG00000066739	ATG2B
chr9_96233423_96259881	Circ_FAM120A_2-4	3.08	1	1	hsa_circ_0005218	hsa_circ_32221	chr9	96233423	96259881	1	26459	multiexon	exon	ENSG00000048828	FAM120A
chr2_100065798_100081447	Circ_REV1_2-4	3.08	1	1	hsa_circ_0007092	hsa_circ_01719	chr2	100065798	100081447	-1	15650	multiexon	exon	ENSG00000135945	REV1
chr1_155588676_155727114	Circ_chr1_155588676_155727114	3.07	NA	NA	NA	NA	chr1	155588676	155727114	1	138439	intergenic	intergenic	NA	NA
chr7_156785638_156786875	Circ_chr7_156785638_156786875	3.07	NA	1	NA	NA	chr7	156785638	156786875	-1	1238	intergenic	intergenic	NA	NA
chr17_43552466_43553092	Circ_PLEKHM1_4	3.07	1	NA	hsa_circ_0044177	hsa_circ_05078	chr17	43552466	43553092	-1	627	monoexon	exon	ENSG00000225190	PLEKHM1
chr11_62303417_62304039	Circ_AHNAK_2-3	3.07	1	1	hsa_circ_0008194	hsa_circ_09588	chr11	62303417	62304039	-1	623	multiexon	exon	ENSG00000124942	AHNAK
chr4_108603171_108622441	Circ_PAPSS1_2-5	3.07	1	1	hsa_circ_0006935	hsa_circ_12839	chr4	108603171	108622441	-1	19271	multiexon	exon	ENSG00000138801	PAPSS1
chr3_128525215_128526514	Circ_RAB7A_4-5	3.07	1	1	hsa_circ_0008923	hsa_circ_30140	chr3	128525215	128526514	1	1300	multiexon	exon	ENSG00000075785	RAB7A
chr18_21644104_21649235	Circ_TTC39C_2-4	3.07	1	1	hsa_circ_0000839	hsa_circ_16760	chr18	21644104	21649235	1	5132	multiexon	exon	ENSG00000168234	TTC39C
chr16_21973781_21987564	Circ_UQCRC2_5-12	3.07	1	1	hsa_circ_0005690	hsa_circ_17020	chr16	21973781	21987564	1	13784	multiexon	exon	ENSG00000140740	UQCRC2
chr4_15626875_15646331	Circ_FBXL5_2-9	3.06	1	1	hsa_circ_0069227	hsa_circ_04692	chr4	15626875	15646331	-1	19457	multiexon	exon	ENSG00000118564	FBXL5
chr14_76633006_76662315	Circ_GPATCH2L_3-9	3.06	1	1	hsa_circ_0005252	hsa_circ_01910	chr14	76633006	76662315	1	29310	multiexon	exon	ENSG00000089916	GPATCH2L
chr20_46264066_46266527	Circ_NCOA3_11-13	3.06	1	1	hsa_circ_0060632	NA	chr20	46264066	46266527	1	2462	multiexon	exon	ENSG00000124151	NCOA3
chr15_77046149_77067458	Circ_SCAPER_9-15	3.06	1	NA	NA	hsa_circ_16884	chr15	77046149	77067458	-1	21310	multiexon	exon	ENSG00000140386	SCAPER
chr7_158662546_158669382	Circ_WDR60_2-4	3.06	1	1	hsa_circ_0001778	hsa_circ_12841	chr7	158662546	158669382	1	6837	multiexon	exon	ENSG00000126870	WDR60
chr12_28378728_28412375	Circ_CCDC91_2-6	3.05	NA	1	hsa_circ_0000386	NA	chr12	28378728	28412375	1	33648	multiexon	exon	ENSG00000123106	CCDC91
chr4_87685746_87689129	Circ_PTPN13_24-27	3.05	1	1	hsa_circ_0007948	hsa_circ_00654	chr4	87685746	87689129	1	3384	multiexon	exon	ENSG00000163629	PTPN13
chr2_61709515_61717911	Circ_XPO1_17-23	3.05	1	1	hsa_circ_0054853	hsa_circ_15553	chr2	61709515	61717911	-1	8397	multiexon	exon	ENSG00000082898	XPO1
chr22_46780440_46785396	Circ_CELSR1_18-20	3.04	1	1	hsa_circ_0063809	hsa_circ_15230	chr22	46780440	46785396	-1	4957	multiexon	exon	ENSG00000075275	CELSR1
chr22_28290543_28310335	Circ_PITPNB_2-7	3.03	1	1	hsa_circ_0062688	hsa_circ_24020	chr22	28290543	28310335	-1	19793	multiexon	exon	ENSG00000180957	PITPNB
chr2_110321943_110350696	Circ_SEPT10_2-8	3.03	1	NA	hsa_circ_0002076	hsa_circ_12856	chr2	110321943	110350696	-1	28754	multiexon	exon	ENSG00000186522	SEPT10
chr7_91924203_91936970	Circ_ANKIB1_2-3	3.02	1	1	NA	hsa_circ_02776	chr7	91924203	91936970	1	12768	multiexon	exon	ENSG00000001629	ANKIB1
chr9_77611363_77632364	Circ_C9orf41_2-6	3.02	1	1	hsa_circ_0087220	hsa_circ_25904	chr9	77611363	77632364	-1	21002	multiexon	exon	ENSG00000156017	C9orf41
chr16_1675974_1682366	Circ_CRAMP1L_3-4	3.02	1	1	hsa_circ_0005606	hsa_circ_32233	chr16	1675974	1682366	1	6393	multiexon	exon	ENSG00000007545	CRAMP1L
chr2_157406120_157414094	Circ_GPD2_7-9	3.02	1	1	hsa_circ_0005732	hsa_circ_23483	chr2	157406120	157414094	1	7975	multiexon	exon	ENSG00000115159	GPD2
chrX_133607389_133632714	Circ_HPRT1_2-8	3.02	1	1	hsa_circ_0009037	hsa_circ_09332	chrX	133607389	133632714	1	25326	multiexon	exon	ENSG00000165704	HPRT1
chr2_136620177_136622733	Circ_MCM6_7-8	3.02	1	1	NA	hsa_circ_31955	chr2	136620177	136622733	-1	2557	multiexon	exon	ENSG00000076003	MCM6
chr4_83793097_83796975	Circ_SEC31A_5-7	3.02	1	1	hsa_circ_0003549	hsa_circ_27215	chr4	83793097	83796975	-1	3879	multiexon	exon	ENSG00000138674	SEC31A
chr3_43591212_43607219	Circ_ANO10_8-11	3.01	1	1	hsa_circ_0009084	hsa_circ_22752	chr3	43591212	43607219	-1	16008	multiexon	exon	ENSG00000160746	ANO10
chr15_52561950_52575089	Circ_MYO5C_2-8	3.01	1	1	NA	NA	chr15	52561950	52575089	-1	13140	multiexon	exon	ENSG00000128833	MYO5C
chr3_133901846_133914026	Circ_RYK_7-10	3.01	1	1	NA	hsa_circ_24334	chr3	133901846	133914026	-1	12181	multiexon	exon	ENSG00000163785	RYK
chr8_141407719_141415797	Circ_TRAPPC9_6-7	3.01	1	1	hsa_circ_0004380	hsa_circ_30454	chr8	141407719	141415797	-1	8079	multiexon	exon	ENSG00000167632	TRAPPC9
chr1_197611841_197627499	Circ_DENND1B_6-10	3	1	1	hsa_circ_0006324	hsa_circ_13046	chr1	197611841	197627499	-1	15659	multiexon	exon	ENSG00000213047	DENND1B
chr9_131271155_131277918	Circ_GLE1_2-3	3	1	1	hsa_circ_0002675	hsa_circ_02821	chr9	131271155	131277918	1	6764	multiexon	exon	ENSG00000119392	GLE1
chr6_144808684_144814592	Circ_UTRN_28-32	3	1	1	hsa_circ_0004826	hsa_circ_12602	chr6	144808684	144814592	1	5909	multiexon	exon	ENSG00000152818	UTRN
chr9_128419930_128434922	Circ_MAPKAP1_2-4	2.99	1	1	hsa_circ_0001890	hsa_circ_29649	chr9	128419930	128434922	-1	14993	multiexon	exon	ENSG00000119487	MAPKAP1
chr10_105197772_105198565	Circ_PDCD11_26-27	2.99	1	1	hsa_circ_0000258	hsa_circ_31661	chr10	105197772	105198565	1	794	multiexon	exon	ENSG00000148843	PDCD11
chr2_162223989_162251714	Circ_PSMD14_4-10	2.99	1	1	hsa_circ_0007303	hsa_circ_21729	chr2	162223989	162251714	1	27726	multiexon	exon	ENSG00000115233	PSMD14
chr3_89390066_89391240	Circ_EPHA3_4-5	2.98	1	1	hsa_circ_0066598	hsa_circ_06113	chr3	89390066	89391240	1	1175	multiexon	exon	ENSG00000044524	EPHA3
chr5_153413351_153414527	Circ_FAM114A2_2-4	2.98	1	1	hsa_circ_0001546	hsa_circ_18927	chr5	153413351	153414527	-1	1177	multiexon	exon	ENSG00000055147	FAM114A2
chr17_44502893_44718084	Circ_chr17_44502893_44718084	2.97	NA	NA	NA	NA	chr17	44502893	44718084	1	215192	intergenic	intergenic	NA	NA
chr2_203382174_203383775	Circ_BMPR2_I	2.97	NA	NA	NA	NA	chr2	203382174	203383775	1	1602	intronic	intron	ENSG00000204217	BMPR2
chr5_179136874_179143295	Circ_CANX_7-8	2.97	1	1	hsa_circ_0001565	hsa_circ_16296	chr5	179136874	179143295	1	6422	multiexon	exon	ENSG00000127022	CANX
chr16_11114050_11145498	Circ_CLEC16A_12-18	2.97	1	1	hsa_circ_0002086	hsa_circ_31153	chr16	11114050	11145498	1	31449	multiexon	exon	ENSG00000038532	CLEC16A
chr9_96238538_96261168	Circ_FAM120A_3-5	2.97	1	1	hsa_circ_0003972	hsa_circ_19306	chr9	96238538	96261168	1	22631	multiexon	exon	ENSG00000048828	FAM120A
chr16_11988811_11991892	Circ_GSPT1_2-5	2.97	1	1	hsa_circ_0037911	hsa_circ_15359	chr16	11988811	11991892	-1	3082	multiexon	exon	ENSG00000103342	GSPT1
chr9_128419926_128434918	Circ_MAPKAP1_I	2.96	NA	1	NA	NA	chr9	128419926	128434918	-1	14993	intronic	exon	ENSG00000119487	MAPKAP1
chr7_91752434_91761186	Circ_CYP51A1_2-7	2.96	1	NA	hsa_circ_0002085	hsa_circ_07272	chr7	91752434	91761186	-1	8753	multiexon	exon	ENSG00000001630; ENSG00000240720	CYP51A1; LRRD1
chr6_136709531_136710655	Circ_MAP7_4-5	2.96	1	1	NA	hsa_circ_11493	chr6	136709531	136710655	-1	1125	multiexon	exon	ENSG00000135525	MAP7
chr11_30557541_30602041	Circ_MPPED2_2-3	2.96	1	1	hsa_circ_0021553	NA	chr11	30557541	30602041	-1	44501	multiexon	exon	ENSG00000066382	MPPED2
chr3_196533450_196539722	Circ_PAK2_6-10	2.96	1	1	hsa_circ_0004950	hsa_circ_09567	chr3	196533450	196539722	1	6273	multiexon	exon	ENSG00000180370	PAK2
chr16_23113640_23119504	Circ_USP31_2-6	2.96	1	1	hsa_circ_0008498	hsa_circ_22474	chr16	23113640	23119504	-1	5865	multiexon	exon	ENSG00000103404	USP31
chr1_186034370_186349016	Circ_chr1_186034370_186349016	2.95	NA	NA	NA	NA	chr1	186034370	186349016	1	314647	intergenic	intergenic	NA	NA
chr1_155490891_155491409	Circ_ASH1L_2	2.95	1	1	hsa_circ_0014592	hsa_circ_26108	chr1	155490891	155491409	-1	519	monoexon	exon	ENSG00000116539	ASH1L
chr8_68211444_68214701	Circ_ARFGEF1_2-4	2.95	1	1	hsa_circ_0001808	hsa_circ_22297	chr8	68211444	68214701	-1	3258	multiexon	exon	ENSG00000066777	ARFGEF1
chr17_59853762_59858366	Circ_BRIP1_12-14	2.95	1	1	NA	hsa_circ_08050	chr17	59853762	59858366	-1	4605	multiexon	exon	ENSG00000136492	BRIP1
chr4_54292039_54294350	Circ_FIP1L1_12-13	2.95	1	1	hsa_circ_0069748	hsa_circ_06576	chr4	54292039	54294350	1	2312	multiexon	exon	ENSG00000145216	FIP1L1
chr17_45741525_45752148	Circ_KPNB1_8-15	2.95	1	1	hsa_circ_0000780	hsa_circ_14165	chr17	45741525	45752148	1	10624	multiexon	exon	ENSG00000108424	KPNB1
chr19_19990860_20406024	Circ_chr19_19990860_20406024	2.94	NA	NA	NA	NA	chr19	19990860	20406024	1	415165	intergenic	intergenic	NA	NA
chr15_50592986_50601995	Circ_GABPB1_2-6	2.94	1	1	hsa_circ_0003501	hsa_circ_03616	chr15	50592986	50601995	-1	9010	multiexon	exon	ENSG00000104064	GABPB1
chr8_17601113_17613470	Circ_MTUS1_2-3	2.94	1	1	hsa_circ_0083444	hsa_circ_20306	chr8	17601113	17613470	-1	12358	multiexon	exon	ENSG00000129422	MTUS1
chr1_172520652_172526934	Circ_SUCO_2-6	2.94	1	1	hsa_circ_0000160	hsa_circ_24811	chr1	172520652	172526934	1	6283	multiexon	exon	ENSG00000094975	SUCO
chr1_31810022_31821821	Circ_ZCCHC17_4-7	2.94	1	1	hsa_circ_0007249	hsa_circ_10256	chr1	31810022	31821821	1	11800	multiexon	exon	ENSG00000121766	ZCCHC17
chr10_22193451_22218070	Circ_DNAJC1_2-7	2.93	1	1	NA	hsa_circ_20360	chr10	22193451	22218070	-1	24620	multiexon	exon	ENSG00000136770	DNAJC1
chr17_11984673_11999011	Circ_MAP2K4_3-4	2.93	1	1	hsa_circ_0008996	hsa_circ_11852	chr17	11984673	11999011	1	14339	multiexon	exon	ENSG00000065559	MAP2K4
chr17_57157115_57165768	Circ_TRIM37_4-7	2.93	1	1	NA	NA	chr17	57157115	57165768	-1	8654	multiexon	exon	ENSG00000108395	TRIM37
chr5_172359439_172362313	Circ_ERGIC1_8-9	2.92	1	1	hsa_circ_0004004	hsa_circ_30862	chr5	172359439	172362313	1	2875	multiexon	exon	ENSG00000113719	ERGIC1
chr5_14304570_14336836	Circ_TRIO_8-11	2.92	1	1	hsa_circ_0005311	hsa_circ_10190	chr5	14304570	14336836	1	32267	multiexon	exon	ENSG00000038382	TRIO
chr21_42598193_42629253	Circ_BACE2_2-8	2.91	1	1	hsa_circ_0061774	hsa_circ_00693	chr21	42598193	42629253	1	31061	multiexon	exon	ENSG00000182240	BACE2
chr5_133871548_133887899	Circ_JADE2_2-4	2.91	1	1	hsa_circ_0005608	hsa_circ_08129	chr5	133871548	133887899	1	16352	multiexon	exon	ENSG00000043143	JADE2
chr9_33948372_33953472	Circ_UBAP2_12-13	2.91	1	1	hsa_circ_0003496	hsa_circ_32282	chr9	33948372	33953472	-1	5101	multiexon	exon	ENSG00000137073	UBAP2
chr2_97869805_97871872	Circ_ANKRD36_49-52	2.9	NA	NA	NA	NA	chr2	97869805	97871872	1	2068	multiexon	exon	ENSG00000135976	ANKRD36
chr2_215609791_215661841	Circ_BARD1_2-9	2.9	1	1	hsa_circ_0003963	hsa_circ_22385	chr2	215609791	215661841	-1	52051	multiexon	exon	ENSG00000138376	BARD1
chr5_107521818_107684231	Circ_FBXL17_4-6	2.9	1	NA	hsa_circ_0073517	hsa_circ_06646	chr5	107521818	107684231	-1	162414	multiexon	exon	ENSG00000145743	FBXL17
chr11_74500671_74528759	Circ_RNF169_2-4	2.9	1	1	hsa_circ_0006705	hsa_circ_03568	chr11	74500671	74528759	1	28089	multiexon	exon	ENSG00000166439	RNF169
chr3_47079156_47088111	Circ_SETD2_16-18	2.9	1	1	hsa_circ_0005870	hsa_circ_32684	chr3	47079156	47088111	-1	8956	multiexon	exon	ENSG00000181555	SETD2
chr19_21427914_21926914	Circ_chr19_21427914_21926914	2.89	NA	NA	NA	NA	chr19	21427914	21926914	1	499001	intergenic	intergenic	NA	NA
chr4_40596275_40598817	Circ_RBM47_I	2.89	NA	1	NA	NA	chr4	40596275	40598817	-1	2543	intronic	intron	ENSG00000163694	RBM47
chr6_152265308_152265643	Circ_ESR1_4	2.89	1	1	NA	NA	chr6	152265308	152265643	1	336	monoexon	exon	ENSG00000091831	ESR1
chr11_18312989_18313566	Circ_HPS5_16	2.89	1	1	hsa_circ_0000279	hsa_circ_04896	chr11	18312989	18313566	-1	578	monoexon	exon	ENSG00000110756	HPS5
chr14_21825356_21829372	Circ_SUPT16H_16-22	2.89	1	1	hsa_circ_0000522	hsa_circ_14625	chr14	21825356	21829372	-1	4017	multiexon	exon	ENSG00000092201	SUPT16H
chr17_45695716_45696530	Circ_NPEPPS_20-21	2.88	1	1	hsa_circ_0004622	hsa_circ_11082	chr17	45695716	45696530	1	815	multiexon	exon	ENSG00000141279	NPEPPS
chr1_51868107_51874004	Circ_EPS15_15-18	2.87	1	1	hsa_circ_0005567	hsa_circ_31574	chr1	51868107	51874004	-1	5898	multiexon	exon	ENSG00000085832	EPS15
chr12_29904599_29921008	Circ_TMTC1_2-5	2.87	1	1	hsa_circ_0025768	NA	chr12	29904599	29921008	-1	16410	multiexon	exon	ENSG00000133687	TMTC1
chr1_151060666_151090615	Circ_GABPB2_2-9	2.87	NA	1	NA	NA	chr1	151060666	151090615	1	29950	putative_exon	exon	ENSG00000143458	GABPB2
chr22_24698163_24709434	Circ_SPECC1L_3-4	2.86	1	1	hsa_circ_0007312	hsa_circ_12760	chr22	24698163	24709434	1	11272	multiexon	exon	ENSG00000100014; ENSG00000258555	SPECC1L; SPECC1L-ADORA2A
chr17_62289934_62291602	Circ_TEX2_2	2.85	1	1	hsa_circ_0006479	hsa_circ_02610	chr17	62289934	62291602	-1	1669	monoexon	exon	ENSG00000136478	TEX2
chr2_242572332_242573494	Circ_THAP4_2	2.85	1	NA	hsa_circ_0007647	hsa_circ_23349	chr2	242572332	242573494	-1	1163	monoexon	exon	ENSG00000176946	THAP4
chr17_59853762_59871090	Circ_BRIP1_10-14	2.85	1	1	hsa_circ_0045016	hsa_circ_23229	chr17	59853762	59871090	-1	17329	multiexon	exon	ENSG00000136492	BRIP1
chr6_149691045_149700654	Circ_TAB2_3-4	2.85	1	1	hsa_circ_0078200	hsa_circ_22601	chr6	149691045	149700654	1	9610	multiexon	exon	ENSG00000055208	TAB2
chr20_61488747_61490878	Circ_TCFL5_3-4	2.85	1	1	hsa_circ_0006458	hsa_circ_06914	chr20	61488747	61490878	-1	2132	multiexon	exon	ENSG00000101190	TCFL5
chr1_148594397_148755827	Circ_chr1_148594397_148755827	2.84	NA	NA	NA	NA	chr1	148594397	148755827	1	161431	intergenic	intergenic	NA	NA
chr7_72873866_72884813	Circ_BAZ1B_8-13	2.84	1	1	hsa_circ_0004670	hsa_circ_01264	chr7	72873866	72884813	-1	10948	multiexon	exon	ENSG00000009954	BAZ1B
chr1_15964802_15970145	Circ_DDI2_5-6	2.84	1	1	hsa_circ_0000019	hsa_circ_18547	chr1	15964802	15970145	1	5344	multiexon	exon	ENSG00000197312	DDI2
chr11_128993341_129034322	Circ_ARHGAP32_2-4	2.83	1	1	hsa_circ_0007843	hsa_circ_09094	chr11	128993341	129034322	-1	40982	multiexon	exon	ENSG00000134909	ARHGAP32
chr11_68571468_68575106	Circ_CPT1A_3-4	2.83	1	1	hsa_circ_0023276	hsa_circ_32875	chr11	68571468	68575106	-1	3639	multiexon	exon	ENSG00000110090	CPT1A
chr6_152265308_152332929	Circ_ESR1_4-5	2.83	1	1	NA	NA	chr6	152265308	152332929	1	67622	multiexon	exon	ENSG00000091831	ESR1
chr7_158552177_158591763	Circ_ESYT2_2-13	2.82	1	1	hsa_circ_0083213	hsa_circ_18551	chr7	158552177	158591763	-1	39587	multiexon	exon	ENSG00000117868	ESYT2
chr1_21097423_21100103	Circ_HP1BP3_5-6	2.82	1	1	hsa_circ_0005782	hsa_circ_31171	chr1	21097423	21100103	-1	2681	multiexon	exon	ENSG00000127483	HP1BP3
chr10_22002701_22016857	Circ_MLLT10_15-17	2.82	1	1	hsa_circ_0007084	hsa_circ_17280	chr10	22002701	22016857	1	14157	multiexon	exon	ENSG00000078403	MLLT10
chr2_97866071_97873743	Circ_ANKRD36_45-54	2.81	NA	1	NA	hsa_circ_28479	chr2	97866071	97873743	1	7673	multiexon	exon	ENSG00000135976	ANKRD36
chr6_16486203_16753578	Circ_ATXN1_3-7	2.81	1	NA	hsa_circ_0004625	hsa_circ_17347	chr6	16486203	16753578	-1	267376	multiexon	exon	ENSG00000124788	ATXN1
chr11_46098305_46113774	Circ_PHF21A_2-5	2.81	1	1	hsa_circ_0000296	hsa_circ_04915	chr11	46098305	46113774	-1	15470	multiexon	exon	ENSG00000135365	PHF21A
chr15_50878589_50884823	Circ_TRPM7_26-28	2.81	1	1	NA	NA	chr15	50878589	50884823	-1	6235	multiexon	exon	ENSG00000092439	TRPM7
chr11_62606586_62607339	Circ_WDR74_2-4	2.81	1	1	hsa_circ_0005861	NA	chr11	62606586	62607339	-1	754	multiexon	exon	ENSG00000133316	WDR74
chr14_74009754_74040294	Circ_chr14_74009754_74040294	2.8	NA	NA	NA	NA	chr14	74009754	74040294	1	30541	intergenic	intergenic	NA	NA
chr3_32180079_32181858	Circ_GPD1L_3-4	2.79	1	1	NA	hsa_circ_05938	chr3	32180079	32181858	1	1780	multiexon	exon	ENSG00000152642	GPD1L
chr2_128520636_128528578	Circ_WDR33_2-7	2.79	1	1	hsa_circ_0003192	hsa_circ_15506	chr2	128520636	128528578	-1	7943	multiexon	exon	ENSG00000136709	WDR33
chr21_46548317_46554747	Circ_ADARB1_2-3	2.78	1	1	hsa_circ_0005037	hsa_circ_00515	chr21	46548317	46554747	1	6431	multiexon	exon	ENSG00000197381	ADARB1
chr12_50821545_50824353	Circ_LARP4_2-4	2.78	1	NA	hsa_circ_0003664	hsa_circ_23898	chr12	50821545	50824353	1	2809	multiexon	exon	ENSG00000161813	LARP4
chr1_42730786_42776781	Circ_FOXJ3_2-4	2.77	1	NA	hsa_circ_0004416	hsa_circ_14879	chr1	42730786	42776781	-1	45996	multiexon	exon	ENSG00000198815	FOXJ3
chr9_103204188_103204638	Circ_MSANTD3_2	2.76	1	1	hsa_circ_0006388	hsa_circ_04285	chr9	103204188	103204638	1	451	monoexon	exon	ENSG00000066697	MSANTD3
chr4_151719233_151729550	Circ_LRBA_32-34	2.76	1	1	hsa_circ_0004636	hsa_circ_07554	chr4	151719233	151729550	-1	10318	multiexon	exon	ENSG00000198589	LRBA
chr3_65415195_65428524	Circ_MAGI1_8-12	2.75	1	1	hsa_circ_0003540	hsa_circ_27491	chr3	65415195	65428524	-1	13330	multiexon	exon	ENSG00000151276	MAGI1
chr7_148716084_148718239	Circ_PDIA4_2-3	2.75	1	1	hsa_circ_0001766	hsa_circ_02026	chr7	148716084	148718239	-1	2156	multiexon	exon	ENSG00000155660	PDIA4
chr15_32819014_32825569	Circ_RP11-632K20.7_2-5	2.75	NA	NA	NA	NA	chr15	32819014	32825569	-1	6556	multiexon	exon	ENSG00000223509	RP11-632K20.7
chr20_21346059_21349228	Circ_XRN2_25-27	2.75	1	1	hsa_circ_0003298	hsa_circ_11126	chr20	21346059	21349228	1	3170	multiexon	exon	ENSG00000088930	XRN2
chr12_49333438_49334971	Circ_ARF3_2-4	2.74	1	1	hsa_circ_0003770	hsa_circ_03360	chr12	49333438	49334971	-1	1534	multiexon	exon	ENSG00000134287; ENSG00000272822	ARF3; RP11-302B13.5
chr8_98673300_98703416	Circ_MTDH_2-6	2.74	1	1	hsa_circ_0002114	hsa_circ_08221	chr8	98673300	98703416	1	30117	multiexon	exon	ENSG00000147649	MTDH
chr6_170852689_170858201	Circ_PSMB1_2-4	2.74	1	1	hsa_circ_0006107	hsa_circ_02469	chr6	170852689	170858201	-1	5513	multiexon	exon	ENSG00000008018	PSMB1
chr14_53003437_53011089	Circ_TXNDC16_2-6	2.74	1	1	hsa_circ_0031940	hsa_circ_07528	chr14	53003437	53011089	-1	7653	multiexon	exon	ENSG00000087301	TXNDC16
chr4_148775827_148803083	Circ_ARHGAP10_I	2.73	NA	1	NA	NA	chr4	148775827	148803083	1	27257	intronic	intron	ENSG00000071205	ARHGAP10
chr6_157357969_157406039	Circ_ARID1B_I	2.73	NA	1	hsa_circ_0001658	hsa_circ_09793	chr6	157357969	157406039	1	48071	intronic	intron	ENSG00000049618	ARID1B
chr5_60768508_60768864	Circ_ZSWIM6_2	2.73	1	1	hsa_circ_0005399	hsa_circ_28273	chr5	60768508	60768864	1	357	monoexon	exon	ENSG00000130449	ZSWIM6
chr12_69214105_69218431	Circ_MDM2_5-7	2.73	1	1	hsa_circ_0004448	hsa_circ_16090	chr12	69214105	69218431	1	4327	multiexon	exon	ENSG00000135679	MDM2
chr19_50347573_50348149	Circ_PTOV1-AS1_3	2.72	1	NA	NA	hsa_circ_04263	chr19	50347573	50348149	-1	577	monoexon	exon	ENSG00000268006	PTOV1-AS1
chr13_96485181_96489456	Circ_UGGT2_37-38	2.72	1	1	hsa_circ_0008274	hsa_circ_10555	chr13	96485181	96489456	-1	4276	multiexon	exon	ENSG00000102595	UGGT2
chr15_25650608_25660989	Circ_SNHG14_I	2.71	NA	1	hsa_circ_0005147	NA	chr15	25650608	25660989	1	10382	intronic	intron	ENSG00000224078; ENSG00000114062	SNHG14; UBE3A
chr3_50004903_50012825	Circ_RBM6_3-5	2.71	1	1	hsa_circ_0065769	hsa_circ_02996	chr3	50004903	50012825	1	7923	multiexon	exon	ENSG00000004534	RBM6
chr1_8555123_8617582	Circ_RERE_6-11	2.71	1	1	hsa_circ_0006837	hsa_circ_06579	chr1	8555123	8617582	-1	62460	multiexon	exon	ENSG00000142599	RERE
chr8_15508206_15531345	Circ_TUSC3_3-6	2.71	1	1	hsa_circ_0006410	hsa_circ_22483	chr8	15508206	15531345	1	23140	multiexon	exon	ENSG00000104723	TUSC3
chr14_97312432_97327072	Circ_VRK1_4-11	2.71	1	1	NA	NA	chr14	97312432	97327072	1	14641	multiexon	exon	ENSG00000100749	VRK1
chr1_78098800_78107340	Circ_ZZZ3_2-5	2.7	NA	1	hsa_circ_0006395	hsa_circ_09318	chr1	78098800	78107340	-1	8541	putative_exon	exon	ENSG00000036549	ZZZ3
chr17_953290_1003975	Circ_ABR_3-16	2.7	1	1	hsa_circ_0007919	hsa_circ_08009	chr17	953290	1003975	-1	50686	multiexon	exon	ENSG00000159842	ABR
chr2_73659326_73682422	Circ_ALMS1_7-9	2.7	1	1	hsa_circ_0055235	hsa_circ_30486	chr2	73659326	73682422	1	23097	multiexon	exon	ENSG00000116127	ALMS1
chr3_123649949_123667979	Circ_CCDC14_5-11	2.7	1	1	NA	hsa_circ_31260	chr3	123649949	123667979	-1	18031	multiexon	exon	ENSG00000175455	CCDC14
chr12_28458582_28460682	Circ_CCDC91_7-9	2.7	1	1	hsa_circ_0007723	hsa_circ_00886	chr12	28458582	28460682	1	2101	multiexon	exon	ENSG00000123106	CCDC91
chr2_46228543_46237656	Circ_PRKCE_7-10	2.7	1	1	hsa_circ_0004447	hsa_circ_15895	chr2	46228543	46237656	1	9114	multiexon	exon	ENSG00000171132	PRKCE
chr5_135483521_135489852	Circ_SMAD5_2-3	2.7	1	1	hsa_circ_0007930	hsa_circ_22781	chr5	135483521	135489852	1	6332	multiexon	exon	ENSG00000113658	SMAD5
chr12_49854553_49884514	Circ_SPATS2_2-5	2.7	1	1	hsa_circ_0026150	NA	chr12	49854553	49884514	1	29962	multiexon	exon	ENSG00000123352	SPATS2
chr10_21246660_21250708	Circ_NEBL_I	2.69	NA	1	NA	NA	chr10	21246660	21250708	-1	4049	intronic	intron	ENSG00000078114	NEBL
chr2_165548731_165561615	Circ_COBLL1_8-13	2.69	1	1	hsa_circ_0056891	hsa_circ_00684	chr2	165548731	165561615	-1	12885	multiexon	exon	ENSG00000082438	COBLL1
chr14_53558503_53570574	Circ_DDHD1_2-4	2.69	1	1	hsa_circ_0031977	hsa_circ_27476	chr14	53558503	53570574	-1	12072	multiexon	exon	ENSG00000100523	DDHD1
chr16_53189838_53191453	Circ_CHD9_2	2.68	1	1	hsa_circ_0039353	hsa_circ_28162	chr16	53189838	53191453	1	1616	monoexon	exon	ENSG00000177200	CHD9
chr2_128747138_128747440	Circ_SAP130_13	2.68	1	1	hsa_circ_0003525	hsa_circ_13520	chr2	128747138	128747440	-1	303	monoexon	exon	ENSG00000136715	SAP130
chr18_18945988_18983955	Circ_GREB1L_2-7	2.68	1	1	hsa_circ_0003653	hsa_circ_28741	chr18	18945988	18983955	1	37968	multiexon	exon	ENSG00000141449	GREB1L
chr1_21076216_21100103	Circ_HP1BP3_5-10	2.68	1	1	hsa_circ_0000023	hsa_circ_15956	chr1	21076216	21100103	-1	23888	multiexon	exon	ENSG00000127483	HP1BP3
chr5_134076753_134079742	Circ_CAMLG_2-3	2.67	1	1	hsa_circ_0003154	hsa_circ_06157	chr5	134076753	134079742	1	2990	multiexon	exon	ENSG00000164615	CAMLG
chr3_196817783_196846401	Circ_DLG1_13-16	2.67	1	1	hsa_circ_0008583	hsa_circ_16948	chr3	196817783	196846401	-1	28619	multiexon	exon	ENSG00000075711	DLG1
chr2_190656516_190682906	Circ_PMS1_2-5	2.67	1	1	hsa_circ_0001083	hsa_circ_09074	chr2	190656516	190682906	1	26391	multiexon	exon	ENSG00000064933	PMS1
chr11_68363565_68370960	Circ_PPP6R3_19-22	2.67	1	1	hsa_circ_0008391	hsa_circ_29651	chr11	68363565	68370960	1	7396	multiexon	exon	ENSG00000110075	PPP6R3
chr8_18725184_18730243	Circ_PSD3_3-4	2.67	1	1	NA	hsa_circ_14374	chr8	18725184	18730243	-1	5060	multiexon	exon	ENSG00000156011	PSD3
chr12_19615444_19626289	Circ_AEBP2_2-3	2.65	1	1	hsa_circ_0006420	hsa_circ_21263	chr12	19615444	19626289	1	10846	multiexon	exon	ENSG00000139154	AEBP2
chr18_9195549_9221997	Circ_ANKRD12_3-8	2.65	1	1	hsa_circ_0046843	hsa_circ_01115	chr18	9195549	9221997	1	26449	multiexon	exon	ENSG00000101745	ANKRD12
[truncated: 2,150 more rows]
