# Supplementary material for: Luminal breast cancer-specific circular RNAs uncovered by a novel tool for data analysis
Source: Oncotarget. 2018 Feb 19;9(18):14580–96. doi: 10.18632/oncotarget.24522 (PMC5865691; doi:10.18632/oncotarget.24522)
Supplement: Supplementary file 3 [file oncotarget-09-14580-s003.xlsx]

## Sheet: Table_3A_Host_Genes
GO Biological Process
Term	Overlap	P-value	Adjusted P-value	Z-score	Combined Score	Genes
chromatin modification (GO:0016568)	104/475	1.22198e-13	5.06389e-10	-2.4043	79.0185	KDM1A;KDM1B;CASC5;EHMT1;ARID4A;PRDM2;JADE2;ELK4;RPS6KA5;SAP130;SCMH1;SMARCC1;SMARCC2;USP3;VRK1;CHD1L;CDYL;KAT6B;KAT6A;HAT1;KMT2E;SRCAP;KMT2C;BAZ2A;UBR2;PHF21A;MBTD1;ATXN7;SMYD3;BANP;BPTF;MGEA5;CREBBP;SETDB2;SMARCA5;SUPT5H;SMARCA2;ESR1;TDRD3;YEATS2;HNRNPC;RCOR1;EZH2;RERE;KDM5A;KDM5B;SETD2;SETD3;PHF20;CHD9;CHD8;KDM8;CHD7;CHD6;ASH2L;RSF1;CTCF;CHD2;CHD1;CDC73;ING5;UIMC1;DNMT3B;TLK1;WHSC1;JARID2;NCOA1…
DNA repair (GO:0006281)	76/403	7.50497e-08	8.07795e-05	-2.45814	38.3065	DCLRE1B;SMG1;SETD2;OGG1;SMC3;ZFYVE26;CHAF1B;CHAF1A;HERC2;CHEK2;UIMC1;REV3L;POLI;EXO5;TOPBP1;NBN;USP7;SUPT16H;PARP4;USP3;ATRX;REV1;CHD1L;SMC1A;PARP9;BAZ1B;SPIDR;RAD23B;WDR33;NEIL3;RAD51C;MSH2;MSH3;CRY2;DNA2;XRCC6BP1;PARPBP;PSMD14;USP10;XPA;RAD54B;BRIP1;POLR2A;POLD1;UBR5;USP1;RBBP8;TP53BP1;PMS1;BARD1;FANCI;POLQ;UVRAG;FANCL;ERCC6L2;INTS3;EYA3;HUWE1;SMARCA5;RPA1;PALB2;MLH3;TICRR;SETX;POLA1;PPP5C;TAOK…
covalent chromatin modification (GO:0016569)	62/296	5.04927e-08	8.07795e-05	-2.40007	37.4015	KDM5B;SETD2;SETD3;KDM1A;PHF20;KDM1B;KDM8;ARID4A;EHMT1;ASH2L;PRDM2;JADE2;CDC73;ELK4;ING5;RPS6KA5;UIMC1;SAP130;DNMT3B;WHSC1;NCOA1;PRMT5;NCOA2;BRD1;PRMT2;EED;NCOA3;USP3;PRMT3;TET2;VRK1;ASH1L;CDYL;BAZ1B;KAT6B;KAT6A;HAT1;TET3;WAC;KMT2E;PRKAA1;SRCAP;KMT2C;BAZ2A;UBR2;AURKA;ATXN7;SMYD3;MGEA5;CREBBP;KDM4C;EYA3;SETDB2;HUWE1;ELP3;PER2;ASXL1;KANSL1;YEATS2;CARM1;RCOR1;EZH2
histone modification (GO:0016570)	61/293	7.79725e-08	8.07795e-05	-2.39348	37.2988	KDM5B;SETD2;SETD3;KDM1A;PHF20;KDM1B;KDM8;ARID4A;EHMT1;ASH2L;PRDM2;JADE2;CDC73;ELK4;ING5;RPS6KA5;UIMC1;SAP130;WHSC1;NCOA1;PRMT5;NCOA2;BRD1;PRMT2;EED;NCOA3;USP3;PRMT3;TET2;VRK1;ASH1L;CDYL;BAZ1B;KAT6B;KAT6A;HAT1;TET3;WAC;KMT2E;PRKAA1;SRCAP;KMT2C;BAZ2A;UBR2;AURKA;ATXN7;SMYD3;MGEA5;CREBBP;KDM4C;EYA3;SETDB2;HUWE1;ELP3;PER2;ASXL1;KANSL1;YEATS2;CARM1;RCOR1;EZH2
mitotic cell cycle (GO:0000278)	75/404	1.58397e-07	0.000109413	-2.29503	34.3789	LIN54;AHCTF1;CASC5;SMC3;SMC4;PPP1CB;PSMD9;NIPBL;XPO1;PSMD5;CNTRL;PSMD1;WAPAL;MYBL2;CDK5RAP2;RAB2A;NUP214;NUDC;NUP210;USP3;DYRK1A;VRK1;MASTL;SMC1A;PSMA5;RBL2;CLIP1;RBL1;CCNE2;TFDP2;NUP50;MCM3;KIF2C;NUP54;NUP98;DNA2;MCM6;PPP1R12B;SFI1;MAD1L1;SDCCAG8;NUP205;PSMD14;PDS5B;PDS5A;PSMA7;AURKA;PPP2CA;ORC5;ORC4;CCNB1;POLD1;ORC3;CEP70;PSMB1;CEP72;CEP192;PCNT;CLASP1;CLASP2;GINS1;DYNC1H1;RPA1;NUP153;NEDD1;POL…
Golgi vesicle transport (GO:0048193)	47/202	1.58416e-07	0.000109413	-2.21916	33.2424	ATL3;STX16;CUL3;GOSR1;CLTC;HTT;SNX1;SCFD1;CUX1;STX16-NPEPL1;KIF13A;GOLGA1;STX6;VTI1A;TMED2;STX5;TBC1D14;RAB6A;SEC23B;EPS15;SEC31A;RAB2A;SLC30A6;ARFGEF2;MON2;SEC24B;SEC24A;COG6;SORT1;COG5;RAB3IP;COG3;DTNBP1;COG2;ANK3;PUM1;SCAMP1;DNM2;DOPEY2;GOLPH3;RAB31;DNAJC6;KIF16B;TRIP11;ERGIC1;EXOC2;VAMP3
proteolysis involved in cellular protein catabolic process (GO:0051603)	71/391	6.96971e-07	0.000372178	-2.45747	32.7745	USP31;USP32;UBE2D2;FAF1;USP34;KEAP1;UBE3A;IDE;PSMD9;RNF115;PSMD5;PSMD1;LONP2;ARIH1;FBXO7;RNF111;FBXO9;FBXW4;USP8;USP7;USP48;USP42;FBXW7;USP4;USP3;USP45;PPP2R5C;UCHL3;FBXO11;RAD23B;CD2AP;DNAJC3;PSMA5;TOM1L1;CACUL1;PSMD14;UHRF2;CUL5;USP54;USP10;CUL3;CUL2;DERL1;UBR3;UBR2;OMA1;UBR1;PSMA7;AURKA;CCNB1;RNF216;MVB12B;UBR5;PSMB1;USP1;EDEM3;USP25;UBE2I;SMURF2;RHBDD1;WWP1;UBE2G1;CHFR;ITCH;TTC3;UBA2;STT3B;FB…
posttranscriptional regulation of gene expression (GO:0010608)	77/438	7.1849e-07	0.000372178	-2.45379	32.7254	NCKAP1;EIF4E3;CELF1;CDC73;RBM4;MTRF1;CHEK2;TRIM24;FBXO7;CCRN4L;MORC3;FBXW7;USP4;RPS5;USP3;COG3;METTL3;CIRBP;RC3H1;LARP4B;DICER1;GTPBP4;CARHSP1;DNAJC1;CREB1;ASPH;SARNP;MAPKAPK5;IFT46;KHDRBS1;FOXO3;GIGYF2;AURKA;CDC42;EPB41L5;ATXN2;ERBB2;GCN1L1;MAPK1;EIF4B;PTCD3;EEFSEC;BRF1;EIF2AK1;SAMD4A;CNOT10;EIF2AK4;PUM1;QKI;LRPPRC;PUM2;TNRC6C;PER2;SEPSECS;CNOT6;EIF5;RPS6KB1;CNOT1;RNF149;CAPRIN1;GNAQ;CNOT2;AGO2;…
modification-dependent macromolecule catabolic process (GO:0043632)	67/368	1.32312e-06	0.000548301	-2.44362	30.911	USP31;USP32;UBE2D2;FAF1;USP34;UBE3A;PSMD9;RNF115;PSMD5;PSMD1;ARIH1;FBXO7;RNF111;FBXO9;DIS3L2;FBXW4;USP8;USP48;USP7;USP42;FBXW7;USP4;USP3;USP45;PPP2R5C;UCHL3;FBXO11;RAD23B;CD2AP;PSMA5;TOM1L1;CACUL1;CUL5;PSMD14;UHRF2;USP54;USP10;CUL3;CUL2;DERL1;UBR3;UBR2;UBR1;PSMA7;AURKA;CCNB1;RNF216;MVB12B;UBR5;PSMB1;USP1;EDEM3;USP25;UBE2I;SMURF2;RHBDD1;WWP1;UBE2G1;CHFR;ITCH;TTC3;UBA2;STT3B;FBXL5;UBE2K;FBXL4;NFE2L2
mitotic cell cycle phase transition (GO:0044772)	55/277	1.22793e-06	0.000548301	-2.30576	29.1672	LIN54;KDM8;PPP1CB;PSMD9;PSMD5;CHEK2;CNTRL;PSMD1;MYBL2;CDK5RAP2;MASTL;DNM2;PSMA5;LATS1;MELK;LATS2;CCNY;CCNE2;MCM3;MCM6;PPP1R12B;SFI1;CACUL1;SDCCAG8;KHDRBS1;CUL5;PSMD14;CUL3;CUL2;PPM1D;GSPT1;PSMA7;AURKA;ORC5;ORC4;CCNB1;ORC3;CEP70;PSMB1;RBBP8;CEP72;CEP192;PCNT;CLASP1;DYNC1H1;RPA1;NEDD1;POLA1;RPS6KB1;POLE2;ALMS1;FGFR1OP;TUBGCP3;MNAT1;TAF2
ubiquitin-dependent protein catabolic process (GO:0006511)	65/355	1.60786e-06	0.00056503	-2.43143	30.364	USP31;USP32;UBE2D2;FAF1;USP34;UBE3A;PSMD9;RNF115;PSMD5;PSMD1;ARIH1;FBXO7;RNF111;FBXO9;FBXW4;USP8;USP48;USP7;USP42;FBXW7;USP4;USP3;USP45;PPP2R5C;UCHL3;FBXO11;RAD23B;CD2AP;PSMA5;TOM1L1;CACUL1;CUL5;PSMD14;UHRF2;USP54;USP10;CUL3;CUL2;DERL1;UBR3;UBR2;UBR1;PSMA7;AURKA;CCNB1;RNF216;MVB12B;UBR5;PSMB1;USP1;EDEM3;USP25;UBE2I;SMURF2;RHBDD1;WWP1;UBE2G1;CHFR;ITCH;TTC3;STT3B;FBXL5;UBE2K;FBXL4;NFE2L2
cell cycle phase transition (GO:0044770)	55/280	1.63619e-06	0.00056503	-2.2966	28.6802	LIN54;KDM8;PPP1CB;PSMD9;PSMD5;CHEK2;CNTRL;PSMD1;MYBL2;CDK5RAP2;MASTL;DNM2;PSMA5;LATS1;MELK;LATS2;CCNY;CCNE2;MCM3;MCM6;PPP1R12B;SFI1;CACUL1;SDCCAG8;KHDRBS1;CUL5;PSMD14;CUL3;CUL2;PPM1D;GSPT1;PSMA7;AURKA;ORC5;ORC4;CCNB1;ORC3;CEP70;PSMB1;RBBP8;CEP72;CEP192;PCNT;CLASP1;DYNC1H1;RPA1;NEDD1;POLA1;RPS6KB1;POLE2;ALMS1;FGFR1OP;TUBGCP3;MNAT1;TAF2
modification-dependent protein catabolic process (GO:0019941)	66/364	1.79372e-06	0.000571783	-2.43035	30.3506	USP31;USP32;UBE2D2;FAF1;USP34;UBE3A;PSMD9;RNF115;PSMD5;PSMD1;ARIH1;FBXO7;RNF111;FBXO9;FBXW4;USP8;USP7;USP48;USP42;FBXW7;USP4;USP3;USP45;PPP2R5C;UCHL3;FBXO11;RAD23B;CD2AP;PSMA5;TOM1L1;CACUL1;PSMD14;UHRF2;CUL5;USP54;USP10;CUL3;CUL2;DERL1;UBR3;UBR2;UBR1;PSMA7;AURKA;CCNB1;RNF216;MVB12B;UBR5;PSMB1;USP1;EDEM3;USP25;UBE2I;SMURF2;RHBDD1;WWP1;UBE2G1;CHFR;ITCH;TTC3;UBA2;STT3B;FBXL5;UBE2K;FBXL4;NFE2L2
macromolecule methylation (GO:0043414)	39/169	2.09458e-06	0.000619997	-2.33483	28.4677	KMT2E;SETD2;SETD3;KDM1B;KMT2C;EHMT1;ARID4A;PRDM2;ASH2L;BAZ2A;CTCF;GSPT1;PCMT1;DNMT3B;WHSC1;SMYD3;RAB6A;PCMTD1;ATF7IP;PRMT5;PRMT2;EED;SEMA4B;NSUN2;SETDB2;PRMT3;ATRX;METTL3;TET2;ASH1L;TDRD5;FBXO11;CAMKMT;GATAD2A;CARM1;TET3;GNAS;TRMT61B;EZH2
establishment or maintenance of cell polarity (GO:0007163)	28/100	2.67437e-06	0.000738839	-2.20642	26.5249	GSK3B;NCKAP1;DOCK7;FBF1;SYNE2;IGF1R;CDC42;STK11;SNX27;MAP7;CTNNA1;NPHP3;CLASP1;CAP2;CLASP2;ACTR2;MYO9B;FRMD4A;CDC42BPB;MPP7;PTK2;ERBB2IP;DLG1;DLG5;PARD3;KIF2C;AMOTL1;SDCCAG8
protein alkylation (GO:0008213)	27/101	8.23953e-06	0.00200851	-2.27926	23.9696	KMT2E;SETD2;SETD3;KMT2C;EHMT1;ARID4A;ASH2L;BAZ2A;PRDM2;GSPT1;PCMT1;WHSC1;SMYD3;RAB6A;PCMTD1;PRMT5;PRMT2;EED;SETDB2;PRMT3;TET2;ASH1L;FBXO11;CAMKMT;CARM1;TET3;EZH2
protein methylation (GO:0006479)	27/101	8.23953e-06	0.00200851	-2.27645	23.9402	KMT2E;SETD2;SETD3;KMT2C;EHMT1;ARID4A;BAZ2A;PRDM2;ASH2L;GSPT1;PCMT1;WHSC1;SMYD3;RAB6A;PCMTD1;PRMT5;PRMT2;EED;SETDB2;PRMT3;TET2;ASH1L;FBXO11;CAMKMT;CARM1;TET3;EZH2
regulation of translation (GO:0006417)	49/264	2.22139e-05	0.00511414	-2.44003	22.5038	EIF4E3;CELF1;RBM4;MTRF1;RPS5;CIRBP;LARP4B;DNAJC1;SARNP;MAPKAPK5;KHDRBS1;FOXO3;GIGYF2;ATXN2;ERBB2;GCN1L1;MAPK1;EIF4B;PTCD3;EEFSEC;EIF2AK1;SAMD4A;CNOT10;EIF2AK4;PUM1;QKI;LRPPRC;PUM2;TNRC6C;PER2;SEPSECS;CNOT6;EIF5;RPS6KB1;CNOT1;CAPRIN1;CNOT2;AGO2;EIF3H;EIF3E;IARS;CNOT8;EIF3C;LSM14A;CPEB2;EIF4G3;TNRC6A;EIF3B;AARS
histone methylation (GO:0016571)	21/74	3.90174e-05	0.00782014	-2.19936	18.6255	KMT2E;PRMT5;SETD2;SETD3;PRMT2;EED;KMT2C;SETDB2;PRMT3;TET2;EHMT1;ARID4A;ASH2L;BAZ2A;PRDM2;ASH1L;CARM1;TET3;WHSC1;SMYD3;EZH2
cell cycle G2/M phase transition (GO:0044839)	31/139	3.96291e-05	0.00782014	-2.13079	18.0295	KHDRBS1;LIN54;KDM8;PPM1D;AURKA;PPP1CB;CCNB1;CHEK2;CEP70;CNTRL;CEP72;CEP192;MYBL2;PCNT;CLASP1;CDK5RAP2;DYNC1H1;MASTL;DNM2;LATS1;NEDD1;MELK;CCNY;ALMS1;FGFR1OP;TUBGCP3;PPP1R12B;MNAT1;SFI1;TAF2;SDCCAG8
G2/M transition of mitotic cell cycle (GO:0000086)	31/139	3.96291e-05	0.00782014	-2.12823	18.0078	KHDRBS1;LIN54;KDM8;PPM1D;AURKA;PPP1CB;CCNB1;CHEK2;CEP70;CNTRL;CEP72;CEP192;MYBL2;PCNT;CLASP1;CDK5RAP2;DYNC1H1;MASTL;DNM2;LATS1;NEDD1;MELK;CCNY;ALMS1;FGFR1OP;TUBGCP3;PPP1R12B;MNAT1;SFI1;TAF2;SDCCAG8
nucleocytoplasmic transport (GO:0006913)	39/204	8.57919e-05	0.0161601	-2.20945	16.5397	RERE;GSK3B;SMG1;NUP205;CSE1L;HTT;PHAX;PTTG1IP;PIK3R1;GLE1;AKAP13;XPO1;ATXN1;IPO9;RSRC1;TRPS1;XPO6;XPO5;MAPK1;KPNA5;TNPO3;AGFG1;HSPA9;NUP214;UPF2;PDIA3;RANBP17;AXIN1;TSC2;NUP153;THOC2;NEMF;SARNP;CRY2;SRSF4;NUP54;PHIP;NUP98;KPNB1
microtubule cytoskeleton organization (GO:0000226)	44/245	0.000111024	0.0200037	-2.33539	17.0729	DCTN6;DOCK7;HTT;CASC5;SLAIN2;SMC3;CAMSAP2;AURKA;ATXN7;CHEK2;KATNA1;NUSAP1;MAP7;CEP72;MYBL2;CEP192;MARK4;PCNT;DISC1;CLASP1;CDK5RAP2;CLASP2;SS18;DYNC1H1;CEP350;NEK7;SPICE1;AXIN1;KIF24;RANBP9;HAUS6;DICER1;HOOK3;CDC42BPA;SMC1A;EML1;PTK2;CLIP1;PARD3;TBCE;FGFR1OP;CCSER2;KIF2C;TUBGCP3
positive regulation of GTPase activity (GO:0043547)	73/482	0.000118558	0.020471	-2.35271	17.5661	DOCK5;GSK3B;DENND1B;TRIO;FAM13B;DENND1A;GDI2;DOCK7;SNX13;SIPA1L2;ARHGAP5;SIPA1L3;SYDE2;AKAP13;SIPA1L1;HERC2;OPHN1;TBC1D31;HERC1;TBC1D30;PSD3;AGFG1;VAV3;BCAS3;RALBP1;ARHGEF12;AXIN1;ARAP2;TSC2;GAPVD1;ARHGAP10;TBC1D1;DEPDC1B;ACAP2;TBC1D5;RASA1;SPATA13;RASA2;RAPGEF1;PKP4;RAPGEF5;SOS1;SOS2;DOCK1;RABGAP1;ARHGEF28;AGAP1;ASAP1;IQGAP1;ARHGAP12;ABR;FGD4;FGD6;RIC8B;ERBB2;TBC1D14;TBC1D12;ECT2;FARP2;ARFGEF1;A…
positive regulation of GTP catabolic process (GO:0033126)	73/483	0.000125443	0.0207935	-2.35195	17.4818	DOCK5;GSK3B;DENND1B;TRIO;FAM13B;DENND1A;GDI2;DOCK7;SNX13;SIPA1L2;ARHGAP5;SIPA1L3;SYDE2;AKAP13;SIPA1L1;HERC2;OPHN1;TBC1D31;HERC1;TBC1D30;PSD3;AGFG1;VAV3;BCAS3;RALBP1;ARHGEF12;ARAP2;AXIN1;TSC2;GAPVD1;ARHGAP10;TBC1D1;DEPDC1B;ACAP2;TBC1D5;RASA1;SPATA13;RASA2;RAPGEF1;PKP4;RAPGEF5;SOS1;DOCK1;SOS2;RABGAP1;ARHGEF28;AGAP1;ASAP1;IQGAP1;ARHGAP12;ABR;FGD4;RIC8B;FGD6;ERBB2;TBC1D14;TBC1D12;ECT2;FARP2;ARFGEF1;A…
nuclear transport (GO:0051169)	39/209	0.000133849	0.0208431	-2.21054	15.5739	RERE;GSK3B;SMG1;NUP205;CSE1L;HTT;PHAX;PTTG1IP;PIK3R1;GLE1;AKAP13;XPO1;ATXN1;IPO9;RSRC1;XPO6;TRPS1;XPO5;MAPK1;KPNA5;TNPO3;AGFG1;HSPA9;NUP214;UPF2;PDIA3;RANBP17;AXIN1;TSC2;NUP153;THOC2;NEMF;SARNP;CRY2;SRSF4;NUP54;PHIP;NUP98;KPNB1
regulation of gene expression, epigenetic (GO:0040029)	27/122	0.000135802	0.0208431	-2.22219	15.516	KMT2E;FTO;GSK3B;KDM1B;CELF1;ARID4A;EHMT1;UBR2;BAZ2A;CTCF;DNMT3B;ATF7IP;EED;ATRX;SMARCA5;TET2;SIRT5;TDRD5;BAZ1B;ARID1B;GATAD2A;CNOT6;HAT1;TET3;GNAS;CNOT8;EZH2
peptidyl-serine phosphorylation (GO:0018105)	21/84	0.000179104	0.0265074	-2.15891	14.3387	GSK3B;SMG1;MORC3;PRKAA1;CAB39;PRKCE;DYRK1A;STK39;VRK1;STK4;NLK;HIPK3;HIPK2;AURKA;TTBK2;MAPK8;RPS6KA5;MAPK1;RIPK1;PAK2;ATR
negative regulation of DNA metabolic process (GO:0051053)	20/80	0.000252927	0.0361424	-2.14404	13.2746	BMPR2;PARPBP;FBXW7;SMC3;SMC1A;PDS5A;TERF2;GTPBP4;STAG2;RNF169;MSH2;MSH3;ERCC4;CHEK2;UBR5;WAPAL;TRIP12;PPARG;RAD18;ATR
regulation of Ras GTPase activity (GO:0032318)	55/349	0.000339762	0.0404308	-2.32042	14.3176	GSK3B;DENND1B;TRIO;DENND1A;GDI2;DOCK7;ARHGAP5;SYDE2;AKAP13;SIPA1L1;OPHN1;TBC1D31;TBC1D30;AGFG1;VAV3;BCAS3;RALBP1;ARHGEF12;ARAP2;TSC2;ARHGAP10;TBC1D1;ACAP2;TBC1D5;RASA1;SPATA13;RASA2;RAPGEF1;PKP4;RAPGEF5;SOS1;SOS2;EPHA3;RABGAP1;ARHGEF28;AGAP1;ASAP1;IQGAP1;ABR;FGD4;FGD6;ERBB2;TBC1D14;TBC1D12;ECT2;FARP2;ARFGEF1;GRTP1;DENND4C;RAB3IP;MYO9B;PTK2;NF1;GNAS;EZH2
ribonucleoside monophosphate catabolic process (GO:0009158)	53/332	0.000329262	0.0404308	-2.27417	14.0322	CHD8;DDX42;CHD6;OLA1;ATP5C1;IDE;KIF5B;KIF13A;LONP2;DDX17;RALBP1;ABCC5;ATRX;KIF24;CHD1L;PEX1;GTF2F2;VWA8;RAD51C;MSH2;KIF16B;MSH3;DMC1;KIF2C;TOP1;HPRT1;DNA2;KIF20B;DDX6;DDX27;RHOBTB3;DDX21;RAD54B;BRIP1;KATNA1;ATP6V1H;PMS1;BPTF;ATF7IP;POLQ;DYNC1H1;MYO10;ERCC6L2;ABCA3;ATAD2;SMARCA5;MYO9B;SMARCA2;MLH3;DHX29;ATP13A3;ERCC6;MNAT1
purine ribonucleoside monophosphate catabolic process (GO:0009169)	53/332	0.000329262	0.0404308	-2.27172	14.0171	CHD8;DDX42;OLA1;CHD6;ATP5C1;IDE;KIF5B;KIF13A;LONP2;DDX17;RALBP1;ABCC5;ATRX;KIF24;CHD1L;PEX1;GTF2F2;VWA8;RAD51C;MSH2;MSH3;KIF16B;DMC1;KIF2C;TOP1;HPRT1;DNA2;KIF20B;DDX6;DDX27;RHOBTB3;DDX21;RAD54B;BRIP1;KATNA1;ATP6V1H;PMS1;BPTF;ATF7IP;POLQ;DYNC1H1;MYO10;ERCC6L2;ABCA3;ATAD2;SMARCA5;MYO9B;SMARCA2;MLH3;DHX29;ERCC6;ATP13A3;MNAT1
purine nucleoside monophosphate catabolic process (GO:0009128)	53/333	0.000350924	0.0404308	-2.27219	13.9376	CHD8;DDX42;OLA1;CHD6;ATP5C1;IDE;KIF5B;KIF13A;LONP2;DDX17;RALBP1;ABCC5;ATRX;KIF24;CHD1L;PEX1;GTF2F2;VWA8;RAD51C;MSH2;MSH3;KIF16B;DMC1;KIF2C;TOP1;HPRT1;DNA2;KIF20B;DDX6;DDX27;RHOBTB3;DDX21;RAD54B;BRIP1;KATNA1;ATP6V1H;PMS1;BPTF;ATF7IP;DYNC1H1;POLQ;MYO10;ERCC6L2;ABCA3;ATAD2;SMARCA5;MYO9B;SMARCA2;MLH3;DHX29;ERCC6;ATP13A3;MNAT1
regulation of DNA-dependent DNA replication (GO:0090329)	12/34	0.000351233	0.0404308	-2.31945	14.1703	CIZ1;STAG2;FBXW7;CHEK2;ATRX;NBN;SMC3;SMC1A;SENP2;TERF2;TICRR;ILKAP
ribonucleoprotein complex subunit organization (GO:0071826)	29/145	0.000348726	0.0404308	-2.16852	13.1473	DDX6;CELF1;PHAX;KLC1;ATXN2;KIF5B;RBM5;CCRN4L;SRPK2;PRMT5;DYNC1H1;USP4;SCAF11;CIRBP;RC3H1;DICER1;TDRD5;PTBP2;PUM2;TICRR;CLNS1A;SBDS;EIF3H;EIF3E;EIF3C;MRRF;LSM14A;LUC7L2;EIF3B
protein ubiquitination involved in ubiquitin-dependent protein catabolic process (GO:0042787)	16/57	0.000349621	0.0404308	-2.02408	12.2716	SMURF2;UBE3C;HUWE1;WWP1;UBE3A;HERC4;ITCH;HERC3;HECTD1;HERC2;HECTD2;HECW2;KLHL8;UBR5;MDM2;TRIP12
nucleoside monophosphate catabolic process (GO:0009125)	53/335	0.000398133	0.0421806	-2.28227	13.837	CHD8;DDX42;CHD6;OLA1;ATP5C1;IDE;KIF5B;KIF13A;LONP2;DDX17;RALBP1;ABCC5;ATRX;KIF24;CHD1L;PEX1;GTF2F2;VWA8;RAD51C;MSH2;KIF16B;MSH3;DMC1;KIF2C;TOP1;HPRT1;DNA2;KIF20B;DDX6;DDX27;RHOBTB3;DDX21;RAD54B;BRIP1;KATNA1;ATP6V1H;PMS1;BPTF;ATF7IP;DYNC1H1;POLQ;MYO10;ERCC6L2;ABCA3;ATAD2;SMARCA5;MYO9B;SMARCA2;MLH3;DHX29;ATP13A3;ERCC6;MNAT1
ATP catabolic process (GO:0006200)	52/327	0.000404451	0.0421806	-2.26203	13.7142	CHD8;DDX42;OLA1;CHD6;ATP5C1;IDE;KIF5B;KIF13A;LONP2;DDX17;RALBP1;ABCC5;ATRX;KIF24;CHD1L;PEX1;GTF2F2;VWA8;RAD51C;MSH2;MSH3;KIF16B;DMC1;KIF2C;TOP1;DNA2;KIF20B;DDX6;DDX27;RHOBTB3;DDX21;RAD54B;BRIP1;KATNA1;ATP6V1H;PMS1;BPTF;ATF7IP;POLQ;DYNC1H1;MYO10;ERCC6L2;ABCA3;ATAD2;SMARCA5;MYO9B;SMARCA2;MLH3;DHX29;ERCC6;ATP13A3;MNAT1
post-Golgi vesicle-mediated transport (GO:0006892)	21/90	0.000398105	0.0421806	-2.06557	12.2145	SLC30A6;ARFGEF2;MON2;SORT1;RAB3IP;CLTC;DTNBP1;ANK3;SCAMP1;PUM1;DNM2;DOPEY2;SCFD1;GOLPH3;RAB31;KIF16B;DNAJC6;KIF13A;EPS15;EXOC2;VAMP3
histone lysine methylation (GO:0034968)	16/58	0.000411371	0.0421806	-2.06273	12.1977	KMT2E;SETD2;SETD3;KMT2C;SETDB2;TET2;EHMT1;ARID4A;ASH2L;BAZ2A;PRDM2;ASH1L;TET3;WHSC1;SMYD3;EZH2
regulation of DNA replication (GO:0006275)	25/118	0.000417327	0.0421806	-2.12676	12.5516	ATF1;PDS5A;SMC3;IGF1R;PPP2CA;CDC42;TNKS2;CHEK2;WAPAL;NBN;ILKAP;MAP2K4;CIZ1;FBXW7;ATRX;SMC1A;SENP2;TERF2;GTPBP4;TICRR;KITLG;STAG2;PPARG;DNA2;ATR
negative regulation of cell cycle (GO:0045786)	64/430	0.000462092	0.0449448	-2.38444	14.4564	PPP1R13B;PTPRK;SMC3;PKD2;CDC73;PSMD9;STK11;PSMD5;CHEK2;TIMP2;PSMD1;WAPAL;NBN;FBXO7;PRKACB;CDK5RAP2;PRMT2;FBXW7;TSC2;PPP2R5C;SMC1A;TERF2;PSMA5;TOM1L1;LATS1;LATS2;MSH2;KIF20B;MAD1L1;KMT2E;KANK2;KHDRBS1;PRKAA1;PSMD14;CUL5;CAB39;CUL3;CUL2;GIGYF2;PSMA7;AURKA;CCNB1;PSMB1;TP53BP2;MFN2;APBB2;SKIL;BRINP3;BARD1;ZFHX3;INTS3;NR2F2;BMP7;CHFR;TICRR;DLG1;STAG2;TAOK3;RFWD2;RFWD3;MDM2;TRIM37;FGFR2;EZH2
regulation of small GTPase mediated signal transduction (GO:0051056)	43/256	0.000466367	0.0449448	-2.23633	13.1982	TRIO;FAM13B;CUL3;MAPKAP1;DENND1A;GDI2;ARHGAP5;SIPA1L2;SIPA1L3;ARHGAP12;CDC42;SYDE2;ABR;AKAP13;FGD4;SIPA1L1;OPHN1;PSD3;TIMP2;MFN2;SHOC2;ECT2;VAV3;ARFGEF1;ARFGEF2;RALBP1;ARHGEF12;ARAP2;TSC2;MYO9B;GAPVD1;MYO9A;ARHGAP10;ARHGAP32;DEPDC1B;KITLG;RASA1;RASA2;RAPGEF1;NF1;RAPGEF5;SOS1;SOS2
regulation of DNA metabolic process (GO:0051052)	44/265	0.000499537	0.0470473	-2.29974	13.5337	ATF1;GSK3B;BMPR2;PARPBP;KDM1B;PDS5A;SMC3;IGF1R;CDC42;PPP2CA;CCNB1;TNKS2;CHEK2;UBR5;UIMC1;USP1;WAPAL;NBN;ILKAP;MAP2K4;MGEA5;CIZ1;FBXW7;EYA3;ATRX;DEK;SENP2;SMC1A;SPIDR;TERF2;GTPBP4;TICRR;TOM1L1;KITLG;STAG2;RNF169;MSH2;MSH3;ERCC4;PPARG;TRIP12;DNA2;RAD18;ATR
gene expression (GO:0010467)	91/672	0.000588648	0.0494869	-2.24376	13.6035	SMG1;PHAX;ADARB1;EDC3;CCAR1;FARS2;PSMD9;XPO1;MED13;PSMD5;RARS;XPO5;NARS2;PAPOLA;PSMD1;TNPO1;RNF111;RBM5;MKL2;UPF2;NUP214;PRMT5;SUPT16H;RPS5;METTL3;DICER1;MED4;SMC1A;GTF2F2;PSMA5;NCOR2;SARS2;RBL1;PPA2;TFDP2;XRN1;CLNS1A;PPARG;PGR;SRSF4;BDP1;DCP2;GTF3C1;YAP1;DDX6;SF3B3;CTDP1;PSMD14;GTF3C5;PARN;GTF2E1;PSMA7;PPP2CA;RPS15A;POLR2A;PSMB1;DROSHA;SF3B1;SKIL;EIF4B;SMAD2;CREBBP;RNGTT;BRF1;SMURF2;CNOT10;SUPT5…
positive regulation of Ras GTPase activity (GO:0032320)	47/292	0.000597091	0.0494869	-2.25786	12.9205	GSK3B;DENND1B;RABGAP1;TRIO;ARHGEF28;DENND1A;DOCK7;GDI2;IQGAP1;ARHGAP5;SYDE2;AKAP13;ABR;FGD4;FGD6;SIPA1L1;OPHN1;TBC1D31;ERBB2;TBC1D30;TBC1D14;TBC1D12;ECT2;FARP2;VAV3;BCAS3;RALBP1;ARHGEF12;GRTP1;RAB3IP;DENND4C;TSC2;MYO9B;ARHGAP10;TBC1D1;TBC1D5;RASA1;SPATA13;RASA2;RAPGEF1;NF1;GNAS;PKP4;RAPGEF5;SOS1;SOS2;EZH2
DNA alkylation (GO:0006305)	13/42	0.000572051	0.0494869	-2.2606	12.9041	ATF7IP;KMT2E;KDM1B;ATRX;EHMT1;BAZ2A;CTCF;TDRD5;GATAD2A;TET3;DNMT3B;GNAS;EZH2
DNA methylation (GO:0006306)	13/42	0.000572051	0.0494869	-2.25702	12.8837	ATF7IP;KMT2E;KDM1B;ATRX;EHMT1;BAZ2A;CTCF;TDRD5;GATAD2A;TET3;DNMT3B;GNAS;EZH2
multicellular organism growth (GO:0035264)	19/79	0.000538221	0.0494869	-2.1082	12.0316	SLC12A2;STIL;ANKRD11;NCOA3;XPA;DICER1;ZFX;GRHL2;ADD1;GIGYF2;CDC42;TTC8;TNKS2;GPD2;FKBP8;GNAS;ERCC6;PCNT;FGFR2
protein modification by small protein removal (GO:0070646)	21/93	0.000576945	0.0494869	-1.99805	11.2393	OTUD4;USP25;USP8;ZRANB1;USP7;USPL1;USP31;USP42;PSMD14;USP32;USP4;USP10;USP3;USP34;USP45;SENP2;ASXL1;SENP6;ATXN7;UIMC1;USP1
GO Cellular Component
Term	Overlap	P-value	Adjusted P-value	Z-score	Combined Score	Genes
nucleolus (GO:0005730)	269/1653	2.7961e-16	1.49591e-13	-2.21231	108.251	ATF1;KEAP1;EHMT1;PHAX;ADARB1;SMC3;SMC4;ELK4;PNN;CCDC91;SAP130;GPBP1;HABP4;BBX;RNF111;FNBP4;WDHD1;SMARCC1;SMARCC2;EPHA6;SCAF11;COG3;WDR74;MRPS18B;HDGFRP3;MED4;GTPBP4;GCAT;CIRH1A;CLNS1A;SARNP;SPATA13;XRN2;KIF20B;ZNF394;CTBP1;XPA;NOLC1;BAZ2A;SLAIN2;IQGAP1;HIF1A;MTDH;RNF216;CEP70;MIER1;RBM12;RREB1;N4BP1;SRPK2;BARD1;CREBBP;ZRANB1;NFATC3;NFATC2;SMARCA2;PHC3;PBX1;ABTB2;POLA1;MLLT10;PPP5C;STAG2;SPATS2L;C…
nucleoplasm (GO:0005654)	180/1051	1.49153e-12	3.98986e-10	-2.24004	81.0398	ATF1;KDM1A;UBE2D2;CASC5;EHMT1;PHAX;ADARB1;SMC3;CARF;SMC4;CCAR1;PPP1CB;PSMD9;RPS6KA5;PSMD5;CHEK2;SCMH1;PAPOLA;PSMD1;KPNA5;NBN;PRKACB;RNF111;CCRN4L;NUP214;WDHD1;SUPT16H;TLE1;FBXW7;METTL3;DYRK1A;REV1;VRK1;MED4;GTF2F2;PIAS1;CCNE2;KAT6B;KAT6A;HAT1;PGR;SRSF4;MAPKAPK5;NUP98;DNA2;KIF20B;KPNB1;PSMD14;CUL2;XPA;ZBTB1;NRF1;PDS5B;PDS5A;NLK;FOXO3;GTF2E1;HIF1A;PHF21A;ORC5;ORC4;CCNB1;ATXN1;ORC3;MYO6;TP53BP1;SKIL…
cytosol (GO:0005829)	329/2529	1.66495e-08	2.96915e-06	-2.05991	54.114	NCKAP1;TRIO;KEAP1;PHAX;ENO1;SMC3;BACH1;SMC4;CRKL;PSMD9;RNF115;TBK1;OPHN1;PSMD5;HABP4;TRIM24;PSMD1;CPNE3;PRKACB;VPS36;FBXO7;CDK5RAP2;NUP214;MCCC2;PRKCE;MCCC1;COG2;DICER1;GAPVD1;EML1;SULT2B1;INPP4B;CARHSP1;DEPDC1B;PRKAR1B;XRN1;CLNS1A;PARD3;ULK2;NUP98;HPRT1;CTBP1;MAPKAP1;PIK3R3;PIK3R1;NLK;HIF1A;ACMSD;TTBK2;ABR;SNX1;RIC8B;AP5M1;PDCD11;PCBP3;CEP70;MYO6;CEP72;CEP192;PIP5K1C;HMGCLL1;ATG7;SEC31A;CHKB;RAB…
microtubule organizing center (GO:0005815)	75/427	3.27362e-06	0.000437847	-2.34091	33.2289	DCLRE1B;GSK3B;KEAP1;AATF;PKD2;TTC28;CEP128;ZFYVE26;TBC1D31;CSPP1;KIF5B;TBC1D30;KIF13A;CNTRL;ANKRD32;CEP95;PRKACB;CDK5RAP2;SPICE1;HAUS6;MASTL;CLIP1;RILPL1;SPECC1L;TRAF5;MCM3;BIRC6;IFT46;KIF20B;MAD1L1;SDCCAG8;DCTN6;RABGAP1;CTDP1;CEP85L;SLAIN2;PSEN1;CAMSAP2;TTBK2;AURKA;CCNB1;RIC8B;KATNA1;CEP70;CEP72;POC1B;CEP192;DISC1;MARK4;PCNT;CLASP1;CCT4;DYNC1H1;RBM39;ARFGEF2;STIL;ANKRD26;CSNK1A1;CCDC14;CEP350;RA…
nuclear body (GO:0016604)	45/210	4.60983e-06	0.000493252	-2.25254	30.048	FTO;SP100;USPL1;OGG1;ZBTB1;NOLC1;MTDH;GLIS2;RBM4;PNN;ZMYM2;RSRC1;CHEK2;NBN;TOPBP1;RREB1;SKIL;N4BP1;CASP8AP2;MORC3;CREBBP;UBE2I;CPSF6;CSNK1A1;METTL3;DYRK1A;RPA1;HIPK1;SENP2;HIPK3;CHFR;PIAS2;HIPK2;PIAS1;NCOR2;PSPC1;SARNP;TOLLIP;KAT6A;MDM2;CREBRF;WDFY3;EIF3E;CDK13;ATR
centrosome (GO:0005813)	65/360	6.80971e-06	0.000587462	-2.27246	30.3138	DCLRE1B;GSK3B;AATF;TTC28;ZFYVE26;TBC1D31;CSPP1;KIF13A;CNTRL;ANKRD32;CEP95;PRKACB;CDK5RAP2;SPICE1;HAUS6;MASTL;CLIP1;RILPL1;TRAF5;MCM3;IFT46;KIF20B;MAD1L1;SDCCAG8;DCTN6;CTDP1;RABGAP1;CEP85L;SLAIN2;PSEN1;CAMSAP2;AURKA;CCNB1;RIC8B;KATNA1;CEP70;CEP72;POC1B;CEP192;DISC1;PCNT;MARK4;CLASP1;CCT4;DYNC1H1;STIL;ANKRD26;CSNK1A1;CCDC14;CEP350;RAB3IP;SCLT1;HOOK3;PLEKHA7;MIB1;NEDD1;TTC8;RFWD2;ALMS1;FGFR1OP;TUBGC…
PML body (GO:0016605)	22/68	7.68642e-06	0.000587462	-2.01117	25.5281	CASP8AP2;MORC3;SP100;UBE2I;RPA1;HIPK1;SENP2;HIPK3;CHFR;PIAS2;HIPK2;PIAS1;ZMYM2;KAT6A;CHEK2;EIF3E;WDFY3;NBN;TOPBP1;SKIL;N4BP1;ATR
spindle pole (GO:0000922)	19/63	6.95772e-05	0.00465297	-2.12947	20.2032	CTDP1;FBF1;SMC3;EML1;CEP128;LATS1;NEDD1;CCNB1;LATS2;CSPP1;KATNA1;SBDS;POC1B;BIRC6;PKP4;CEP95;CEP85;CEP89;CDK5RAP2
chromosome (GO:0005694)	32/166	0.000544226	0.0323512	-2.15485	14.8839	SETD2;EHMT1;CTCF;PDS5B;PDS5A;SMC3;SMC4;REV3L;NUSAP1;WAPAL;WHSC1;TOPBP1;SMARCC1;SUPT16H;SETDB2;SMARCA5;BAZ1A;ASH1L;SMC1A;BAZ1B;FBXO11;SPIDR;LRPPRC;STAG1;STAG2;MSH2;MSH3;DMC1;TOP1;ZMYND11;RAD18;ATR
GO Molecular Function
Term	Overlap	P-value	Adjusted P-value	Z-score	Combined Score	Genes
ATP binding (GO:0005524)	217/1494	1.78288e-10	1.54041e-07	-2.39971	58.431	TRIO;SMC3;SMC4;RPS6KA5;TBK1;CHEK2;LONP2;PRKACB;EPHB4;DDX17;MCCC2;EPHA6;PRKCE;MCCC1;ACSL3;DICER1;RUNX1;AFG3L2;ADCY9;ULK2;SUCLG2;DNA2;KIF20B;EPHA3;SRCAP;NOLC1;NLK;TTBK2;BRIP1;DHX34;MYO6;TRPM7;PIP5K1C;SRPK2;CDK17;CDK19;CHKB;EIF2AK1;ABCA3;DNAH14;SMARCA5;BRAF;EIF2AK4;SMARCA2;PTK2;SRPK1;SETX;MYO5B;MYO5C;DHX29;CDK13;FARSA;ITM2B;ATR;AARS;SMG1;OLA1;IDE;FARS2;RARS;KIF13A;CCT2;KIF24;BAZ1B;VWA8;ITPKC;RAD51C;…
chromatin binding (GO:0003682)	84/420	1.07343e-09	4.63723e-07	-2.45909	54.3246	RERE;KDM5A;KDM1A;KDM8;CHD7;CHD6;CTCF;SMC3;ELK4;ING5;CHAF1B;NIPBL;CHAF1A;TRIM24;MYBL2;WHSC1;JARID2;MYBL1;NCOA1;NCOA2;PRMT5;WDHD1;BCAS3;SMARCC1;SMARCC2;TLE1;EED;NCOA3;ATRX;VRK1;ASH1L;SMC1A;BAZ1B;TERF2;FOXP1;NCOR2;DNAJC1;RNF169;DMTF1;KAT6A;CRAMP1L;WAC;PPARG;TOP1;BDP1;YAP1;PRKAA1;URI1;SATB2;FOXO3;PHF21A;CUX1;ATXN7;MIER2;POLD1;MIER1;TNRC18;SF3B1;SKIL;SMAD2;CREBBP;EYA3;MBD2;SMARCA5;RPA1;NFATC3;LRWD1;SU…
protein serine/threonine kinase activity (GO:0004674)	82/449	5.97474e-08	1.72073e-05	-2.50595	42.6658	GSK3B;SMG1;TRIO;BMPR2;MAST4;MAST3;MLK4;AKAP13;STK11;EEF2K;SLK;RPS6KA5;TBK1;CHEK2;TLK1;CPNE3;PRKACB;PRKG1;MAP3K4;MAP3K5;MAP2K4;CSNK1G3;CDKL4;PDPK2;PRKCE;DYRK1A;VRK1;VRK2;MASTL;LATS1;MELK;LATS2;ULK2;MAPKAPK5;PRKAA1;XRCC6BP1;ROCK1;CAB39;STK39;STK4;NLK;LTBP1;STK3;TTBK2;AURKA;MAPK9;MAPK8;RPS6KC1;STK38;MAPK1;TRPM7;RIPK1;MARK4;MAPK6;PAK2;SRPK2;CDK17;MAP3K2;CDK19;MAP3K1;NEK4;CSNK1A1;EIF2AK1;NEK7;PHKB;BRA…
ligase activity (GO:0016874)	75/431	1.13635e-06	0.000218254	-2.3991	31.9069	RNF13;UBE3C;UBE3D;UBE2D2;RNF19B;UBE3A;UBE2Z;FARS2;HERC4;HERC3;RNF115;RNF114;HERC2;HERC1;UBE2Q2;RARS;NARS2;TRIM24;ARIH1;RNF111;MCCC2;MCCC1;ACSL3;PIAS2;MID2;PIAS1;SARS2;RNF169;PCCA;NFX1;TRAF3;HECW2;SUCLG2;BIRC6;UHRF2;MYCBP2;GMPS;UBR3;UBR2;UBR1;ZNRF2;HECTD1;RNF216;HECTD2;RNF138;UBR5;ATG7;BARD1;BRAP;UBE2I;SMURF2;FANCL;HUWE1;WWP1;UBE2G1;MARCH7;MARCH6;ACSF3;CHFR;MIB1;ITCH;RFWD2;RNF149;RFWD3;TTC3;MDM2;U…
ubiquitin-protein transferase activity (GO:0004842)	55/279	1.26304e-06	0.000218254	-2.35978	31.3023	RNF10;RNF13;UBE3C;UBE2D2;UBE3A;HERC4;RNF115;HERC3;HERC2;HERC1;UBE2Q2;TRIM24;ARIH1;FBXO7;RNF111;FBXO9;FBXW8;RC3H1;FBXO11;TRAF3;HECW2;TRAF5;BIRC6;UHRF2;CUL3;MYCBP2;UBR3;UBR2;UBR1;ZNRF2;HECTD1;HECTD2;UBR5;BARD1;BRAP;UBE2I;SMURF2;FANCL;HUWE1;WWP1;UBE2G1;MARCH6;CHFR;MIB1;ITCH;RNF149;RFWD2;RFWD3;TTC3;MDM2;TRIM37;TRIP12;FBXL5;UBE2K;TRIM33
helicase activity (GO:0004386)	35/150	5.00765e-06	0.000721102	-2.28546	26.36	DDX6;DDX27;SRCAP;CHD9;CHD8;CHD7;DDX42;CHD6;DDX21;CHD2;DDX60;CHD1;RAD54B;BRIP1;BTAF1;DHX34;ASCC3;NBN;DDX17;DDX58;ERCC6L2;ATRX;SMARCA5;HELZ;DICER1;CHD1L;GTF2F2;SMARCA2;SETX;MCM3;DHX29;RAD54L2;ERCC6;DNA2;MCM6
small conjugating protein binding (GO:0032182)	25/88	6.72447e-06	0.000829991	-2.39908	27.3831	USPL1;ZFAND6;FAF1;IDE;SOBP;HERC2;UBR5;MVB12B;UIMC1;MARK4;VPS36;EPS15;RNF111;CASP8AP2;USP25;ZRANB1;UCHL3;RAD23B;PER2;TOM1L1;RNF169;TOLLIP;CRY2;TAB2;RAD18
protein methyltransferase activity (GO:0008276)	21/72	2.59612e-05	0.00280381	-2.36911	22.9153	KMT2E;PRMT5;SETD2;SETD3;PRMT2;EED;KMT2C;SETDB2;PRMT3;EHMT1;ASH2L;PRDM2;ASH1L;FBXO11;CAMKMT;PCMT1;CARM1;WHSC1;SMYD3;EZH2;PCMTD1
DNA-dependent ATPase activity (GO:0008094)	22/80	3.58561e-05	0.00309797	-2.27389	21.179	POLQ;CHD8;ATRX;CHD6;CHD1L;CHD2;SMARCA2;CHD1;RAD54B;BRIP1;RAD51C;MSH2;MSH3;DMC1;NBN;ERCC6;MCM6;DNA2;TOP1;ASCC3;MNAT1;BPTF
histone binding (GO:0042393)	30/132	3.55222e-05	0.00309797	-2.16008	20.1189	UHRF2;CHD8;BAZ2A;RSF1;CHD2;CHD1;ATAD2B;ING5;CHAF1B;IPO9;UIMC1;TRIM24;TP53BP1;BCAS3;BRD1;SFMBT2;USP3;ATRX;SMARCA5;VRK1;DEK;LRWD1;CDYL;BAZ1B;SMARCA2;CDYL2;TDRD3;CARM1;PHIP;ZMYND11
histone methyltransferase activity (GO:0042054)	17/52	4.6385e-05	0.00364333	-2.36587	21.983	KMT2E;PRMT5;SETD2;SETD3;PRMT2;EED;KMT2C;SETDB2;PRMT3;EHMT1;ASH2L;PRDM2;ASH1L;CARM1;SMYD3;WHSC1;EZH2
ATPase activity (GO:0016887)	63/395	8.30215e-05	0.00584093	-2.42193	20.8958	CHD8;DDX42;CHD6;OLA1;ATP5C1;RSF1;IDE;CHD2;CHD1;KIF5B;KIF13A;LONP2;NBN;ATP7A;DDX17;RALBP1;ABCC5;ATRX;ATP11C;KIF24;PEX1;CHD1L;GTF2F2;VWA8;RAD51C;MSH2;KIF16B;MSH3;DMC1;KIF2C;TOP1;DNA2;MCM6;KIF20B;DDX6;DDX27;RHOBTB3;DDX21;RAD54B;BRIP1;KATNA1;ATP6V1H;ASCC3;ATP9B;ATP9A;PMS1;BPTF;ATF7IP;POLQ;DYNC1H1;MYO10;ERCC6L2;ABCA3;ATAD2;SMARCA5;MYO9B;ATP2B1;SMARCA2;MLH3;DHX29;ERCC6;ATP13A3;MNAT1
zinc ion binding (GO:0008270)	159/1256	9.30609e-05	0.00584093	-2.18646	20.1246	ZNF331;KDM1B;ZMYND8;ZFAND6;RNF19B;EHMT1;PRDM2;JADE2;ZDBF2;NPEPPS;RNF115;RNF114;HERC2;TRIM24;RNF111;AGFG1;MORC3;AGTPBP1;SCAF11;USP3;SLC11A2;RC3H1;FBXO11;MID2;PIAS2;PIAS1;AFG3L2;NEIL3;CLIP1;ZNF91;ACAP2;KAT6B;KAT6A;XRN2;PGR;MATR3;UTRN;KPNB1;KMT2E;ENPEP;ZCCHC6;KMT2C;MYCBP2;AGAP1;UBR3;BAZ2A;UBR2;BAZ2B;UBR1;RLF;PHF21A;DPP3;MBTD1;RAI1;RNF214;ADAMTS13;RNF216;MAN2A1;ADAMTS19;ADAMTS17;UBR5;BPTF;BARD1;BRAP;…
transcription factor binding (GO:0008134)	71/464	9.46447e-05	0.00584093	-2.24581	19.3154	GSK3B;PPP1R13B;SETD3;KDM1A;NAB1;ZMYND8;FAF1;CHD6;KEAP1;PSMD9;MED13;UIMC1;NBN;DIP2C;NCOA1;NCOA2;BCAS3;USP7;TLE1;PRMT2;NCOA3;MED4;RUNX1;NCOR2;CREB1;RBL1;TFDP2;KAT6B;KAT6A;LCOR;PPARG;SP100;CTBP1;HTT;STK4;NLK;HIF1A;ADD1;MED12L;MTDH;MAPK9;PDCD11;NRIP1;TP53BP2;RBBP8;MAPK1;APBB2;TP53BP1;ATG7;BPTF;SMAD2;SPEN;ARNT2;CREBBP;UBE2I;BRF1;PHF12;ESR1;PBX1;NFKB1;HIPK2;PER2;ASXL1;TTC8;YEATS2;CNOT1;ERCC4;CNOT2;UBA2…
enzyme activator activity (GO:0008047)	68/446	0.000145416	0.00837597	-2.38953	19.2822	FAM13B;GDI2;SIPA1L2;ARHGAP5;SIPA1L3;SYDE2;STK11;SIPA1L1;OPHN1;TBC1D31;TBC1D30;TIMP2;ATP7A;MAP3K5;AGFG1;VAV3;BCAS3;RALBP1;ARHGEF12;PRKCE;ARAP2;AHSA2;AXIN1;TSC2;ELMOD3;GAPVD1;TOM1L1;ARHGAP10;TBC1D1;DEPDC1B;DNAJC1;ACAP2;CTAGE5;TBC1D5;RASA1;RASA2;SOS1;PPP1R12B;DOCK1;RABGAP1;PSMD14;CAB39;AGAP1;ASAP1;IQGAP1;STK4;STK3;ARHGAP12;ABR;MAPK9;PITRM1;TBC1D14;TBC1D12;ECT2;PAK2;ARFGEF1;CASP8AP2;GRTP1;TBCD;MYO9B;…
N-methyltransferase activity (GO:0008170)	19/72	0.000188258	0.0101659	-2.19941	16.6623	KMT2E;PRMT5;SETD2;SETD3;PRMT2;SEMA4B;KMT2C;SETDB2;PRMT3;EHMT1;ASH2L;PRDM2;ASH1L;FBXO11;CAMKMT;CARM1;WHSC1;SMYD3;EZH2
S-adenosylmethionine-dependent methyltransferase activity (GO:0008757)	25/113	0.000221135	0.0112389	-2.18375	16.1883	KMT2E;SETD2;SETD3;KMT2C;EHMT1;ASH2L;PRDM2;PCMT1;DNMT3B;SMYD3;WHSC1;PCMTD1;PRMT5;PRMT2;SEMA4B;NSUN2;PRMT3;METTL3;SETDB2;ASH1L;FBXO11;CAMKMT;CARM1;TRMT61B;EZH2
ATPase activity, coupled (GO:0042623)	46/272	0.000235764	0.0113167	-2.32243	17.2164	DDX6;DDX27;CHD8;DDX42;CHD6;ATP5C1;DDX21;CHD2;CHD1;RAD54B;BRIP1;KATNA1;ATP6V1H;LONP2;ASCC3;NBN;ATP7A;ATP9B;ATP9A;BPTF;DDX17;POLQ;RALBP1;MYO10;ERCC6L2;ABCA3;ABCC5;ATRX;ATP11C;MYO9B;CHD1L;ATP2B1;PEX1;GTF2F2;SMARCA2;RAD51C;MSH2;MSH3;DMC1;DHX29;TOP1;ERCC6;DNA2;ATP13A3;MCM6;MNAT1
GTPase activator activity (GO:0005096)	45/265	0.000253395	0.0115228	-2.2566	16.7001	RABGAP1;FAM13B;GDI2;AGAP1;ASAP1;IQGAP1;ARHGAP5;SIPA1L2;SIPA1L3;ARHGAP12;SYDE2;ABR;SIPA1L1;OPHN1;TBC1D31;TBC1D30;TBC1D14;TBC1D12;ECT2;AGFG1;VAV3;ARFGEF1;RALBP1;ARHGEF12;GRTP1;TBCD;AXIN1;ARAP2;TSC2;ELMOD3;MYO9B;GAPVD1;MYO9A;ARHGAP10;TBC1D1;ARHGAP32;DEPDC1B;ACAP2;TBC1D5;GNAQ;RASA1;RASA2;NF1;SOS1;DOCK1
p53 binding (GO:0002039)	16/56	0.000281262	0.0121505	-1.8685	13.5872	GSK3B;USP7;CREBBP;KDM1A;USP10;CHD8;AXIN1;EHMT1;HTT;STK11;RFWD3;MDM2;TRIM24;MAPKAPK5;TP53BP1;BANP
small conjugating protein-specific protease activity (GO:0019783)	19/76	0.000337475	0.0138847	-1.982	13.9557	OTUD4;USP25;USP8;ZRANB1;USP7;USP48;USPL1;USP31;USP42;USP32;USP4;USP10;USP3;USP34;USP45;UCHL3;SENP2;SENP6;USP1
ubiquitin binding (GO:0043130)	19/77	0.000387929	0.015235	-2.03771	14.114	ZRANB1;USPL1;ZFAND6;FAF1;IDE;UCHL3;RAD23B;PER2;TOM1L1;RNF169;UIMC1;CRY2;UBR5;MVB12B;TAB2;MARK4;EPS15;VPS36;RAD18
poly(A)-specific ribonuclease activity (GO:0004535)	7/11	0.000427865	0.0160729	-1.53619	11.6379	CNOT6;PAN3;CNOT1;CNOT2;PARN;CNOT8;CCRN4L
exoribonuclease activity, producing 5'-phosphomonoesters (GO:0016896)	10/25	0.000475315	0.0171114	-2.11999	14.7904	CNOT6;PAN3;CNOT1;CNOT2;XRN2;PARN;CNOT8;DCP2;CCRN4L;DIS3L2
GTPase binding (GO:0051020)	38/221	0.000602885	0.0187147	-2.14882	13.9532	NCKAP1;RABGAP1;ROCK1;CSE1L;MAPKAP1;DOCK7;RHOBTB3;IQGAP1;AKAP13;FGD4;XPO1;IPO9;FGD6;GGA3;RUSC2;XPO6;XPO5;TBC1D30;ERC1;TNPO1;ECT2;TNPO2;RALBP1;RANBP17;RANBP9;BRAF;CDC42BPB;SYTL5;SYTL2;ACAP2;ABI2;KIF16B;MYO5B;RASA1;GNB1;EXOC2;KPNB1;RAB7A
Ran GTPase binding (GO:0008536)	10/26	0.000608696	0.0187147	-2.01245	13.3892	XPO1;IPO9;XPO6;CSE1L;RANBP17;XPO5;RANBP9;TNPO1;TNPO2;KPNB1
small conjugating protein ligase binding (GO:0044389)	33/182	0.00060688	0.0187147	-2.05531	13.346	GSK3B;CUL5;CUL3;FAF1;CUL2;NLK;HIF1A;AURKA;HERC2;POLR2A;CHEK2;MFN2;RIPK1;ARIH1;PRKACB;SMAD2;USP7;FANCL;FBXW7;AXIN1;UBE2G1;SMAD5;PIAS2;PIAS1;ABI2;TRAF3;TOLLIP;TRAF5;MDM2;TRIM37;CACUL1;UBE2K;RAD18
ubiquitin protein ligase binding (GO:0031625)	33/182	0.00060688	0.0187147	-2.04211	13.2603	GSK3B;CUL5;CUL3;FAF1;CUL2;NLK;HIF1A;AURKA;HERC2;POLR2A;CHEK2;MFN2;RIPK1;ARIH1;PRKACB;SMAD2;USP7;FANCL;FBXW7;AXIN1;UBE2G1;SMAD5;PIAS2;PIAS1;ABI2;TRAF3;TOLLIP;TRAF5;MDM2;TRIM37;CACUL1;UBE2K;RAD18
SUMO binding (GO:0032183)	7/12	0.000628157	0.0187147	-1.50636	10.6545	CASP8AP2;USP25;USPL1;HERC2;TOLLIP;SOBP;RNF111
small GTPase binding (GO:0031267)	36/209	0.000805933	0.0232109	-2.09511	12.9305	NCKAP1;RABGAP1;ROCK1;CSE1L;MAPKAP1;DOCK7;RHOBTB3;IQGAP1;AKAP13;FGD4;XPO1;IPO9;FGD6;GGA3;RUSC2;XPO6;XPO5;TBC1D30;ERC1;TNPO1;ECT2;TNPO2;RALBP1;RANBP17;RANBP9;BRAF;CDC42BPB;SYTL5;SYTL2;ACAP2;ABI2;KIF16B;MYO5B;KPNB1;EXOC2;RAB7A
GTPase regulator activity (GO:0030695)	48/310	0.000990174	0.0254617	-2.15848	13.0504	RABGAP1;FAM13B;GDI2;AGAP1;ASAP1;IQGAP1;ARHGAP5;SIPA1L2;SIPA1L3;ARHGAP12;SYDE2;ABR;SIPA1L1;OPHN1;TBC1D31;TBC1D30;TBC1D14;TBC1D12;ECT2;AGFG1;VAV3;ARFGEF1;RALBP1;ARHGEF12;GRTP1;TBCD;ARAP2;AXIN1;TSC2;ELMOD3;MYO9B;CDC42BPB;GAPVD1;CDC42BPA;MYO9A;ARHGAP10;TBC1D1;ARHGAP32;DEPDC1B;ACAP2;TBC1D5;GNAQ;RASA1;RASA2;NF1;SOS1;DOCK1;CPEB2
damaged DNA binding (GO:0003684)	16/64	0.00096767	0.0254617	-1.80313	10.7714	POLQ;OGG1;RPA1;XPA;REV1;RAD23B;NEIL3;MSH2;MSH3;ERCC4;CRY2;RBBP8;POLI;NBN;TP53BP1;RAD18
DNA helicase activity (GO:0003678)	14/51	0.000923634	0.0254617	-1.74313	10.4705	CHD8;ATRX;CHD1L;CHD2;CHD1;RAD54B;SETX;BRIP1;MCM3;ERCC6;DNA2;NBN;MCM6;ASCC3
acetyl-CoA:L-lysine N6-acetyltransferase (GO:0090595)	15/58	0.00103143	0.0254617	-1.69448	10.1223	NCOA1;NCOA2;MGEA5;CREBBP;SRCAP;PHF20;NCOA3;ELP3;CDYL;BAZ1A;KANSL1;KAT6B;KAT6A;SAP130;HAT1
histone acetyltransferase activity (GO:0004402)	15/58	0.00103143	0.0254617	-1.67775	10.0224	NCOA1;NCOA2;MGEA5;CREBBP;SRCAP;PHF20;NCOA3;ELP3;CDYL;BAZ1A;KANSL1;KAT6B;KAT6A;SAP130;HAT1
RNA polymerase II transcription cofactor activity (GO:0001104)	18/78	0.00106417	0.0255401	-1.73436	10.3299	NCOA1;URI1;CREBBP;TLE1;CTBP1;ZMYND8;PHF12;MED4;N4BP2L2;SMARCA2;MED12L;HIPK2;MED13L;MED13;NFIB;CNOT2;RBBP8;TP53BP1
kinase binding (GO:0019900)	68/487	0.00124552	0.0273459	-2.15005	12.8997	GSK3B;FAF1;CLTC;PTPRK;PPP1CB;CHEK2;WWC3;FBXO7;SLC12A7;MAP3K5;GTF2I;CDK5RAP2;MAP2K4;AXIN1;PPP2R5A;ACSL3;LATS1;TOM1L1;MSH2;PRKAR1B;CCNY;CCNE2;TRAF3;PARD3;CRY2;MAPKAPK5;RAD54L2;UTRN;CACUL1;SP100;PRKAA1;CAB39;MAPKAP1;STK39;PARN;AKAP7;IQGAP1;FOXO3;HIF1A;AURKA;PRPSAP1;CDC42;MAPK9;CCNB1;RNF138;STK38;UBQLN1;MAPK1;TBC1D14;MAPK6;PAK2;MAP3K2;SPAG9;BARD1;MAP3K1;ELP2;BRAF;PTK2;PER2;ZC3HC1;POLA1;DLG1;IBTK;NBEA…
nucleoside-triphosphatase regulator activity (GO:0060589)	50/330	0.00119258	0.0273459	-2.11187	12.6157	FAM13B;GDI2;ARHGAP5;SIPA1L2;SIPA1L3;SYDE2;SIPA1L1;TBC1D31;OPHN1;TBC1D30;AGFG1;VAV3;RALBP1;ARHGEF12;AXIN1;AHSA2;ARAP2;TSC2;ELMOD3;GAPVD1;ARHGAP10;TBC1D1;DEPDC1B;DNAJC1;ACAP2;TBC1D5;RASA1;RASA2;SOS1;DOCK1;RABGAP1;AGAP1;ASAP1;IQGAP1;ARHGAP12;ABR;TBC1D14;TBC1D12;ECT2;ARFGEF1;GRTP1;TBCD;MYO9B;CDC42BPB;CDC42BPA;MYO9A;ARHGAP32;GNAQ;NF1;CPEB2
histone-lysine N-methyltransferase activity (GO:0018024)	12/41	0.00132932	0.0273459	-1.77001	10.293	KMT2E;SETD2;SETD3;KMT2C;SETDB2;EHMT1;ASH2L;PRDM2;ASH1L;SMYD3;WHSC1;EZH2
protein-lysine N-methyltransferase activity (GO:0016279)	13/47	0.00131253	0.0273459	-1.76752	10.2785	KMT2E;SETD2;SETD3;KMT2C;SETDB2;EHMT1;ASH2L;PRDM2;ASH1L;CAMKMT;WHSC1;SMYD3;EZH2
exoribonuclease activity (GO:0004532)	10/29	0.001205	0.0273459	-1.7145	10.2116	CNOT6;PAN3;CNOT1;CNOT2;XRN2;PARN;CNOT8;DCP2;CCRN4L;DIS3L2
lysine N-methyltransferase activity (GO:0016278)	13/47	0.00131253	0.0273459	-1.74536	10.1497	KMT2E;SETD2;SETD3;KMT2C;SETDB2;EHMT1;ASH2L;PRDM2;ASH1L;CAMKMT;SMYD3;WHSC1;EZH2
transcription coactivator activity (GO:0003713)	45/291	0.00143528	0.028839	-1.95147	11.3483	KDM5A;YAP1;KMT2E;SP100;SETD3;CBFB;KDM1A;SRCAP;UBE3A;CCAR1;MTDH;DCAF6;GRIP1;PSMD9;MED13;SAP130;NRIP1;TRIM24;MKL2;NCOA1;DDX17;NCOA2;SS18;CREBBP;SMARCC1;SMARCC2;RBPMS;PRMT2;NCOA3;MED4;ZFX;ARID1B;SMARCA2;TDRD3;PIAS2;HIPK2;PIAS1;PER2;ASXL1;CARM1;KAT6A;TBPL1;TRIP11;PPARG;TAF4
phosphatidylinositol binding (GO:0035091)	31/178	0.00154375	0.0303136	-1.85356	10.4484	MAPKAP1;ITPR2;SNX13;ASAP1;SNX11;IQGAP1;PIK3C2B;SNX1;ZFYVE26;SNX27;RPS6KC1;SNX25;FCHO2;VPS36;SNX5;SYT1;MYO10;PHF12;ARAP2;WIPI1;SYTL2;ARHGAP32;GOLPH3;KIF16B;SNX14;PARD3;MITD1;WDFY3;ESYT2;ZCCHC2;PICALM
exonuclease activity (GO:0004527)	17/75	0.00170912	0.032815	-1.67598	9.11947	DCLRE1B;PARN;REXO4;POLA1;CNOT6;PAN3;XRN1;CNOT1;POLD1;CNOT2;XRN2;REV3L;EXO5;CNOT8;DCP2;CCRN4L;DIS3L2
exonuclease activity, active with either ribo- or deoxyribonucleic acids and producing 5'-phosphomonoesters (GO:0016796)	11/37	0.00188159	0.0353412	-1.64294	8.89601	CNOT6;PAN3;CNOT1;CNOT2;XRN2;PARN;EXO5;CNOT8;DCP2;CCRN4L;DIS3L2
RNA polymerase II transcription factor binding transcription factor activity (GO:0001076)	22/112	0.00197275	0.0355095	-1.70533	9.1105	YAP1;SPEN;NCOA1;URI1;CREBBP;TLE1;CTBP1;PHF12;ZMYND8;MED4;N4BP2L2;HIF1A;SMARCA2;MED12L;HIPK2;MED13L;MED13;CREB1;NFIB;CNOT2;RBBP8;TP53BP1
mRNA binding (GO:0003729)	22/112	0.00197275	0.0355095	-1.69788	9.07066	EEFSEC;CPSF6;CELF1;RPS5;MBD2;PARN;CIRBP;RC3H1;ADARB1;HNRNPLL;TSN;PTBP2;RBM4;CARHSP1;ESRP1;TRA2B;AGO2;HNRNPC;CPEB2;LUC7L2;RBM5;CCRN4L
magnesium ion binding (GO:0000287)	32/190	0.00209595	0.0369571	-1.82862	9.76916	PDXK;MAST4;MAST3;FOXK2;ENO1;STK4;NLK;STK3;FARS2;PRPSAP1;STK11;RPS6KA5;STK38;PAPOLA;HACL1;ATP9B;PRKACB;ATP9A;MAP3K5;DIS3L2;SRPK2;REV1;ATP11C;CDC42BPB;CDC42BPA;SRPK1;LATS1;PPM1B;SNRK;PPA2;MSH2;HPRT1
ubiquitin-specific protease activity (GO:0004843)	16/70	0.00214468	0.0370601	-1.51669	7.93704	OTUD4;USP8;USP25;ZRANB1;USP48;USP7;USP42;USP31;USP4;USP10;USP32;USP3;USP45;USP34;UCHL3;USP1
receptor signaling protein serine/threonine kinase activity (GO:0004702)	14/57	0.00226127	0.0383087	-1.52736	7.92761	MAP3K2;MAP3K1;BMPR2;STK39;BRAF;NLK;MLK4;ACVR2A;MAPK9;MAPK8;MAPK1;MAPK6;MAP3K4;MAP3K5
Ras GTPase binding (GO:0017016)	32/193	0.00260008	0.0423863	-1.76063	9.00754	NCKAP1;RABGAP1;ROCK1;CSE1L;MAPKAP1;DOCK7;RHOBTB3;IQGAP1;AKAP13;XPO1;IPO9;RUSC2;XPO6;XPO5;TBC1D30;ERC1;TNPO1;ECT2;TNPO2;RALBP1;RANBP17;RANBP9;CDC42BPB;SYTL5;SYTL2;ACAP2;ABI2;KIF16B;MYO5B;KPNB1;EXOC2;RAB7A
3'-5' exonuclease activity (GO:0008408)	12/45	0.00257223	0.0423863	-1.30466	6.66696	POLA1;CNOT6;PAN3;CNOT1;POLD1;CNOT2;PARN;REV3L;EXO5;CNOT8;CCRN4L;DIS3L2
RNA polymerase II transcription factor binding transcription factor activity involved in negative regulation of transcription (GO:0001191)	10/33	0.00266357	0.0426172	-1.28286	6.55553	SPEN;URI1;CREBBP;TLE1;NFIB;CTBP1;PHF12;ZMYND8;RBBP8;N4BP2L2
RNA polymerase binding (GO:0070063)	8/22	0.00282051	0.0443076	-1.05868	5.41464	PER2;WDHD1;SCAF8;ERBB2;WAC;RPRD1B;SMYD3;CDC73
nuclear hormone receptor binding (GO:0035257)	25/139	0.00290104	0.0447589	-1.59502	7.93906	KDM1A;HIF1A;GRIP1;MED13;UIMC1;NRIP1;NCOA1;DDX17;BCAS3;NCOA2;KDM4C;PRMT2;NCOA3;WIPI1;MED4;PIAS2;PIAS1;PER2;ASXL1;NCOR2;CNOT1;CRY2;PPARG;STRN;TRIP12
OMIM Disease
Term	Overlap	P-value	Adjusted P-value	Z-score	Combined Score	Genes
breast_cancer	8/28	0.000487838	0.0278068	-2.10951	4.35822	BARD1;NQO1;BRIP1;CDH1;CHEK2;PPM1D;ESR1;PALB2

## Sheet: Table_3B_Control_Genes
GO Biological Process
Term	Overlap	P-value	Adjusted P-value	Z-score	Combined Score	Genes
gene expression (GO:0010467)	302/672	3.69682e-12	1.8717e-08	-2.33938	41.6265	RPL5;RPL30;RPL3;VARS;RPL32;RPL31;PARS2;RPL34;HNRNPU;CCNC;RPL9;RPL6;PSMD8;RPS15;LSM10;RPS14;LSM11;RPS19;SNRPD1;RPS18;CLP1;MYC;PSMD3;MAGOH;SNRPD3;RPL37;JUNB;RPS10;RPL39;RPS13;RPS12;RPL23;RPL22;PRKCD;MED8;CDC40;MED7;WDR77;AR;KARS;PPA1;PSME1;CD2BP2;PSME2;RPL24;TFAM;RPL27;RPL26;RPL29;RPL28;SET;AARS2;ANP32A;CSTF2;SUPT4H1;LARS;PCBP1;CSTF1;DHX38;NRBF2;ZNF143;WWTR1;RPL41;UPF3B;UPF3A;NR1D1;HARS2;SNUPN;RPS2…
translation (GO:0006412)	146/264	6.64363e-11	1.68184e-07	-2.36234	36.8484	RPL5;SRP19;RPL30;RPL3;RPL32;RPL31;RPL34;SRP14;RPL10A;RPL9;YARS2;RPL6;RPS15;EEF1B2;RPS14;RPS19;RPL36AL;RPS18;RPL37;RPS10;RPL39;RPS13;RPS12;RPS9;RPS7;EIF1AX;RPL23;SECISBP2;RPL22;MRPS18A;SOX11;RPSA;FTSJ1;MRPS18C;GUF1;RPL24;RPL27;RPL26;RPL29;RPL28;MRPL18;MRPL19;MRPL16;MRPL17;MRPL14;MRPL15;MRPL12;MRPL11;MRPL20;EIF4EBP1;RPL39L;EIF2B4;RPL41;EIF2B2;MRPL27;EIF2AK3;MRPL23;EIF2S2;MRPL24;HARS2;EIF2S1;MRPL21;…
ncRNA metabolic process (GO:0034660)	167/332	7.22642e-10	1.21958e-06	-2.33141	31.7469	TDRKH;POP5;RPL5;MTFMT;POP7;VARS;OSGEPL1;POP4;RPP30;PARS2;RRP1;RTCB;YARS2;C14ORF166;RRP8;TSEN54;RRP9;THG1L;RPS15;RPS14;RPS19;SNRPD1;CLP1;SNRPD3;CPSF3L;TRMT44;NUDT16;DUS4L;RPP38;RARS2;PUS3;RPS7;DIMT1;METTL1;IMP3;TYW3;PUS1;RPSA;UTP11L;QTRTD1;WBP11;FTSJ1;GTPBP3;WDR77;KARS;RRNAD1;PPA1;NHP2;RPP21;SNRPG;GEMIN6;SNRPE;GEMIN7;RPL26;SNRPF;RPP25;SNRPB;AARS2;METTL2A;UTP23;MEPCE;PLD6;OSGEP;RPF1;DEDD2;EMG1;YBEY…
ncRNA processing (GO:0034470)	127/241	1.02821e-08	1.30146e-05	-2.29718	25.8419	POP5;RPL5;MTFMT;POP7;OSGEPL1;POP4;RPP30;RRP1;RTCB;C14ORF166;RRP8;TSEN54;RRP9;THG1L;RPS15;RPS14;RPS19;CLP1;CPSF3L;TRMT44;DUS4L;RPP38;PUS3;RPS7;IMP3;DIMT1;METTL1;PUS1;TYW3;RPSA;UTP11L;QTRTD1;WBP11;FTSJ1;GTPBP3;KARS;RRNAD1;RPP21;NHP2;RPL26;RPP25;METTL2A;UTP23;OSGEP;RPF1;EMG1;YBEY;ERI1;GAR1;PUSL1;TRMT1L;SMAD1;RPP40;USB1;ISG20;C7ORF60;TBL3;LSM6;LAS1L;TRMT12;INTS5;TRMT13;MPHOSPH10;PIN4;INTS6;DUS1L;TRMT…
protein targeting (GO:0006605)	134/273	1.02297e-07	0.000103586	-2.29914	21.0949	SCARB2;SRP19;RPL5;RPL30;RPL3;ARL6IP1;RPL32;RPL31;RPL34;GCC2;GCC1;SRP14;RPL10A;RPL9;TOMM20;RPL6;PEX26;TOMM22;RPS15;CHCHD4;RPS14;RPS19;RPS18;BSG;PMPCA;RPL37;RPS10;RPL39;RPS13;RPS12;RPS9;RPS7;RPL23;RPL22;TOMM34;AIP;RPSA;HGS;CDC37;MYADM;CHMP4B;RPL24;RPL27;RPL26;RPL29;RPL28;TIMM50;SDCBP;SYNGR1;SYNGR2;GRPEL1;GRPEL2;INPP5K;SPTBN1;DNAJC19;FIS1;RPL41;RAB27A;TIMM44;RPS26;TIMM10B;RPS25;EHD3;RPS29;GIPC1;RPL2…
RNA splicing (GO:0008380)	148/313	1.31521e-07	0.000110982	-2.32777	21.197	DBR1;PDCD7;RTCB;HNRNPU;C14ORF166;CCAR2;TSEN54;LSM10;PPP4R2;SNRPD1;CLP1;KHSRP;CWC22;MAGOH;ZNF326;CIR1;SNRPD3;SNRNP35;RBFOX2;THOC1;PRPF4B;THOC3;ZCRB1;WBP11;GTF2F1;CRNKL1;CDC40;JMJD6;THOC6;DDX39A;DDX39B;RRAGC;SRSF2;SNRPG;SNRNP27;SRSF3;PPIE;CD2BP2;GEMIN6;SNRPE;SNRNP25;SRSF5;GEMIN7;SNRPF;SRSF6;SRSF7;SRSF9;SF1;SNRPB;DDX5;RBM8A;CSTF2;DHX35;PCBP1;ZMAT5;CSTF1;DHX38;RBM10;IVNS1ABP;HSPA8;ZRSR2;CPSF7;PRPF38B…
protein localization to organelle (GO:0033365)	174/396	4.88008e-07	0.000352969	-2.34827	18.6667	IPO13;SCARB2;SRP19;RPL5;C11ORF73;RPL30;RPL3;RPL32;IRS1;RPL31;RPL34;GCC2;GCC1;RPL10A;SRP14;RPL9;TOMM20;RPL6;PEX26;TOMM22;IPO5;CHCHD4;RPS15;MTBP;RPS14;RPS19;RPS18;CFL1;DAG1;BCAP29;PMPCA;RPL37;RPS10;RPL39;RPS13;RPS12;RPS9;RPS7;RPL23;RPL22;TINF2;AIP;TOMM34;RPSA;ESCO2;HGS;ZW10;RAB35;CHMP4B;TXNIP;RPL24;RPL27;RPL26;RPL29;RPL28;TNKS;TIMM50;PPP3R1;GRPEL1;RAD21;TTC21B;DVL1;GRPEL2;DRD1;ATP6V1D;DNAJC19;FIS1;…
establishment of protein localization to organelle (GO:0072594)	136/292	7.97214e-07	0.000504537	-2.2741	17.2646	IPO13;SCARB2;SRP19;RPL5;C11ORF73;RPL30;RPL3;RPL32;RPL31;RPL34;GCC2;GCC1;SRP14;RPL10A;RPL9;TOMM20;RPL6;PEX26;TOMM22;IPO5;RPS15;CHCHD4;RPS14;RPS19;RPS18;CFL1;DAG1;PMPCA;RPL37;RPS10;RPL39;RPS13;RPS12;RPS9;RPS7;RPL23;RPL22;TOMM34;AIP;RPSA;HGS;CHMP4B;RPL24;TXNIP;RPL27;RPL26;RPL29;RPL28;COX18;TIMM50;PPP3R1;GRPEL1;GRPEL2;DRD1;DNAJC19;FIS1;MOAP1;JUN;RPL41;TGFB1;TGFB3;TIMM44;SNUPN;RPS26;TIMM10B;RPS25;RPS2…
RNA splicing, via transesterification reactions (GO:0000375)	94/184	2.22875e-06	0.0012538	-2.21269	14.7843	ISY1;DBR1;CELF3;HNRNPU;YBX1;PQBP1;SNRPD1;CLP1;KHSRP;CWC22;MAGOH;SNRPD3;RBM17;NCBP2;PRPF4B;TFIP11;GTF2F1;CRNKL1;CDC40;DDX39A;DDX39B;NHP2L1;SYF2;FRG1;SRSF2;SNRPG;SRSF3;PPIE;CD2BP2;GEMIN6;HNRNPH2;SNRPE;SRSF5;DNAJC8;GEMIN7;SNRPF;SRSF6;SRSF7;SLU7;SRSF9;SF1;RBM22;SNRPB;SF3B4;SF3B5;DDX5;RBM8A;DGCR14;WBP4;CSTF2;PABPN1;POLR2B;DHX35;PCBP1;POLR2C;POLR2D;POLR2E;CSTF1;DHX38;POLR2F;SNRPB2;POLR2G;POLR2H;DCPS;PO…
single-organism cellular localization (GO:1902580)	203/496	2.73201e-06	0.00132456	-2.30388	15.2671	IPO13;RPL5;RPL30;RPL3;ARL6IP1;RPL32;RPL31;RPL34;GCC2;GCC1;ABCA12;FNBP1L;RPL9;RPL6;PEX26;UXT;RPS15;RPS14;ZFYVE27;SYNGAP1;RPS19;SCP2;RPS18;BSG;DAG1;RPL37;GOLGA7;RPS10;RPL39;RPS13;RPS12;MAP1S;RPL23;RPL22;MAP1B;RPL24;TXNIP;RPL27;RPL26;RPL29;RPL28;BLZF1;SNX3;BLOC1S5;PPP3R1;BLOC1S6;RHOT1;GRPEL1;GRPEL2;INPP5K;APOE;SPTBN1;FIS1;JUN;RPL41;RAB27A;SNUPN;RPS26;RPS25;EHD2;EHD3;RPS29;RPL27A;RPS23;RPAIN;PPP1R10;…
establishment of protein localization to membrane (GO:0090150)	110/229	2.99031e-06	0.00132456	-2.19721	14.5602	SRP19;RPL5;RPL30;RPL3;ARL6IP1;RPL32;RPL31;RPL34;GCC2;SRP14;RPL10A;RPL9;RPL6;PEX26;TOMM22;RPS15;RPS14;RPS19;RPS18;BSG;RPL37;GOLGA7;RPS10;RPL39;RPS13;RPS12;RPS9;RPS7;RPL23;RPL22;RPSA;ATP1B1;OXA1L;MYADM;CHMP4B;RPL24;RPL27;RPL26;RPL29;RPL28;BLZF1;COX18;SDCBP;TSPAN5;INPP5K;SPTBN1;S100A10;PACSIN1;MOAP1;RPL41;RPS26;RPS25;EHD3;RPS29;RPL27A;REEP2;SRPRB;RPS23;SRPR;RPS4X;SEC61G;SEC61B;HSP90AA1;ANXA2;SSR4;TE…
mRNA catabolic process (GO:0006402)	96/193	4.14442e-06	0.00132456	-2.21978	14.7098	RPL5;RPL30;RPL3;RNH1;RPL32;RPL31;RPL34;SMG9;SMG7;RPL10A;RPL9;RPL6;SMG6;RPS4X;RPS15;RPS14;ZFP36;RPS19;RPS18;KHSRP;MAGOH;TNKS1BP1;NUDT16;RPL37;PELO;RPS10;RPL39;RPS13;RPS12;RPS9;ZHX2;RPS7;NCBP2;RPL23;RPL22;RPL13A;RPSA;RPS3A;SUPV3L1;PAPD5;TUT1;RPL24;RPL27;DXO;RPL26;RPL29;RPL28;WIBG;RPL10;RBM8A;RPL11;RPL36A;ZFP36L2;ZFP36L1;EXOSC6;EXOSC5;EXOSC4;ERI1;EXOSC9;EXOSC8;POLR2D;RPL13;POLR2G;RPL15;RPS27A;EXOSC3…
RNA splicing, via transesterification reactions with bulged adenosine as nucleophile (GO:0000377)	90/177	4.18909e-06	0.00132456	-2.1928	14.531	ISY1;DBR1;CELF3;HNRNPU;YBX1;PQBP1;SNRPD1;CLP1;CWC22;MAGOH;SNRPD3;RBM17;NCBP2;PRPF4B;TFIP11;GTF2F1;CRNKL1;CDC40;DDX39A;DDX39B;NHP2L1;SYF2;FRG1;SRSF2;SNRPG;CD2BP2;SRSF3;PPIE;HNRNPH2;GEMIN6;SNRPE;SRSF5;DNAJC8;GEMIN7;SNRPF;SRSF6;SRSF7;SLU7;SF1;SRSF9;RBM22;SNRPB;SF3B4;SF3B5;DDX5;RBM8A;DGCR14;CSTF2;WBP4;PABPN1;POLR2B;PCBP1;POLR2C;DHX35;POLR2D;POLR2E;CSTF1;DHX38;POLR2F;POLR2G;SNRPB2;POLR2H;POLR2J;DCPS;S…
mRNA splicing, via spliceosome (GO:0000398)	90/177	4.18909e-06	0.00132456	-2.19021	14.5138	ISY1;DBR1;CELF3;HNRNPU;YBX1;PQBP1;SNRPD1;CLP1;CWC22;MAGOH;SNRPD3;RBM17;NCBP2;PRPF4B;TFIP11;GTF2F1;CRNKL1;CDC40;DDX39A;DDX39B;NHP2L1;SYF2;FRG1;SRSF2;SNRPG;CD2BP2;SRSF3;PPIE;HNRNPH2;GEMIN6;SNRPE;SRSF5;DNAJC8;GEMIN7;SNRPF;SRSF6;SRSF7;SLU7;SF1;SRSF9;RBM22;SNRPB;SF3B4;SF3B5;DDX5;RBM8A;DGCR14;CSTF2;WBP4;PABPN1;POLR2B;PCBP1;POLR2C;DHX35;POLR2D;POLR2E;CSTF1;DHX38;POLR2F;POLR2G;SNRPB2;POLR2H;POLR2J;DCPS;S…
cotranslational protein targeting to membrane (GO:0006613)	64/110	4.25596e-06	0.00132456	-2.07715	13.7646	RPL5;SRP19;RPL30;RPL3;ARL6IP1;RPL32;RPL31;RPL34;SRPR;SRP14;RPL10A;RPL9;RPL6;RPS15;RPS4X;RPS14;RPS19;RPS18;SEC61G;SEC61B;RPL37;RPS10;RPL39;RPS13;RPS12;RPS9;RPS7;SSR4;RPL23;SSR2;RPL22;SSR3;RPL13A;RPS3A;RPSA;SRP9;DDOST;RPL24;RPL27;RPL26;RPL29;RPL28;RPL10;RPL11;RPL36A;RPL13;RPL15;RPS27A;RPL17;SEC11C;RPL41;RPL35A;SRP68;RPS26;RPS25;SPCS3;SPCS2;SPCS1;RPS29;RPL27A;SRPRB;FAU;RPL26L1;RPS23
protein localization to membrane (GO:0072657)	126/276	4.3207e-06	0.00132456	-2.24932	14.9055	RPL5;SRP19;RPL30;RPL3;ARL6IP1;RPL32;RPL31;RPL34;GCC2;RPL10A;ABCA12;SRP14;RPL9;RPL6;PEX26;TOMM22;RPS15;RPS14;ZFYVE27;SYNGAP1;RPS19;SCP2;RPS18;BSG;RPL37;GOLGA7;RPS10;RPL39;RPS13;RPS12;RPS9;RPS7;RPL23;RPL22;RPSA;ATP1B1;HGS;DOK7;MYADM;CHMP4B;RPL24;RPL27;RPL26;RPL29;RPL28;BLZF1;SDCBP;BAG4;DVL1;INPP5K;APOE;SPTBN1;PACSIN1;RPL41;HPS6;RPS26;RPS25;EHD2;EHD3;CDK5;DLG4;RPS29;RPL27A;REEP2;CPE;SRPRB;FGF13;RPS2…
mRNA processing (GO:0006397)	168/397	4.44747e-06	0.00132456	-2.34786	15.5585	DBR1;AHCYL1;POP4;HNRNPU;CCAR2;TSEN54;LSM10;ALKBH5;ZFP36;LSM11;PPP4R2;SNRPD1;CLP1;KHSRP;CWC22;MAGOH;ZNF326;CIR1;SNRPD3;SNRNP35;CMTR2;RBFOX2;APLP1;THOC1;SSU72;PRPF4B;THOC3;ZCRB1;GTF2F1;WBP11;CRNKL1;CDC40;JMJD6;THOC6;DDX39A;DDX39B;PDE12;SRSF2;SNRPG;SNRNP27;SRSF3;PPIE;CD2BP2;GEMIN6;SNRPE;SNRNP25;SRSF5;GEMIN7;SNRPF;SRSF6;SRSF7;SRSF9;SF1;SNRPB;DDX5;RBM8A;CSTF2;DHX35;PCBP1;ZMAT5;SMN2;CSTF1;DHX38;SMN1;RB…
SRP-dependent cotranslational protein targeting to membrane (GO:0006614)	63/108	4.73461e-06	0.00133174	-2.06353	13.6632	RPL5;SRP19;RPL30;RPL3;RPL32;RPL31;RPL34;SRPR;SRP14;RPL10A;RPL9;RPL6;RPS15;RPS4X;RPS14;RPS19;RPS18;SEC61G;SEC61B;RPL37;RPS10;RPL39;RPS13;RPS12;RPS9;RPS7;SSR4;RPL23;SSR2;RPL22;SSR3;RPL13A;RPSA;RPS3A;SRP9;DDOST;RPL24;RPL27;RPL26;RPL29;RPL28;RPL10;RPL11;RPL36A;RPL13;RPL15;RPS27A;RPL17;SEC11C;RPL41;RPL35A;SRP68;RPS26;SPCS3;RPS25;SPCS2;SPCS1;RPS29;RPL27A;SRPRB;FAU;RPL26L1;RPS23
protein targeting to ER (GO:0045047)	64/111	5.29772e-06	0.0014117	-2.06889	13.578	RPL5;SRP19;RPL30;RPL3;RPL32;RPL31;RPL34;SRPR;SRP14;RPL10A;RPL9;RPL6;RPS4X;RPS15;RPS14;RPS19;RPS18;SEC61G;SEC61B;RPL37;RPS10;RPL39;RPS13;RPS12;RPS9;RPS7;SSR4;RPL23;SSR2;RPL22;SSR3;RPL13A;RPS3A;RPSA;SRP9;DDOST;CHMP4B;RPL24;RPL27;RPL26;RPL29;RPL28;RPL10;RPL11;RPL36A;RPL13;RPL15;RPS27A;RPL17;SEC11C;RPL41;RPL35A;SRP68;RPS26;RPS25;SPCS3;SPCS2;SPCS1;RPS29;RPL27A;SRPRB;FAU;RPL26L1;RPS23
RNA catabolic process (GO:0006401)	105/220	6.1628e-06	0.00156011	-2.22027	14.3496	RPL5;RPL30;RPL3;RNH1;RPL32;RPL31;RPL34;RPL10A;RPL9;RPL6;RPS15;RPS14;ZFP36;RPS19;RPS18;KHSRP;MAGOH;NUDT16;RPL37;PELO;RPS10;RPL39;RPS13;RPS12;RPS9;RPS7;RPL23;RPL22;RPSA;RPL24;RPL27;DXO;RPL26;RPL29;RPL28;RNASEH2C;RNASEH2A;RBM8A;ZFP36L2;DEDD2;ZFP36L1;ERI1;RPL41;LSM1;UPF3B;UPF3A;LSM5;LSM4;LSM3;LSM2;RPS26;PAN2;ISG20;RPS25;LSM7;LSM6;RPS29;RPL27A;AGO1;CNOT3;HNRNPD;DCP1A;RPS23;DCP1B;FEN1;SMG9;SMG7;SMG6;RP…
protein targeting to membrane (GO:0006612)	81/156	6.90166e-06	0.00166396	-2.15346	13.779	RPL5;SRP19;RPL30;RPL3;ARL6IP1;RPL32;RPL31;RPL34;SRPR;SRP14;RPL10A;RPL9;RPL6;PEX26;RPS15;RPS4X;RPS14;RPS19;RPS18;SEC61G;BSG;SEC61B;RPL37;RPS10;RPL39;RPS13;RPS12;RPS9;RPS7;ANXA2;SSR4;TESC;RPL23;SSR2;RPL22;SSR3;RPL13A;RPSA;RPS3A;SRP9;DDOST;PACS2;PEX5;MYADM;CHMP4B;RPL24;RPL27;RPL26;GAS6;RPL29;RPL28;RPL10;RPL11;RPL36A;NKD2;SDCBP;RPL13;INPP5K;RPL15;RPS27A;RPL17;SPTBN1;SEC11C;PEX16;RPL41;PEX19;RPL35A;SR…
protein localization to endoplasmic reticulum (GO:0070972)	66/118	8.04039e-06	0.00185039	-2.06025	12.9638	RPL5;SRP19;RPL30;RPL3;RPL32;RPL31;RPL34;SRPR;SRP14;RPL10A;RPL9;RPL6;RPS15;RPS4X;RPS14;RPS19;RPS18;SEC61G;BCAP29;SEC61B;RPL37;RPS10;RPL39;RPS13;RPS12;RPS9;RPS7;SSR4;RPL23;SSR2;RPL22;SSR3;RPL13A;RPSA;RPS3A;SRP9;DDOST;CHMP4B;RPL24;RPL27;RPL26;RPL29;RPL28;RPL10;RPL11;RPL36A;RPL13;RPL15;RPS27A;RPL17;SEC11C;PEX16;RPL41;RPL35A;SRP68;RPS26;RPS25;SPCS3;SPCS2;SPCS1;RPS29;RPL27A;SRPRB;FAU;RPL26L1;RPS23
nuclear-transcribed mRNA catabolic process (GO:0000956)	90/183	1.1435e-05	0.0024951	-2.1618	12.9566	RPL5;RPL30;RPL3;RPL32;RPL31;RPL34;SMG9;SMG7;RPL10A;RPL9;RPL6;SMG6;RPS4X;RPS15;RPS14;ZFP36;RPS19;RPS18;MAGOH;TNKS1BP1;RPL37;PELO;RPS10;RPL39;RPS13;RPS12;RPS9;RPS7;NCBP2;RPL23;RPL22;RPL13A;RPSA;RPS3A;PAPD5;TUT1;RPL24;RPL27;DXO;RPL26;RPL29;RPL28;WIBG;RPL10;RBM8A;RPL11;RPL36A;ZFP36L2;ZFP36L1;EXOSC6;EXOSC5;EXOSC4;ERI1;EXOSC9;EXOSC8;POLR2D;RPL13;POLR2G;RPL15;RPS27A;EXOSC3;RPL17;DCPS;EXOSC2;EIF4E;PAIP1;…
tRNA metabolic process (GO:0006399)	76/146	1.22091e-05	0.0024951	-2.1948	13.1544	TRMU;POP5;MTFMT;MOCS3;POP7;VARS;OSGEPL1;TSEN15;PARS2;POP4;RPP30;RTCB;WDR4;C14ORF166;YARS2;TSEN54;THG1L;CLP1;TRMT44;DUS4L;RPP38;RARS2;PUS3;METTL1;MARS2;PUS1;TYW3;ELAC2;TRPT1;DARS2;QTRTD1;QRSL1;FTSJ1;GTPBP3;DUS2;CTU2;CTU1;KARS;PPA1;RPP21;RPP25;EEF1E1;TSEN34;TRUB2;AARS2;METTL2A;URM1;HSD17B10;LAGE3;OSGEP;LARS;LCMT2;IARS2;HARS;VARS2;PUSL1;RPP14;TRMT1L;YARS;SSB;TRMT10C;RPP40;GATC;TPRKB;TRMT1;HARS2;WARS…
establishment of protein localization to endoplasmic reticulum (GO:0072599)	64/115	1.23202e-05	0.0024951	-2.046	12.2625	RPL5;SRP19;RPL30;RPL3;RPL32;RPL31;RPL34;SRPR;SRP14;RPL10A;RPL9;RPL6;RPS4X;RPS15;RPS14;RPS19;RPS18;SEC61G;SEC61B;RPL37;RPS10;RPL39;RPS13;RPS12;RPS9;RPS7;SSR4;RPL23;SSR2;RPL22;SSR3;RPL13A;RPSA;RPS3A;SRP9;DDOST;CHMP4B;RPL24;RPL27;RPL26;RPL29;RPL28;RPL10;RPL11;RPL36A;RPL13;RPL15;RPS27A;RPL17;SEC11C;RPL41;RPL35A;SRP68;RPS26;RPS25;SPCS3;SPCS2;SPCS1;RPS29;RPL27A;SRPRB;FAU;RPL26L1;RPS23
regulation of protein ubiquitination (GO:0031396)	100/212	1.4702e-05	0.00286293	-2.22806	13.0473	UBE2D1;PARK7;FBXO22;CLU;UBE2L3;PSMD8;RASSF1;CDC26;PSMD3;CDC27;STRA13;FBXO5;BTRC;SOX4;ARRDC4;DAXX;FBXO2;UBE2E1;TICAM1;PSME1;PSME2;ANAPC5;NHLRC1;TRIB3;ANAPC1;VPS28;TSPYL5;PSMD10;PSMD12;CCDC23;PSMD13;BCL10;HSPBP1;ANAPC10;ANAPC11;NDFIP2;HSPA5;WFS1;SIAH2;PLK1;ISG15;SMAD7;AIMP2;CDK5;UBE2S;CDC16;CDK2;SPRTN;UBE2N;CDK1;PIN1;FGFR3;WDR48;UBXN1;ARRB1;ARRB2;BMI1;HERPUD1;UFL1;SUFU;RIPK2;SPHK1;COMMD1;TOPORS;PSM…
macromolecular complex disassembly (GO:0032984)	74/142	1.53392e-05	0.00287639	-2.15124	12.5874	RPL5;RPL30;RPL3;RPL32;RPL31;RPL34;RPL10A;RPL9;RPL6;RPS4X;RPS15;RPS14;RPS19;RPS18;CFL2;STMN1;CFL1;EIF2D;DENR;RPL37;RPS10;RPL39;RPS13;RPS12;RPS9;RPS7;RPL23;RPL22;RPL13A;RPS3A;RPSA;TFIP11;DDIT4;RPL24;RPL27;RPL26;RPL29;MTRF1L;RPL28;NAPA;SMARCD2;SMARCD3;SET;RPL10;RPL11;RPL36A;MTIF2;MTIF3;HDAC6;ICT1;MICAL1;RPL13;RPL15;RPS27A;RPL17;SMARCE1;MCTS1;HSPA8;RPL41;MICAL3;HMGA1;MICAL2;DSTN;RPL35A;PEX14;VIL1;RPS…
rRNA processing (GO:0006364)	65/120	2.0074e-05	0.0036298	-2.13544	11.9982	RPL5;POP4;SUV39H1;RRP1;TFB1M;RRP8;RRP9;RPS15;RPS14;RPSAP58;RPS19;UTP14C;UTP15;WDR36;RPS7;NSUN4;IMP3;DIMT1;DDX56;RPSA;UTP11L;WBP11;NSA2;RRNAD1;PAPD5;FRG1;NHP2;NAF1;RPL26;RNASEL;RPL11;UTP23;TSR3;HEATR1;NOL8;RBFA;RPF1;NOL6;EXOSC6;EXOSC5;EMG1;EXOSC4;YBEY;ERI1;EXOSC9;EXOSC8;GAR1;EXOSC3;EXOSC2;NOP56;UTP6;CDKN2A;KRR1;RPL35A;GTF2H5;ISG20;C7ORF60;TBL3;LSM6;LAS1L;TSR2;MPHOSPH10;PIN4;NOP10;MPHOSPH6
rRNA metabolic process (GO:0016072)	67/126	2.35061e-05	0.00406451	-2.14199	11.7926	RPL5;POP4;SUV39H1;RRP1;TFB1M;RRP8;RRP9;RPS15;RPS14;RPSAP58;RPS19;UTP14C;UTP15;WDR36;RPS7;NSUN4;IMP3;DIMT1;DDX56;RPSA;UTP11L;WBP11;NSA2;RRNAD1;PAPD5;FRG1;NHP2;NAF1;RPL26;RNASEL;UTP23;TSR3;HEATR1;RPL11;NOL8;RBFA;RPF1;NOL6;DEDD2;EXOSC6;EXOSC5;EMG1;EXOSC4;YBEY;ERI1;EXOSC9;EXOSC8;GAR1;EXOSC3;EXOSC2;NOP56;UTP6;NIFK;CDKN2A;KRR1;RPL35A;GTF2H5;ISG20;TBL3;C7ORF60;LSM6;LAS1L;TSR2;MPHOSPH10;PIN4;NOP10;MPHOSP…
tRNA processing (GO:0008033)	56/98	2.40836e-05	0.00406451	-2.0814	11.4591	TRMU;POP5;MTFMT;MOCS3;POP7;OSGEPL1;TSEN15;RPP30;POP4;RTCB;WDR4;C14ORF166;TSEN54;THG1L;CLP1;TRMT44;DUS4L;RPP38;PUS3;METTL1;PUS1;TYW3;ELAC2;TRPT1;QTRTD1;FTSJ1;GTPBP3;DUS2;CTU2;CTU1;KARS;RPP21;RPP25;TSEN34;TRUB2;METTL2A;URM1;LAGE3;HSD17B10;OSGEP;LCMT2;PUSL1;RPP14;TRMT1L;TRMT10C;SSB;RPP40;TPRKB;TRMT1;LSM6;TRMT5;TRMT6;TRMT12;TRMT13;TRMT11;DUS1L
DNA-templated transcription, termination (GO:0006353)	51/86	2.64505e-05	0.00431996	-2.10667	11.4698	TTF1;LSM10;ZNRD1;LSM11;CLP1;MAGOH;SNRPD3;TBP;NCBP2;CDC40;POLR1B;POLR1C;POLR1D;SRSF2;SNRPG;SRSF3;SNRPE;SRSF5;SNRPF;SRSF6;SRSF7;SRSF9;SNRPB;ZNF473;RBM8A;MAZ;CSTF2;TAF1D;TAF1B;PABPN1;TAF1C;TAF1A;POLR2E;CSTF1;DHX38;POLR2F;POLR2H;SRSF11;POLR2K;POLR2L;CPSF7;ALYREF;UPF3B;NUDT21;POLR3B;ERCC3;POLR3D;POLR3F;POLR3G;POLR3H;POLR3K
regulation of protein modification by small protein conjugation or removal (GO:1903320)	104/228	2.93567e-05	0.00464478	-2.2278	11.9678	UBE2D1;PARK7;FBXO22;CLU;UBE2L3;PSMD8;RASSF1;CDC26;CDC27;PSMD3;STRA13;FBXO5;BTRC;TRIM21;SOX4;PIAS4;ARRDC4;DAXX;FBXO2;UBE2E1;MUL1;TICAM1;PSME1;PSME2;NHLRC1;TRIB3;ANAPC5;ANAPC1;VPS28;TSPYL5;PSMD10;PSMD12;CCDC23;PSMD13;BCL10;HSPBP1;ANAPC10;ANAPC11;EGR1;NDFIP2;HSPA5;WFS1;SIAH2;PLK1;ISG15;SMAD7;AIMP2;CDK5;UBE2S;CDC16;CDK2;CDK1;SPRTN;UBE2N;PIN1;FGFR3;WDR48;UBXN1;ARRB1;ARRB2;BMI1;HERPUD1;UFL1;SUFU;RIPK2;…
protein complex disassembly (GO:0043241)	68/132	4.36775e-05	0.00670119	-2.12703	10.6468	RPL5;RPL30;RPL3;RPL32;RPL31;RPL34;RPL10A;RPL9;RPL6;RPS4X;RPS15;RPS14;RPS19;RPS18;CFL2;STMN1;CFL1;RPL37;RPS10;RPL39;RPS13;RPS12;RPS9;RPS7;RPL23;RPL22;RPL13A;RPS3A;RPSA;DDIT4;RPL24;RPL27;RPL26;RPL29;MTRF1L;RPL28;NAPA;SMARCD2;SMARCD3;SET;RPL10;RPL11;RPL36A;HDAC6;ICT1;MICAL1;RPL13;RPL15;RPS27A;RPL17;SMARCE1;HSPA8;RPL41;MICAL3;HMGA1;MICAL2;DSTN;RPL35A;PEX14;VIL1;RPS26;RPS25;HIST3H2A;RPS29;RPL27A;FAU;R…
cellular protein complex disassembly (GO:0043624)	60/113	6.29617e-05	0.00937573	-2.06485	9.64207	RPL5;RPL30;RPL3;RPL32;RPL31;RPL34;RPL10A;RPL9;RPL6;RPS15;RPS4X;RPS14;RPS19;RPS18;CFL2;STMN1;CFL1;RPL37;RPS10;RPL39;RPS13;RPS12;RPS9;RPS7;RPL23;RPL22;RPL13A;RPSA;RPS3A;RPL24;RPL27;RPL26;RPL29;MTRF1L;RPL28;NAPA;RPL10;RPL11;RPL36A;ICT1;MICAL1;RPL13;RPL15;RPS27A;RPL17;HSPA8;RPL41;MICAL3;MICAL2;DSTN;RPL35A;PEX14;VIL1;RPS26;RPS25;RPS29;RPL27A;FAU;RPL26L1;RPS23
transcription from RNA polymerase II promoter (GO:0006366)	183/470	7.8028e-05	0.0110052	-2.31483	10.4385	TCERG1;EHF;CCNK;ZNF174;CCNT2;CCNT1;GTF2B;AHR;ELK1;ETS2;ELK3;SOX2;LSM10;LSM11;PTTG1;SOX18;CLP1;SOX15;ZSCAN32;MAGOH;CIR1;SOX9;SNRPD3;ZNF446;ZNF202;ZNF444;SOX4;ZNF287;ABT1;ZNF18;MSX2;LMO4;MED9;RFX1;GTF2F1;OVOL1;CDC40;MED7;OVOL2;HCFC1;DDIT3;ERF;SRSF2;SNRPG;SRSF3;SNRPE;SRSF5;SNRPF;SRSF6;SRSF7;SRSF9;ZSCAN29;SNRPB;ATF4;RBM8A;EPAS1;MAZ;CSTF2;SUPT4H1;TWIST1;GATA3;FOXO4;PMF1;TAF5L;DVL1;MED31;CSTF1;DVL2;DHX…
mitochondrion organization (GO:0007005)	84/179	7.82512e-05	0.0110052	-2.28298	10.2949	ACAA2;RAB3A;PARK7;TAZ;ALKBH7;CLU;HK2;CCAR2;TOMM22;BBC3;HEBP2;CASP7;CHCHD3;OPA1;AIFM2;OPA3;CASP3;LONP1;USP30;MPV17;PIM2;DNM1L;HSP90AA1;CLUH;ELAC2;MUL1;TIMM22;BCS1L;QRSL1;SUPV3L1;NOA1;NDUFS6;PEX5;PPIF;TFAM;MTFR2;SLC25A4;FXN;STOML2;POLDIP2;CNP;EPAS1;COX18;TIMM9;NAIF1;HTRA2;MIEF2;PLD6;TIMM10;MIEF1;CLN8;MRPL12;TIMM50;SAMM50;RHOT1;BCL2L11;SHARPIN;BLOC1S2;SFN;BAK1;BID;MCL1;MOAP1;MGME1;FIS1;JUN;PTCD2;TRM…
RNA modification (GO:0009451)	50/89	8.79939e-05	0.011823	-2.09244	9.28564	MTFMT;MOCS3;OSGEPL1;WDR4;TFB1M;THG1L;METTL14;ALKBH5;NUDT16;DUS4L;CMTR2;PUS3;NSUN4;DIMT1;METTL1;PUS1;QTRTD1;FTSJ1;GTPBP3;RPUSD4;DUS2;CTU2;CTU1;RPUSD1;RRNAD1;RPUSD2;DNAJB11;RPUSD3;NHP2;NAF1;TRUB2;RNMT;URM1;METTL2A;MEPCE;TRMT2A;MRM1;OSGEP;EMG1;RNMTL1;GAR1;PUSL1;TRMT1L;SSB;BCDIN3D;TRMT1;C7ORF60;TRMT5;DUS1L;NOP10
viral transcription (GO:0019083)	48/84	8.8737e-05	0.011823	-1.99962	8.87371	RPL5;RPL30;RPL3;RPL10;RPL32;RPL31;RPL34;RPL11;RPL36A;RPL10A;RPL9;RPL6;RPS4X;RPS15;RPS14;RPS19;RPS18;RPL13;RPL15;RPL37;RPS27A;RPL17;RPS10;RPL39;RPS13;RPS12;RPS9;RPL41;RPS7;RPL23;RPL22;RPL35A;RPL13A;RPSA;RPS3A;USF2;RPS26;RPS25;RPS29;RPL27A;RPL24;RPL27;RPL26;FAU;RPL29;RPL28;RPL26L1;RPS23
regulation of mitochondrion organization (GO:0010821)	53/97	9.45832e-05	0.0122788	-2.27711	10.019	SLC35F6;ACAA2;YWHAB;TRIAP1;ARRB2;BBC3;PYCARD;TMEM102;CASP8;OPA1;FAM162A;GPER1;MTG2;C1QBP;LONP1;ZNF205;DNM1L;YWHAH;ATPIF1;MUL1;TFDP1;INF2;HAX1;PPIF;SLC25A5;FXN;PSMD10;STOML2;MIEF2;MALSU1;MIEF1;HIGD1A;PPP3R1;BCL2L11;LMNA;SFN;BMF;BAK1;BID;MOAP1;FIS1;COA3;PRELID1;SIVA1;UQCC2;BAD;BIK;BNIP3;DHODH;MLLT11;PINK1;BCL2;BCL2L1
mitochondrial transport (GO:0006839)	58/111	0.000114883	0.0145413	-2.08927	8.83921	MCUR1;PRKAG2;TOMM20;ATP5G1;TOMM22;CHCHD4;CPT2;MPC1;MPC2;TIMM17A;TSPO;TIMM17B;PMPCA;STARD3;PRKAB2;HSP90AA1;TOMM34;AIP;TIMM22;TIMM21;ATP5F1;ATP5J2;SLC25A15;SMDT1;SLC25A17;TST;SLC25A10;SLC25A14;STOML2;TOMM40;MRPL18;TIMM9;TIMM13;ATP5I;TIMM10;MRPL12;ATP5O;ATP5L;TIMM50;SAMM50;GRPEL1;ATP5E;GRPEL2;ATP5D;SLC25A20;BID;TIMM8B;DNAJC19;TIMM8A;FIS1;MTX3;TIMM44;GFER;GDAP1;TIMM10B;SLC25A37;KIAA1279;TOMM7
positive regulation of protein ubiquitination (GO:0031398)	71/146	0.000118941	0.0146878	-2.14101	9.03664	UBE2D1;ARRB1;ARRB2;BMI1;FBXO22;CLU;UBE2L3;PSMD8;RASSF1;CDC26;CDC27;PSMD3;STRA13;FBXO5;BTRC;ARRDC4;RIPK2;SPHK1;UBE2E1;COMMD1;TICAM1;TOPORS;PSMA6;PSMA3;PSMA1;TRAF6;TBC1D7;PSME1;PSME2;NHLRC1;TRIB3;ANAPC5;ANAPC1;TSPYL5;PSMD10;PSMD12;PSMD13;XIAP;BCL10;RCHY1;HSPBP1;ANAPC10;PSMB10;ANAPC11;DNAJB2;PSMB7;FZR1;PSMB4;PSMB2;NDNL2;RPS27A;NDFIP2;HSPA5;WFS1;PLK1;MAPK15;SMAD7;AIMP2;PINK1;PSMC5;PSMC6;APITD1;UBE2S;…
translational elongation (GO:0006414)	59/114	0.000122843	0.0148085	-2.02371	8.525	RPL5;RPL30;RPL3;RPL32;RPL31;RPL34;RPL10A;RPL9;RPL6;RPS15;RPS4X;EEF1B2;RPS14;RPS19;RPS18;RPL37;RPS10;RPL39;RPS13;RPS12;EIF5A;EIF5AL1;TSFM;RPS9;RPS7;RPL23;RPL22;RPL13A;RPS3A;RPSA;MRPL44;TUFM;EEF1D;EEF1A2;RPL24;RPL27;RPL26;RPL29;RPL28;RPL10;RPL11;EIF5A2;RPL36A;RPL13;TCEB2;RPL15;RPS27A;RPL17;RPL41;RPL35A;RPS26;ABTB1;RPS25;RPS29;RPL27A;FAU;SELT;RPL26L1;RPS23
respiratory electron transport chain (GO:0022904)	58/112	0.000137833	0.0162291	-2.05778	8.48	COX7B;NDUFA11;NDUFA12;ETFB;TAZ;ATP5G1;UQCRFS1;NDUFC2;NDUFC1;SDHC;SDHD;ATP5F1;SDHA;SDHB;ATP5J2;COX6B1;NDUFS8;NDUFS7;SCO2;NDUFS6;NDUFS5;NDUFS4;NDUFB9;NDUFB8;NDUFB7;NDUFB6;UQCRB;NDUFB5;NDUFB11;COX15;NDUFB4;NDUFB3;NDUFB1;ATP5I;UQCR11;UQCR10;ATP5O;ATP5L;ATP5E;ATP5D;NDUFV3;CYC1;NDUFV2;NDUFV1;NDUFA9;NDUFA8;NDUFA6;NDUFA5;NDUFA4;NDUFA3;NDUFA2;NDUFA1;COQ9;COX6C;UQCRQ;NDUFAB1;CYCS;NDUFAF1
translational initiation (GO:0006413)	68/139	0.000143169	0.0164742	-2.07761	8.53058	RPL5;MTFMT;RPL30;RPL3;RPL32;RPL31;RPL34;RPL10A;RPL9;RPL6;RPS15;RPS4X;RPS14;RPS19;RPS18;EIF2D;DENR;RPL37;EIF2B1;RPS10;RPL39;RPS13;RPS12;RPS9;RPS7;EIF1AX;RPL23;RPL22;RPL13A;RPSA;RPS3A;EIF2S3L;RPL24;RPL27;RPL26;RPL29;EIF1B;RPL28;RPL10;RPL11;RPL36A;EIF4H;EIF4EBP1;RPL13;RPL15;RPS27A;RPL17;EIF4E;ABCF1;PAIP1;MCTS1;EIF2B4;RPL41;EIF2B2;RPL35A;EIF2S2;EIF2S1;RPS26;RPS25;EIF3K;RPS29;RPL27A;TRMT6;EIF3G;FAU;EI…
translational termination (GO:0006415)	49/89	0.000148512	0.0167092	-1.98707	8.13069	RPL5;RPL30;RPL3;RPL32;RPL31;RPL34;RPL10A;RPL9;RPL6;RPS15;RPS4X;RPS14;RPS19;RPS18;RPL37;RPS10;RPL39;RPS13;RPS12;RPS9;RPS7;RPL23;RPL22;RPL13A;RPS3A;RPSA;RPL24;RPL27;RPL26;RPL29;MTRF1L;RPL28;RPL10;RPL11;RPL36A;ICT1;RPL13;RPL15;RPS27A;RPL17;RPL41;RPL35A;RPS26;RPS25;RPS29;RPL27A;FAU;RPL26L1;RPS23
nuclear-transcribed mRNA catabolic process, nonsense-mediated decay (GO:0000184)	59/117	0.000208313	0.0227484	-2.02459	7.65956	RPL5;RPL30;RPL3;RPL32;RPL31;RPL34;SMG9;SMG7;RPL10A;RPL9;RPL6;SMG6;RPS15;RPS4X;RPS14;RPS19;RPS18;MAGOH;RPL37;RPS10;RPL39;RPS13;RPS12;RPS9;RPS7;NCBP2;RPL23;RPL22;RPL13A;RPS3A;RPSA;RPL24;RPL27;RPL26;RPL29;RPL28;WIBG;RPL10;RBM8A;RPL11;RPL36A;RPL13;RPL15;RPS27A;RPL17;RPL41;RPL35A;UPF3B;UPF3A;PNRC2;RPS26;RPS25;RPS29;RPL27A;FAU;DCP1A;RPL26L1;DCP1B;RPS23
positive regulation of protein modification by small protein conjugation or removal (GO:1903322)	74/158	0.000211174	0.0227484	-2.15664	8.15913	UBE2D1;ARRB1;ARRB2;BMI1;FBXO22;CLU;UBE2L3;PSMD8;RASSF1;CDC26;CDC27;PSMD3;STRA13;FBXO5;BTRC;ARRDC4;PIAS4;RIPK2;SPHK1;UBE2E1;MUL1;COMMD1;TICAM1;TOPORS;PSMA6;PSMA3;PSMA1;TRAF6;TBC1D7;PSME1;PSME2;NHLRC1;TRIB3;ANAPC5;ANAPC1;TSPYL5;PSMD10;PSMD12;PSMD13;XIAP;BCL10;RCHY1;HSPBP1;ANAPC10;PSMB10;ANAPC11;DNAJB2;PSMB7;FZR1;PSMB4;PSMB2;NDNL2;RPS27A;NDFIP2;HSPA5;CDKN2A;WFS1;PLK1;MAPK15;SMAD7;AIMP2;PSMC5;PINK1;A…
generation of precursor metabolites and energy (GO:0006091)	148/375	0.00022589	0.0238267	-2.2582	8.43877	NDUFA11;NDUFA12;OGDHL;ENO2;PPP1CC;MYC;FDXR;PRKACA;GYG1;XYLB;EPM2A;PRKAB2;PHKA1;SDHC;SDHD;SDHA;PHKA2;SDHB;ATP5J2;COX6B1;OXA1L;PPP1R3C;SCO1;PRKAR1A;PPP1R3B;SCO2;PPP1R3E;PPP1R3D;NHLRC1;PFKFB2;PFKFB4;FECH;UQCRB;COX15;NDUFB11;COX17;AK2;ITPR1;ITPR3;CACNA1D;ATP5I;ATP5O;ATP5L;CYB5R4;LDHA;RAP1A;BLOC1S1;PRKAR2B;ATP5E;ATP5D;PGK1;NDUFV3;CYC1;NDUFV2;NDUFV1;SURF1;PDHA1;GFPT2;COQ9;NR1D1;GNG12;GNG13;MLXIPL;UQCRQ…
electron transport chain (GO:0022900)	58/115	0.000233882	0.0241662	-2.02434	7.53619	COX7B;NDUFA11;NDUFA12;ETFB;TAZ;ATP5G1;UQCRFS1;NDUFC2;NDUFC1;SDHC;SDHD;ATP5F1;SDHA;SDHB;ATP5J2;COX6B1;NDUFS8;NDUFS7;SCO2;NDUFS6;NDUFS5;NDUFS4;NDUFB9;NDUFB8;NDUFB7;NDUFB6;UQCRB;NDUFB5;NDUFB11;COX15;NDUFB4;NDUFB3;NDUFB1;ATP5I;UQCR11;UQCR10;ATP5O;ATP5L;ATP5E;ATP5D;NDUFV3;CYC1;NDUFV2;NDUFV1;NDUFA9;NDUFA8;NDUFA6;NDUFA5;NDUFA4;NDUFA3;NDUFA2;NDUFA1;COQ9;COX6C;UQCRQ;NDUFAB1;CYCS;NDUFAF1
viral life cycle (GO:0019058)	59/118	0.000247017	0.0245802	-2.01374	7.46256	RPL5;RPL30;RPL3;RPL32;RPL31;RPL34;RPL10A;RPL9;RPL6;RPS15;RPS4X;RPS14;RPS19;RPS18;RPL37;RPS10;RPL39;RPS13;RPS12;RPS9;RPS7;RPL23;RPL22;VPS37D;RPL13A;RPS3A;RPSA;VPS37B;CHMP4C;CHMP4B;RPL24;RPL27;RPL26;RPL29;CHMP7;PPIA;RPL28;VPS28;RPL10;RPL11;RPL36A;FURIN;PABPN1;RPL13;RPL15;RPS27A;RPL17;CPSF4;RPL41;TGFB1;RPL35A;RPS26;RPS25;RPS29;RPL27A;FAU;RAN;RPL26L1;RPS23
cellular component biogenesis (GO:0044085)	48/89	0.000247598	0.0245802	-2.06398	7.64872	RPL5;RRN3;PEX11A;RPL11;ISG20L2;MALSU1;TAZ;RPS15;EMG1;RPS19;RPS18;MTG2;ZNHIT6;RRS1;SURF6;COX14;ABCF1;PEX16;COA3;PEX19;RPS7;UQCC2;NUBPL;RPL35A;UTP11L;MINA;TIMM21;BCS1L;GNL1;CLIP3;OXA1L;EBNA1BP2;LSG1;NDUFS8;NHP2L1;NDUFS7;NOA1;NDUFAF4;POLR1B;NDUFS5;NDUFAF5;MRTO4;SDHAF1;NDUFS4;NDUFAF3;NAF1;RPL26;RSL24D1
negative regulation of transferase activity (GO:0051348)	117/284	0.000275531	0.0266757	-2.31141	8.37656	ERRFI1;GMFB;UBE2D1;IRS2;PARK7;PSMD8;PYCARD;CDC26;PSMD3;CHORDC1;CDC27;FBXO5;TRIM27;MEN1;PRKCD;UBE2E1;SRCIN1;MAPK8IP1;PRKAR1A;PSME1;PSME2;ANAPC5;TRIB3;PHPT1;EPHA1;TRIB1;ZNF675;TRIB2;AJUBA;ANAPC1;PSMD10;PSMD12;PSMD13;ANAPC10;ANAPC11;SOCS3;PRKAR2B;DVL1;MBIP;INPP5K;COX11;SFN;APOE;SOCS4;SOCS5;HEXIM1;HEXIM2;WWTR1;GADD45B;GADD45A;PLK1;INCA1;PTK6;GADD45G;SMAD7;PKIB;CDC16;PKIG;TP73;CDKN1A;CDKN1B;PINX1;PRKA…
mitotic nuclear division (GO:0007067)	102/240	0.000279244	0.0266757	-2.15067	7.79404	DCLRE1A;CCNK;ERCC6L;PTTG1;CDC26;OIP5;NEK2;STRA13;NEK3;LZTS2;TIPIN;BORA;KLHL42;ZW10;FAM64A;ANAPC5;ZNF830;ANAPC1;ARL8A;ANAPC13;BRSK2;ANAPC15;ANAPC16;CDCA3;TNKS;CDCA5;PKMYT1;ARPP19;PMF1;SKA1;ANAPC10;SKA2;ANAPC11;VCPIP1;DSN1;RAD21;CLTCL1;E4F1;FAM83D;SAC3D1;NEK9;BOD1;PLK1;KLHL21;NDC80;REEP4;CDK2;CDC16;CDK1;SETD8;CETN2;CETN3;CEP164;WASL;SEPT7;SGOL1;ENSA;NUF2;PBK;CEP55;OFD1;DYNLT1;DYNLT3;HAUS3;HAUS5;TER…
mitotic cell cycle (GO:0000278)	156/404	0.000344551	0.0323049	-2.17515	7.46629	ERCC6L;UBE2D1;PSMD8;SOX2;PPP1CC;PTTG1;CDC26;PSMD3;CDC27;NEK2;FBXO5;BTRC;SKP2;AZI2;PRKACA;BORA;CSNK2A1;UBE2E1;ESCO2;TUBA4A;NUP93;CCNE1;ZW10;CSNK2B;PSME1;PSME2;ANAPC5;KIF20A;AJUBA;ANAPC1;BLZF1;PSMD10;PSMD12;SET;PSMD13;CDCA5;CDCA8;AAAS;PKMYT1;PMF1;ARPP19;SKA1;NCAPH;ANAPC10;SKA2;ANAPC11;DSN1;ORC6;NUP85;PRKAR2B;RAD21;CEP76;CEP78;NEK9;CDT1;PLK3;XRCC2;NCAPH2;PLK1;CDC7;NDC80;ZWINT;DHFR;HIST1H4A;CDK2;CDC1…
organelle fission (GO:0048285)	129/325	0.000461976	0.042527	-2.21535	6.99522	TDRKH;DCLRE1A;CCNK;ERCC6L;CCAR2;PTTG1;CDC26;OIP5;NEK2;STRA13;NEK3;PIM2;LZTS2;ACOT8;TIPIN;BORA;MUL1;KLHL42;PRKAR1A;ZW10;ANAPC5;FAM64A;ZNF830;PEX11G;ANAPC1;ARL8A;ANAPC13;BRSK2;ANAPC15;CDCA3;ANAPC16;TNKS;PSMD13;CDCA5;PEX11A;PEX11B;PLD6;PKMYT1;ARPP19;PMF1;SKA1;ANAPC10;SKA2;ANAPC11;VCPIP1;DSN1;RAD21;CLTCL1;E4F1;FAM83D;SAC3D1;NEK9;FIS1;BOD1;XRCC2;PLK1;KLHL21;HSPA2;KIAA0430;NDC80;REEP4;CDC16;CDK2;CDK1;S…
DNA-templated transcription, elongation (GO:0006354)	47/90	0.000491235	0.0444129	-2.14128	6.66844	ENY2;GTF2A2;CCNT2;CCNT1;ELL;GTF2B;TAF9;SUPT4H1;TAF1D;TAF1B;POLR2B;TAF1C;POLR2C;POLR2D;TAF1A;POLR2E;TCEB3;POLR2F;TCEB2;POLR2G;TCEB1;NELFA;POLR2H;NELFCD;POLR2J;POLR2K;NELFE;POLR2L;TBP;NCBP2;TAF13;TAF10;TAF11;GTF2F1;GTF2H5;CDK9;POLR3B;ERCC3;POLR3D;POLR1B;POLR1C;POLR3F;POLR1D;POLR3G;POLR3H;TAF5;POLR3K
intrinsic apoptotic signaling pathway (GO:0097193)	76/170	0.000515487	0.0450898	-2.16866	6.7209	CDKN1A;DDX3X;DYRK2;YWHAB;CLU;RRP8;EDA2R;BBC3;PYCARD;HINT1;CASP7;CASP8;CASP3;ARL6IP5;CHAC1;HRAS;PDK2;BOK;PHLDA3;YWHAH;APAF1;PRKCD;SHISA5;AEN;TOPORS;TNFRSF1A;TFDP1;DDIT3;DDIT4;TRIB3;TMBIM6;NUPR1;EPHA2;ATF4;BRSK2;DDX5;DIABLO;EI24;ITPR1;RPS27L;XIAP;HTRA2;RNF7;PPM1F;PPP3R1;BCL2L11;PCBP4;PERP;HMOX1;E2F2;SFN;BMF;BAK1;ZNF622;BID;MCL1;MOAP1;MBD4;SIVA1;BAD;BNIP3;DAB2IP;EIF2AK3;PML;SGPP1;MLLT11;SNW1;DNAJC10…
mitochondrial electron transport, NADH to ubiquinone (GO:0006120)	29/45	0.000516533	0.0450898	-2.07302	6.4245	NDUFB9;NDUFB8;NDUFB7;NDUFB6;NDUFB5;NDUFB4;NDUFB3;NDUFB1;NDUFV3;NDUFV2;NDUFV1;NDUFA9;NDUFA8;NDUFA6;NDUFA5;NDUFA4;NDUFA3;NDUFA2;NDUFA1;NDUFC2;NDUFC1;COQ9;NDUFS8;NDUFS7;NDUFS6;NDUFS5;NDUFAB1;NDUFS4;NDUFAF1
cofactor metabolic process (GO:0051186)	105/255	0.000557752	0.0476128	-2.18224	6.64417	PANK4;MTRR;PANK1;CPOX;AKR7A2;PNP;UROD;NAMPT;FPGS;FDXR;TMEM14C;NUDT12;ACOT9;ACOT8;G6PD;ACOT7;DGAT2;DGAT1;OXSM;RSAD1;BTD;MTHFD2;CRYZL1;SUCLG1;FAR1;ACOT4;LIPT2;GCDH;UBIAD1;H6PD;FECH;COX15;HPX;CYB5R4;PRDX5;PPCS;PMVK;PNPO;THEM5;HMOX1;NAMPTL;NADK;PDHA1;IDH1;MTHFR;COQ9;DHFR;QDPR;COQ3;COQ2;TP53I3;ADCK3;NFE2L1;SLC25A1;MOCS2;MOCS3;ALAS1;QPRT;APIP;CROT;PPCDC;THTPA;ALAD;MCEE;SPR;DHFRL1;RFK;TSPO;CBR1;ELOVL1;T…
establishment of protein localization to mitochondrion (GO:0072655)	33/55	0.000564244	0.0476128	-1.86417	5.67576	TOMM40;COX18;TIMM9;TIMM13;TIMM10;TOMM20;TOMM22;TIMM50;CHCHD4;SAMM50;GRPEL1;GRPEL2;TIMM17A;TIMM17B;TSPO;PMPCA;BID;TIMM8B;DNAJC19;MOAP1;TIMM8A;FIS1;HSP90AA1;MTX3;AIP;TOMM34;TIMM44;TIMM22;TIMM21;GFER;GDAP1;TIMM10B;TOMM7
negative regulation of cell cycle phase transition (GO:1901988)	86/200	0.000606266	0.0503201	-2.1694	6.48511	CDKN1A;CDKN1B;JADE1;UBE2D1;TRIAP1;PSMD8;MTBP;CDC26;GSG2;PSMD3;CDC27;FBXO5;HRAS;SOX4;USP47;TIPIN;CSNK2A1;H2AFY;UBE2E1;HUS1;SOX11;WNT9A;TERF1;OVOL1;CCNA2;PSMA6;PSMA3;PSMA1;SYF2;ZFYVE19;ZW10;CHMP4C;PSME1;RPL24;PSME2;ANAPC5;ANAPC1;PSMD10;BLM;PSMD12;PSMD13;PRCC;RPS27L;TTK;FOXO4;ANAPC10;PSMB10;ANAPC11;PSMB7;MUC1;PSMB4;PSMB2;PCBP4;BUB3;BRD7;RPS27A;E2F7;RBM38;MBD4;PLK3;CDKN2B;TGFB1;CRADD;PLK2;PLK1;MAD2L1…
termination of RNA polymerase II transcription (GO:0006369)	29/46	0.000668943	0.0546268	-2.04538	5.94638	ZNF473;RBM8A;MAZ;CSTF2;LSM10;LSM11;PABPN1;CLP1;MAGOH;CSTF1;DHX38;SNRPD3;SRSF11;CPSF7;NCBP2;ALYREF;UPF3B;CDC40;NUDT21;SRSF2;SNRPG;SRSF3;SNRPE;SRSF5;SNRPF;SRSF6;SRSF7;SRSF9;SNRPB
negative regulation of cell cycle process (GO:0010948)	104/254	0.000688093	0.0552986	-2.23935	6.48294	CCNK;JADE1;UBE2D1;NUBP1;PSMD8;MTBP;RASSF1;RPS6KA2;CDC26;CHEK1;CDC27;PSMD3;FBXO5;SOX4;TIPIN;CSNK2A1;THOC1;UBE2E1;HUS1;SETMAR;SOX11;OVOL1;DDX39B;PRKAR1A;ZFYVE19;ZW10;CHMP4C;PSME1;RPL24;PSME2;ANAPC5;AURKAIP1;ANAPC1;PSMD10;BLM;PSMD12;PSMD13;FOXO4;ANAPC10;ANAPC11;PCBP4;ZNF268;PLK3;TGFB1;CRADD;PLK2;PLK1;MAD2L1BP;ZWINT;CDK9;MLXIPL;CDC16;CDK2;NABP2;CDK1;BCL2;PSMG2;FGFR3;BCL2L1;RAD9A;TP73;CDKN1A;CDKN1B;TR…
negative regulation of protein modification process (GO:0031400)	154/407	0.000755423	0.059761	-2.31157	6.51261	ERRFI1;GMFB;UBE2D1;PARK7;PSMD8;PYCARD;CDC26;PSMD3;CHORDC1;CDC27;FBXO5;TRIM27;TRIM21;SOX4;MEN1;G6PD;IGFBP3;PRKCD;TINF2;UBE2E1;SRCIN1;MAPK8IP1;PRKAR1A;DDIT4;MYADM;PSME1;PSME2;ANAPC5;TRIB3;TRIB1;EPHA1;ZNF675;TRIB2;ANAPC1;VPS28;PSMD10;PSMD12;SET;CCDC23;PSMD13;PSEN2;TWIST1;ANAPC10;ANAPC11;SOCS3;PRKAR2B;MICAL1;DVL1;INPP5J;MBIP;INPP5K;SFN;APOE;SOCS4;SOCS5;ZBED3;HEXIM1;PRNP;HEXIM2;WWTR1;JUN;TGFB1;UBE2B;G…
protein targeting to mitochondrion (GO:0006626)	30/49	0.000774404	0.0603201	-1.94017	5.44816	TOMM40;TIMM9;TIMM13;TIMM10;TOMM20;TOMM22;TIMM50;CHCHD4;SAMM50;GRPEL1;GRPEL2;TIMM17A;TIMM17B;TSPO;PMPCA;BID;TIMM8B;DNAJC19;TIMM8A;FIS1;MTX3;AIP;TOMM34;TIMM22;TIMM44;TIMM21;GFER;GDAP1;TIMM10B;TOMM7
nucleic acid phosphodiester bond hydrolysis (GO:0090305)	95/230	0.000918774	0.0704811	-2.26649	6.01166	MUS81;POP5;DBR1;FEN1;POP7;TSEN15;POP4;RPP30;HMGB2;ARRB1;ARRB2;HMGB1;SMG6;TATDN3;ENDOV;TATDN2;EME1;RPSAP58;EME2;EXO1;CASP3;ZC3H12A;SMARCAD1;PELO;RPP38;POLG;DFFB;REXO1;ENDOG;MAP1S;RNASET2;HARBI1;ELAC2;SETMAR;AEN;RPSA;REXO2;MRPL44;NEIL2;PDE12;RPP21;TUT1;DXO;DNASE1L2;RPP25;NEIL1;FAN1;DNASE1L1;TSEN34;BLM;RNASEL;EXD3;RNASEH2A;CSTF2;ISG20L2;ENDOD1;PLD6;HRSP12;REPIN1;CECR2;EXOSC5;EXOSC4;SLX4;ASTE1;ERI1;N…
negative regulation of mitotic cell cycle phase transition (GO:1901991)	82/192	0.000935381	0.0706841	-2.16258	5.72982	CDKN1A;CDKN1B;JADE1;UBE2D1;TRIAP1;PSMD8;MTBP;GSG2;CDC26;PSMD3;CDC27;FBXO5;HRAS;SOX4;USP47;TIPIN;CSNK2A1;UBE2E1;HUS1;WNT9A;TERF1;CCNA2;PSMA6;PSMA3;PSMA1;SYF2;ZFYVE19;ZW10;CHMP4C;PSME1;RPL24;PSME2;ANAPC5;ANAPC1;PSMD10;BLM;PSMD12;PSMD13;PRCC;RPS27L;TTK;FOXO4;ANAPC10;PSMB10;ANAPC11;PSMB7;MUC1;PSMB4;PSMB2;PCBP4;BUB3;BRD7;RPS27A;E2F7;RBM38;MBD4;PLK3;CDKN2B;TGFB1;CRADD;PLK2;PLK1;MAD2L1BP;RPA2;ZWINT;PML;…
apoptotic signaling pathway (GO:0097190)	127/327	0.000983059	0.0731945	-2.21072	5.78023	PDCD6;ITSN1;KIAA0141;CLU;RRP8;PYCARD;DPF2;ARL6IP5;CHAC1;PDK2;PHLDA3;DAXX;DAPK3;PRKCD;SHISA5;TICAM1;RNF41;DDIT3;DDIT4;TRIB3;NUPR1;SQSTM1;NGEF;EPHA2;ATF4;BRSK2;DDX5;MAGED1;DIABLO;ITPR1;PSEN2;HTRA2;KALRN;DEDD2;APH1A;PPP3R1;APH1B;BCL2L11;BAG3;PCBP4;BLOC1S2;HMOX1;SFN;BMF;FADD;MCL1;MOAP1;TGFB1;SIVA1;CRADD;EIF2AK3;TNFRSF10A;MLLT11;DAP;SNW1;BCL3;SELK;DNAJC10;BCL2;ST20;CYCS;FGFR3;BCL2L2;TP73;BCL2L1;CDKN1A…
