# Supplementary material for: Luminal breast cancer-specific circular RNAs uncovered by a novel tool for data analysis
Source: Oncotarget. 2018 Feb 19;9(18):14580–96. doi: 10.18632/oncotarget.24522 (PMC5865691; doi:10.18632/oncotarget.24522)
Supplement: Supplementary file 4 [file oncotarget-09-14580-s004.xlsx]

## Sheet: Table_4
					5' flanking exons						BS exon
circRNA	Ensembl Gene ID	Symbol	H3K36me3 Score	Avg BS reads	chr	Start	End	H3K36me3 reads	Length	Normalized reads	chr	Start	End	H3K36me3 reads	Length	Normalized reads
Circ_CREBBP_2	ENSG00000005339	CREBBP	6.68554	3.41	chr16	3929833	3930727	1	895	0.00111732	chr16	3900298	3901010	82	713	0.115007
Circ_ARFGEF1_2-7	ENSG00000066777	ARFGEF1	6.63639	6	chr8	68255399	68255912	1	514	0.00194553	chr8	68214671	68214701	6	31	0.193548
Circ_ZFHX3_2-3	ENSG00000140836	ZFHX3	5.93292	5.1	chr16	73081651	73082274	1	624	0.00160256	chr16	72991326	72994093	271	2768	0.0979046
Circ_TAF4_2-14	ENSG00000130699	TAF4	5.77891	1.38	chr20	60639507	60640866	2	1360	0.00147059	chr20	60589603	60589763	13	161	0.0807453
Circ_UHRF2_2-3	ENSG00000147854	UHRF2	5.55313	3.4	chr9	6413151	6413643	1	493	0.0020284	chr9	6420912	6421142	22	231	0.0952381
Circ_UBE2D2_2-5	ENSG00000131508	UBE2D2	5.51422	2.65	chr5	138940751	138941400	2	650	0.00307692	chr5	138979957	138980020	9	64	0.140625
Circ_FOXK1_2	ENSG00000164916	FOXK1	5.49701	0.93	chr7	4721940	4722499	1	560	0.00178571	chr7	4780469	4780654	15	186	0.0806452
Circ_STT3B_2-3	ENSG00000163527	STT3B	5.43241	31.39	chr3	31574282	31574804	1	523	0.00191205	chr3	31617888	31617996	9	109	0.0825688
Circ_UBXN4_2-9	ENSG00000144224	UBXN4	5.39132	3.82	chr2	136499189	136499581	1	393	0.00254453	chr2	136505837	136505939	11	103	0.106796
Circ_NUCKS1_2-4	ENSG00000069275	NUCKS1	5.37851	0.89	chr1	205719085	205719404	2	320	0.00625	chr1	205698700	205698749	13	50	0.26
Circ_UBE2I_2-6	ENSG00000103275	UBE2I	5.36257	0.75	chr16	1359511	1359774	1	264	0.00378788	chr16	1364021	1364097	12	77	0.155844
Circ_MYO5C_2-8	ENSG00000128833	MYO5C	5.35279	3.01	chr15	52587807	52587995	1	189	0.00529101	chr15	52574979	52575089	24	111	0.216216
Circ_CHSY1_2	ENSG00000131873	CHSY1	5.32628	4.19	chr15	101791342	101792137	2	796	0.00251256	chr15	101775287	101775782	50	496	0.100806
Circ_DNAJC5_2-4	ENSG00000101152	DNAJC5	5.3115	1.69	chr20	62526535	62526676	1	142	0.00704225	chr20	62559688	62559805	33	118	0.279661
Circ_DHPS_2-5	ENSG00000095059	DHPS	5.30367	1.34	chr19	12792374	12792716	1	343	0.00291545	chr19	12790975	12791139	19	165	0.115152
Circ_CRAMP1L_3-6	ENSG00000007545	CRAMP1L	5.29831	16.87	chr16	1664640	1664986	1	347	0.00288184	chr16	1675974	1676167	22	194	0.113402
Circ_MAP3K1_2-3	ENSG00000095015	MAP3K1	5.25945	0.76	chr5	56111401	56111882	1	482	0.00207469	chr5	56152427	56152577	12	151	0.0794702
Circ_UBP1_2-7	ENSG00000153560	UBP1	5.25067	0.74	chr3	33481228	33481870	1	643	0.00155521	chr3	33467082	33467233	9	152	0.0592105
Circ_NOLC1_2-5	ENSG00000166197	NOLC1	5.24928	6.61	chr10	103911933	103912287	2	355	0.0056338	chr10	103916776	103916831	12	56	0.214286
Circ_PSMA7_2-4	ENSG00000101182	PSMA7	5.20453	15.78	chr20	60718264	60718486	1	223	0.0044843	chr20	60715874	60716000	21	127	0.165354
Circ_CDC42BPB_2-4	ENSG00000198752	CDC42BPB	5.14177	2.18	chr14	103523336	103523799	1	464	0.00215517	chr14	103478434	103478525	7	92	0.076087
Circ_ISOC1_2-4	ENSG00000066583	ISOC1	5.13785	51.27	chr5	128430444	128430768	1	325	0.00307692	chr5	128440649	128440768	13	120	0.108333
Circ_RAB31_2-5	ENSG00000168461	RAB31	5.12928	0.57	chr18	9708162	9708441	1	280	0.00357143	chr18	9775275	9775354	10	80	0.125
Circ_RBM23_2-3	ENSG00000100461	RBM23	5.09859	27.81	chr14	23388208	23388393	1	186	0.00537634	chr14	23380537	23380612	14	76	0.184211
Circ_HTT_2-6	ENSG00000197386	HTT	5.08746	15.79	chr4	3076408	3076815	1	408	0.00245098	chr4	3088666	3088749	7	84	0.0833333
Circ_SYTL2_2-4	ENSG00000137501	SYTL2	5.07738	4.19	chr11	85521997	85522172	1	176	0.00568182	chr11	85468668	85469157	94	490	0.191837
Circ_PIK3R1_2	ENSG00000145675	PIK3R1	5.06788	17.38	chr5	67511548	67511777	1	230	0.00434783	chr5	67522118	67522837	105	720	0.145833
Circ_XPO1_2-4	ENSG00000082898	XPO1	5.03642	33.03	chr2	61764697	61765418	3	722	0.00415512	chr2	61760907	61761038	18	132	0.136364
Circ_CRKL_2	ENSG00000099942	CRKL	5.02475	22.58	chr22	21271714	21272533	2	820	0.00243902	chr22	21288067	21288532	37	466	0.0793991
Circ_MID2_2-3	ENSG00000080561	MID2	5.01703	53.07	chrX	107069109	107069660	1	552	0.00181159	chrX	107083900	107084615	42	716	0.0586592
Circ_USP25_2-3	ENSG00000155313	USP25	4.99305	35.87	chr21	17102344	17102757	1	414	0.00241546	chr21	17135210	17135287	6	78	0.0769231
Circ_SPICE1_2-7	ENSG00000163611	SPICE1	4.97797	7	chr3	113233744	113234003	1	260	0.00384615	chr3	113225354	113225452	12	99	0.121212
Circ_GLCCI1_2-5	ENSG00000106415	GLCCI1	4.96031	7.84	chr7	8008425	8009438	3	1014	0.00295858	chr7	8043538	8043689	14	152	0.0921053
Circ_RNF19B_2-3	ENSG00000116514	RNF19B	4.94604	2.07	chr1	33429652	33430286	1	635	0.0015748	chr1	33415170	33415375	10	206	0.0485437
Circ_SYDE2_2-4	ENSG00000097096	SYDE2	4.92883	0.59	chr1	85665935	85666729	3	795	0.00377358	chr1	85655740	85656435	80	696	0.114943
Circ_ZSWIM6_2-4	ENSG00000130449	ZSWIM6	4.9211	5.4	chr5	60628100	60628775	1	676	0.00147929	chr5	60768508	60768864	16	357	0.0448179
Circ_ATL3_2-3	ENSG00000184743	ATL3	4.90913	1.03	chr11	63438762	63439084	1	323	0.00309598	chr11	63426510	63426724	20	215	0.0930233
Circ_ZBTB1_2	ENSG00000126804	ZBTB1	4.89182	1.16	chr14	64971292	64971664	2	373	0.00536193	chr14	64988205	64990120	305	1916	0.159186
Circ_TMTC2_2	ENSG00000179104	TMTC2	4.86068	12.54	chr12	83080659	83081448	1	790	0.00126582	chr12	83250789	83251359	21	571	0.0367776
Circ_SMARCC1_2-6	ENSG00000173473	SMARCC1	4.85175	2.1	chr3	47823093	47823407	1	315	0.0031746	chr3	47814307	47814426	11	120	0.0916667
Circ_HERPUD2_2-4	ENSG00000122557	HERPUD2	4.83181	4.87	chr7	35733794	35734745	3	952	0.00315126	chr7	35712811	35712888	7	78	0.0897436
Circ_DDX17_2-10	ENSG00000100201	DDX17	4.81722	0.99	chr22	38901956	38902342	1	387	0.00258398	chr22	38897135	38897285	11	151	0.0728477
Circ_RNF169_2-4	ENSG00000166439	RNF169	4.79898	2.9	chr11	74459913	74460427	1	515	0.00194175	chr11	74500671	74500744	4	74	0.0540541
Circ_RAB11FIP1_2	ENSG00000156675	RAB11FIP1	4.79603	4.31	chr8	37756589	37756985	1	397	0.00251889	chr8	37734627	37735069	31	443	0.0699774
Circ_FBXW4_2-5	ENSG00000107829	FBXW4	4.77972	22.74	chr10	103454138	103455016	4	879	0.00455063	chr10	103436098	103436193	12	96	0.125
Circ_CCRN4L_2-3	ENSG00000151014	CCRN4L	4.75231	1.13	chr4	139936943	139937325	1	383	0.00261097	chr4	139964228	139964497	19	270	0.0703704
Circ_FBXO9_2-4	ENSG00000112146	FBXO9	4.74812	2.53	chr6	52930257	52930590	1	334	0.00299401	chr6	52935855	52935941	7	87	0.0804598
Circ_GSPT1_2-5	ENSG00000103342	GSPT1	4.71621	2.97	chr16	12009226	12009777	3	552	0.00543478	chr16	11991851	11991892	6	42	0.142857
Circ_ETNK1_2-6	ENSG00000139163	ETNK1	4.67807	1.5	chr12	22778009	22778520	1	512	0.00195312	chr12	22796697	22796956	13	260	0.05
Circ_RPA1_2-5	ENSG00000132383	RPA1	4.65737	9.38	chr17	1733278	1733420	1	143	0.00699301	chr17	1746097	1746147	9	51	0.176471
Circ_PICALM_2-12	ENSG00000073921	PICALM	4.64426	16.09	chr11	85779693	85780139	1	447	0.00223714	chr11	85742511	85742653	8	143	0.0559441
Circ_ZNF148_2-4	ENSG00000163848	ZNF148	4.64314	27.82	chr3	125093946	125094198	1	253	0.00395257	chr3	125050002	125050082	8	81	0.0987654
Circ_PLOD2_2-3	ENSG00000152952	PLOD2	4.64134	14.23	chr3	145878668	145878954	1	287	0.00348432	chr3	145841925	145842016	8	92	0.0869565
Circ_CHD6_2-3	ENSG00000124177	CHD6	4.63869	12.99	chr20	40246979	40247133	1	155	0.00645161	chr20	40179944	40179999	9	56	0.160714
Circ_RAPGEF5_2-6	ENSG00000136237	RAPGEF5	4.62678	7.24	chr7	22396449	22396763	1	315	0.0031746	chr7	22357606	22357656	4	51	0.0784314
Circ_SMURF2_2-5	ENSG00000108854	SMURF2	4.62149	2.45	chr17	62657947	62658186	1	240	0.00416667	chr17	62602720	62602758	4	39	0.102564
Circ_FOXK2_2-3	ENSG00000141568	FOXK2	4.60456	15.83	chr17	80477591	80478183	1	593	0.00168634	chr17	80521230	80521424	8	195	0.0410256
Circ_ATXN2_2-5	ENSG00000204842	ATXN2	4.59306	15.67	chr12	112036588	112037480	3	893	0.00335946	chr12	111993687	111993723	3	37	0.0810811
Circ_EPCAM_2-4	ENSG00000119888	EPCAM	4.59163	2.21	chr2	47596287	47596720	1	434	0.00230415	chr2	47600602	47600709	6	108	0.0555556
Circ_DMTF1_2-7	ENSG00000135164	DMTF1	4.57171	0.61	chr7	86781677	86781871	1	195	0.00512821	chr7	86792811	86792933	15	123	0.121951
Circ_TNPO3_2-4	ENSG00000064419	TNPO3	4.56327	47.44	chr7	128694705	128694968	1	264	0.00378788	chr7	128658011	128658211	18	201	0.0895522
Circ_PI4KB_2	ENSG00000143393	PI4KB	4.56238	9.29	chr1	151299747	151300191	4	445	0.00898876	chr1	151288049	151288985	199	937	0.21238
Circ_LRP11_2-6	ENSG00000120256	LRP11	4.55498	7.03	chr6	150184544	150185162	1	619	0.00161551	chr6	150174139	150174296	6	158	0.0379747
Circ_TXNDC11_2-5	ENSG00000153066	TXNDC11	4.53336	0.86	chr16	11836333	11836734	2	402	0.00497512	chr16	11829873	11830089	25	217	0.115207
Circ_TRPM7_2-5	ENSG00000092439	TRPM7	4.53333	7.03	chr15	50978728	50979012	2	285	0.00701754	chr15	50955164	50955243	13	80	0.1625
Circ_DCAF5_2-5	ENSG00000139990	DCAF5	4.49985	5.73	chr14	69619482	69619843	1	362	0.00276243	chr14	69588934	69589077	9	144	0.0625
Circ_N4BP1_2-3	ENSG00000102921	N4BP1	4.48415	1.57	chr16	48643686	48644120	1	435	0.00229885	chr16	48594665	48596355	87	1691	0.0514488
Circ_UTP18_2-4	ENSG00000011260	UTP18	4.48303	13.86	chr17	49337889	49338287	3	399	0.0075188	chr17	49340635	49340747	19	113	0.168142
Circ_UBR5_2-5	ENSG00000104517	UBR5	4.47897	10.46	chr8	103424401	103425069	4	669	0.00597907	chr8	103373810	103373854	6	45	0.133333
Circ_TPD52_2-4	ENSG00000076554	TPD52	4.47797	0.98	chr8	81083660	81083894	1	235	0.00425532	chr8	80976713	80976828	11	116	0.0948276
Circ_HNRNPLL_2-3	ENSG00000143889	HNRNPLL	4.47423	0.76	chr2	38829580	38830108	2	529	0.00378072	chr2	38818672	38818790	10	119	0.0840336
Circ_CPEB2_2-5	ENSG00000137449	CPEB2	4.44259	1.33	chr4	15005522	15005959	1	438	0.00228311	chr4	15008929	15009210	14	282	0.0496454
Circ_SOBP_2-3	ENSG00000112320	SOBP	4.44139	3.63	chr6	107811162	107811916	1	755	0.0013245	chr6	107824861	107824999	4	139	0.028777
Circ_DENND1A_2-5	ENSG00000119522	DENND1A	4.43239	1.91	chr9	126692168	126692386	1	219	0.00456621	chr9	126641230	126641300	7	71	0.0985915
Circ_TMEM120B_2-5	ENSG00000188735	TMEM120B	4.42485	1.08	chr12	122150658	122150870	1	213	0.00469484	chr12	122181535	122181653	12	119	0.10084
Circ_CDK13_2	ENSG00000065883	CDK13	4.41442	21.56	chr7	39989636	39991451	4	1816	0.00220264	chr7	40027198	40027857	31	660	0.0469697
Circ_PVT1_2	ENSG00000249859	PVT1	4.41096	25.43	chr8	128806803	128806980	1	178	0.00561798	chr8	128902835	128903244	49	410	0.119512
Circ_WIPI1_2-4	ENSG00000070540	WIPI1	4.38817	0.79	chr17	66453483	66453640	1	158	0.00632911	chr17	66449051	66449133	11	83	0.13253
Circ_SENP5_2	ENSG00000119231	SENP5	4.38518	1.28	chr3	196594727	196594944	1	218	0.00458716	chr3	196612022	196613565	148	1544	0.0958549
Circ_TCFL5_3-4	ENSG00000101190	TCFL5	4.34476	2.85	chr20	61491477	61491660	1	184	0.00543478	chr20	61490716	61490878	18	163	0.110429
Circ_STK39_2-5	ENSG00000198648	STK39	4.3378	6	chr2	169103738	169104651	2	914	0.00218818	chr2	169038488	169038600	5	113	0.0442478
Circ_BIRC6_2-6	ENSG00000115760	BIRC6	4.33456	14.24	chr2	32582096	32582554	1	459	0.00217865	chr2	32602656	32602837	8	182	0.043956
Circ_ARF3_2-4	ENSG00000134287	ARF3	4.3279	2.74	chr12	49351093	49351334	1	242	0.00413223	chr12	49334731	49334971	20	241	0.0829876
Circ_ARF3_2-4	ENSG00000134287	RP11-302B13.5	4.3279	2.74	chr12	49351093	49351334	1	242	0.00413223	chr12	49334731	49334971	20	241	0.0829876
Circ_NFKB1_2-5	ENSG00000109320	NFKB1	4.32193	1.57	chr4	103422486	103422945	2	460	0.00434783	chr4	103446669	103446714	4	46	0.0869565
Circ_TMPO_2-4	ENSG00000120802	TMPO	4.32193	5.15	chr12	98909290	98909924	2	635	0.00314961	chr12	98921664	98921790	8	127	0.0629921
Circ_CREB1_2-8	ENSG00000118260	CREB1	4.316	2.15	chr2	208394616	208394858	1	243	0.00411523	chr2	208420352	208420473	10	122	0.0819672
Circ_PRKAA1_2-9	ENSG00000132356	PRKAA1	4.30558	1.81	chr5	40798165	40798476	1	312	0.00320513	chr5	40777547	40777688	9	142	0.0633803
Circ_TPM4_3-4	ENSG00000167460	TPM4	4.30351	0.88	chr19	16186857	16186982	1	126	0.00793651	chr19	16192723	16192856	21	134	0.156716
Circ_THAP4_2	ENSG00000176946	THAP4	4.28362	2.85	chr2	242576356	242576864	2	509	0.00392927	chr2	242572332	242573494	89	1163	0.0765262
Circ_RNASEH2B_2-9	ENSG00000136104	RNASEH2B	4.26991	7.22	chr13	51483814	51484276	1	463	0.00215983	chr13	51501543	51501614	3	72	0.0416667
Circ_RASSF3_2-5	ENSG00000153179	RASSF3	4.26679	0.41	chr12	65004293	65004523	1	231	0.004329	chr12	65078567	65078674	9	108	0.0833333
Circ_FAM160B1_2-13	ENSG00000151553	FAM160B1	4.26607	0.72	chr10	116581503	116581882	1	380	0.00263158	chr10	116590611	116590689	4	79	0.0506329
Circ_KIAA2026_2-3	ENSG00000183354	KIAA2026	4.26128	4.95	chr9	6007195	6007787	2	593	0.00337268	chr9	5988345	5988545	13	201	0.0646766
Circ_SDK1_2-4	ENSG00000146555	SDK1	4.25692	17.03	chr7	3341080	3341516	1	437	0.00228833	chr7	3658712	3658871	7	160	0.04375
Circ_PRRC2B_2-3	ENSG00000130723	PRRC2B	4.25639	5.78	chr9	134269480	134269650	1	171	0.00584795	chr9	134305477	134305646	19	170	0.111765
Circ_STX5_3-10	ENSG00000162236	STX5	4.24042	1.26	chr11	62598491	62598734	2	244	0.00819672	chr11	62595033	62595103	11	71	0.15493
Circ_ST7_2-9	ENSG00000004866	ST7	4.23691	0.44	chr7	116593433	116593745	1	313	0.00319489	chr7	116739816	116739898	5	83	0.060241
Circ_WWP1_2-5	ENSG00000123124	WWP1	4.22322	3.52	chr8	87354967	87355159	1	193	0.00518135	chr8	87381168	87381260	9	93	0.0967742
Circ_TMEM65_2-6	ENSG00000164983	TMEM65	4.22067	0.94	chr8	125384095	125384933	3	839	0.00357569	chr8	125342989	125343033	3	45	0.0666667
Circ_PET117_2	ENSG00000232838	PET117	4.21778	0.88	chr20	18118517	18118695	1	179	0.00558659	chr20	18122852	18123813	100	962	0.10395
Circ_SFXN1_2	ENSG00000164466	SFXN1	4.20245	1.34	chr5	174905398	174905642	2	245	0.00816327	chr5	174919098	174919270	26	173	0.150289
Circ_USP31_2-6	ENSG00000103404	USP31	4.19754	2.96	chr16	23159959	23160591	1	633	0.00157978	chr16	23119367	23119504	4	138	0.0289855
Circ_HABP4_2-5	ENSG00000130956	HABP4	4.18655	0.88	chr9	99212487	99212910	1	424	0.00235849	chr9	99220661	99220823	7	163	0.0429448
Circ_AHNAK_2-3	ENSG00000124942	AHNAK	4.16912	3.07	chr11	62314132	62314268	1	137	0.00729927	chr11	62303941	62304039	13	99	0.131313
Circ_UBE2Q2_2-9	ENSG00000140367	UBE2Q2	4.16244	2.4	chr15	76135626	76136187	4	562	0.00711744	chr15	76146727	76146828	13	102	0.127451
Circ_PWWP2A_2	ENSG00000170234	PWWP2A	4.14077	1.06	chr5	159545812	159546430	4	619	0.00646204	chr5	159520108	159521072	110	965	0.11399
Circ_PAWR_3-4	ENSG00000177425	PAWR	4.13583	1.75	chr12	80083509	80084171	6	663	0.00904977	chr12	80014856	80014987	21	132	0.159091
Circ_JADE2_2-4	ENSG00000043143	JADE2	4.13212	2.91	chr5	133861363	133861701	3	339	0.00884956	chr5	133871548	133871605	9	58	0.155172
Circ_BACE2_2-8	ENSG00000182240	BACE2	4.12232	2.91	chr21	42539728	42540502	3	775	0.00387097	chr21	42598193	42598281	6	89	0.0674157
Circ_CHD7_2	ENSG00000171316	CHD7	4.12221	4.37	chr8	61591337	61591641	1	305	0.00327869	chr8	61653818	61655656	105	1839	0.0570962
Circ_HPRT1_2-6	ENSG00000165704	HPRT1	4.11962	6.58	chrX	133594183	133594368	1	186	0.00537634	chrX	133607389	133607495	10	107	0.0934579
Circ_CAPN7_2-6	ENSG00000131375	CAPN7	4.11853	0.88	chr3	15247750	15248104	3	355	0.0084507	chr3	15253611	15253719	16	109	0.146789
Circ_UBA2_2-6	ENSG00000126261	UBA2	4.11548	6.78	chr19	34919268	34919475	1	208	0.00480769	chr19	34921481	34921564	7	84	0.0833333
Circ_TIMP2_2-3	ENSG00000035862	TIMP2	4.08662	6.25	chr17	76921041	76921469	1	429	0.002331	chr17	76869901	76870001	4	101	0.039604
Circ_RC3H1_2	ENSG00000135870	RC3H1	4.08456	4.63	chr1	173991234	173991435	1	202	0.0049505	chr1	173961893	173962273	32	381	0.0839895
Circ_PHAX_2	ENSG00000164902	PHAX	4.06588	1.03	chr5	125935960	125936750	7	791	0.00884956	chr5	125939262	125939875	91	614	0.148208
Circ_MAPK9_2-5	ENSG00000050748	MAPK9	4.03583	69.8	chr5	179718848	179719099	1	252	0.00396825	chr5	179707440	179707608	11	169	0.0650888
Circ_VTA1_2-5	ENSG00000009844	VTA1	4.00946	1.58	chr6	142468367	142468536	1	170	0.00588235	chr6	142487365	142487459	9	95	0.0947368
Circ_KAT6B_2-3	ENSG00000156650	KAT6B	3.99484	7.42	chr10	76586358	76586543	1	186	0.00537634	chr10	76598441	76598510	6	70	0.0857143
Circ_GMPS_2-5	ENSG00000163655	GMPS	3.99205	1.59	chr3	155588325	155588686	2	362	0.00552486	chr3	155611307	155611488	16	182	0.0879121
Circ_LATS2_2	ENSG00000150457	LATS2	3.99172	0.46	chr13	21635485	21635686	1	202	0.0049505	chr13	21619824	21620369	43	546	0.0787546
Circ_ABHD17B_2-4	ENSG00000107362	ABHD17B	3.98651	0.69	chr9	74525550	74525847	1	298	0.0033557	chr9	74489530	74489999	25	470	0.0531915
Circ_MAP3K2_2-5	ENSG00000169967	MAP3K2	3.98159	0.73	chr2	128145824	128146041	1	218	0.00458716	chr2	128100702	128100770	5	69	0.0724638
Circ_PPP1R13B_2-4	ENSG00000088808	PPP1R13B	3.98037	17.69	chr14	104313636	104313927	1	292	0.00342466	chr14	104263708	104263855	8	148	0.0540541
Circ_KIAA1919_2-3	ENSG00000173214	KIAA1919	3.97633	0.83	chr6	111580551	111580930	1	380	0.00263158	chr6	111583460	111583628	7	169	0.0414201
Circ_PAPOLA_2-4	ENSG00000090060	PAPOLA	3.97491	1.16	chr14	96968710	96968937	1	228	0.00438596	chr14	96986392	96986565	12	174	0.0689655
Circ_EED_2-5	ENSG00000074266	EED	3.97143	2.44	chr11	85955586	85956385	4	800	0.005	chr11	85961338	85961490	12	153	0.0784314
Circ_SPG21_2-5	ENSG00000090487	SPG21	3.96645	1.7	chr15	65282003	65282274	1	272	0.00367647	chr15	65275845	65275931	5	87	0.0574713
Circ_KLHDC4_2-5	ENSG00000104731	KLHDC4	3.95014	5.37	chr16	87799398	87799555	1	158	0.00632911	chr16	87795555	87795646	9	92	0.0978261
Circ_PSMD5_2-4	ENSG00000095261	PSMD5	3.94421	1.05	chr9	123605015	123605262	2	248	0.00806452	chr9	123595590	123595734	18	145	0.124138
Circ_CAST_2-6	ENSG00000153113	CAST	3.9386	0.43	chr5	96038505	96038619	1	115	0.00869565	chr5	96058343	96058402	8	60	0.133333
Circ_CAMLG_2-3	ENSG00000164615	CAMLG	3.92616	2.67	chr5	134074191	134074482	1	292	0.00342466	chr5	134076753	134077213	24	461	0.0520607
Circ_MAPK6_2-3	ENSG00000069956	MAPK6	3.91997	3.56	chr15	52311398	52311573	1	176	0.00568182	chr15	52338027	52339212	102	1186	0.0860034
Circ_NQO1_2-3	ENSG00000181019	NQO1	3.9163	4.52	chr16	69760336	69760854	5	519	0.00963391	chr16	69752273	69752437	24	165	0.145455
Circ_MRPS18B_2-4	ENSG00000204568	MRPS18B	3.91569	0.3	chr6	30585486	30585720	2	235	0.00851064	chr6	30587270	30587378	14	109	0.12844
Circ_LSM14A_2-6	ENSG00000257103	LSM14A	3.91566	1.25	chr19	34663471	34663668	2	198	0.010101	chr19	34685383	34685546	25	164	0.152439
Circ_ADPGK_2-4	ENSG00000159322	ADPGK	3.91199	1.94	chr15	73075587	73076072	3	486	0.00617284	chr15	73067213	73067438	21	226	0.0929204
Circ_AL121578.2_2-3	ENSG00000259977	AL121578.2	3.90734	3.31	chrX	37765400	37765862	2	463	0.00431965	chrX	37798835	37798942	7	108	0.0648148
Circ_ACAP2_2-4	ENSG00000114331	ACAP2	3.87673	2.26	chr3	195163524	195163807	1	284	0.00352113	chr3	195112819	195112876	3	58	0.0517241
Circ_PCMT1_2-3	ENSG00000120265	PCMT1	3.87634	3.2	chr6	150070579	150071092	3	514	0.00583658	chr6	150092298	150092402	9	105	0.0857143
Circ_TTC13_2-4	ENSG00000143643	TTC13	3.87619	1.47	chr1	231114306	231114584	1	279	0.00358423	chr1	231096955	231097049	5	95	0.0526316
Circ_CPSF6_2-9	ENSG00000111605	CPSF6	3.86507	25.34	chr12	69633317	69633486	1	170	0.00588235	chr12	69644909	69645118	18	210	0.0857143
Circ_QKI_2-3	ENSG00000112531	QKI	3.8618	1.48	chr6	163835675	163836367	1	693	0.001443	chr6	163876311	163876453	3	143	0.020979
Circ_TMEM194A_2-4	ENSG00000166881	TMEM194A	3.85758	0.36	chr12	57472402	57472552	1	151	0.00662252	chr12	57466571	57466695	12	125	0.096
Circ_STK38_2-4	ENSG00000112079	STK38	3.85432	1.11	chr6	36514967	36515247	2	281	0.00711744	chr6	36507849	36507984	14	136	0.102941
Circ_PPA2_2-7	ENSG00000138777	PPA2	3.85415	11.54	chr4	106395051	106395238	1	188	0.00531915	chr4	106377838	106377902	5	65	0.0769231
Circ_RP11-632K20.7_2-5	ENSG00000223509	RP11-632K20.7	3.85397	2.75	chr15	32828499	32829127	2	629	0.00317965	chr15	32825396	32825569	8	174	0.045977
Circ_SCAF8_2-6	ENSG00000213079	SCAF8	3.85086	11.82	chr6	155054459	155055064	1	606	0.00165017	chr6	155095123	155095206	2	84	0.0238095
Circ_TBK1_2-6	ENSG00000183735	TBK1	3.84358	0.86	chr12	64845660	64845967	2	308	0.00649351	chr12	64849620	64849737	11	118	0.0932203
Circ_YPEL2_2	ENSG00000175155	YPEL2	3.82704	11.9	chr17	57409063	57409185	1	123	0.00813008	chr17	57430576	57430887	36	312	0.115385
Circ_CFDP1_2-4	ENSG00000153774	CFDP1	3.82687	1.85	chr16	75467187	75467383	2	197	0.0101523	chr16	75448476	75448593	17	118	0.144068
Circ_STX16_2-7	ENSG00000124222	STX16	3.8181	4.17	chr20	57226661	57227143	13	483	0.0269151	chr20	57242546	57242653	41	108	0.37963
Circ_STX16_2-7	ENSG00000124222	STX16-NPEPL1	3.8181	4.17	chr20	57226661	57227143	13	483	0.0269151	chr20	57242546	57242653	41	108	0.37963
Circ_OSBPL2_2-4	ENSG00000130703	OSBPL2	3.79733	1.39	chr20	60813580	60813653	1	74	0.0135135	chr20	60831113	60831277	31	165	0.187879
Circ_KANSL1L_2-4	ENSG00000144445	KANSL1L	3.7955	4.85	chr2	211035873	211036107	1	235	0.00425532	chr2	211018219	211019335	66	1117	0.0590868
Circ_STAM2_2-13	ENSG00000115145	STAM2	3.7829	2.07	chr2	153032117	153032506	2	390	0.00512821	chr2	153006659	153006743	6	85	0.0705882
Circ_TMEM165_2-4	ENSG00000134851	TMEM165	3.76854	14.57	chr4	56262124	56262563	2	440	0.00454545	chr4	56277781	56278006	14	226	0.0619469
Circ_DBP_3	ENSG00000105516	DBP	3.76243	3.51	chr19	49138837	49139247	3	411	0.00729927	chr19	49136701	49136912	21	212	0.0990566
Circ_PPP1R12B_2-6	ENSG00000077157	PPP1R12B	3.76099	0.65	chr1	202317827	202318270	2	444	0.0045045	chr1	202385915	202386045	8	131	0.0610687
Circ_SLAIN2_2-6	ENSG00000109171	SLAIN2	3.75918	13.41	chr4	48343339	48344145	2	807	0.00247831	chr4	48371866	48372014	5	149	0.033557
Circ_PPP1CB_2-7	ENSG00000213639	PPP1CB	3.75489	0.46	chr2	28974719	28975042	2	324	0.00617284	chr2	28999717	28999848	11	132	0.0833333
Circ_CD46_2-6	ENSG00000117335	CD46	3.74268	1.06	chr1	207925402	207925654	1	253	0.00395257	chr1	207930359	207930547	10	189	0.0529101
Circ_PSEN1_2-5	ENSG00000080815	PSEN1	3.74048	8.15	chr14	73603155	73603291	1	137	0.00729927	chr14	73614503	73614584	8	82	0.097561
Circ_C3orf58_2-3	ENSG00000181744	C3orf58	3.73678	5.4	chr3	143690640	143691831	5	1192	0.00419463	chr3	143704385	143704688	17	304	0.0559211
Circ_PDIA4_2-3	ENSG00000155660	PDIA4	3.73347	2.75	chr7	148725413	148725733	2	321	0.00623053	chr7	148718059	148718239	15	181	0.0828729
Circ_MYBL1_2-3	ENSG00000185697	MYBL1	3.72406	1.29	chr8	67525054	67525484	4	431	0.00928074	chr8	67514653	67514758	13	106	0.122642
Circ_SLC15A4_2-5	ENSG00000139370	SLC15A4	3.72227	1.6	chr12	129307943	129308528	3	586	0.00511945	chr12	129299320	129299615	20	296	0.0675676
Circ_AFTPH_2	ENSG00000119844	AFTPH	3.70556	4.69	chr2	64751465	64751746	1	282	0.0035461	chr2	64778577	64780543	91	1967	0.0462633
Circ_TM9SF3_2-9	ENSG00000077147	TM9SF3	3.7027	0.81	chr10	98346491	98346809	1	319	0.0031348	chr10	98336391	98336586	8	196	0.0408163
Circ_RNF13_2-8	ENSG00000082996	RNF13	3.69153	62.73	chr3	149530495	149531140	5	646	0.00773994	chr3	149563798	149563927	13	130	0.1
Circ_MLYCD_2-4	ENSG00000103150	MLYCD	3.69026	3.76	chr16	83932731	83933277	3	547	0.00548446	chr16	83940592	83940704	8	113	0.0707965
Circ_MAPKAPK5_2-7	ENSG00000089022	MAPKAPK5	3.68294	1.39	chr12	112279782	112280573	5	792	0.00631313	chr12	112303054	112303127	6	74	0.0810811
Circ_PPM1D_2-3	ENSG00000170836	PPM1D	3.68077	40.91	chr17	58677544	58678247	35	704	0.0497159	chr17	58700882	58701110	146	229	0.637555
Circ_RNF149_2-6	ENSG00000163162	RNF149	3.6807	2.52	chr2	101924591	101925158	3	568	0.00528169	chr2	101911393	101911643	17	251	0.0677291
Circ_PDXDC1_2-3	ENSG00000179889	PDXDC1	3.67319	3.31	chr16	15068960	15069077	1	118	0.00847458	chr16	15091610	15091683	8	74	0.108108
Circ_TFDP2_2-3	ENSG00000114126	TFDP2	3.66367	2.27	chr3	141868025	141868363	1	339	0.00294985	chr3	141820577	141820683	4	107	0.0373832
Circ_YIPF4_2-5	ENSG00000119820	YIPF4	3.66247	0.45	chr2	32502979	32503303	1	325	0.00307692	chr2	32515552	32515705	6	154	0.038961
Circ_CDS1_2-5	ENSG00000163624	CDS1	3.66178	1.02	chr4	85504132	85504671	1	540	0.00185185	chr4	85525396	85525523	3	128	0.0234375
Circ_ZCCHC2_2-5	ENSG00000141664	ZCCHC2	3.63766	13.04	chr18	60190900	60191596	2	697	0.00286944	chr18	60206914	60207025	4	112	0.0357143
Circ_GTF3C5_2-3	ENSG00000148308	GTF3C5	3.63702	2.1	chr9	135906076	135906551	4	476	0.00840336	chr9	135917474	135917693	23	220	0.104545
Circ_TNFRSF21_2-3	ENSG00000146072	TNFRSF21	3.6323	23.54	chr6	47277152	47277641	2	490	0.00408163	chr6	47253680	47254331	33	652	0.0506135
Circ_AKR1E2_2-8	ENSG00000165568	AKR1E2	3.63005	1.69	chr10	4868426	4868555	1	130	0.00769231	chr10	4872867	4873034	16	168	0.0952381
Circ_GOLPH3_2-3	ENSG00000113384	GOLPH3	3.62005	1.1	chr5	32173916	32174456	1	541	0.00184843	chr5	32143855	32143986	3	132	0.0227273
Circ_GNAS_2-6	ENSG00000087460	GNAS	3.61299	0.79	chr20	57427769	57430388	44	2620	0.0167939	chr20	57470667	57470739	15	73	0.205479
Circ_RNF111_2	ENSG00000157450	RNF111	3.60923	1.54	chr15	59279854	59280267	2	414	0.00483092	chr15	59323003	59323901	53	899	0.0589544
Circ_NFATC3_2-3	ENSG00000072736	NFATC3	3.59699	45.5	chr16	68119361	68119687	1	327	0.0030581	chr16	68155890	68157024	42	1135	0.0370044
Circ_ZKSCAN1_2-3	ENSG00000106261	ZKSCAN1	3.59359	116.68	chr7	99613204	99613349	2	146	0.0136986	chr7	99621042	99621555	85	514	0.16537
Circ_FAM168B_2-3	ENSG00000152102	FAM168B	3.58199	0.53	chr2	131850905	131851001	1	97	0.0103093	chr2	131840150	131840230	10	81	0.123457
Circ_FAM105B_2-7	ENSG00000154124	FAM105B	3.5787	2.45	chr5	14664857	14665086	1	230	0.00434783	chr5	14673751	14673827	4	77	0.0519481
Circ_RMND5A_2-4	ENSG00000153561	RMND5A	3.57032	4	chr2	86947296	86947932	3	637	0.00470958	chr2	86968050	86968192	8	143	0.0559441
Circ_SEPT10_2-8	ENSG00000186522	SEPT10	3.56743	3.03	chr2	110371375	110371783	1	409	0.00244499	chr2	110350628	110350696	2	69	0.0289855
Circ_RPS6KB1_2-4	ENSG00000108443	RPS6KB1	3.56106	6.74	chr17	57970525	57970686	14	162	0.0864198	chr17	57987923	57987972	51	50	1.02
Circ_NIPBL_2-9	ENSG00000164190	NIPBL	3.55437	3.47	chr5	36876861	36877280	1	420	0.00238095	chr5	36953720	36953862	4	143	0.027972
Circ_C9orf41_2-6	ENSG00000156017	C9orf41	3.55145	3.02	chr9	77642928	77643310	1	383	0.00261097	chr9	77632169	77632364	6	196	0.0306122
Circ_STARD10_4-6	ENSG00000214530	STARD10	3.54543	9.02	chr11	72492020	72492339	5	320	0.015625	chr11	72470279	72470426	27	148	0.182432
Circ_GDI2_2-4	ENSG00000057608	GDI2	3.54432	9.9	chr10	5855177	5855512	4	336	0.0119048	chr10	5842561	5842668	15	108	0.138889
Circ_KIAA1958_2	ENSG00000165185	KIAA1958	3.53709	12.23	chr9	115249127	115249398	1	272	0.00367647	chr9	115336337	115337531	51	1195	0.0426778
Circ_ASXL1_2-4	ENSG00000171456	ASXL1	3.53485	22.54	chr20	30946155	30946635	2	481	0.004158	chr20	30954187	30954269	4	83	0.0481928
Circ_RTFDC1_2-4	ENSG00000022277	RTFDC1	3.53343	0.9	chr20	55043647	55043822	4	176	0.0227273	chr20	55048357	55048451	25	95	0.263158
Circ_FBXL17_2-4	ENSG00000145743	FBXL17	3.53322	10.17	chr5	107716400	107717111	3	712	0.00421348	chr5	107703532	107703654	6	123	0.0487805
Circ_TRPS1_2-5	ENSG00000104447	TRPS1	3.53227	46.92	chr8	116680772	116681228	4	457	0.00875274	chr8	116635828	116635985	16	158	0.101266
Circ_MAPKAP1_2-4	ENSG00000119487	MAPKAP1	3.52833	2.99	chr9	128469250	128469510	2	261	0.00766284	chr9	128434595	128434922	29	328	0.0884146
Circ_NAPB_2-7	ENSG00000125814	NAPB	3.52356	1.15	chr20	23401942	23402125	1	184	0.00543478	chr20	23383630	23383709	5	80	0.0625
Circ_TTC8_2-9	ENSG00000165533	TTC8	3.51785	0.55	chr14	89290968	89291165	1	198	0.00505051	chr14	89305796	89305916	7	121	0.0578512
Circ_C8orf76_2-4	ENSG00000189376	C8orf76	3.51636	1.72	chr8	124253470	124253638	2	169	0.0118343	chr8	124251289	124251384	13	96	0.135417
Circ_C8orf76_2-4	ENSG00000189376	ZHX1-C8ORF76	3.51636	1.72	chr8	124253470	124253638	2	169	0.0118343	chr8	124251289	124251384	13	96	0.135417
Circ_AGPAT5_2-6	ENSG00000155189	AGPAT5	3.50825	0.75	chr8	6565878	6566408	2	531	0.00376648	chr8	6582391	6582460	3	70	0.0428571
Circ_RREB1_2-6	ENSG00000124782	RREB1	3.50321	9.8	chr6	7108041	7108293	3	253	0.0118577	chr6	7176888	7177006	16	119	0.134454
Circ_PPP6R2_2-3	ENSG00000100239	PPP6R2	3.49991	4.06	chr22	50781733	50781979	1	247	0.00404858	chr22	50810449	50810579	6	131	0.0458015
Circ_FAM185BP_2-3	ENSG00000214439	FAM185BP	3.49701	0.32	chr7	76751224	76751433	1	210	0.0047619	chr7	76742708	76742800	5	93	0.0537634
Circ_PLXDC2_2-13	ENSG00000120594	PLXDC2	3.49034	1	chr10	20105168	20106120	4	953	0.00419727	chr10	20290704	20290915	10	212	0.0471698
Circ_AAGAB_2-5	ENSG00000103591	AAGAB	3.48327	37.98	chr15	67546897	67547074	1	178	0.00561798	chr15	67528968	67529158	12	191	0.0628272
Circ_RPRD1A_2-6	ENSG00000141425	RPRD1A	3.48295	13.02	chr18	33647217	33647539	2	323	0.00619195	chr18	33613671	33613800	9	130	0.0692308
Circ_STRN3_2-7	ENSG00000196792	STRN3	3.48195	4.65	chr14	31495110	31495607	3	498	0.0060241	chr14	31425345	31425448	7	104	0.0673077
Circ_CTBP1_2-5	ENSG00000159692	CTBP1	3.47415	20.92	chr4	1242704	1242900	1	197	0.00507614	chr4	1235113	1235307	11	195	0.0564103
Circ_METTL3_2-3	ENSG00000165819	METTL3	3.45702	29.62	chr14	21979266	21979517	2	252	0.00793651	chr14	21971807	21972024	19	218	0.087156
Circ_CTDP1_2-5	ENSG00000060069	CTDP1	3.45631	5.57	chr18	77439801	77440261	2	461	0.00433839	chr18	77455225	77455308	4	84	0.047619
Circ_PIK3R3_2-7	ENSG00000117461	PIK3R3	3.4534	31.23	chr1	46597519	46598314	6	796	0.00753769	chr1	46546314	46546422	9	109	0.0825688
Circ_PPP2CA_2-6	ENSG00000113575	PPP2CA	3.45192	5.9	chr5	133561451	133561833	3	383	0.0078329	chr5	133541613	133541822	18	210	0.0857143
Circ_MAN2A1_2-4	ENSG00000112893	MAN2A1	3.44114	4.34	chr5	109025067	109026253	3	1187	0.00252738	chr5	109049221	109049475	7	255	0.027451
Circ_SEC31A_2-4	ENSG00000138674	SEC31A	3.4307	8.11	chr4	83812241	83812419	1	179	0.00558659	chr4	83803011	83803093	5	83	0.060241
Circ_PROSC_2-4	ENSG00000147471	PROSC	3.42751	2.5	chr8	37620111	37620276	1	166	0.0060241	chr8	37623044	37623151	7	108	0.0648148
Circ_SPEN_2-3	ENSG00000065526	SPEN	3.42344	1.44	chr1	16174359	16174645	1	287	0.00348432	chr1	16199311	16199631	12	321	0.0373832
Circ_BAZ1A_2	ENSG00000198604	BAZ1A	3.4154	4.52	chr14	35343698	35344138	4	441	0.00907029	chr14	35331250	35331528	27	279	0.0967742
Circ_FBXO7_2-4	ENSG00000100225	FBXO7	3.41336	1.68	chr22	32870663	32871111	2	449	0.00445434	chr22	32874968	32875262	14	295	0.0474576
Circ_FBXL5_2-9	ENSG00000118564	FBXL5	3.4119	3.06	chr4	15656827	15657035	1	209	0.00478469	chr4	15646116	15646331	11	216	0.0509259
Circ_DEK_3-9	ENSG00000124795	DEK	3.40172	14.85	chr6	18264074	18264227	2	154	0.012987	chr6	18258535	18258636	14	102	0.137255
Circ_KDM1A_2-3	ENSG00000004487	KDM1A	3.3981	14.28	chr1	23345941	23346440	2	500	0.004	chr1	23356962	23357127	7	166	0.0421687
Circ_VRK1_2-11	ENSG00000100749	VRK1	3.38857	21.12	chr14	97263641	97263784	1	144	0.00694444	chr14	97299804	97299968	12	165	0.0727273
Circ_AFG3L2_2-9	ENSG00000141385	AFG3L2	3.37573	0.68	chr18	12376968	12377313	1	346	0.00289017	chr18	12371591	12371690	3	100	0.03
Circ_ZBTB46_2-3	ENSG00000130584	ZBTB46	3.37019	8.32	chr20	62462450	62462567	1	118	0.00847458	chr20	62421174	62422143	85	970	0.0876289
Circ_REV1_2-3	ENSG00000135945	REV1	3.35975	14.71	chr2	100106279	100106497	1	219	0.00456621	chr2	100081384	100081447	3	64	0.046875
Circ_NUFIP2_2	ENSG00000108256	NUFIP2	3.35143	6.16	chr17	27620801	27621136	5	336	0.014881	chr17	27613010	27614734	262	1725	0.151884
Circ_ADARB1_2-3	ENSG00000197381	ADARB1	3.34357	2.78	chr21	46494515	46494708	1	194	0.00515464	chr21	46548317	46548488	9	172	0.0523256
Circ_ARIH1_2-11	ENSG00000166233	ARIH1	3.3409	1.87	chr15	72766667	72767355	5	689	0.00725689	chr15	72810408	72810475	5	68	0.0735294
Circ_AEBP2_2-3	ENSG00000139154	AEBP2	3.32954	2.65	chr12	19592608	19593304	2	697	0.00286944	chr12	19615444	19615651	6	208	0.0288462
Circ_KDM5B_2-4	ENSG00000117139	KDM5B	3.32615	3.93	chr1	202777230	202778598	14	1369	0.0102264	chr1	202746145	202746222	8	78	0.102564
Circ_RIT1_4-5	ENSG00000143622	RIT1	3.32388	0.49	chr1	155880241	155880297	1	57	0.0175439	chr1	155874522	155874595	13	74	0.175676
Circ_PRKACB_2-9	ENSG00000142875	PRKACB	3.32193	1.21	chr1	84543745	84544054	1	310	0.00322581	chr1	84644860	84644921	2	62	0.0322581
Circ_ATRNL1_2-5	ENSG00000107518	ATRNL1	3.31849	0.36	chr10	116853384	116853802	1	419	0.00238663	chr10	116879949	116880032	2	84	0.0238095
Circ_ANKIB1_2-5	ENSG00000001629	ANKIB1	3.31395	7.77	chr7	91875548	91875833	3	286	0.0104895	chr7	91924203	91924480	29	278	0.104317
Circ_ITM2B_2-6	ENSG00000136156	ITM2B	3.3107	0.94	chr13	48807294	48807613	2	320	0.00625	chr13	48827944	48828072	8	129	0.0620155
Circ_NUP54_2-5	ENSG00000138750	NUP54	3.30812	19.4	chr4	77069461	77069668	1	208	0.00480769	chr4	77065543	77065626	4	84	0.047619
Circ_SDHAF2_2-3	ENSG00000167985	RP11-286N22.8	3.29593	3.64	chr11	61197545	61197654	2	110	0.0181818	chr11	61205097	61205320	40	224	0.178571
Circ_SDHAF2_2-3	ENSG00000167985	SDHAF2	3.29593	3.64	chr11	61197545	61197654	2	110	0.0181818	chr11	61205097	61205320	40	224	0.178571
Circ_GABPB1_2-6	ENSG00000104064	GABPB1	3.29496	2.94	chr15	50647182	50647605	4	424	0.00943396	chr15	50601888	50601995	10	108	0.0925926
Circ_PSMB1_2-4	ENSG00000008018	PSMB1	3.29496	2.74	chr6	170862218	170862429	2	212	0.00943396	chr6	170858094	170858201	10	108	0.0925926
Circ_TRIP12_2-3	ENSG00000153827	TRIP12	3.28213	4.79	chr2	230786596	230786725	1	130	0.00769231	chr2	230744698	230744844	11	147	0.0748299
Circ_PPM1B_2-3	ENSG00000138032	PPM1B	3.28075	2.29	chr2	44396016	44396413	2	398	0.00502513	chr2	44428325	44429184	42	860	0.0488372
Circ_SUPT20H_2-9	ENSG00000102710	SUPT20H	3.27612	2.05	chr13	37633696	37633850	1	155	0.00645161	chr13	37625625	37625720	6	96	0.0625
Circ_SECISBP2L_2-7	ENSG00000138593	SECISBP2L	3.27107	0.7	chr15	49338473	49338760	1	288	0.00347222	chr15	49329788	49329966	6	179	0.0335196
Circ_KMT2E_2-3	ENSG00000005483	KMT2E	3.27033	2.11	chr7	104654626	104654982	3	357	0.00840336	chr7	104678573	104678646	6	74	0.0810811
Circ_WDR60_2-4	ENSG00000126870	WDR60	3.2647	3.06	chr7	158649269	158649441	1	173	0.00578035	chr7	158662546	158662599	3	54	0.0555556
Circ_PTPN9_2-8	ENSG00000169410	PTPN9	3.26303	0.4	chr15	75871055	75871630	5	576	0.00868056	chr15	75819459	75819602	12	144	0.0833333
Circ_ANKRD12_2-8	ENSG00000101745	ANKRD12	3.26107	58.89	chr18	9136775	9136963	1	189	0.00529101	chr18	9182380	9182517	7	138	0.0507246
Circ_ZBTB44_2	ENSG00000196323	ZBTB44	3.26102	15.49	chr11	130184270	130184581	1	312	0.00320513	chr11	130130751	130131824	33	1074	0.0307263
Circ_SETD3_2-6	ENSG00000183576	SETD3	3.26087	104.73	chr14	99947065	99947216	1	152	0.00657895	chr14	99932040	99932150	7	111	0.0630631
Circ_IGF1R_2	ENSG00000140443	IGF1R	3.25949	104.63	chr15	99192200	99192904	12	705	0.0170213	chr15	99250791	99251336	89	546	0.163004
Circ_ACSF3_2-4	ENSG00000176715	ACSF3	3.25886	4.51	chr16	89160217	89160400	1	184	0.00543478	chr16	89164999	89165171	9	173	0.0520231
Circ_CCDC6_2-3	ENSG00000108091	CCDC6	3.24961	2.58	chr10	61665880	61666414	3	535	0.00560748	chr10	61612311	61612460	8	150	0.0533333
Circ_HNRNPC_2-4	ENSG00000092199	HNRNPC	3.24528	18.99	chr14	21737457	21737653	3	197	0.0152284	chr14	21702112	21702388	40	277	0.144404
Circ_GLE1_2-3	ENSG00000119392	GLE1	3.23349	3	chr9	131267010	131267183	2	174	0.0114943	chr9	131271155	131271376	24	222	0.108108
Circ_FOXO3_3	ENSG00000118689	FOXO3	3.23223	3.33	chr6	108882289	108883032	8	744	0.0107527	chr6	108984658	108986092	145	1435	0.101045
Circ_GRTP1_3-5	ENSG00000139835	GRTP1	3.22821	1.59	chr13	114018077	114018225	1	149	0.00671141	chr13	114009638	114009796	10	159	0.0628931
Circ_BRAP_2-4	ENSG00000089234	BRAP	3.22811	1.77	chr12	112123515	112123790	2	276	0.00724638	chr12	112120950	112121111	11	162	0.0679012
Circ_GOSR1_2-4	ENSG00000108587	GOSR1	3.22707	0.43	chr17	28804380	28804482	1	103	0.00970874	chr17	28808161	28808281	11	121	0.0909091
Circ_AP5M1_2	ENSG00000053770	AP5M1	3.21536	0.51	chr14	57735627	57736106	4	480	0.00833333	chr14	57740962	57741607	50	646	0.0773994
Circ_EDEM3_2-6	ENSG00000116406	EDEM3	3.20776	0.75	chr1	184723623	184724047	2	425	0.00470588	chr1	184718681	184718726	2	46	0.0434783
Circ_RP11-332H18.5_2-3	ENSG00000267131	RP11-332H18.5	3.20618	5.75	chr17	59477577	59477604	2	28	0.0714286	chr17	59444887	59445065	118	179	0.659218
Circ_FAM83B_2	ENSG00000168143	FAM83B	3.20511	1.01	chr6	54711569	54711624	1	56	0.0178571	chr6	54734985	54735488	83	504	0.164683
Circ_MVB12B_2-6	ENSG00000196814	MVB12B	3.20469	1.03	chr9	129089128	129089289	1	162	0.00617284	chr9	129102787	129102909	7	123	0.0569106
Circ_FBXW8_2-5	ENSG00000174989	FBXW8	3.20014	2.3	chr12	117348770	117348962	1	193	0.00518135	chr12	117365828	117365932	5	105	0.047619
Circ_VMP1_2-5	ENSG00000062716	VMP1	3.17776	34.21	chr17	57784826	57785109	8	284	0.028169	chr17	57808782	57808883	26	102	0.254902
Circ_ATE1_2-8	ENSG00000107669	ATE1	3.17742	0.84	chr10	123687359	123687551	1	193	0.00518135	chr10	123683781	123683844	3	64	0.046875
Circ_SATB2_3-6	ENSG00000119042	SATB2	3.17264	5.65	chr2	200320592	200320819	1	228	0.00438596	chr2	200298061	200298237	7	177	0.039548
Circ_BMPR2_2-3	ENSG00000204217	BMPR2	3.16852	38.13	chr2	203241659	203242273	4	615	0.00650407	chr2	203329532	203329702	10	171	0.0584795
Circ_DPY19L1_2-6	ENSG00000173852	DPY19L1	3.1635	2.63	chr7	35077430	35077653	2	224	0.00892857	chr7	35058184	35058208	2	25	0.08
Circ_PPP2R5A_2-3	ENSG00000066027	PPP2R5A	3.16067	0.96	chr1	212458879	212459633	3	755	0.00397351	chr1	212502477	212502673	7	197	0.035533
Circ_MLK4_2-8	ENSG00000143674	MLK4	3.14311	0.81	chr1	233463514	233464579	4	1066	0.00375235	chr1	233482188	233482368	6	181	0.0331492
Circ_ATP11C_2-5	ENSG00000101974	ATP11C	3.13614	1.07	chrX	139014175	139015229	1	1055	0.000947867	chrX	138908863	138908982	1	120	0.00833333
Circ_MLLT1_2-4	ENSG00000130382	MLLT1	3.12951	1.04	chr19	6279784	6279959	1	176	0.00568182	chr19	6270590	6270770	9	181	0.0497238
Circ_ASPH_2-3	ENSG00000198363	ASPH	3.12873	7.84	chr8	62626828	62627155	1	328	0.00304878	chr8	62596598	62596747	4	150	0.0266667
Circ_RBPMS_2-5	ENSG00000157110	RBPMS	3.12399	5.48	chr8	30241995	30242674	4	680	0.00588235	chr8	30332295	30332372	4	78	0.0512821
Circ_MPPED2_2-3	ENSG00000066382	MPPED2	3.11681	2.96	chr11	30607589	30607828	1	240	0.00416667	chr11	30601793	30602041	9	249	0.0361446
Circ_SNX27_2-7	ENSG00000143376	SNX27	3.11596	2.52	chr1	151584558	151584988	3	431	0.00696056	chr1	151611364	151611595	14	232	0.0603448
Circ_DCUN1D4_2-7	ENSG00000109184	DCUN1D4	3.1147	9.37	chr4	52709229	52709433	2	205	0.0097561	chr4	52729603	52729673	6	71	0.084507
Circ_AP3S2_2-4	ENSG00000157823	AP3S2	3.10579	2.14	chr15	90437113	90437574	7	462	0.0151515	chr15	90432281	90432372	12	92	0.130435
Circ_AP3S2_2-4	ENSG00000157823	C15orf38-AP3S2	3.10579	2.14	chr15	90437113	90437574	7	462	0.0151515	chr15	90432281	90432372	12	92	0.130435
Circ_SCAP_2-3	ENSG00000114650	SCAP	3.10281	1.54	chr3	47517289	47517603	1	315	0.0031746	chr3	47484362	47484581	6	220	0.0272727
Circ_CARHSP1_2-3	ENSG00000153048	CARHSP1	3.0972	3.91	chr16	8961906	8962258	5	353	0.0141643	chr16	8953028	8953192	20	165	0.121212
Circ_CAMSAP1_2-4	ENSG00000130559	CAMSAP1	3.09679	8.28	chr9	138798846	138799070	1	225	0.00444444	chr9	138774662	138774924	10	263	0.0380228
Circ_MAST4_2-3	ENSG00000069020	MAST4	3.09516	2.47	chr5	65892189	65892846	2	658	0.00303951	chr5	66055537	66055690	4	154	0.025974
Circ_TRIM33_2-4	ENSG00000197323	TRIM33	3.09481	79.68	chr1	115053172	115053781	12	610	0.0196721	chr1	115006892	115007010	20	119	0.168067
Circ_MCFD2_2-3	ENSG00000180398	MCFD2	3.08363	1.48	chr2	47142862	47143007	1	146	0.00684932	chr2	47136162	47136316	9	155	0.0580645
Circ_PGR_2-7	ENSG00000082175	PGR	3.0829	8.68	chr11	100998165	101001255	24	3091	0.00776448	chr11	100996738	100996889	10	152	0.0657895
Circ_PPP3CC_2-3	ENSG00000120910	PPP3CC	3.08059	0.91	chr8	22298637	22298971	1	335	0.00298507	chr8	22332467	22332664	5	198	0.0252525
Circ_MSH2_2-8	ENSG00000095002	MSH2	3.07039	0.83	chr2	47630108	47630541	3	434	0.00691244	chr2	47635540	47635694	9	155	0.0580645
Circ_AGO2_2-3	ENSG00000123908	AGO2	3.06932	1.21	chr8	141645584	141645718	1	135	0.00740741	chr8	141595218	141595410	12	193	0.0621762
Circ_TRAPPC6B_2-3	ENSG00000182400	TRAPPC6B	3.06355	0.8	chr14	39639219	39639597	4	379	0.0105541	chr14	39628687	39628754	6	68	0.0882353
Circ_NDUFA10_2-9	ENSG00000130414	NDUFA10	3.05855	0.53	chr2	240964644	240964819	1	176	0.00568182	chr2	240961589	240961757	8	169	0.0473373
Circ_ZNF367_2-4	ENSG00000165244	ZNF367	3.05478	1.01	chr9	99179895	99180611	4	717	0.0055788	chr9	99160446	99160596	7	151	0.0463576
Circ_ABHD2_2-3	ENSG00000140526	ABHD2	3.04963	2.61	chr15	89631381	89631794	2	414	0.00483092	chr15	89656956	89657055	4	100	0.04
Circ_ZNF586_2	ENSG00000083828	ZNF586	3.04659	1.02	chr19	58281064	58281246	2	183	0.010929	chr19	58290119	58291912	162	1794	0.090301
Circ_SP3_4	ENSG00000172845	SP3	3.04092	4.53	chr2	174828489	174828611	2	123	0.0162602	chr2	174819601	174820960	182	1360	0.133824
Circ_SLC39A6_2-6	ENSG00000141424	SLC39A6	3.03924	0.88	chr18	33709077	33709281	3	205	0.0146341	chr18	33706182	33706979	96	798	0.120301
Circ_TSPAN15_2-5	ENSG00000099282	TSPAN15	3.03638	1.29	chr10	71211229	71211446	1	218	0.00458716	chr10	71243447	71243632	7	186	0.0376344
Circ_POLI_2-7	ENSG00000101751	POLI	3.03395	1.23	chr18	51795774	51796031	1	258	0.00387597	chr18	51797730	51797855	4	126	0.031746
Circ_COG3_17-22	ENSG00000136152	COG3	3.03242	1.27	chr13	46085900	46085989	2	90	0.0222222	chr13	46090278	46090398	22	121	0.181818
Circ_CDK19_2-4	ENSG00000155111	CDK19	3.01886	0.88	chr6	111136212	111136519	1	308	0.00324675	chr6	111067329	111067404	2	76	0.0263158
Circ_S100PBP_2-5	ENSG00000116497	S100PBP	3.01381	0.39	chr1	33283156	33283290	1	135	0.00740741	chr1	33290914	33291030	7	117	0.0598291
Circ_CEP72_2-3	ENSG00000112877	CEP72	3.01123	3.53	chr5	612387	612558	1	172	0.00581395	chr5	619105	619232	6	128	0.046875
Circ_SPIDR_2-5	ENSG00000164808	SPIDR	3.00346	19.95	chr8	48173167	48173583	2	417	0.00479616	chr8	48192450	48192605	6	156	0.0384615
Circ_RAD51C_2-5	ENSG00000108384	RAD51C	2.99861	0.45	chr17	56769934	56770149	12	216	0.0555556	chr17	56772292	56772550	115	259	0.444015
Circ_PTGES3_2-5	ENSG00000110958	PTGES3	2.99525	1.83	chr12	57081782	57082084	1	303	0.00330033	chr12	57066736	57066849	3	114	0.0263158
Circ_CCSER1_2-3	ENSG00000184305	CCSER1	2.99311	5.72	chr4	91048736	91048982	1	247	0.00404858	chr4	91229395	91230759	44	1365	0.0322344
Circ_STAG2_2-4	ENSG00000101972	STAG2	2.97939	0.55	chrX	123095568	123095706	1	139	0.00719424	chrX	123156381	123156521	8	141	0.0567376
Circ_MKLN1_2-6	ENSG00000128585	MKLN1	2.97924	8.59	chr7	131012619	131012756	1	138	0.00724638	chr7	131060183	131060252	4	70	0.0571429
Circ_NBEA_2-6	ENSG00000172915	NBEA	2.97174	0.68	chr13	35516797	35517251	2	455	0.0043956	chr13	35615070	35615301	8	232	0.0344828
Circ_ICA1_2-6	ENSG00000003147	ICA1	2.96963	14.6	chr7	8301724	8301911	2	188	0.0106383	chr7	8275540	8275635	8	96	0.0833333
Circ_CDK17_2-3	ENSG00000059758	CDK17	2.96775	4.76	chr12	96793764	96794338	1	575	0.00173913	chr12	96728497	96728643	2	147	0.0136054
Circ_XPA_2-6	ENSG00000136936	XPA	2.96214	0.27	chr9	100459403	100459575	1	173	0.00578035	chr9	100455931	100456041	5	111	0.045045
Circ_TBPL1_2-6	ENSG00000028839	TBPL1	2.9529	0.4	chr6	134274333	134274563	1	231	0.004329	chr6	134301220	134301398	6	179	0.0335196
Circ_SARNP_2-9	ENSG00000205323	RP11-762I7.5	2.93923	0.51	chr12	56211450	56211508	1	59	0.0169492	chr12	56197413	56197512	13	100	0.13
Circ_SARNP_2-9	ENSG00000205323	SARNP	2.93923	0.51	chr12	56211450	56211508	1	59	0.0169492	chr12	56197413	56197512	13	100	0.13
Circ_DNASE2_4-5	ENSG00000105612	DNASE2	2.93746	0.63	chr19	12991616	12991694	1	79	0.0126582	chr19	12989484	12989648	16	165	0.0969697
Circ_DDX60_31-37	ENSG00000137628	DDX60	2.93681	1.37	chr4	169167569	169167769	1	201	0.00497512	chr4	169158842	169158946	4	105	0.0380952
Circ_TMTC1_2-5	ENSG00000133687	TMTC1	2.92941	2.87	chr12	29937241	29937692	1	452	0.00221239	chr12	29920831	29921008	3	178	0.0168539
Circ_PSMD9_2-4	ENSG00000110801	PSMD9	2.92821	1.31	chr12	122326677	122326900	2	224	0.00892857	chr12	122332645	122332747	7	103	0.0679612
Circ_PSMD9_2-4	ENSG00000110801	RP11-87C12.2	2.92821	1.31	chr12	122326677	122326900	2	224	0.00892857	chr12	122332645	122332747	7	103	0.0679612
Circ_UGCG_2-3	ENSG00000148154	UGCG	2.91836	2.3	chr9	114659481	114659593	2	113	0.0176991	chr9	114676885	114677026	19	142	0.133803
Circ_SCCPDH_2-5	ENSG00000143653	SCCPDH	2.90944	1.3	chr1	246887349	246887914	4	566	0.00706714	chr1	246890194	246890306	6	113	0.0530973
Circ_MBOAT2_2-4	ENSG00000143797	MBOAT2	2.90821	7.6	chr2	9143669	9143942	1	274	0.00364964	chr2	9098626	9098771	4	146	0.0273973
Circ_PEX13_2	ENSG00000162928	PEX13	2.90343	1.05	chr2	61244857	61244986	2	130	0.0153846	chr2	61258554	61259248	80	695	0.115108
Circ_CAMSAP2_2-4	ENSG00000118200	CAMSAP2	2.90145	20.96	chr1	200708907	200709094	3	188	0.0159574	chr1	200729967	200730226	31	260	0.119231
Circ_NHSL1_2-3	ENSG00000135540	NHSL1	2.90075	4.84	chr6	138892847	138893677	8	831	0.00962696	chr6	138817356	138817508	11	153	0.0718954
Circ_RIPK1_2-3	ENSG00000137275	RIPK1	2.89482	1.78	chr6	3068658	3068895	2	238	0.00840336	chr6	3076998	3077221	14	224	0.0625
Circ_NRF1_2-5	ENSG00000106459	NRF1	2.8944	0.89	chr7	129251597	129251665	1	69	0.0144928	chr7	129297183	129297414	25	232	0.107759
Circ_CCDC7_2-9	ENSG00000216937	CCDC7	2.89283	1.81	chr10	32735068	32735325	2	258	0.00775194	chr10	32740520	32740849	19	330	0.0575758
Circ_ZNF133_2-6	ENSG00000125846	ZNF133	2.88452	0.5	chr20	18269121	18269248	2	128	0.015625	chr20	18278629	18278706	9	78	0.115385
Circ_CAB39_2-4	ENSG00000135932	CAB39	2.8828	1.35	chr2	231577560	231577945	1	386	0.00259067	chr2	231624674	231624830	3	157	0.0191083
Circ_SLC25A26_3-6	ENSG00000144741	SLC25A26	2.8828	1.43	chr3	66271168	66271553	1	386	0.00259067	chr3	66286968	66287124	3	157	0.0191083
Circ_NETO2_2-7	ENSG00000171208	NETO2	2.87792	2.15	chr16	47177490	47177908	1	419	0.00238663	chr16	47165880	47165936	1	57	0.0175439
Circ_SLC38A1_2-5	ENSG00000111371	SLC38A1	2.85971	153.85	chr12	46661008	46661484	12	477	0.0251572	chr12	46636983	46637097	21	115	0.182609
Circ_MOCOS_2-5	ENSG00000075643	MOCOS	2.85688	1.15	chr18	33767482	33767644	1	163	0.00613497	chr18	33775220	33775309	4	90	0.0444444
Circ_SOX13_2-4	ENSG00000143842	SOX13	2.85526	2.46	chr1	204042243	204042839	3	597	0.00502513	chr1	204082043	204082262	8	220	0.0363636
Circ_RBM4_2	ENSG00000173933	RBM14-RBM4	2.8514	2.07	chr11	66406088	66406223	4	136	0.0294118	chr11	66407171	66407594	90	424	0.212264
Circ_RBM4_2	ENSG00000173933	RBM4	2.8514	2.07	chr11	66406088	66406223	4	136	0.0294118	chr11	66407171	66407594	90	424	0.212264
Circ_DLG5_4-5	ENSG00000151208	DLG5	2.84177	2.07	chr10	79616488	79616650	3	163	0.0184049	chr10	79613985	79614128	19	144	0.131944
Circ_CUL3_2-3	ENSG00000036257	CUL3	2.83978	5.39	chr2	225449661	225450065	2	405	0.00493827	chr2	225422376	225422573	7	198	0.0353535
Circ_LRP5L_2-3	ENSG00000100068	LRP5L	2.83007	3.66	chr22	25801169	25801344	1	176	0.00568182	chr22	25777348	25777545	8	198	0.040404
Circ_HIPK2_2	ENSG00000064393	HIPK2	2.81683	7.56	chr7	139477404	139477517	1	114	0.00877193	chr7	139415731	139416814	67	1084	0.0618081
Circ_EZH2_2-3	ENSG00000106462	EZH2	2.80735	17.74	chr7	148581256	148581379	1	124	0.00806452	chr7	148544274	148544397	7	124	0.0564516
Circ_MTX2_2-10	ENSG00000128654	MTX2	2.80162	6.97	chr2	177134147	177134397	3	251	0.0119522	chr2	177161588	177161635	4	48	0.0833333
Circ_DHTKD1_2-7	ENSG00000181192	DHTKD1	2.79141	4.94	chr10	12110971	12111186	2	216	0.00925926	chr10	12123471	12123626	10	156	0.0641026
Circ_SMAD2_2-6	ENSG00000175387	SMAD2	2.78363	4.96	chr18	45456732	45456930	1	199	0.00502513	chr18	45422892	45423180	10	289	0.0346021
Circ_MSANTD3_2	ENSG00000066697	MSANTD3	2.77827	2.76	chr9	103189438	103189675	1	238	0.00420168	chr9	103204188	103204638	13	451	0.0288248
Circ_UXS1_2-6	ENSG00000115652	UXS1	2.77761	8.1	chr2	106810604	106810795	1	192	0.00520833	chr2	106782512	106782539	1	28	0.0357143
Circ_EDC3_2-3	ENSG00000179151	EDC3	2.75665	9.04	chr15	74988221	74988384	2	164	0.0121951	chr15	74967302	74967483	15	182	0.0824176
Circ_CCDC47_2-6	ENSG00000108588	CCDC47	2.75545	0.86	chr17	61850772	61851135	12	364	0.032967	chr17	61843272	61843554	63	283	0.222615
Circ_MAPK1_2-3	ENSG00000100030	MAPK1	2.75109	2.51	chr22	22221612	22221919	1	308	0.00324675	chr22	22161953	22162135	4	183	0.0218579
Circ_HIATL2_2-4	ENSG00000196312	HIATL2	2.74595	2.63	chr9	99775541	99775862	1	322	0.00310559	chr9	99735135	99735230	2	96	0.0208333
Circ_ATF7IP_2	ENSG00000171681	ATF7IP	2.74533	0.78	chr12	14518663	14518761	1	99	0.010101	chr12	14576843	14578407	106	1565	0.0677316
Circ_MYO9B_2	ENSG00000099331	MYO9B	2.74402	7.72	chr19	17186591	17186684	1	94	0.0106383	chr19	17212470	17213367	64	898	0.0712695
Circ_MIB1_2-6	ENSG00000101752	MIB1	2.74157	29.8	chr18	19321281	19321773	3	493	0.00608519	chr18	19345733	19345904	7	172	0.0406977
Circ_KIAA0391_3-5	ENSG00000100890	KIAA0391	2.73697	1.44	chr14	35592158	35593437	28	1280	0.021875	chr14	35595941	35595988	7	48	0.145833
Circ_C1orf50_3-5	ENSG00000164008	C1orf50	2.73697	1.23	chr1	43233180	43233295	1	116	0.00862069	chr1	43239234	43239320	5	87	0.0574713
Circ_METTL9_2-4	ENSG00000197006	METTL9	2.73205	1.39	chr16	21610797	21611219	2	423	0.00472813	chr16	21623966	21624156	6	191	0.0314136
Circ_DCP2_2-8	ENSG00000172795	DCP2	2.72362	1.6	chr5	112312433	112312683	3	251	0.0119522	chr5	112321532	112321683	12	152	0.0789474
Circ_HMGCLL1_2-7	ENSG00000146151	HMGCLL1	2.72085	2.18	chr6	55443746	55444012	1	267	0.00374532	chr6	55406858	55406938	2	81	0.0246914
Circ_ME1_2-3	ENSG00000065833	ME1	2.71117	18.66	chr6	84140596	84140790	2	195	0.0102564	chr6	84117487	84117620	9	134	0.0671642
Circ_SWT1_14-16	ENSG00000116668	SWT1	2.70713	1.24	chr1	185175757	185175895	1	139	0.00719424	chr1	185183639	185183787	7	149	0.0469799
Circ_SLC11A2_3-4	ENSG00000110911	SLC11A2	2.70659	2.47	chr12	51421960	51422194	1	235	0.00425532	chr12	51404478	51404549	2	72	0.0277778
Circ_PPWD1_2-5	ENSG00000113593	PPWD1	2.70152	0.3	chr5	64859066	64859333	2	268	0.00746269	chr5	64863340	64863442	5	103	0.0485437
Circ_GINS1_2-5	ENSG00000101003	GINS1	2.70044	2.21	chr20	25388363	25388531	4	169	0.0236686	chr20	25394426	25394490	10	65	0.153846
Circ_ZBTB40_2-3	ENSG00000184677	ZBTB40	2.69725	1.09	chr1	22778360	22778497	1	138	0.00724638	chr1	22816373	22817138	36	766	0.0469974
Circ_WDR78_2-4	ENSG00000152763	WDR78	2.6909	20.09	chr1	67390345	67390570	1	226	0.00442478	chr1	67370884	67371058	5	175	0.0285714
Circ_AMOTL1_2-3	ENSG00000166025	AMOTL1	2.66297	0.52	chr11	94501537	94501726	1	190	0.00526316	chr11	94528177	94528326	5	150	0.0333333
Circ_MLH3_2	ENSG00000119684	MLH3	2.65898	0.67	chr14	75518083	75518235	1	153	0.00653595	chr14	75513079	75516421	138	3343	0.0412803
Circ_UEVLD_2-6	ENSG00000151116	UEVLD	2.6567	0.36	chr11	18610160	18610293	1	134	0.00746269	chr11	18600271	18600355	4	85	0.0470588
Circ_MAP3K4_2-3	ENSG00000085511	MAP3K4	2.65139	4.17	chr6	161412816	161413115	1	300	0.00333333	chr6	161455291	161455481	4	191	0.0209424
Circ_MON2_2-7	ENSG00000061987	MON2	2.64962	0.79	chr12	62860597	62861098	5	502	0.00996016	chr12	62877950	62878013	4	64	0.0625
Circ_GSE1_2	ENSG00000131149	GSE1	2.6478	29.61	chr16	85646822	85647004	2	183	0.010929	chr16	85667520	85667738	15	219	0.0684932
Circ_GTF3C1_2-5	ENSG00000077235	GTF3C1	2.63393	1.29	chr16	27560991	27561227	4	237	0.0168776	chr16	27556635	27556844	22	210	0.104762
Circ_TRIP11_2-7	ENSG00000100815	TRIP11	2.63358	0.41	chr14	92505891	92506403	4	513	0.00779727	chr14	92499536	92499597	3	62	0.0483871
Circ_MTMR12_2-6	ENSG00000150712	MTMR12	2.63151	2.38	chr5	32312864	32313115	2	252	0.00793651	chr5	32276788	32276848	3	61	0.0491803
Circ_FAM120B_2-3	ENSG00000112584	FAM120B	2.63147	7.89	chr6	170615844	170615930	1	87	0.0114943	chr6	170626458	170628212	125	1755	0.0712251
Circ_NF1_2-5	ENSG00000196712	NF1	2.62124	6.72	chr17	29421945	29422387	2	443	0.00451467	chr17	29483001	29483144	4	144	0.0277778
Circ_PKP4_2-4	ENSG00000144283	PKP4	2.61621	1.4	chr2	159313611	159313730	1	120	0.00833333	chr2	159389692	159389828	7	137	0.0510949
Circ_ING5_2-5	ENSG00000168395	ING5	2.61471	0.72	chr2	242641455	242641517	1	63	0.015873	chr2	242644068	242644139	7	72	0.0972222
Circ_EFR3A_2-4	ENSG00000132294	EFR3A	2.60973	4.28	chr8	132916335	132916569	2	235	0.00851064	chr8	132952746	132952822	4	77	0.0519481
Circ_RHBDD1_2-3	ENSG00000144468	RHBDD1	2.60958	3.94	chr2	227700652	227700803	1	152	0.00657895	chr2	227729320	227729842	21	523	0.040153
Circ_SERINC3_2-6	ENSG00000132824	SERINC3	2.60413	0.41	chr20	43150554	43150750	3	197	0.0152284	chr20	43142520	43142681	15	162	0.0925926
Circ_PDXK_4-5	ENSG00000160209	PDXK	2.60023	2.26	chr21	45161548	45161652	7	105	0.0666667	chr21	45165960	45166006	19	47	0.404255
Circ_DGKD_2-3	ENSG00000077044	AC019221.4	2.5979	7.46	chr2	234263153	234263320	1	168	0.00595238	chr2	234296903	234297013	4	111	0.036036
Circ_DGKD_2-3	ENSG00000077044	DGKD	2.5979	7.46	chr2	234263153	234263320	1	168	0.00595238	chr2	234296903	234297013	4	111	0.036036
Circ_TRPC1_2-3	ENSG00000144935	TRPC1	2.59783	7.75	chr3	142443011	142443573	3	563	0.0053286	chr3	142455221	142455375	5	155	0.0322581
Circ_DIP2C_2-3	ENSG00000151240	DIP2C	2.58663	3.98	chr10	735434	735606	2	173	0.0115607	chr10	532399	532470	5	72	0.0694444
Circ_CHAF1A_2-3	ENSG00000167670	CHAF1A	2.58496	1.34	chr19	4402659	4402811	1	153	0.00653595	chr19	4405909	4405959	2	51	0.0392157
Circ_C5orf15_2	ENSG00000113583	C5orf15	2.57783	0.33	chr5	133304137	133304478	5	342	0.0146199	chr5	133295185	133295711	46	527	0.0872865
Circ_MTDH_2-6	ENSG00000147649	MTDH	2.57482	2.74	chr8	98656407	98657115	7	709	0.00987306	chr8	98673300	98673401	6	102	0.0588235
Circ_MTRF1_2-5	ENSG00000120662	MTRF1	2.56953	5.77	chr13	41837621	41837713	1	93	0.0107527	chr13	41834629	41835051	27	423	0.0638298
Circ_ECE1_2-4	ENSG00000117298	ECE1	2.56828	3.6	chr1	21671869	21671997	1	129	0.00775194	chr1	21616563	21616649	4	87	0.045977
Circ_ELF2_2-4	ENSG00000109381	ELF2	2.56789	6.33	chr4	140098121	140098372	1	252	0.00396825	chr4	140060567	140060651	2	85	0.0235294
Circ_RASA1_2-5	ENSG00000145715	RASA1	2.56032	0.61	chr5	86563705	86564807	11	1103	0.0099728	chr5	86627165	86627317	9	153	0.0588235
Circ_NMRAL1_3-4	ENSG00000153406	NMRAL1	2.55651	24.42	chr16	4524094	4524167	1	74	0.0135135	chr16	4519228	4519466	19	239	0.0794979
Circ_PPP2R2C_2-6	ENSG00000074211	PPP2R2C	2.5502	0.59	chr4	6473887	6474173	1	287	0.00348432	chr4	6382724	6382821	2	98	0.0204082
Circ_NUP35_2-3	ENSG00000163002	NUP35	2.54937	1.94	chr2	183989083	183989225	1	143	0.00699301	chr2	183993015	183993185	7	171	0.0409357
Circ_CCDC91_2-6	ENSG00000123106	CCDC91	2.54862	3.05	chr12	28343379	28343574	1	196	0.00510204	chr12	28378728	28378794	2	67	0.0298507
Circ_WDFY3_2-3	ENSG00000163625	WDFY3	2.54607	1.15	chr4	85887362	85887544	1	183	0.00546448	chr4	85853423	85853516	3	94	0.0319149
Circ_TBC1D12_2-3	ENSG00000108239	TBC1D12	2.53899	2.39	chr10	96162261	96163341	3	1081	0.00277521	chr10	96201653	96201776	2	124	0.016129
Circ_DMC1_2-7	ENSG00000100206	DMC1	2.53842	1.8	chr22	38966048	38966291	1	244	0.00409836	chr22	38964211	38964294	2	84	0.0238095
Circ_RBL2_2-4	ENSG00000103479	RBL2	2.525	3.7	chr16	53468332	53468708	2	377	0.00530504	chr16	53472928	53473058	4	131	0.0305344
Circ_XPNPEP3_3	ENSG00000196236	XPNPEP3	2.51987	1.12	chr22	41265003	41265119	1	117	0.00854701	chr22	41277774	41278181	20	408	0.0490196
Circ_TMEFF1_2-5	ENSG00000241697	MSANTD3-TMEFF1	2.51326	0.65	chr9	103235395	103236022	2	628	0.00318471	chr9	103261047	103261156	2	110	0.0181818
Circ_TMEFF1_2-5	ENSG00000241697	TMEFF1	2.51326	0.65	chr9	103235395	103236022	2	628	0.00318471	chr9	103261047	103261156	2	110	0.0181818
Circ_NR2F2_2-3	ENSG00000185551	NR2F2	2.50124	12.63	chr15	96873946	96875776	49	1831	0.0267613	chr15	96877305	96877832	80	528	0.151515
Circ_GON4L_2	ENSG00000116580	GON4L	2.49336	24.92	chr1	155826950	155826995	1	46	0.0217391	chr1	155823067	155823597	65	531	0.122411
Circ_WDR20_2-3	ENSG00000140153	WDR20	2.48805	5.22	chr14	102606230	102606509	3	280	0.0107143	chr14	102661275	102661457	11	183	0.0601093
Circ_ARAP2_2	ENSG00000047365	ARAP2	2.48533	2.63	chr4	36245801	36246131	1	331	0.00302115	chr4	36230204	36231267	18	1064	0.0169173
Circ_ZC3H6_2-12	ENSG00000188177	ZC3H6	2.48077	1.22	chr2	113033171	113033603	3	433	0.00692841	chr2	113057426	113057606	7	181	0.038674
Circ_ERC1_2	ENSG00000082805	ERC1	2.47917	5.68	chr12	1100374	1100488	1	115	0.00869565	chr12	1136914	1137738	40	825	0.0484848
Circ_SUCLG2_7-9	ENSG00000172340	SUCLG2	2.4769	3.76	chr3	67568671	67568760	1	90	0.0111111	chr3	67559231	67559327	6	97	0.0618557
Circ_ATG2B_2-6	ENSG00000066739	ATG2B	2.47327	3.08	chr14	96829152	96830207	7	1056	0.00662879	chr14	96813516	96813678	6	163	0.0368098
Circ_TSN_2-4	ENSG00000211460	TSN	2.4724	0.94	chr2	122513109	122513421	3	313	0.00958466	chr2	122514816	122514909	5	94	0.0531915
Circ_INTS2_3-5	ENSG00000108506	INTS2	2.47116	8.2	chr17	60003713	60004023	23	311	0.073955	chr17	60002322	60002460	57	139	0.410072
Circ_DTWD2_2-4	ENSG00000169570	DTWD2	2.46949	5.59	chr5	118323989	118324240	1	252	0.00396825	chr5	118280254	118280344	2	91	0.021978
Circ_SNX14_2-5	ENSG00000135317	SNX14	2.46915	3.33	chr6	86303297	86303631	2	335	0.00597015	chr6	86283976	86284096	4	121	0.0330579
Circ_UGP2_2-3	ENSG00000169764	UGP2	2.46586	5.68	chr2	64068844	64069338	7	495	0.0141414	chr2	64083440	64083567	10	128	0.078125
Circ_AGK_11-14	ENSG00000006530	AGK	2.46395	3.54	chr7	141333701	141333780	1	80	0.0125	chr7	141336760	141336817	4	58	0.0689655
Circ_GABPB2_2-9	ENSG00000143458	GABPB2	2.4638	2.87	chr1	151043080	151043410	5	331	0.0151057	chr1	151060666	151060773	9	108	0.0833333
Circ_TPST1_2	ENSG00000169902	TPST1	2.45415	1.06	chr7	65670186	65670509	1	324	0.00308642	chr7	65705312	65706257	16	946	0.0169133
Circ_TMEM38A_2-4	ENSG00000072954	TMEM38A	2.45357	1.61	chr19	16771938	16772152	2	215	0.00930233	chr19	16790795	16790951	8	157	0.0509554
Circ_SNX25_2-5	ENSG00000109762	SNX25	2.44236	6.48	chr4	186125391	186125621	1	231	0.004329	chr4	186168448	186168532	2	85	0.0235294
Circ_UBQLN1_2-5	ENSG00000135018	UBQLN1	2.4339	12.67	chr9	86322415	86323118	6	704	0.00852273	chr9	86300919	86301070	7	152	0.0460526
Circ_WWC3_2-8	ENSG00000047644	WWC3	2.43296	22	chrX	9983602	9983898	1	297	0.003367	chrX	10031485	10031594	2	110	0.0181818
Circ_WDR1_3-5	ENSG00000071127	WDR1	2.42294	4.48	chr4	10117737	10117858	1	122	0.00819672	chr4	10105520	10105610	4	91	0.043956
Circ_ABTB2_2-3	ENSG00000166016	ABTB2	2.41651	1.12	chr11	34378248	34379555	5	1308	0.00382263	chr11	34226091	34226237	3	147	0.0204082
Circ_CUL2_2-4	ENSG00000108094	CUL2	2.40251	0.85	chr10	35379358	35379570	2	213	0.00938967	chr10	35360127	35360267	7	141	0.0496454
Circ_VEGFC_2-4	ENSG00000150630	VEGFC	2.39552	1.42	chr4	177713319	177713881	1	563	0.0017762	chr4	177650687	177650900	2	214	0.00934579
Circ_TOLLIP_2-5	ENSG00000078902	TOLLIP	2.38773	2.06	chr11	1330696	1330852	1	157	0.00636943	chr11	1316875	1317024	5	150	0.0333333
Circ_SPAG1_13-16	ENSG00000104450	SPAG1	2.38647	1.17	chr8	101226047	101226146	1	100	0.01	chr8	101232507	101232659	8	153	0.0522876
Circ_MED12L_2-4	ENSG00000144893	MED12L	2.38379	6.94	chr3	150804676	150804812	1	137	0.00729927	chr3	150834125	150834229	4	105	0.0380952
Circ_CBFB_3-5	ENSG00000067955	CBFB	2.37993	1.38	chr16	67063630	67063716	1	87	0.0114943	chr16	67070542	67070658	7	117	0.0598291
Circ_CAPRIN1_3-6	ENSG00000135387	CAPRIN1	2.36257	3.98	chr11	34073968	34074183	4	216	0.0185185	chr11	34093273	34093335	6	63	0.0952381
Circ_SYTL5_2	ENSG00000147041	SYTL5	2.35851	9.03	chrX	37865835	37865921	1	87	0.0114943	chrX	37892787	37893261	28	475	0.0589474
Circ_FANCI_3-6	ENSG00000140525	FANCI	2.35252	0.57	chr15	89788426	89788542	3	117	0.025641	chr15	89788987	89789070	11	84	0.130952
Circ_EPT1_2-6	ENSG00000138018	EPT1	2.35091	2.55	chr2	26568982	26569157	2	176	0.0113636	chr2	26587170	26587238	4	69	0.057971
Circ_ANO6_2-9	ENSG00000177119	ANO6	2.3505	0.58	chr12	45609903	45610174	2	272	0.00735294	chr12	45695797	45695876	3	80	0.0375
Circ_RAD23B_2-9	ENSG00000119318	RAD23B	2.34635	8.13	chr9	110045560	110045976	3	417	0.00719424	chr9	110062422	110062503	3	82	0.0365854
Circ_UNK_3-6	ENSG00000132478	UNK	2.3291	1.64	chr17	73805841	73806050	17	210	0.0809524	chr17	73808193	73808369	72	177	0.40678
Circ_OXR1_2-4	ENSG00000164830	OXR1	2.32193	8.74	chr8	107670082	107670413	4	332	0.0120482	chr8	107691438	107691520	5	83	0.060241
Circ_PTPLA_2-4	ENSG00000165996	PTPLA	2.32193	1.13	chr10	17659082	17659376	1	295	0.00338983	chr10	17645929	17646046	2	118	0.0169492
Circ_TRAFD1_2-4	ENSG00000135148	TRAFD1	2.32193	0.54	chr12	112563305	112563422	2	118	0.0169492	chr12	112568315	112568373	5	59	0.0847458
Circ_SLC33A1_2-4	ENSG00000169359	SLC33A1	2.32005	0.36	chr3	155571012	155572218	18	1207	0.014913	chr3	155560221	155560408	14	188	0.0744681
Circ_MGAT5_2-3	ENSG00000152127	MGAT5	2.31727	9.3	chr2	134877554	134877862	1	309	0.00323625	chr2	135010666	135010789	2	124	0.016129
Circ_EMC2_2-5	ENSG00000104412	EMC2	2.30282	10.07	chr8	109455853	109455927	2	75	0.0266667	chr8	109462052	109462165	15	114	0.131579
Circ_KIF24_5-7	ENSG00000186638	KIF24	2.29546	0.48	chr9	34290172	34290387	5	216	0.0231481	chr9	34286615	34286702	10	88	0.113636
Circ_ETFA_2-9	ENSG00000140374	ETFA	2.29218	18.31	chr15	76603691	76603810	2	120	0.0166667	chr15	76587932	76588078	12	147	0.0816327
Circ_KATNA1_1-3	ENSG00000186625	KATNA1	2.28936	1.62	chr6	149953895	149954052	5	158	0.0316456	chr6	149944239	149944419	28	181	0.154696
Circ_ARSG_2-11	ENSG00000141337	ARSG	2.28054	1.71	chr17	66255323	66255567	8	245	0.0326531	chr17	66303084	66303852	122	769	0.158648
Circ_PTBP3_2-4	ENSG00000119314	PTBP3	2.27955	8.02	chr9	115095064	115095309	2	246	0.00813008	chr9	115060121	115060196	3	76	0.0394737
Circ_DCLRE1B_2-3	ENSG00000118655	DCLRE1B	2.27261	1.63	chr1	114447763	114448397	19	635	0.0299213	chr1	114449618	114449783	24	166	0.144578
Circ_HIPK3_2	ENSG00000110422	HIPK3	2.27048	137.81	chr11	33279133	33279435	2	303	0.00660066	chr11	33307959	33309057	35	1099	0.0318471
Circ_CYP51A1_2-7	ENSG00000001630	CYP51A1	2.2695	2.96	chr7	91763487	91763844	3	358	0.00837989	chr7	91761088	91761186	4	99	0.040404
Circ_CYP51A1_2-7	ENSG00000001630	LRRD1	2.2695	2.96	chr7	91763487	91763844	3	358	0.00837989	chr7	91761088	91761186	4	99	0.040404
Circ_MBD2_2-6	ENSG00000134046	MBD2	2.26866	0.93	chr18	51750388	51751158	1	771	0.00129702	chr18	51731368	51731527	1	160	0.00625
Circ_PCBP3_2-3	ENSG00000183570	PCBP3	2.26139	0.83	chr21	47063608	47063782	1	175	0.00571429	chr21	47148590	47148662	2	73	0.0273973
Circ_PRKAR1B_2-4	ENSG00000188191	PRKAR1B	2.26122	3.67	chr7	752051	752209	1	159	0.00628931	chr7	750966	751164	6	199	0.0301508
Circ_WDR33_2-7	ENSG00000136709	WDR33	2.26091	2.79	chr2	128568586	128568721	2	136	0.0147059	chr2	128528352	128528578	16	227	0.0704846
Circ_TIMMDC1_2-4	ENSG00000113845	TIMMDC1	2.25432	3.55	chr3	119217379	119217774	3	396	0.00757576	chr3	119219542	119219707	6	166	0.0361446
Circ_RAI1_3-4	ENSG00000108557	RAI1	2.25272	0.8	chr17	17627342	17627473	2	132	0.0151515	chr17	17696247	17701827	403	5581	0.0722093
Circ_PRELID2_2-5	ENSG00000186314	PRELID2	2.24155	8.79	chr5	145214740	145214899	1	160	0.00625	chr5	145205561	145205763	6	203	0.0295567
Circ_KLHL8_2	ENSG00000145332	KLHL8	2.22772	3.54	chr4	88141570	88141760	1	191	0.0052356	chr4	88116476	88116842	9	367	0.0245232
Circ_RP11-37B2.1_2-4	ENSG00000251136	RP11-37B2.1	2.20495	9.14	chr8	90769273	90769939	7	667	0.0104948	chr8	90737746	90737869	6	124	0.0483871
Circ_ST7L_2-5	ENSG00000007341	ST7L	2.20428	0.55	chr1	113161531	113162040	4	510	0.00784314	chr1	113159435	113159517	3	83	0.0361446
Circ_IDE_2-4	ENSG00000119912	IDE	2.20417	4.41	chr10	94333679	94333833	2	155	0.0129032	chr10	94297123	94297307	11	185	0.0594595
Circ_DDX6_2	ENSG00000110367	DDX6	2.19948	7.85	chr11	118661807	118661845	1	39	0.025641	chr11	118656761	118657227	55	467	0.117773
Circ_THSD4_2-3	ENSG00000187720	THSD4	2.1964	6.51	chr15	71389291	71389345	1	55	0.0181818	chr15	71433788	71433895	9	108	0.0833333
Circ_NRIP1_2-3	ENSG00000180530	NRIP1	2.19377	14.73	chr21	16437066	16437126	1	61	0.0163934	chr21	16415816	16415895	6	80	0.075
Circ_ATF7IP2_2-6	ENSG00000166669	ATF7IP2	2.19022	2.36	chr16	10479912	10479979	1	68	0.0147059	chr16	10522725	10522873	10	149	0.0671141
Circ_RNGTT_2-8	ENSG00000111880	RNGTT	2.19018	0.63	chr6	89673065	89673315	4	251	0.0159363	chr6	89650790	89650899	8	110	0.0727273
Circ_GALNT7_2	ENSG00000109586	GALNT7	2.18066	1.58	chr4	174089904	174090112	1	209	0.00478469	chr4	174169131	174169591	10	461	0.021692
Circ_OGG1_2-3	ENSG00000114026	OGG1	2.17509	0.76	chr3	9791628	9792107	3	480	0.00625	chr3	9792629	9792876	7	248	0.0282258
Circ_SAMD4A_2	ENSG00000020577	SAMD4A	2.17147	3.72	chr14	55034330	55034830	3	501	0.00598802	chr14	55168780	55169298	14	519	0.026975
Circ_TAS2R14_2-3	ENSG00000212127	PRR4	2.16898	2.59	chr12	11324021	11324172	1	152	0.00657895	chr12	11199619	11199787	5	169	0.0295858
Circ_TAS2R14_2-3	ENSG00000212127	TAS2R14	2.16898	2.59	chr12	11324021	11324172	1	152	0.00657895	chr12	11199619	11199787	5	169	0.0295858
Circ_HDGFRP3_2-5	ENSG00000166503	HDGFRP3	2.15948	7.31	chr15	83876083	83876770	4	688	0.00581395	chr15	83832751	83832827	2	77	0.025974
Circ_ZNF410_2-8	ENSG00000119725	RP5-1021I20.4	2.15398	1.46	chr14	74353574	74353618	1	45	0.0222222	chr14	74358730	74358911	18	182	0.0989011
Circ_ZNF410_2-8	ENSG00000119725	ZNF410	2.15398	1.46	chr14	74353574	74353618	1	45	0.0222222	chr14	74358730	74358911	18	182	0.0989011
Circ_EEF2K_2	ENSG00000103319	EEF2K	2.1537	1.13	chr16	22217603	22218000	5	398	0.0125628	chr16	22236975	22237296	18	322	0.0559006
Circ_TEX10_2-11	ENSG00000136891	TEX10	2.152	0.59	chr9	103115054	103115221	1	168	0.00595238	chr9	103111466	103111654	5	189	0.026455
Circ_HAUS6_2-12	ENSG00000147874	HAUS6	2.14878	0.86	chr9	19102522	19103117	7	596	0.011745	chr9	19096672	19096767	5	96	0.0520833
Circ_ACVR2A_2-4	ENSG00000121989	ACVR2A	2.14714	10.48	chr2	148602086	148602776	3	691	0.00434153	chr2	148653870	148654077	4	208	0.0192308
Circ_ENPEP_2-3	ENSG00000138792	ENPEP	2.14362	0.26	chr4	111397229	111398214	11	986	0.0111562	chr4	111409697	111409838	7	142	0.0492958
Circ_NPNT_3-8	ENSG00000168743	NPNT	2.11905	1.35	chr4	106819058	106819158	1	101	0.00990099	chr4	106848493	106848585	4	93	0.0430108
Circ_AFF1_2-3	ENSG00000172493	AFF1	2.11566	4.56	chr4	87928140	87928576	5	437	0.0114416	chr4	87967318	87967438	6	121	0.0495868
Circ_HOOK3_7-9	ENSG00000168172	HOOK3	2.11018	1.59	chr8	42805531	42805598	1	68	0.0147059	chr8	42812237	42812299	4	63	0.0634921
Circ_FRYL_2-3	ENSG00000075539	FRYL	2.09592	2.6	chr4	48782095	48782265	2	171	0.0116959	chr4	48712536	48712715	9	180	0.05
Circ_RASA2_2-5	ENSG00000155903	RASA2	2.09464	1.61	chr3	141205891	141206058	1	168	0.00595238	chr3	141231005	141231122	3	118	0.0254237
Circ_UBR3_2-5	ENSG00000144357	UBR3	2.08746	5.14	chr2	170683968	170684562	3	595	0.00504202	chr2	170728746	170728885	3	140	0.0214286
Circ_PMS1_2-5	ENSG00000064933	PMS1	2.07174	2.67	chr2	190649107	190649319	3	213	0.0140845	chr2	190656516	190656667	9	152	0.0592105
Circ_PER2_2-4	ENSG00000132326	PER2	2.0679	1.66	chr2	239196990	239197250	4	261	0.0153257	chr2	239186348	239186596	16	249	0.064257
Circ_UBXN2A_2-6	ENSG00000173960	UBXN2A	2.06413	12.94	chr2	24163289	24163518	1	230	0.00434783	chr2	24181171	24181225	1	55	0.0181818
Circ_CEPT1_2-4	ENSG00000134255	CEPT1	2.06337	0.83	chr1	111682848	111682929	2	82	0.0243902	chr1	111690264	111690675	42	412	0.101942
Circ_ARHGAP5_2	ENSG00000100852	ARHGAP5	2.06134	2.46	chr14	32546191	32546259	1	69	0.0144928	chr14	32559708	32563592	235	3885	0.0604891
Circ_BAIAP2_2-3	ENSG00000175866	BAIAP2	2.05585	0.35	chr17	79008951	79009108	1	158	0.00632911	chr17	79027468	79027543	2	76	0.0263158
Circ_LMBR1_2-4	ENSG00000105983	LMBR1	2.05335	16.07	chr7	156685622	156685924	1	303	0.00330033	chr7	156629507	156629579	1	73	0.0136986
Circ_TMED2_2-3	ENSG00000086598	TMED2	2.05284	13.77	chr12	124069078	124069363	5	286	0.0174825	chr12	124071294	124071486	14	193	0.0725389
Circ_FOXJ3_2-4	ENSG00000198815	FOXJ3	2.04654	2.77	chr1	42801297	42801548	4	252	0.015873	chr1	42776721	42776781	4	61	0.0655738
Circ_CDYL2_2	ENSG00000166446	CDYL2	2.03729	55.15	chr16	80838047	80838226	2	180	0.0111111	chr16	80718435	80719026	27	592	0.0456081
Circ_PRR14L_2-3	ENSG00000183530	PRR14L	2.03696	0.92	chr22	32145979	32146117	2	139	0.0143885	chr22	32134373	32134897	31	525	0.0590476
Circ_RSRC1_2-3	ENSG00000174891	RSRC1	2.02915	62.26	chr3	157827841	157828000	2	160	0.0125	chr3	157839892	157840087	10	196	0.0510204
Circ_CEP192_2-11	ENSG00000101639	CEP192	2.02554	14.49	chr18	12991361	12991436	1	76	0.0131579	chr18	12999420	12999587	9	168	0.0535714
Circ_SULT2B1_2-3	ENSG00000088002	SULT2B1	2.02252	0.69	chr19	49055332	49055580	3	249	0.0120482	chr19	49079198	49079340	7	143	0.048951
Circ_MAN1A2_2-5	ENSG00000198162	MAN1A2	2.0182	239.45	chr1	117910071	117911107	10	1037	0.0096432	chr1	117944808	117945063	10	256	0.0390625
Circ_PDGFRL_3	ENSG00000104213	PDGFRL	2.01445	0.44	chr8	17434645	17434816	1	172	0.00581395	chr8	17446977	17447274	7	298	0.0234899
Circ_GTDC1_2-3	ENSG00000121964	GTDC1	2	2.16	chr2	144993243	144993307	1	65	0.0153846	chr2	144969082	144969146	4	65	0.0615385
Circ_SULF2_2-3	ENSG00000196562	SULF2	1.99094	24.85	chr20	46414579	46415330	97	752	0.128989	chr20	46385933	46386207	141	275	0.512727
Circ_CATSPERB_2-5	ENSG00000133962	CATSPERB	1.99084	0.63	chr14	92198274	92198430	1	157	0.00636943	chr14	92195745	92195823	2	79	0.0253165
Circ_MARVELD2_2-4	ENSG00000152939	MARVELD2	1.96478	0.69	chr5	68710954	68710997	1	44	0.0227273	chr5	68715198	68716358	103	1161	0.0887166
Circ_RAB7A_2-5	ENSG00000075785	RAB7A	1.96408	4.33	chr3	128444965	128445202	2	238	0.00840336	chr3	128514203	128514263	2	61	0.0327869
Circ_SCAF11_2-6	ENSG00000139218	SCAF11	1.96212	1.65	chr12	46384136	46384348	2	213	0.00938967	chr12	46357890	46357971	3	82	0.0365854
Circ_ASH1L_5	ENSG00000116539	ASH1L	1.96158	14.81	chr1	155429588	155429689	3	102	0.0294118	chr1	155408118	155408859	85	742	0.114555
Circ_STK11_2-3	ENSG00000118046	STK11	1.95247	0.53	chr19	1205740	1207202	9	1463	0.00615174	chr19	1218416	1218499	2	84	0.0238095
Circ_TXNL4B_2-3	ENSG00000140830	TXNL4B	1.94658	2.49	chr16	72127266	72127550	7	285	0.0245614	chr16	72124517	72124685	16	169	0.0946746
Circ_MCCC2_2-6	ENSG00000131844	MCCC2	1.94514	14.27	chr5	70883124	70883381	3	258	0.0116279	chr5	70888753	70888819	3	67	0.0447761
Circ_FAM208A_2-11	ENSG00000163946	FAM208A	1.9446	12.42	chr3	56716704	56717265	2	562	0.00355872	chr3	56707608	56707753	2	146	0.0136986
Circ_CHST15_2-5	ENSG00000182022	CHST15	1.9405	8.07	chr10	125851840	125851970	1	131	0.00763359	chr10	125805183	125806240	31	1058	0.0293006
Circ_PTPDC1_2-6	ENSG00000158079	PTPDC1	1.92427	0.72	chr9	96793076	96793409	2	334	0.00598802	chr9	96827016	96827103	2	88	0.0227273
Circ_LINC00969_2-3	ENSG00000242086	LINC00969	1.91305	0.98	chr3	195414692	195415190	25	499	0.0501002	chr3	195415404	195415668	50	265	0.188679
Circ_MNAT1_2-6	ENSG00000020426	MNAT1	1.89743	3.83	chr14	61201480	61201669	4	190	0.0210526	chr14	61262935	61263087	12	153	0.0784314
Circ_INTS8_3-5	ENSG00000164941	INTS8	1.89662	0.9	chr8	95837121	95837295	3	175	0.0171429	chr8	95839491	95839631	9	141	0.0638298
Circ_ZFX_5-6	ENSG00000005889	ZFX	1.89566	16.96	chrX	24179832	24179959	2	128	0.015625	chrX	24190832	24190917	5	86	0.0581395
Circ_ZNF839_2-7	ENSG00000022976	ZNF839	1.88489	3.32	chr14	102783714	102784003	4	290	0.0137931	chr14	102792322	102793224	46	903	0.0509413
Circ_ARMC9_4-8	ENSG00000135931	ARMC9	1.88136	0.49	chr2	232072840	232072965	4	126	0.031746	chr2	232079544	232079714	20	171	0.116959
Circ_LMNB1_2-10	ENSG00000113368	LMNB1	1.8753	1.51	chr5	126112840	126113559	5	720	0.00694444	chr5	126140468	126140624	4	157	0.0254777
Circ_RARS_2-5	ENSG00000113643	RARS	1.87447	47.76	chr5	167913450	167913548	2	99	0.020202	chr5	167915607	167915741	10	135	0.0740741
Circ_CNOT2_3-4	ENSG00000111596	CNOT2	1.85694	13.15	chr12	70637113	70637260	2	148	0.0135135	chr12	70671912	70672054	7	143	0.048951
Circ_SETDB2_2-6	ENSG00000136169	SETDB2	1.85412	1.75	chr13	50018510	50018993	3	484	0.00619835	chr13	50025689	50026045	8	357	0.022409
Circ_TERF2_4-5	ENSG00000132604	TERF2	1.85351	14.33	chr16	69418483	69418613	5	131	0.0381679	chr16	69406172	69406258	12	87	0.137931
Circ_USP3_2-8	ENSG00000140455	USP3	1.85062	17.75	chr15	63796810	63797029	1	220	0.00454545	chr15	63824846	63824906	1	61	0.0163934
Circ_SBDS_2-4	ENSG00000126524	SBDS	1.848	0.88	chr7	66460277	66460588	2	312	0.00641026	chr7	66459199	66459328	3	130	0.0230769
Circ_KLHL24_2-3	ENSG00000114796	KLHL24	1.8429	1.31	chr3	183353356	183353581	2	226	0.00884956	chr3	183361268	183361330	2	63	0.031746
Circ_HECTD2_2-5	ENSG00000165338	HECTD2	1.84182	1.71	chr10	93170101	93170333	1	233	0.00429185	chr10	93185038	93185167	2	130	0.0153846
Circ_CCZ1B_5-8	ENSG00000146574	CCZ1B	1.83794	1.46	chr7	6863720	6863797	5	78	0.0641026	chr7	6862944	6862991	11	48	0.229167
Circ_BANP_2-4	ENSG00000172530	BANP	1.83399	12.41	chr16	87985040	87985121	2	82	0.0243902	chr16	88008654	88008791	12	138	0.0869565
Circ_TNRC18_6-10	ENSG00000182095	TNRC18	1.83038	0.47	chr7	5427303	5428967	50	1665	0.03003	chr7	5417553	5417655	11	103	0.106796
Circ_TXNDC16_2-6	ENSG00000087301	TXNDC16	1.82254	2.74	chr14	53019034	53019224	2	191	0.0104712	chr14	53010982	53011089	4	108	0.037037
Circ_RAD54B_2-3	ENSG00000197275	RAD54B	1.81959	0.24	chr8	95487229	95487310	2	82	0.0243902	chr8	95479633	95479783	13	151	0.0860927
Circ_LAPTM4B_2-6	ENSG00000104341	LAPTM4B	1.81653	1.85	chr8	98787285	98788336	8	1052	0.00760456	chr8	98817581	98817692	3	112	0.0267857
Circ_NEDD1_3-6	ENSG00000139350	NEDD1	1.81307	0.53	chr12	97301382	97301634	4	253	0.0158103	chr12	97303530	97303673	8	144	0.0555556
Circ_DCBLD2_2-3	ENSG00000057019	DCBLD2	1.80228	1.32	chr3	98619966	98620533	5	568	0.00880282	chr3	98600384	98600611	7	228	0.0307018
Circ_ERBB2IP_2-4	ENSG00000112851	ERBB2IP	1.80162	34.45	chr5	65222384	65222634	3	251	0.0119522	chr5	65284463	65284510	2	48	0.0416667
Circ_EXOC6B_3-6	ENSG00000144036	EXOC6B	1.79008	44.48	chr2	72968433	72968598	1	166	0.0060241	chr2	72960200	72960247	1	48	0.0208333
Circ_LEPROTL1_2-3	ENSG00000104660	LEPROTL1	1.7855	1.5	chr8	29952914	29953044	1	131	0.00763359	chr8	29959414	29959489	2	76	0.0263158
Circ_OSBPL10_2-3	ENSG00000144645	OSBPL10	1.78374	1.72	chr3	32022391	32022794	2	404	0.0049505	chr3	31921147	31921322	3	176	0.0170455
Circ_MBNL3_3-7	ENSG00000076770	MBNL3	1.78136	0.57	chrX	131540256	131540420	2	165	0.0121212	chrX	131526171	131526362	8	192	0.0416667
Circ_KPNA5_2-4	ENSG00000196911	KPNA5	1.7668	4.26	chr6	117002350	117002501	2	152	0.0131579	chr6	117010483	117010616	6	134	0.0447761
Circ_RSL1D1_3-5	ENSG00000171490	RSL1D1	1.76523	4.85	chr16	11944136	11944275	8	140	0.0571429	chr16	11941525	11941663	27	139	0.194245
Circ_FANCL_2-5	ENSG00000115392	FANCL	1.7576	8.53	chr2	58468353	58468485	2	133	0.0150376	chr2	58459189	58459247	3	59	0.0508475
Circ_EML1_2-3	ENSG00000066629	EML1	1.75576	0.84	chr14	100259675	100259880	2	206	0.00970874	chr14	100317190	100317372	6	183	0.0327869
Circ_TMEM56_2-6	ENSG00000152078	TMEM56	1.75424	0.33	chr1	95582894	95583173	1	280	0.00357143	chr1	95609447	95609612	2	166	0.0120482
Circ_TMEM56_2-6	ENSG00000152078	TMEM56-RWDD3	1.75424	0.33	chr1	95582894	95583173	1	280	0.00357143	chr1	95609447	95609612	2	166	0.0120482
Circ_ZNF766_2-3	ENSG00000196214	ZNF766	1.74941	8.49	chr19	52772824	52772884	1	61	0.0163934	chr19	52785364	52785490	7	127	0.0551181
Circ_MAPK8_2-4	ENSG00000107643	MAPK8	1.73189	1.28	chr10	49514723	49514864	1	142	0.00704225	chr10	49609655	49609825	4	171	0.0233918
Circ_POMT1_3-4	ENSG00000130714	POMT1	1.72885	13.97	chr9	134379576	134379727	3	152	0.0197368	chr9	134381501	134381607	7	107	0.0654206
Circ_CRCP_2-4	ENSG00000241258	AC068533.7	1.72128	1.43	chr7	65579592	65579957	3	366	0.00819672	chr7	65592691	65592727	1	37	0.027027
Circ_CRCP_2-4	ENSG00000241258	CRCP	1.72128	1.43	chr7	65579592	65579957	3	366	0.00819672	chr7	65592691	65592727	1	37	0.027027
Circ_HAT1_2-4	ENSG00000128708	HAT1	1.71202	5.82	chr2	172778975	172779017	1	43	0.0232558	chr2	172782047	172782151	8	105	0.0761905
Circ_NAB1_4-6	ENSG00000138386	NAB1	1.711	2.15	chr2	191520703	191520879	2	177	0.0112994	chr2	191523884	191524721	31	838	0.0369928
Circ_ZNF142_4	ENSG00000115568	ZNF142	1.70086	0.89	chr2	219523424	219523599	5	176	0.0284091	chr2	219520873	219521186	29	314	0.0923567
Circ_C17orf80_3	ENSG00000141219	C17orf80	1.68163	0.6	chr17	71229359	71229464	3	106	0.0283019	chr17	71231615	71233134	138	1520	0.0907895
Circ_SLC4A7_8-12	ENSG00000033867	SLC4A7	1.68118	5.27	chr3	27472789	27473160	22	372	0.0591398	chr3	27465528	27465643	22	116	0.189655
Circ_GNAQ_4-5	ENSG00000156052	GNAQ	1.67993	3.8	chr9	80430532	80430686	3	155	0.0193548	chr9	80412436	80412564	8	129	0.0620155
Circ_SHOC2_2-3	ENSG00000108061	SHOC2	1.6774	17.78	chr10	112679305	112679415	1	111	0.00900901	chr10	112723883	112724819	27	937	0.0288154
Circ_POLA1_27-34	ENSG00000101868	POLA1	1.67573	0.95	chrX	24766987	24767109	7	123	0.0569106	chrX	24828015	24828047	6	33	0.181818
Circ_ATP13A3_3-6	ENSG00000133657	ATP13A3	1.66687	2.02	chr3	194214779	194215009	3	231	0.012987	chr3	194182869	194182965	4	97	0.0412371
Circ_PITPNB_2-7	ENSG00000180957	PITPNB	1.64572	3.03	chr22	28315160	28315256	1	97	0.0103093	chr22	28310305	28310335	1	31	0.0322581
Circ_ANKRD11_2-3	ENSG00000167522	ANKRD11	1.64467	7.1	chr16	89556653	89556726	1	74	0.0135135	chr16	89497664	89497734	3	71	0.0422535
Circ_TBC1D31_2-4	ENSG00000156787	TBC1D31	1.64346	7.39	chr8	124084920	124085086	4	167	0.0239521	chr8	124089351	124089497	11	147	0.0748299
Circ_AATF_3-4	ENSG00000108270	AATF	1.63893	2.38	chr17	35307514	35307705	3	192	0.015625	chr17	35310186	35310596	20	411	0.0486618
Circ_SPECC1_4	ENSG00000128487	SPECC1	1.63168	85.58	chr17	20013740	20013875	2	136	0.0147059	chr17	20107646	20109225	72	1580	0.0455696
Circ_LZIC_5-7	ENSG00000162441	LZIC	1.62803	4.75	chr1	9995550	9995685	4	136	0.0294118	chr1	9994820	9994918	9	99	0.0909091
Circ_SNX1_2-4	ENSG00000028528	SNX1	1.62727	0.85	chr15	64388199	64388371	2	173	0.0115607	chr15	64404772	64404883	4	112	0.0357143
Circ_FBXL4_2-7	ENSG00000112234	FBXL4	1.62118	0.76	chr6	99395682	99395802	1	121	0.00826446	chr6	99382638	99382755	3	118	0.0254237
Circ_PHTF1_9-13	ENSG00000116793	PHTF1	1.61595	0.32	chr1	114255901	114256060	6	160	0.0375	chr1	114254562	114254735	20	174	0.114943
Circ_CLASP2_2-6	ENSG00000163539	CLASP2	1.61508	5.05	chr3	33759300	33759541	3	242	0.0123967	chr3	33738347	33738425	3	79	0.0379747
Circ_TRAF3_2-5	ENSG00000131323	TRAF3	1.61043	0.86	chr14	103243813	103244012	1	200	0.005	chr14	103336522	103336783	4	262	0.0152672
Circ_ACP6_2-9	ENSG00000162836	ACP6	1.59271	1.02	chr1	147141952	147142618	12	667	0.017991	chr1	147131762	147131890	7	129	0.0542636
Circ_PHIP_5-7	ENSG00000146247	PHIP	1.57538	24.78	chr6	79787165	79787224	2	60	0.0333333	chr6	79770385	79770535	15	151	0.0993377
Circ_SOS1_3-7	ENSG00000115904	SOS1	1.57347	0.27	chr2	39347477	39347601	1	125	0.008	chr2	39294769	39294894	3	126	0.0238095
Circ_MRPS35_2-5	ENSG00000061794	MRPS35	1.57319	7.74	chr12	27863706	27863888	3	183	0.0163934	chr12	27867713	27867753	2	41	0.0487805
Circ_LRWD1_2-3	ENSG00000161036	LRWD1	1.56643	3.32	chr7	102105376	102105607	2	232	0.00862069	chr7	102106264	102106498	6	235	0.0255319
Circ_FBF1_2-3	ENSG00000188878	FBF1	1.5662	0.68	chr17	73936929	73937119	3	191	0.0157068	chr17	73934228	73934313	4	86	0.0465116
Circ_ZC3H7B_12-13	ENSG00000100403	ZC3H7B	1.56071	1.1	chr22	41737092	41737150	1	59	0.0169492	chr22	41738533	41738632	5	100	0.05
Circ_GRHPR_2-4	ENSG00000137106	GRHPR	1.55529	2.55	chr9	37422693	37422802	2	110	0.0181818	chr9	37424842	37424972	7	131	0.0534351
Circ_C17orf67_3-6	ENSG00000214226	C17orf67	1.53685	1.15	chr17	54910259	54910703	7	445	0.0157303	chr17	54902442	54902682	11	241	0.0456432
Circ_RUNX1_3-4	ENSG00000159216	RUNX1	1.51326	10.88	chr21	36252854	36253010	11	157	0.0700637	chr21	36231771	36231875	21	105	0.2
Circ_EGLN1_2-3	ENSG00000135766	EGLN1	1.49078	0.76	chr1	231556744	231560790	12	4047	0.00296516	chr1	231509726	231509845	1	120	0.00833333
Circ_ABR_3-16	ENSG00000159842	ABR	1.48699	2.7	chr17	1028518	1028702	4	185	0.0216216	chr17	1003877	1003975	6	99	0.0606061
Circ_SCYL2_2-4	ENSG00000136021	SCYL2	1.4819	28.97	chr12	100661162	100661570	5	409	0.0122249	chr12	100676721	100676925	7	205	0.0341463
Circ_MCM6_7-8	ENSG00000076003	MCM6	1.47498	3.02	chr2	136623702	136623847	8	146	0.0547945	chr2	136622583	136622733	23	151	0.152318
Circ_IMPAD1_3	ENSG00000104331	IMPAD1	1.47426	0.96	chr8	57892594	57892756	11	163	0.0674847	chr8	57890609	57890704	18	96	0.1875
Circ_UBE2K_2-5	ENSG00000078140	UBE2K	1.46917	10.4	chr4	39699664	39700010	4	347	0.0115274	chr4	39739040	39739133	3	94	0.0319149
Circ_DOCK1_2-6	ENSG00000150760	DOCK1	1.46877	9.64	chr10	128593978	128594132	2	155	0.0129032	chr10	128768966	128769049	3	84	0.0357143
Circ_ZZZ3_2-5	ENSG00000036549	ZZZ3	1.46529	10.43	chr1	78148270	78148343	1	74	0.0135135	chr1	78107207	78107340	5	134	0.0373134
Circ_CUL5_3-7	ENSG00000166266	CUL5	1.45943	2.32	chr11	107904528	107904637	2	110	0.0181818	chr11	107916997	107917096	5	100	0.05
Circ_TTC39C_2-6	ENSG00000168234	TTC39C	1.45496	12.63	chr18	21594600	21595002	3	403	0.00744417	chr18	21644104	21644152	1	49	0.0204082
Circ_SPATS2_2-5	ENSG00000123352	SPATS2	1.45453	2.7	chr12	49761258	49761370	2	113	0.0176991	chr12	49854553	49854820	13	268	0.0485075
Circ_RP1-27O5.3_8	ENSG00000254553	RP1-27O5.3	1.45241	0.93	chr1	33019060	33019141	2	82	0.0243902	chr1	33058532	33059355	55	824	0.0667476
Circ_RP1-27O5.3_8	ENSG00000254553	ZBTB8A	1.45241	0.93	chr1	33019060	33019141	2	82	0.0243902	chr1	33058532	33059355	55	824	0.0667476
Circ_GPD1L_3-4	ENSG00000152642	GPD1L	1.45166	2.79	chr3	32169568	32169745	6	178	0.0337079	chr3	32180079	32180219	13	141	0.0921986
Circ_JARID2_2-5	ENSG00000008083	JARID2	1.45003	0.32	chr6	15246527	15246815	7	289	0.0242215	chr6	15374348	15374483	9	136	0.0661765
Circ_IFT46_3-7	ENSG00000118096	IFT46	1.44791	2.36	chr11	118435680	118435776	4	97	0.0412371	chr11	118430500	118430579	9	80	0.1125
Circ_PVRL3_2-5	ENSG00000177707	PVRL3	1.44323	5.32	chr3	110790715	110791024	1	310	0.00322581	chr3	110830877	110831218	3	342	0.00877193
Circ_FCHO2_20-21	ENSG00000157107	FCHO2	1.43741	9.66	chr5	72364477	72364606	3	130	0.0230769	chr5	72370569	72370680	7	112	0.0625
Circ_FTO_5-7	ENSG00000140718	FTO	1.43296	2.45	chr16	53878067	53878210	2	144	0.0138889	chr16	53907698	53907777	3	80	0.0375
Circ_ZDBF2_2-4	ENSG00000204186	ZDBF2	1.42183	3.26	chr2	207139387	207139670	2	284	0.00704225	chr2	207144264	207144316	1	53	0.0188679
Circ_NFATC2_2-3	ENSG00000101096	NFATC2	1.41867	2.04	chr20	50139620	50140649	56	1030	0.0543689	chr20	50133323	50133494	25	172	0.145349
Circ_THOC2_2-8	ENSG00000125676	THOC2	1.41656	1.16	chrX	122866802	122866906	2	105	0.0190476	chrX	122846700	122846758	3	59	0.0508475
Circ_DDX21_2	ENSG00000165732	DDX21	1.41504	3.86	chr10	70715884	70716068	5	185	0.027027	chr10	70719562	70720005	32	444	0.0720721
Circ_NLK_2-7	ENSG00000087095	NLK	1.41177	1.88	chr17	26369182	26370357	17	1176	0.0144558	chr17	26449629	26449758	5	130	0.0384615
Circ_LRP5_6-7	ENSG00000162337	LRP5	1.4114	0.89	chr11	68133039	68133170	5	132	0.0378788	chr11	68153784	68154180	40	397	0.100756
Circ_OSBPL11_2-8	ENSG00000144909	OSBPL11	1.3961	0.73	chr3	125313481	125313934	5	454	0.0110132	chr3	125301754	125301822	2	69	0.0289855
Circ_TNPO1_2-4	ENSG00000083312	TNPO1	1.36678	33.76	chr5	72112139	72112579	3	441	0.00680272	chr5	72144212	72144325	2	114	0.0175439
Circ_NMNAT1_2-4	ENSG00000173614	NMNAT1	1.36351	2.05	chr1	10003486	10003573	1	88	0.0113636	chr1	10032076	10032246	5	171	0.0292398
Circ_EYA3_2-6	ENSG00000158161	EYA3	1.36138	2.61	chr1	28415035	28415207	2	173	0.0115607	chr1	28384505	28384605	3	101	0.029703
Circ_UBE3A_2-4	ENSG00000114062	UBE3A	1.36048	33.64	chr15	25683636	25684128	6	493	0.0121704	chr15	25657055	25657118	2	64	0.03125
Circ_TMEM138_3-4	ENSG00000149483	TMEM138	1.3588	5.85	chr11	61131724	61131990	23	267	0.0861423	chr11	61133517	61133688	38	172	0.22093
Circ_CREBRF_2-4	ENSG00000164463	CREBRF	1.35614	0.27	chr5	172483355	172483482	2	128	0.015625	chr5	172507588	172507787	8	200	0.04
Circ_MATR3_10-13	ENSG00000015479	MATR3	1.35529	1.02	chr5	138651765	138651877	15	113	0.132743	chr5	138652742	138652794	18	53	0.339623
Circ_NUCB1_5-7	ENSG00000104805	NUCB1	1.35484	0.27	chr19	49409010	49409142	6	133	0.0451128	chr19	49414406	49414509	12	104	0.115385
Circ_CACTIN_2	ENSG00000105298	CACTIN	1.34901	0.8	chr19	3626594	3626813	2	220	0.00909091	chr19	3623686	3624160	11	475	0.0231579
Circ_TBC1D14_4-7	ENSG00000132405	TBC1D14	1.34597	0.8	chr4	6969031	6969151	2	121	0.0165289	chr4	6995911	6996029	5	119	0.0420168
Circ_BACH1_2-4	ENSG00000156273	BACH1	1.34529	3.28	chr21	30671192	30671274	1	83	0.0120482	chr21	30693542	30693835	9	294	0.0306122
Circ_DDHD1_2-4	ENSG00000100523	DDHD1	1.33184	2.69	chr14	53618979	53620000	7	1022	0.00684932	chr14	53570401	53570574	3	174	0.0172414
Circ_MFSD11_11-14	ENSG00000092931	MFSD11	1.31316	0.58	chr17	74750129	74750169	1	41	0.0243902	chr17	74763468	74763533	4	66	0.0606061
Circ_PVRL1_2-5	ENSG00000110400	PVRL1	1.30789	0.43	chr11	119599185	119599263	1	79	0.0126582	chr11	119549125	119549475	11	351	0.031339
Circ_MRPS31_3-6	ENSG00000102738	MRPS31	1.3045	0.24	chr13	41340882	41341169	11	288	0.0381944	chr13	41333084	41333242	15	159	0.0943396
Circ_BBS9_2-5	ENSG00000122507	BBS9	1.29206	4.76	chr7	33169152	33169653	5	502	0.00996016	chr7	33185854	33185976	3	123	0.0243902
Circ_KIAA1429_3-4	ENSG00000164944	KIAA1429	1.28951	2.64	chr8	95556055	95556170	6	116	0.0517241	chr8	95550488	95550574	11	87	0.126437
Circ_SUCO_2-6	ENSG00000094975	SUCO	1.28894	2.94	chr1	172502357	172502637	3	281	0.0106762	chr1	172520652	172520766	3	115	0.026087
Circ_GSAP_2-5	ENSG00000186088	GSAP	1.2878	0.53	chr7	77045530	77045717	1	188	0.00531915	chr7	77035346	77035422	1	77	0.012987
Circ_ELP3_11-14	ENSG00000134014	ELP3	1.28476	5.03	chr8	27995215	27995408	7	194	0.0360825	chr8	28013459	28013549	8	91	0.0879121
Circ_MALRD1_8-10	ENSG00000204740	MALRD1	1.2765	3.85	chr10	19571948	19572110	3	163	0.0184049	chr10	19612878	19613034	7	157	0.044586
Circ_SNRK_3-4	ENSG00000163788	SNRK	1.27462	1.37	chr3	43331232	43331281	1	50	0.02	chr3	43341246	43341307	3	62	0.0483871
Circ_SEPSECS_2-6	ENSG00000109618	SEPSECS	1.27077	1.04	chr4	25161878	25162064	1	187	0.00534759	chr4	25160575	25160729	2	155	0.0129032
Circ_AVL9_3-8	ENSG00000105778	AVL9	1.25813	1.35	chr7	32582753	32582873	10	121	0.0826446	chr7	32584306	32584391	17	86	0.197674
Circ_CEP85_5-7	ENSG00000130695	CEP85	1.24354	1.76	chr1	26581662	26582356	46	695	0.0661871	chr1	26584088	26584221	21	134	0.156716
Circ_WDR41_3-8	ENSG00000164253	WDR41	1.24327	3.55	chr5	76785282	76785397	4	116	0.0344828	chr5	76760586	76760634	4	49	0.0816327
Circ_CNOT6_5-6	ENSG00000113300	CNOT6	1.24019	1.69	chr5	179956275	179956388	8	114	0.0701754	chr5	179976931	179977117	31	187	0.165775
Circ_MITD1_4-6	ENSG00000158411	MITD1	1.24005	4.07	chr2	99787973	99788109	12	137	0.0875912	chr2	99787806	99787892	18	87	0.206897
Circ_LRP6_2	ENSG00000070018	LRP6	1.2297	1.16	chr12	12419615	12419746	2	132	0.0151515	chr12	12397196	12397589	14	394	0.035533
Circ_TENM3_4-5	ENSG00000218336	TENM3	1.2293	0.26	chr4	183267804	183268082	1	279	0.00358423	chr4	183522077	183522314	2	238	0.00840336
Circ_SLC39A10_2-9	ENSG00000196950	SLC39A10	1.22804	0.43	chr2	196521852	196522005	2	154	0.012987	chr2	196544756	196545774	31	1019	0.030422
Circ_PRMT5_4-7	ENSG00000100462	PRMT5	1.22392	0.8	chr14	23397335	23397420	3	86	0.0348837	chr14	23396735	23396869	11	135	0.0814815
Circ_RPS5_4-5	ENSG00000083845	RPS5	1.22386	7.87	chr19	58899504	58899612	8	109	0.0733945	chr19	58904343	58904552	36	210	0.171429
Circ_CCSER2_6-9	ENSG00000107771	CCSER2	1.21945	6.29	chr10	86185487	86185649	5	163	0.0306748	chr10	86198268	86198463	14	196	0.0714286
Circ_ORC5_2-6	ENSG00000164815	ORC5	1.20903	1.41	chr7	103848281	103848495	2	215	0.00930233	chr7	103844590	103844682	2	93	0.0215054
Circ_REL_2-4	ENSG00000162924	REL	1.20645	0.49	chr2	61108656	61108985	3	330	0.00909091	chr2	61118818	61118960	3	143	0.020979
Circ_RAB21_2-4	ENSG00000080371	RAB21	1.20511	1.89	chr12	72148654	72149068	3	415	0.00722892	chr12	72163580	72163639	1	60	0.0166667
Circ_BZW2_5-7	ENSG00000136261	BZW2	1.20353	0.47	chr7	16720926	16721029	13	104	0.125	chr7	16722405	16722470	19	66	0.287879
Circ_PBX3_3-5	ENSG00000167081	PBX3	1.19748	1.39	chr9	128510829	128510902	2	74	0.027027	chr9	128677965	128678206	15	242	0.0619835
Circ_SUPT5H_3-8	ENSG00000196235	SUPT5H	1.19314	0.72	chr19	39943996	39944161	11	166	0.0662651	chr19	39948315	39948380	10	66	0.151515
Circ_LARP1B_2-4	ENSG00000138709	LARP1B	1.18345	4.23	chr4	128982423	128982556	2	134	0.0149254	chr4	128995615	128995673	2	59	0.0338983
Circ_NRD1_4-5	ENSG00000078618	NRD1	1.17823	0.43	chr1	52301803	52301884	4	82	0.0487805	chr1	52299689	52299842	17	154	0.11039
Circ_SMEK1_3-4	ENSG00000100796	SMEK1	1.178	6.83	chr14	91957091	91957146	4	56	0.0714286	chr14	91951976	91952074	16	99	0.161616
Circ_TMLHE_3-6	ENSG00000185973	TMLHE	1.17769	0.78	chrX	154774757	154774938	5	182	0.0274725	chrX	154754117	154754293	11	177	0.0621469
Circ_VRK2_3-7	ENSG00000028116	VRK2	1.17377	6.68	chr2	58275962	58276102	5	141	0.035461	chr2	58311224	58311273	4	50	0.08
Circ_PIGB_4-6	ENSG00000069943	PIGB	1.1684	0.48	chr15	55613471	55613588	2	118	0.0169492	chr15	55619729	55619833	4	105	0.0380952
Circ_OAT_2-4	ENSG00000065154	OAT	1.16711	1.2	chr10	126107442	126107505	1	64	0.015625	chr10	126100542	126100769	8	228	0.0350877
Circ_PHKB_2-6	ENSG00000102893	PHKB	1.16636	14.79	chr16	47495237	47495337	2	101	0.019802	chr16	47531310	47531399	4	90	0.0444444
Circ_TPTE_10-13	ENSG00000166157	TPTE	1.16405	5.89	chr21	11011438	11011650	14	213	0.0657277	chr21	10998207	10998335	19	129	0.147287
Circ_CACUL1_2-3	ENSG00000151893	CACUL1	1.15937	0.54	chr10	120513908	120514758	3	851	0.00352526	chr10	120489796	120489922	1	127	0.00787402
Circ_FGGY_2-4	ENSG00000172456	FGGY	1.1587	3.94	chr1	59762663	59762822	1	160	0.00625	chr1	59787208	59787422	3	215	0.0139535
Circ_KYNU_5-8	ENSG00000115919	KYNU	1.15781	2.59	chr2	143685228	143685310	3	83	0.0361446	chr2	143712379	143712440	5	62	0.0806452
Circ_EIF3E_2-7	ENSG00000104408	EIF3E	1.14886	5.73	chr8	109260842	109260994	3	153	0.0196078	chr8	109254028	109254142	5	115	0.0434783
Circ_REXO4_3-4	ENSG00000148300	REXO4	1.14857	4.83	chr9	136279785	136280131	25	347	0.0720461	chr9	136277898	136278041	23	144	0.159722
Circ_REPS2_14-17	ENSG00000169891	REPS2	1.14384	1.51	chrX	17095394	17095530	1	137	0.00729927	chrX	17121841	17121902	1	62	0.016129
Circ_SLC7A2_9-11	ENSG00000003989	SLC7A2	1.14322	2.25	chr8	17412069	17412208	8	140	0.0571429	chr8	17415804	17415906	13	103	0.126214
Circ_CD99L2_3-7	ENSG00000102181	CD99L2	1.12928	5.31	chrX	149999704	149999766	2	63	0.031746	chrX	149984480	149984551	5	72	0.0694444
Circ_MANBA_2-5	ENSG00000109323	MANBA	1.12885	4.02	chr4	103681875	103682151	4	277	0.0144404	chr4	103647746	103647840	3	95	0.0315789
Circ_MFN1_13-16	ENSG00000171109	MFN1	1.12728	0.85	chr3	179095132	179095236	7	105	0.0666667	chr3	179096129	179096231	15	103	0.145631
Circ_COG5_8-10	ENSG00000164597	COG5	1.11782	2.21	chr7	107052947	107053077	4	131	0.0305344	chr7	107013040	107013205	11	166	0.0662651
Circ_BAGE2_3-6	ENSG00000187172	BAGE2	1.11684	22.67	chr21	11097546	11097646	4	101	0.039604	chr21	11058161	11058323	14	163	0.0858896
Circ_C6orf136_3-4	ENSG00000204564	C6orf136	1.11119	4.74	chr6	30617335	30617736	23	402	0.0572139	chr6	30618771	30618859	11	89	0.123596
Circ_VAV3_16-19	ENSG00000134215	VAV3	1.10893	0.54	chr1	108291590	108291699	4	110	0.0363636	chr1	108247582	108247683	8	102	0.0784314
Circ_TANGO6_2-3	ENSG00000103047	TANGO6	1.10418	1.43	chr16	68877509	68877614	1	106	0.00943396	chr16	68893787	68894427	13	641	0.0202808
Circ_PRCP_2-6	ENSG00000137509	PRCP	1.10124	0.48	chr11	82611277	82611639	6	363	0.0165289	chr11	82571019	82571159	5	141	0.035461
Circ_RP11-307N16.6_4	ENSG00000273167	RP11-307N16.6	1.09954	13.51	chr13	24591806	24591840	1	35	0.0285714	chr13	24796957	24798720	108	1764	0.0612245
Circ_RP11-307N16.6_4	ENSG00000273167	SPATA13	1.09954	13.51	chr13	24591806	24591840	1	35	0.0285714	chr13	24796957	24798720	108	1764	0.0612245
Circ_DNM2_9-11	ENSG00000079805	DNM2	1.09954	0.92	chr19	10904396	10904531	14	136	0.102941	chr19	10906048	10906115	15	68	0.220588
Circ_EVL_2-3	ENSG00000196405	EVL	1.08616	4.01	chr14	100531615	100531848	15	234	0.0641026	chr14	100551024	100551192	23	169	0.136095
Circ_KIAA0319L_4-5	ENSG00000142687	KIAA0319L	1.08506	0.67	chr1	35972213	35972736	12	524	0.0229008	chr1	35944567	35944813	12	247	0.048583
Circ_FNBP4_3-4	ENSG00000109920	FNBP4	1.08498	3.38	chr11	47786822	47786914	8	93	0.0860215	chr11	47776080	47776216	25	137	0.182482
Circ_CDYL_4	ENSG00000153046	CDYL	1.08096	283.64	chr6	4734996	4735078	2	83	0.0240964	chr6	4891947	4892613	34	667	0.0509745
Circ_ATXN10_7-9	ENSG00000130638	ATXN10	1.08029	20.18	chr22	46114293	46114373	3	81	0.037037	chr22	46125305	46125470	13	166	0.0783133
Circ_VAMP3_3-4	ENSG00000049245	VAMP3	1.07943	6.42	chr1	7833502	7833571	5	70	0.0714286	chr1	7837220	7837378	24	159	0.150943
Circ_RANBP17_17-20	ENSG00000204764	RANBP17	1.07682	12.46	chr5	170598210	170598290	3	81	0.037037	chr5	170610171	170610234	5	64	0.078125
Circ_STK3_5-6	ENSG00000104375	STK3	1.06413	11.1	chr8	99761504	99761618	5	115	0.0434783	chr8	99719375	99719539	15	165	0.0909091
Circ_TDRD5_14-16	ENSG00000162782	TDRD5	1.06022	3.64	chr1	179621174	179621332	5	159	0.0314465	chr1	179631239	179631421	12	183	0.0655738
Circ_SUPT16H_16-22	ENSG00000092201	SUPT16H	1.05938	2.89	chr14	21830356	21830483	14	128	0.109375	chr14	21829237	21829372	31	136	0.227941
Circ_SLC9A7_8-10	ENSG00000065923	SLC9A7	1.05788	1.55	chrX	46510751	46510839	6	89	0.0674157	chrX	46510545	46510658	16	114	0.140351
Circ_ZC3HC1_2-4	ENSG00000091732	ZC3HC1	1.04439	1.74	chr7	129691061	129691291	5	231	0.021645	chr7	129688873	129688984	5	112	0.0446429
Circ_SNHG12_2-3	ENSG00000197989	SNHG12	1.04182	2.03	chr1	28908102	28908346	3	245	0.0122449	chr1	28907623	28907741	3	119	0.0252101
Circ_ZNF876P_2	ENSG00000198155	ZNF876P	1.03988	0.8	chr4	206399	206570	1	172	0.00581395	chr4	247349	249774	29	2426	0.0119538
Circ_TP53BP1_11-12	ENSG00000067369	TP53BP1	1.03242	0.39	chr15	43766871	43766965	4	95	0.0421053	chr15	43762056	43762264	18	209	0.0861244
Circ_PSMA5_3-8	ENSG00000143106	PSMA5	1.0316	0.57	chr1	109964482	109964548	8	67	0.119403	chr1	109957859	109957985	31	127	0.244094
Circ_TP53BP2_5-6	ENSG00000143514	TP53BP2	1.02454	0.74	chr1	223998133	223998215	4	83	0.0481928	chr1	223994548	223994649	10	102	0.0980392
Circ_NCKAP1_21-23	ENSG00000061676	NCKAP1	1.02449	1.07	chr2	183821190	183821321	8	132	0.0606061	chr2	183817841	183818059	27	219	0.123288
Circ_FOXP1_8-11	ENSG00000114861	FOXP1	1.02333	29.34	chr3	71161687	71161788	4	102	0.0392157	chr3	71102787	71102924	11	138	0.0797101
Circ_MKL2_2-3	ENSG00000186260	MKL2	1.02203	3.62	chr16	14165179	14165222	2	44	0.0454545	chr16	14173147	14173211	6	65	0.0923077
Circ_DPP8_10-14	ENSG00000074603	DPP8	1.01898	1.23	chr15	65773853	65773953	7	101	0.0693069	chr15	65772560	65772737	25	178	0.140449
Circ_RAB23_2-6	ENSG00000112210	RAB23	1.0163	1.6	chr6	57086117	57086205	1	89	0.011236	chr6	57075024	57075243	5	220	0.0227273
Circ_EPN2_5-9	ENSG00000072134	EPN2	1.01271	1.25	chr17	19188933	19189103	3	171	0.0175439	chr17	19213198	19213310	4	113	0.0353982
Circ_FAM216A_3-6	ENSG00000204856	FAM216A	1.01178	1.25	chr12	110910883	110910923	1	41	0.0243902	chr12	110922883	110923004	6	122	0.0491803
Circ_NBAS_13-21	ENSG00000151779	NBAS	1.01123	2.48	chr2	15629018	15629146	4	129	0.0310078	chr2	15618350	15618413	4	64	0.0625
Circ_DGKE_6-8	ENSG00000153933	DGKE	1.01053	6.68	chr17	54925283	54925426	19	144	0.131944	chr17	54926057	54926214	42	158	0.265823
Circ_ADAL_5-10	ENSG00000168803	ADAL	1.00915	0.56	chr15	43627143	43627368	6	226	0.0265487	chr15	43627894	43628024	7	131	0.0534351
Circ_WHSC1_4-9	ENSG00000109685	WHSC1	1.00249	9.32	chr4	1900948	1901122	6	175	0.0342857	chr4	1902353	1902978	43	626	0.0686901
Circ_TRIM24_4-8	ENSG00000122779	TRIM24	1.00217	0.89	chr7	138199957	138200104	10	148	0.0675676	chr7	138203934	138204066	18	133	0.135338
Circ_TTBK2_4-6	ENSG00000128881	TTBK2	1	1.28	chr15	43164809	43164956	2	148	0.0135135	chr15	43132558	43132631	2	74	0.027027
Circ_USP42_2-3	ENSG00000106346	USP42	0.994218	4.76	chr7	6144581	6144663	1	83	0.0120482	chr7	6150756	6151005	6	250	0.024
Circ_DDAH1_2-4	ENSG00000153904	DDAH1	0.992768	0.92	chr1	85930426	85930823	2	398	0.00502513	chr1	85824431	85824530	1	100	0.01
Circ_CD109_3-5	ENSG00000156535	CD109	0.991685	0.59	chr6	74407123	74407295	3	173	0.017341	chr6	74432974	74433002	1	29	0.0344828
Circ_ANKRD26_17-29	ENSG00000107890	ANKRD26	0.987859	1.38	chr10	27342249	27342319	4	71	0.056338	chr10	27337730	27337908	20	179	0.111732
Circ_ATP9A_8-11	ENSG00000054793	ATP9A	0.984893	16.59	chr20	50310547	50310641	16	95	0.168421	chr20	50307278	50307358	27	81	0.333333
Circ_GTF2E1_2	ENSG00000153767	GTF2E1	0.983304	0.79	chr3	120461579	120461641	2	63	0.031746	chr3	120469370	120469847	30	478	0.0627615
Circ_CWC27_8-10	ENSG00000153015	CWC27	0.97728	0.73	chr5	64084778	64084847	4	70	0.0571429	chr5	64096075	64096154	9	80	0.1125
Circ_FAM114A2_2-4	ENSG00000055147	FAM114A2	0.97728	2.98	chr5	153418417	153418479	1	63	0.015873	chr5	153414304	153414527	7	224	0.03125
Circ_FAM188A_2-8	ENSG00000148481	FAM188A	0.97728	10.21	chr10	15902205	15902519	2	315	0.00634921	chr10	15889863	15889942	1	80	0.0125
Circ_RSBN1L_7-8	ENSG00000187257	RSBN1L	0.972056	5.48	chr7	77402464	77402631	11	168	0.0654762	chr7	77407655	77407763	14	109	0.12844
Circ_ANKRD36_49-52	ENSG00000135976	ANKRD36	0.969273	2.9	chr2	97868058	97868130	9	73	0.123288	chr2	97869805	97869833	7	29	0.241379
Circ_WDR89_3	ENSG00000140006	WDR89	0.968124	3.09	chr14	64091646	64091751	6	106	0.0566038	chr14	64065220	64066691	163	1472	0.110734
Circ_TRAPPC8_27-28	ENSG00000153339	TRAPPC8	0.968028	0.68	chr18	29426679	29426780	5	102	0.0490196	chr18	29419275	29419420	14	146	0.0958904
Circ_GUSBP1_4-6	ENSG00000183666	GUSBP1	0.967012	43.01	chr5	21461892	21461975	8	84	0.0952381	chr5	21491430	21491617	35	188	0.18617
Circ_SENP2_3-10	ENSG00000163904	SENP2	0.963658	5.73	chr3	185307902	185307957	3	56	0.0535714	chr3	185316200	185316333	14	134	0.104478
Circ_ARNTL2_2-5	ENSG00000029153	ARNTL2	0.961268	0.73	chr12	27485988	27486036	1	49	0.0204082	chr12	27521195	27521345	6	151	0.0397351
Circ_POLD1_2-3	ENSG00000062822	POLD1	0.957356	4.69	chr19	50887608	50887647	1	40	0.025	chr19	50902105	50902310	10	206	0.0485437
Circ_ZMYM4_3-5	ENSG00000146463	ZMYM4	0.955088	22.32	chr1	35790961	35791006	1	46	0.0217391	chr1	35824526	35825047	22	522	0.0421456
Circ_TRAF5_2-3	ENSG00000082512	TRAF5	0.953133	1.45	chr1	211500179	211500231	1	53	0.0188679	chr1	211526581	211526799	8	219	0.0365297
Circ_ACSL3_3-4	ENSG00000123983	ACSL3	0.948531	1.26	chr2	223752548	223752606	2	59	0.0338983	chr2	223765392	223765498	7	107	0.0654206
Circ_RPS6KA5_2-5	ENSG00000100784	RPS6KA5	0.943817	3.88	chr14	91526676	91526952	2	277	0.00722022	chr14	91467432	91467503	1	72	0.0138889
Circ_FIG4_2-10	ENSG00000112367	FIG4	0.940499	0.6	chr6	110012515	110012704	2	190	0.0105263	chr6	110036281	110036379	2	99	0.020202
Circ_STX6_4-7	ENSG00000135823	STX6	0.940499	13.45	chr1	180971742	180971836	11	95	0.115789	chr1	180962499	180962561	14	63	0.222222
Circ_PCNX_14-19	ENSG00000100731	PCNX	0.940057	3.61	chr14	71489917	71489949	1	33	0.030303	chr14	71492834	71493005	10	172	0.0581395
Circ_PBX1_5-8	ENSG00000185630	PBX1	0.937425	1.77	chr1	164768936	164769126	11	191	0.0575916	chr1	164776779	164776914	15	136	0.110294
Circ_SP140L_2-4	ENSG00000185404	SP140L	0.936674	12.03	chr2	231206785	231206888	2	104	0.0192308	chr2	231222520	231222682	6	163	0.0368098
Circ_TNRC6A_3-5	ENSG00000090905	TNRC6A	0.932886	1.42	chr16	24741574	24741621	2	48	0.0416667	chr16	24762047	24762134	7	88	0.0795455
Circ_ELF1_6-8	ENSG00000120690	ELF1	0.932886	1.48	chr13	41523942	41524109	22	168	0.130952	chr13	41517978	41518061	21	84	0.25
Circ_TAOK1_16-17	ENSG00000160551	TAOK1	0.923764	0.45	chr17	27837882	27838010	9	129	0.0697674	chr17	27844471	27844674	27	204	0.132353
Circ_SLC2A13_2-3	ENSG00000151229	SLC2A13	0.923625	1.58	chr12	40499055	40499661	2	607	0.00329489	chr12	40441853	40442012	1	160	0.00625
Circ_TRAPPC9_12-15	ENSG00000167632	TRAPPC9	0.915563	4.26	chr8	141310568	141310713	9	146	0.0616438	chr8	141301092	141301177	10	86	0.116279
Circ_CARF_5-8	ENSG00000138380	CARF	0.914027	0.97	chr2	203807463	203807690	8	228	0.0350877	chr2	203817282	203817402	8	121	0.0661157
Circ_PRDM2_3-5	ENSG00000116731	PRDM2	0.911773	1.67	chr1	14042036	14042109	1	74	0.0135135	chr1	14057495	14057612	3	118	0.0254237
Circ_FAM13B_8-10	ENSG00000031003	FAM13B	0.911463	37.14	chr5	137342679	137342836	14	158	0.0886076	chr5	137323963	137324004	7	42	0.166667
Circ_MYO6_3-6	ENSG00000196586	MYO6	0.906341	1.04	chr6	76527218	76527381	10	164	0.0609756	chr6	76532499	76532568	8	70	0.114286
Circ_BTBD10_3-6	ENSG00000148925	BTBD10	0.904121	6.08	chr11	13466571	13466728	3	158	0.0189873	chr11	13443189	13443385	7	197	0.035533
Circ_SIPA1L1_4-8	ENSG00000197555	SIPA1L1	0.899695	12.69	chr14	71867511	71867635	4	125	0.032	chr14	71880665	71880731	4	67	0.0597015
Circ_CCT4_3-10	ENSG00000115484	CCT4	0.899032	1.1	chr2	62112155	62112207	6	53	0.113208	chr2	62110594	62110683	19	90	0.211111
Circ_DICER1_2-3	ENSG00000100697	DICER1	0.89812	0.56	chr14	95623567	95623607	1	41	0.0243902	chr14	95608020	95608085	3	66	0.0454545
Circ_PRRC2C_23-25	ENSG00000117523	PRRC2C	0.897553	3.95	chr1	171535731	171535982	32	252	0.126984	chr1	171537386	171537478	22	93	0.236559
Circ_SCNM1_3-5	ENSG00000163156	SCNM1	0.896406	5.84	chr1	151138947	151139017	3	71	0.0422535	chr1	151139410	151139498	7	89	0.0786517
Circ_EML5_2-8	ENSG00000165521	EML5	0.894009	4.43	chr14	89258651	89259096	3	446	0.00672646	chr14	89220856	89221015	2	160	0.0125
Circ_TMEM181_3-6	ENSG00000146433	TMEM181	0.893085	6.63	chr6	158994452	158994555	5	104	0.0480769	chr6	159001972	159002027	5	56	0.0892857
Circ_REV3L_4-6	ENSG00000009413	REV3L	0.889576	1.76	chr6	111793216	111793343	4	128	0.03125	chr6	111737486	111737675	11	190	0.0578947
Circ_CCDC134_2-6	ENSG00000100147	CCDC134	0.886542	2.53	chr22	42196683	42196770	2	88	0.0227273	chr22	42204879	42204997	5	119	0.0420168
Circ_TOPBP1_17-19	ENSG00000163781	TOPBP1	0.886057	0.53	chr3	133347206	133347315	12	110	0.109091	chr3	133342896	133343019	25	124	0.201613
Circ_HOMER1_2-5	ENSG00000152413	HOMER1	0.883297	4.92	chr5	78808593	78810040	10	1448	0.00690608	chr5	78752685	78752841	2	157	0.0127389
Circ_DYNC1H1_17-56	ENSG00000197102	DYNC1H1	0.871467	17.77	chr14	102463372	102463611	37	240	0.154167	chr14	102466326	102466481	44	156	0.282051
Circ_RP11-453F18__B.1_5-10	ENSG00000213468	RP11-453F18__B.1	0.870796	2.04	chrX	130929837	130930359	10	523	0.0191205	chrX	130928352	130928494	5	143	0.034965
Circ_DPP3_4-6	ENSG00000254986	DPP3	0.868755	0.81	chr11	66252644	66252733	5	90	0.0555556	chr11	66254011	66254148	14	138	0.101449
Circ_WDR7_14-16	ENSG00000091157	WDR7	0.866517	0.57	chr18	54385195	54385390	3	196	0.0153061	chr18	54398614	54398828	6	215	0.027907
Circ_HUWE1_3-6	ENSG00000086758	HUWE1	0.862496	16.63	chrX	53707002	53707139	11	138	0.0797101	chrX	53681007	53681075	10	69	0.144928
Circ_SHKBP1_11-12	ENSG00000160410	SHKBP1	0.857981	5.47	chr19	41088257	41088372	8	116	0.0689655	chr19	41089304	41089391	11	88	0.125
Circ_SS18_3-5	ENSG00000141380	SS18	0.857396	1.14	chr18	23667465	23667541	4	77	0.0519481	chr18	23658040	23658124	8	85	0.0941176
Circ_RPRD2_3-6	ENSG00000163125	RPRD2	0.849583	2	chr1	150390072	150390201	5	130	0.0384615	chr1	150413399	150413499	7	101	0.0693069
Circ_MRPL47_3-6	ENSG00000136522	MRPL47	0.84405	2.02	chr3	179320440	179320585	8	146	0.0547945	chr3	179319518	179319578	6	61	0.0983607
Circ_CHEK2_3-4	ENSG00000183765	CHEK2	0.842459	1.26	chr22	29130391	29130715	29	325	0.0892308	chr22	29121231	29121355	20	125	0.16
Circ_LARP4_2-8	ENSG00000161813	LARP4	0.834941	5.35	chr12	50794768	50794811	2	44	0.0454545	chr12	50821545	50821692	12	148	0.0810811
Circ_LRP1B_3	ENSG00000168702	LRP1B	0.83399	3.93	chr2	142567848	142567970	1	123	0.00813008	chr2	142237965	142238102	2	138	0.0144928
Circ_FGD6_2	ENSG00000180263	FGD6	0.833047	1.19	chr12	95611001	95611240	2	240	0.00833333	chr12	95602619	95605043	36	2425	0.0148454
Circ_TCF25_8-12	ENSG00000141002	TCF25	0.825666	6.7	chr16	89960136	89960266	17	131	0.129771	chr16	89961446	89961545	23	100	0.23
Circ_GLIS2_3-4	ENSG00000126603	GLIS2	0.819428	8.17	chr16	4379111	4379170	2	60	0.0333333	chr16	4382216	4382453	14	238	0.0588235
Circ_PARP12_2-5	ENSG00000059378	PARP12	0.819428	5.73	chr7	139762322	139763521	10	1200	0.00833333	chr7	139757699	139757834	2	136	0.0147059
Circ_KIF5B_20-24	ENSG00000170759	KIF5B	0.809374	0.5	chr10	32309950	32310059	16	110	0.145455	chr10	32308786	32308887	26	102	0.254902
Circ_SGMS1_2-6	ENSG00000198964	SGMS1	0.806921	3.53	chr10	52383467	52383743	5	277	0.0180505	chr10	52349913	52350007	3	95	0.0315789
Circ_ELP2_7-16	ENSG00000134759	ELP2	0.804276	1.84	chr18	33721100	33721164	10	65	0.153846	chr18	33722244	33722310	18	67	0.268657
Circ_ERCC4_7-8	ENSG00000175595	ERCC4	0.801774	2.05	chr16	14026014	14026142	10	129	0.0775194	chr16	14028049	14028159	15	111	0.135135
Circ_MTUS1_2-3	ENSG00000129422	MTUS1	0.798607	2.94	chr8	17658107	17658177	1	71	0.0140845	chr8	17611226	17613470	55	2245	0.0244989
Circ_CD163L1_3-6	ENSG00000177675	CD163L1	0.797692	1	chr12	7593750	7593842	1	93	0.0107527	chr12	7585970	7586290	6	321	0.0186916
Circ_DERL1_2-7	ENSG00000136986	DERL1	0.796801	0.89	chr8	124054210	124054663	7	454	0.0154185	chr8	124042845	124042956	3	112	0.0267857
Circ_SEMA3C_6-12	ENSG00000075223	SEMA3C	0.791413	34.38	chr7	80447615	80447734	16	120	0.133333	chr7	80439927	80440017	21	91	0.230769
Circ_ZNF236_2-3	ENSG00000130856	ZNF236	0.788496	13.1	chr18	74536116	74536362	3	247	0.0121457	chr18	74561482	74561624	3	143	0.020979
Circ_ATR_39-41	ENSG00000175054	ATR	0.787371	0.92	chr3	142188179	142188411	10	233	0.0429185	chr3	142186776	142186910	10	135	0.0740741
Circ_FARP2_3-8	ENSG00000006607	FARP2	0.786596	0.99	chr2	242312499	242312705	8	207	0.0386473	chr2	242343243	242343347	7	105	0.0666667
Circ_ZNF331_2	ENSG00000130844	ZNF331	0.78566	0.3	chr19	54041397	54041550	4	154	0.025974	chr19	54042470	54042536	3	67	0.0447761
Circ_PRKG1_2	ENSG00000185532	PRKG1	0.781203	2.48	chr10	52751118	52751404	3	287	0.010453	chr10	52912924	52913090	3	167	0.0179641
Circ_RPE_3-6	ENSG00000197713	RPE	0.777608	1.74	chr2	210874381	210874460	4	80	0.05	chr2	210880697	210880836	12	140	0.0857143
Circ_KANK2_5-6	ENSG00000197256	KANK2	0.776856	0.72	chr19	11303507	11304718	80	1212	0.0660066	chr19	11289229	11289396	19	168	0.113095
Circ_ADAMTS13_13-14	ENSG00000160323	ADAMTS13	0.769516	0.53	chr9	136301949	136302075	1	127	0.00787402	chr9	136302869	136303017	2	149	0.0134228
Circ_RLF_2-5	ENSG00000117000	RLF	0.76827	4.28	chr1	40627045	40627308	4	264	0.0151515	chr1	40654727	40654881	4	155	0.0258065
Circ_EHBP1_16-21	ENSG00000115504	EHBP1	0.767827	2.27	chr2	63182652	63182795	4	144	0.0277778	chr2	63206323	63206470	7	148	0.0472973
Circ_XPO6_5-6	ENSG00000169180	XPO6	0.76686	2.19	chr16	28187219	28187416	24	198	0.121212	chr16	28181071	28181230	33	160	0.20625
Circ_ATP7A_11-13	ENSG00000165240	ATP7A	0.76184	3.2	chrX	77268376	77268609	6	234	0.025641	chrX	77270159	77270250	4	92	0.0434783
Circ_POLR2A_9-10	ENSG00000181222	POLR2A	0.760875	21.09	chr17	7401397	7401529	27	133	0.203008	chr17	7402358	7402482	43	125	0.344
Circ_OXCT1_8-13	ENSG00000083720	OXCT1	0.760812	0.51	chr5	41840553	41840613	1	61	0.0163934	chr5	41807433	41807540	3	108	0.0277778
Circ_USP1_3-5	ENSG00000162607	USP1	0.759611	0.58	chr1	62905470	62905708	7	239	0.0292887	chr1	62907159	62907279	6	121	0.0495868
Circ_UTRN_28-32	ENSG00000152818	UTRN	0.754888	3	chr6	144806521	144806655	8	135	0.0592593	chr6	144808684	144808833	15	150	0.1
Circ_PPP6R1_3-5	ENSG00000105063	PPP6R1	0.753391	1.43	chr19	55758245	55758477	17	233	0.0729614	chr19	55756860	55757046	23	187	0.122995
Circ_SRBD1_11-14	ENSG00000068784	SRBD1	0.752907	8.09	chr2	45789792	45789895	4	104	0.0384615	chr2	45780762	45780869	7	108	0.0648148
Circ_DOPEY2_20-21	ENSG00000142197	DOPEY2	0.751793	5.79	chr21	37617346	37618975	121	1630	0.0742331	chr21	37619815	37619926	14	112	0.125
Circ_CTCF_3-4	ENSG00000102974	CTCF	0.747156	17.23	chr16	67605051	67605167	9	117	0.0769231	chr16	67644727	67645516	102	790	0.129114
Circ_IGF2R_15-18	ENSG00000197081	IGF2R	0.747068	1.21	chr6	160466777	160466914	5	138	0.0362319	chr6	160467530	160467677	9	148	0.0608108
Circ_CCDC125_4-9	ENSG00000183323	CCDC125	0.733645	1.33	chr5	68609812	68609873	3	62	0.0483871	chr5	68606945	68607031	7	87	0.0804598
Circ_PHF12_3-5	ENSG00000109118	PHF12	0.733008	1.57	chr17	27277083	27277264	3	182	0.0164835	chr17	27254009	27254081	2	73	0.0273973
Circ_SCRN1_3-6	ENSG00000136193	SCRN1	0.731671	0.66	chr7	30008525	30008684	18	160	0.1125	chr7	29994795	29994976	34	182	0.186813
Circ_ADAMTS17_8-10	ENSG00000140470	ADAMTS17	0.731511	1.12	chr15	100794341	100794384	1	44	0.0227273	chr15	100739523	100739628	4	106	0.0377358
Circ_ERBB2_7-11	ENSG00000141736	ERBB2	0.728853	5.81	chr17	37863243	37863394	3	152	0.0197368	chr17	37864574	37864787	7	214	0.0327103
Circ_PLEKHM2_4-7	ENSG00000116786	PLEKHM2	0.722466	1.76	chr1	16043202	16043311	6	110	0.0545455	chr1	16044388	16044487	9	100	0.09
Circ_CAMTA1_2-3	ENSG00000171735	CAMTA1	0.715023	0.67	chr1	6845578	6845635	1	58	0.0172414	chr1	6867043	6867148	3	106	0.0283019
Circ_CDC73_7-10	ENSG00000134371	CDC73	0.714182	2.12	chr1	193107215	193107303	7	89	0.0786517	chr1	193110980	193111196	28	217	0.129032
Circ_ABCC5_6-17	ENSG00000114770	ABCC5	0.708322	1.25	chr3	183705558	183705705	12	148	0.0810811	chr3	183700562	183700795	31	234	0.132479
Circ_CEP70_4-6	ENSG00000114107	CEP70	0.701659	8.71	chr3	138291701	138291774	2	74	0.027027	chr3	138290108	138290198	4	91	0.043956
Circ_ANKRD17_29	ENSG00000132466	ANKRD17	0.697584	4.61	chr4	73959796	73959945	6	150	0.04	chr4	73956384	73958017	106	1634	0.0648715
Circ_TANC1_5-7	ENSG00000115183	TANC1	0.692719	2.12	chr2	159954149	159954346	7	198	0.0353535	chr2	159992705	159992809	6	105	0.0571429
Circ_APOOL_6-8	ENSG00000155008	APOOL	0.690757	1.13	chrX	84310833	84310931	2	99	0.020202	chrX	84322133	84322224	3	92	0.0326087
Circ_NCOA3_4-9	ENSG00000124151	NCOA3	0.689176	48.38	chr20	46250973	46251074	98	102	0.960784	chr20	46252655	46252827	268	173	1.54913
Circ_KIF2C_11-13	ENSG00000142945	KIF2C	0.68893	0.47	chr1	45221747	45221909	10	163	0.0613497	chr1	45223228	45223318	9	91	0.0989011
Circ_NCAM2_10-12	ENSG00000154654	NCAM2	0.683816	0.67	chr21	22746183	22746333	2	151	0.013245	chr21	22782594	22782781	4	188	0.0212766
Circ_ADCY1_5-8	ENSG00000164742	ADCY1	0.681824	9.8	chr7	45662231	45662342	12	112	0.107143	chr7	45688269	45688396	22	128	0.171875
Circ_ZNF652_3-5	ENSG00000198740	ZNF652	0.681085	4.19	chr17	47394188	47395345	122	1158	0.105354	chr17	47390060	47390207	25	148	0.168919
Circ_FUT8_3	ENSG00000033170	FUT8	0.673872	54.28	chr14	65922339	65922436	3	98	0.0306122	chr14	66028055	66028484	21	430	0.0488372
Circ_VWA8_10-12	ENSG00000102763	VWA8	0.669851	2.18	chr13	42457523	42457627	2	105	0.0190476	chr13	42442482	42442613	4	132	0.030303
Circ_MND1_5-6	ENSG00000121211	MND1	0.668422	0.62	chr4	154279626	154279774	5	149	0.033557	chr4	154315414	154315488	4	75	0.0533333
Circ_MROH1_7-11	ENSG00000179832	MROH1	0.661537	5.17	chr8	145235328	145235426	7	99	0.0707071	chr8	145245687	145245838	17	152	0.111842
Circ_SMAD5_2-3	ENSG00000113658	SMAD5	0.653824	2.7	chr5	135468534	135468651	1	118	0.00847458	chr5	135483521	135483595	1	75	0.0133333
Circ_ACBD6_5-6	ENSG00000135847	ACBD6	0.647119	1.29	chr1	180399315	180399397	5	83	0.060241	chr1	180382501	180382606	10	106	0.0943396
Circ_PDCD11_26-27	ENSG00000148843	PDCD11	0.642843	2.99	chr10	105194555	105194732	22	178	0.123596	chr10	105197772	105197828	11	57	0.192982
Circ_TRIO_9-11	ENSG00000038382	TRIO	0.633218	5.59	chr5	14304570	14304701	7	132	0.0530303	chr5	14316622	14316852	19	231	0.0822511
Circ_USP34_63-67	ENSG00000115464	USP34	0.633218	1.66	chr2	61454202	61454353	12	152	0.0789474	chr2	61450383	61450431	6	49	0.122449
Circ_RUSC2_2	ENSG00000198853	RUSC2	0.633019	1.4	chr9	35490124	35490169	1	46	0.0217391	chr9	35546427	35548532	71	2106	0.0337132
Circ_HMBOX1_3-5	ENSG00000147421	HMBOX1	0.632268	0.33	chr8	28749277	28749307	1	31	0.0322581	chr8	28821328	28821407	4	80	0.05
Circ_NEO1_7-8	ENSG00000067141	NEO1	0.629263	0.58	chr15	73428232	73428368	4	137	0.0291971	chr15	73468744	73468898	7	155	0.0451613
Circ_CSNK1A1_6-10	ENSG00000113712	CSNK1A1	0.625604	0.52	chr5	148897357	148897440	7	84	0.0833333	chr5	148892633	148892772	18	140	0.128571
Circ_GNB1_4-7	ENSG00000078369	GNB1	0.623491	5.24	chr1	1756836	1756938	12	103	0.116505	chr1	1749276	1749314	7	39	0.179487
Circ_KDM1B_3-6	ENSG00000165097	KDM1B	0.62293	1.77	chr6	18156114	18156157	2	44	0.0454545	chr6	18160114	18160213	7	100	0.07
Circ_DNAJC16_3-4	ENSG00000116138	DNAJC16	0.617295	2.13	chr1	15855583	15855767	9	185	0.0486486	chr1	15860732	15860798	5	67	0.0746269
Circ_VPS13D_25-27	ENSG00000048707	VPS13D	0.612177	1.64	chr1	12353581	12353761	11	181	0.0607735	chr1	12359259	12359441	17	183	0.0928962
Circ_CTNND2_15-16	ENSG00000169862	CTNND2	0.610788	1	chr5	11110970	11111155	7	186	0.0376344	chr5	11098687	11098860	10	174	0.0574713
Circ_APBB2_7-9	ENSG00000163697	APBB2	0.607413	4.84	chr4	41015600	41016415	39	816	0.0477941	chr4	40946882	40947087	15	206	0.0728155
Circ_SMARCC2_22-24	ENSG00000139613	SMARCC2	0.606989	0.46	chr12	56565055	56565216	18	162	0.111111	chr12	56563928	56563992	11	65	0.169231
Circ_UQCRC2_5-12	ENSG00000140740	UQCRC2	0.604515	3.07	chr16	21969856	21969920	9	65	0.138462	chr16	21973781	21973837	12	57	0.210526
Circ_CSPP1_14-15	ENSG00000104218	CSPP1	0.603341	2.41	chr8	68030978	68031056	6	79	0.0759494	chr8	68044186	68044315	15	130	0.115385
Circ_AZIN1_3-5	ENSG00000155096	AZIN1	0.60195	1.99	chr8	103870241	103870378	18	138	0.130435	chr8	103855779	103855975	39	197	0.19797
Circ_MPP6_2-10	ENSG00000105926	MPP6	0.599121	1.91	chr7	24613085	24613212	1	128	0.0078125	chr7	24659671	24659839	2	169	0.0118343
Circ_SMC4_8-9	ENSG00000113810	SMC4	0.597414	1.49	chr3	160130114	160130241	12	128	0.09375	chr3	160131261	160131401	20	141	0.141844
Circ_RNF114_3-5	ENSG00000124226	RNF114	0.588086	1.05	chr20	48558098	48558248	46	151	0.304636	chr20	48561919	48562025	49	107	0.457944
Circ_RNF138_3-4	ENSG00000134758	RNF138	0.586893	4.14	chr18	29672663	29672849	3	187	0.0160428	chr18	29691717	29691882	4	166	0.0240964
Circ_MAP3K5_4-7	ENSG00000197442	MAP3K5	0.570012	3.65	chr6	137026248	137026271	1	24	0.0416667	chr6	137019627	137019820	12	194	0.0618557
Circ_LRRC16A_21-26	ENSG00000079691	LRRC16A	0.569124	0.75	chr6	25510936	25510990	3	55	0.0545455	chr6	25515903	25516075	14	173	0.0809249
Circ_ESYT2_9-13	ENSG00000117868	ESYT2	0.566735	50.47	chr7	158560345	158560465	12	121	0.0991736	chr7	158557368	158557544	26	177	0.146893
Circ_BRAF_4-13	ENSG00000157764	BRAF	0.566347	0.7	chr7	140534409	140534672	12	264	0.0454545	chr7	140508692	140508795	7	104	0.0673077
Circ_CTAGE5_2-4	ENSG00000150527	CTAGE5	0.562936	4.57	chr14	39734496	39734625	2	130	0.0153846	chr14	39746138	39746269	3	132	0.0227273
Circ_CTAGE5_2-4	ENSG00000150527	RP11-407N17.3	0.562936	4.57	chr14	39734496	39734625	2	130	0.0153846	chr14	39746138	39746269	3	132	0.0227273
Circ_CPNE3_3-6	ENSG00000085719	CPNE3	0.557612	2.43	chr8	87527690	87527727	2	38	0.0526316	chr8	87540764	87540905	11	142	0.0774648
Circ_C10orf76_5-19	ENSG00000120029	C10orf76	0.5517	0.27	chr10	103792783	103792929	13	147	0.0884354	chr10	103789395	103789502	14	108	0.12963
Circ_PCMTD1_2	ENSG00000168300	PCMTD1	0.549847	13.93	chr8	52811490	52811596	2	107	0.0186916	chr8	52773405	52773806	11	402	0.0273632
Circ_CDC42_3-6	ENSG00000070831	CDC42	0.549152	0.96	chr1	22400587	22400712	5	126	0.0396825	chr1	22404922	22405076	9	155	0.0580645
Circ_UBE3C_15-19	ENSG00000009335	UBE3C	0.544321	0.76	chr7	157009561	157009665	9	105	0.0857143	chr7	157013383	157013470	11	88	0.125
Circ_GAPVD1_15-16	ENSG00000165219	GAPVD1	0.543486	10.36	chr9	128094789	128094908	19	120	0.158333	chr9	128099297	128099374	18	78	0.230769
Circ_RAB6A_4-6	ENSG00000175582	RAB6A	0.54154	10.12	chr11	73431891	73431944	7	54	0.12963	chr11	73429830	73429935	20	106	0.188679
Circ_DLG1_13-15	ENSG00000075711	DLG1	0.541154	12.53	chr3	196857398	196857542	14	145	0.0965517	chr3	196846281	196846401	17	121	0.140496
Circ_MRPL22_3-7	ENSG00000082515	MRPL22	0.539422	4.27	chr5	154320777	154320825	2	49	0.0408163	chr5	154330381	154330498	7	118	0.059322
Circ_RBM5_11-15	ENSG00000003756	RBM5	0.535635	0.83	chr3	50142982	50143142	17	161	0.10559	chr3	50144200	50144297	15	98	0.153061
Circ_SLC39A8_3-6	ENSG00000138821	SLC39A8	0.533915	4.68	chr4	103265601	103266072	2	472	0.00423729	chr4	103236825	103236987	1	163	0.00613497
Circ_KLHL5_2-5	ENSG00000109790	KLHL5	0.533544	0.78	chr4	39064060	39064655	9	596	0.0151007	chr4	39077585	39077767	4	183	0.0218579
Circ_STK4_6-9	ENSG00000101109	STK4	0.530398	1.78	chr20	43615773	43615937	17	165	0.10303	chr20	43623731	43623898	25	168	0.14881
Circ_NOL12_2-4	ENSG00000100101	NOL12	0.529467	0.71	chr22	38082330	38082482	2	153	0.0130719	chr22	38083917	38084022	2	106	0.0188679
Circ_TUSC3_3-6	ENSG00000104723	TUSC3	0.526748	2.71	chr8	15480589	15480758	3	170	0.0176471	chr8	15508206	15508323	3	118	0.0254237
Circ_WAC_4-6	ENSG00000095787	WAC	0.52532	0.48	chr10	28824491	28824686	14	196	0.0714286	chr10	28872328	28872434	11	107	0.102804
Circ_THADA_22-25	ENSG00000115970	THADA	0.522421	0.82	chr2	43768298	43768455	4	158	0.0253165	chr2	43755018	43755127	4	110	0.0363636
Circ_MYBL2_8-9	ENSG00000101057	MYBL2	0.520832	3.18	chr20	42328397	42328684	16	288	0.0555556	chr20	42331130	42331543	33	414	0.0797101
Circ_DCTN6_4-6	ENSG00000104671	DCTN6	0.515221	0.41	chr8	30032601	30032706	5	106	0.0471698	chr8	30034642	30034730	6	89	0.0674157
Circ_SCAPER_9-15	ENSG00000140386	SCAPER	0.51439	3.06	chr15	77087621	77087781	9	161	0.0559006	chr15	77067196	77067458	21	263	0.0798479
Circ_BARD1_4-6	ENSG00000138376	BARD1	0.513251	19.03	chr2	215657021	215657169	10	149	0.0671141	chr2	215645284	215646233	91	950	0.0957895
Circ_ANKAR_15-22	ENSG00000151687	ANKAR	0.511899	1.37	chr2	190592993	190593146	4	154	0.025974	chr2	190593386	190593547	6	162	0.037037
Circ_MBTD1_3-6	ENSG00000011258	MBTD1	0.511714	1.61	chr17	49336504	49336567	4	64	0.0625	chr17	49302369	49302570	18	202	0.0891089
Circ_CCZ1_5-8	ENSG00000122674	CCZ1	0.507795	0.47	chr7	5940486	5940563	8	78	0.102564	chr7	5941288	5941335	7	48	0.145833
Circ_TICRR_6-7	ENSG00000140534	TICRR	0.506062	1.37	chr15	90135278	90135407	17	130	0.130769	chr15	90137646	90137785	26	140	0.185714
Circ_RMST_6-12	ENSG00000255794	RMST	0.503662	1.2	chr12	97856930	97857067	2	138	0.0144928	chr12	97886239	97886384	3	146	0.0205479
Circ_NCOA2_9-10	ENSG00000140396	NCOA2	0.5025	5.48	chr8	71075700	71075801	7	102	0.0686275	chr8	71074946	71075089	14	144	0.0972222
Circ_USP10_3-4	ENSG00000103194	USP10	0.499715	4.71	chr16	84767041	84767109	8	69	0.115942	chr16	84773915	84773975	10	61	0.163934
Circ_BAZ2A_14-18	ENSG00000076108	BAZ2A	0.494921	0.84	chr12	56999614	56999847	28	234	0.119658	chr12	56998857	56999111	43	255	0.168627
Circ_APPBP2_7-9	ENSG00000062725	APPBP2	0.493395	18.89	chr17	58541382	58541471	110	90	1.22222	chr17	58539355	58539422	117	68	1.72059
Circ_TMEM135_2-4	ENSG00000166575	TMEM135	0.491853	1.75	chr11	86749049	86749228	3	180	0.0166667	chr11	86778736	86778863	3	128	0.0234375
Circ_RBM12_2-3	ENSG00000244462	RBM12	0.488954	1.44	chr20	34246852	34246936	4	85	0.0470588	chr20	34236847	34243266	424	6420	0.0660436
Circ_CLTC_5-8	ENSG00000141367	CLTC	0.487851	1.2	chr17	57725601	57725762	76	162	0.469136	chr17	57728564	57728677	75	114	0.657895
Circ_CSE1L_4-8	ENSG00000124207	CSE1L	0.487446	0.99	chr20	47679739	47679881	25	143	0.174825	chr20	47682729	47682830	25	102	0.245098
Circ_DNAH14_2-8	ENSG00000185842	DNAH14	0.485427	9.87	chr1	225117384	225117537	2	154	0.012987	chr1	225140372	225140481	2	110	0.0181818
Circ_MARCH7_3-5	ENSG00000136536	MARCH7	0.483125	1.54	chr2	160585520	160585686	13	167	0.0778443	chr2	160599572	160599764	21	193	0.108808
Circ_SDCCAG8_14-16	ENSG00000054282	SDCCAG8	0.481799	2.19	chr1	243542023	243542165	4	143	0.027972	chr1	243579004	243579131	5	128	0.0390625
Circ_QSER1_2-4	ENSG00000060749	QSER1	0.474442	4.31	chr11	32914724	32914880	1	157	0.00636943	chr11	32948703	32948815	1	113	0.00884956
Circ_NBPF1_13-17	ENSG00000219481	NBPF1	0.471352	4.84	chr1	16911984	16912193	25	210	0.119048	chr1	16910089	16910191	17	103	0.165049
Circ_PSPC1_1-6	ENSG00000121390	PSPC1	0.469966	3.68	chr13	20315705	20315789	11	85	0.129412	chr13	20304379	20304484	19	106	0.179245
Circ_DOCK7_15-18	ENSG00000116641	DOCK7	0.466085	0.77	chr1	63084377	63084539	5	163	0.0306748	chr1	63052178	63052295	5	118	0.0423729
Circ_FIP1L1_12-13	ENSG00000145216	FIP1L1	0.463333	2.95	chr4	54280782	54280889	10	108	0.0925926	chr4	54292039	54292132	12	94	0.12766
Circ_PCLO_3	ENSG00000186472	PCLO	0.458664	0.49	chr7	82784064	82785708	57	1645	0.0346505	chr7	82763566	82764972	67	1407	0.047619
Circ_MCCC1_6-7	ENSG00000078070	MCCC1	0.45825	0.61	chr3	182790154	182790275	6	122	0.0491803	chr3	182788998	182789145	10	148	0.0675676
Circ_AQR_13-16	ENSG00000021776	AQR	0.454378	0.79	chr15	35222459	35222572	4	114	0.0350877	chr15	35219236	35219339	5	104	0.0480769
Circ_CD276_4-5	ENSG00000103855	CD276	0.451069	9.39	chr15	73994596	73994934	37	339	0.109145	chr15	73995113	73995427	47	315	0.149206
Circ_FKBP15_4-8	ENSG00000119321	FKBP15	0.450033	0.65	chr9	115969492	115969576	16	85	0.188235	chr9	115968789	115968858	18	70	0.257143
Circ_PDPK2_1-5	ENSG00000205918	PDPK2	0.449722	0.58	chr16	2684496	2684640	13	145	0.0896552	chr16	2683740	2683837	12	98	0.122449
Circ_UGGT1_26-28	ENSG00000136731	UGGT1	0.448461	1.11	chr2	128918712	128918842	16	131	0.122137	chr2	128922304	128922399	16	96	0.166667
Circ_SNX11_3-5	ENSG00000002919	SNX11	0.447459	1.17	chr17	46188070	46188129	4	60	0.0666667	chr17	46189393	46189447	5	55	0.0909091
Circ_PTDSS1_8-12	ENSG00000156471	PTDSS1	0.445045	3.3	chr8	97316268	97316409	12	142	0.084507	chr8	97318672	97318784	13	113	0.115044
Circ_GLIS3_2	ENSG00000107249	GLIS3	0.444421	1.32	chr9	4299421	4299916	3	496	0.00604839	chr9	4286038	4286523	4	486	0.00823045
Circ_FAF1_9-13	ENSG00000185104	FAF1	0.442943	2.55	chr1	51121114	51121200	2	87	0.0229885	chr1	51061793	51061888	3	96	0.03125
Circ_SLTM_3-5	ENSG00000137776	SLTM	0.437064	18.87	chr15	59224555	59224642	2	88	0.0227273	chr15	59209134	59209198	2	65	0.0307692
Circ_TAOK3_15	ENSG00000135090	TAOK3	0.436	1.14	chr12	118627612	118627746	8	135	0.0592593	chr12	118619176	118619412	19	237	0.0801688
Circ_PAN3_2-4	ENSG00000152520	PAN3	0.435585	9.88	chr13	28713170	28713224	1	55	0.0181818	chr13	28748409	28748530	3	122	0.0245902
Circ_PTPN2_3-7	ENSG00000175354	PTPN2	0.434546	0.68	chr18	12859163	12859253	2	91	0.021978	chr18	12836790	12836890	3	101	0.029703
Circ_HADHB_4-7	ENSG00000138029	HADHB	0.432959	1.96	chr2	26477298	26477342	3	45	0.0666667	chr2	26486248	26486347	9	100	0.09
Circ_BAZ1B_8-13	ENSG00000009954	BAZ1B	0.432324	2.84	chr7	72891198	72892899	245	1702	0.143948	chr7	72884675	72884813	27	139	0.194245
Circ_CASP8AP2_2-6	ENSG00000118412	CASP8AP2	0.432315	1.45	chr6	90539619	90539786	3	168	0.0178571	chr6	90556281	90556363	2	83	0.0240964
Circ_VPS13B_18-19	ENSG00000132549	VPS13B	0.430979	11.5	chr8	100205104	100205285	7	182	0.0384615	chr8	100286426	100286560	7	135	0.0518519
Circ_STAG1_17-21	ENSG00000118007	STAG1	0.424315	0.55	chr3	136152398	136152501	5	104	0.0480769	chr3	136141794	136141886	6	93	0.0645161
Circ_RBL1_7-10	ENSG00000080839	RBL1	0.424026	0.83	chr20	35695127	35695287	12	161	0.0745342	chr20	35693827	35693876	5	50	0.1
Circ_LIFR_2-5	ENSG00000113594	LIFR	0.423971	6.5	chr5	38595363	38595506	2	144	0.0138889	chr5	38530608	38530768	3	161	0.0186335
Circ_KLC1_6-9	ENSG00000126214	KLC1	0.422148	1.8	chr14	104129039	104129264	23	226	0.10177	chr14	104135848	104135935	12	88	0.136364
Circ_KLC1_6-9	ENSG00000126214	RP11-73M18.2	0.422148	1.8	chr14	104129039	104129264	23	226	0.10177	chr14	104135848	104135935	12	88	0.136364
Circ_CCNE2_8-9	ENSG00000175305	CCNE2	0.422065	0.91	chr8	95900155	95900301	16	147	0.108844	chr8	95897691	95897786	14	96	0.145833
Circ_CHD1L_13-17	ENSG00000131778	CHD1L	0.418411	8.82	chr1	146743832	146743942	13	111	0.117117	chr1	146747017	146747131	18	115	0.156522
Circ_LPGAT1_3-6	ENSG00000123684	LPGAT1	0.418065	6.23	chr1	212002401	212002665	5	265	0.0188679	chr1	211966414	211966532	3	119	0.0252101
Circ_BRINP3_4-6	ENSG00000162670	BRINP3	0.415037	0.66	chr1	190250690	190250880	3	191	0.0157068	chr1	190233995	190234185	4	191	0.0209424
Circ_SKA3_4	ENSG00000165480	SKA3	0.411005	6.46	chr13	21746478	21746643	10	166	0.060241	chr13	21742127	21742538	33	412	0.0800971
Circ_TNPO2_6-10	ENSG00000105576	TNPO2	0.409349	0.6	chr19	12829843	12829992	19	150	0.126667	chr19	12826447	12826553	18	107	0.168224
Circ_PHF14_14-16	ENSG00000106443	PHF14	0.406526	3.47	chr7	11091239	11091407	10	169	0.0591716	chr7	11101418	11101468	4	51	0.0784314
Circ_AURKA_3-6	ENSG00000087586	AURKA	0.404321	6.02	chr20	54963212	54963258	10	47	0.212766	chr20	54961313	54961589	78	277	0.281588
Circ_DDI2_5-6	ENSG00000197312	DDI2	0.403722	2.84	chr1	15959934	15960060	12	127	0.0944882	chr1	15964802	15964929	16	128	0.125
Circ_TOM1L1_4-12	ENSG00000141198	TOM1L1	0.39689	1.48	chr17	52982850	52982928	8	79	0.101266	chr17	52990027	52990176	20	150	0.133333
Circ_RALBP1_5-6	ENSG00000017797	RALBP1	0.395154	2.22	chr18	9522158	9522507	23	350	0.0657143	chr18	9524592	9524753	14	162	0.0864198
Circ_C11orf80_12-14	ENSG00000173715	C11orf80	0.394466	0.6	chr11	66583524	66583670	11	147	0.0748299	chr11	66589114	66589235	12	122	0.0983607
Circ_ADCY9_7-8	ENSG00000162104	ADCY9	0.394179	4.94	chr16	4038995	4039097	3	103	0.0291262	chr16	4033233	4033441	8	209	0.0382775
Circ_LCORL_2-5	ENSG00000178177	LCORL	0.393011	1.2	chr4	17963526	17963655	9	130	0.0692308	chr4	17961869	17961934	6	66	0.0909091
Circ_UGGT2_37-38	ENSG00000102595	UGGT2	0.390163	2.72	chr13	96505797	96505911	3	115	0.026087	chr13	96489340	96489456	4	117	0.034188
Circ_CHFR_13-16	ENSG00000072609	CHFR	0.389042	0.9	chr12	133428204	133428323	12	120	0.1	chr12	133425227	133425310	11	84	0.130952
Circ_RBBP8_9-15	ENSG00000101773	RBBP8	0.389042	1.6	chr18	20564849	20564953	9	105	0.0857143	chr18	20569184	20569281	11	98	0.112245
Circ_MCM3_13-14	ENSG00000112118	MCM3	0.38836	0.89	chr6	52137099	52137249	18	151	0.119205	chr6	52133884	52134024	22	141	0.156028
Circ_PRPSAP1_8-9	ENSG00000161542	PRPSAP1	0.388001	2.04	chr17	74324798	74324943	22	146	0.150685	chr17	74309902	74309972	14	71	0.197183
Circ_CANX_9	ENSG00000127022	CANX	0.385493	12.78	chr5	179143106	179143295	37	190	0.194737	chr5	179146669	179146782	29	114	0.254386
Circ_ANKS1B_5-7	ENSG00000185046	ANKS1B	0.381429	18.82	chr12	100200182	100200478	6	297	0.020202	chr12	100175800	100175875	2	76	0.0263158
Circ_CEP95_6-8	ENSG00000258890	CEP95	0.378953	0.59	chr17	62512841	62512946	26	106	0.245283	chr17	62515439	62515554	37	116	0.318966
Circ_DROSHA_20-22	ENSG00000113360	DROSHA	0.378512	1.66	chr5	31464343	31464450	10	108	0.0925926	chr5	31451640	31451747	13	108	0.12037
Circ_BCAS3_2-5	ENSG00000141376	BCAS3	0.378512	7.18	chr17	58755250	58755275	5	26	0.192308	chr17	58756814	58756901	22	88	0.25
Circ_TBCE_8-12	ENSG00000116957	TBCE	0.37707	0.64	chr1	235594020	235594119	3	100	0.03	chr1	235597519	235597595	3	77	0.038961
Circ_BBX_4-5	ENSG00000114439	BBX	0.376563	3.81	chr3	107364683	107364756	3	74	0.0405405	chr3	107429299	107429469	9	171	0.0526316
Circ_SPPL3_4-6	ENSG00000157837	SPPL3	0.376198	9.84	chr12	121229272	121229360	4	89	0.0449438	chr12	121222277	121222396	7	120	0.0583333
Circ_TEX2_5-7	ENSG00000136478	TEX2	0.375849	14.43	chr17	62270919	62271249	36	331	0.108761	chr17	62265528	62265775	35	248	0.141129
Circ_ILF2_4-8	ENSG00000143621	ILF2	0.374984	0.96	chr1	153642312	153642354	6	43	0.139535	chr1	153640929	153641033	19	105	0.180952
Circ_FAM193B_3-5	ENSG00000146067	FAM193B	0.374396	6.41	chr5	176979043	176979132	8	90	0.0888889	chr5	176965906	176966148	28	243	0.115226
Circ_UVRAG_4-6	ENSG00000198382	UVRAG	0.374396	0.57	chr11	75572791	75572825	2	35	0.0571429	chr11	75590923	75591084	12	162	0.0740741
Circ_ASCC3_5-8	ENSG00000112249	ASCC3	0.373919	12.41	chr6	101296024	101296583	25	560	0.0446429	chr6	101253636	101253756	7	121	0.0578512
Circ_MLLT3_5	ENSG00000171843	MLLT3	0.371411	1.38	chr9	20448121	20448264	3	144	0.0208333	chr9	20413719	20414423	19	705	0.0269504
Circ_NCOR2_10-14	ENSG00000196498	NCOR2	0.368427	2.5	chr12	124922476	124922542	3	67	0.0447761	chr12	124915161	124915333	10	173	0.0578035
Circ_PLEKHM1P_3	ENSG00000214176	PLEKHM1P	0.367589	1.62	chr17	62820743	62820990	42	248	0.169355	chr17	62817885	62818511	137	627	0.218501
Circ_AFF4_12-13	ENSG00000072364	AFF4	0.366617	5.9	chr5	132232015	132232932	136	918	0.148148	chr5	132228722	132228810	17	89	0.191011
Circ_CDR2_3-4	ENSG00000140743	CDR2	0.366545	0.94	chr16	22376223	22376335	10	113	0.0884956	chr16	22361022	22361170	17	149	0.114094
Circ_USP7_7-10	ENSG00000187555	USP7	0.362793	3.5	chr16	9012888	9012996	11	109	0.100917	chr16	9010883	9011013	17	131	0.129771
Circ_ST8SIA4_2-4	ENSG00000113532	ST8SIA4	0.361598	0.26	chr5	100238547	100238970	5	424	0.0117925	chr5	100231358	100231489	2	132	0.0151515
Circ_VAPB_4-5	ENSG00000124164	VAPB	0.36059	50.52	chr20	57009658	57009761	18	104	0.173077	chr20	57014001	57014081	18	81	0.222222
Circ_PHLDB2_3-5	ENSG00000144824	PHLDB2	0.353281	1.4	chr3	111602911	111604259	22	1349	0.0163084	chr3	111632166	111632549	8	384	0.0208333
Circ_SNX5_5-6	ENSG00000089006	SNX5	0.349105	1.58	chr20	17936009	17936119	20	111	0.18018	chr20	17934640	17934761	28	122	0.229508
Circ_KLHDC10_4-5	ENSG00000128607	KLHDC10	0.348366	2.51	chr7	129756285	129756506	9	222	0.0405405	chr7	129760589	129760743	8	155	0.0516129
Circ_EPHA6_3	ENSG00000080224	EPHA6	0.347768	2.09	chr3	96585669	96585733	2	65	0.0307692	chr3	96706174	96706837	26	664	0.0391566
Circ_SGCG_2-6	ENSG00000102683	SGCG	0.346866	1.02	chr13	23755091	23755214	3	124	0.0241935	chr13	23777834	23778028	6	195	0.0307692
Circ_CPT1A_3-4	ENSG00000110090	CPT1A	0.327509	2.83	chr11	68579905	68580044	24	140	0.171429	chr11	68574935	68575106	37	172	0.215116
Circ_RTN4_4-5	ENSG00000115310	RTN4	0.326745	16.91	chr2	55252222	55254621	92	2400	0.0383333	chr2	55214627	55214834	10	208	0.0480769
Circ_DTNBP1_4-6	ENSG00000047579	DTNBP1	0.326651	1.84	chr6	15651544	15651594	4	51	0.0784314	chr6	15637975	15638035	6	61	0.0983607
Circ_TAF2_7-14	ENSG00000064313	TAF2	0.3266	2.15	chr8	120814034	120814265	18	232	0.0775862	chr8	120809902	120810086	18	185	0.0972973
Circ_ARHGEF28_10-11	ENSG00000214944	ARHGEF28	0.321928	1.13	chr5	73091156	73091216	2	61	0.0327869	chr5	73128163	73128284	5	122	0.0409836
Circ_RIC8B_5-6	ENSG00000111785	RIC8B	0.315614	1.34	chr12	107219504	107219598	5	95	0.0526316	chr12	107236367	107236595	15	229	0.0655022
Circ_UBN2_7-9	ENSG00000157741	UBN2	0.315585	2.43	chr7	138945998	138946487	61	490	0.12449	chr7	138951079	138951149	11	71	0.15493
Circ_RAB3IP_7-8	ENSG00000127328	RAB3IP	0.313275	13.31	chr12	70188921	70189124	14	204	0.0686275	chr12	70193989	70194117	11	129	0.0852713
Circ_MAGI1_8-12	ENSG00000151276	MAGI1	0.311944	2.75	chr3	65433697	65433732	1	36	0.0277778	chr3	65428467	65428524	2	58	0.0344828
Circ_RELL1_4-6	ENSG00000181826	RELL1	0.311944	49.77	chr4	37648990	37649061	1	72	0.0138889	chr4	37640069	37640126	1	58	0.0172414
Circ_MARK4_3-4	ENSG00000007047	MARK4	0.311202	3.92	chr19	45762247	45762447	6	201	0.0298507	chr19	45766371	45766424	2	54	0.037037
Circ_HIF1A_3-4	ENSG00000100644	HIF1A	0.309602	1.1	chr14	62187100	62187290	19	191	0.0994764	chr14	62188227	62188372	18	146	0.123288
Circ_ZMYND8_8-11	ENSG00000101040	ZMYND8	0.309189	8.82	chr20	45918931	45919018	52	88	0.590909	chr20	45915973	45916028	41	56	0.732143
Circ_GLG1_20-23	ENSG00000090863	GLG1	0.298718	1.53	chr16	74499574	74499711	19	138	0.137681	chr16	74497254	74497377	21	124	0.169355
Circ_OMA1_3-8	ENSG00000162600	OMA1	0.297554	8.85	chr1	59004467	59004982	11	516	0.0213178	chr1	59002185	59002413	6	229	0.0262009
Circ_MYCBP2_16-21	ENSG00000005810	MYCBP2	0.29701	2.46	chr13	77825286	77825490	8	205	0.0390244	chr13	77817941	77818086	7	146	0.0479452
Circ_HBS1L_3-4	ENSG00000112339	HBS1L	0.289507	4.38	chr6	135371720	135371785	6	66	0.0909091	chr6	135363139	135363264	14	126	0.111111
Circ_ANKRD13C_4-9	ENSG00000118454	ANKRD13C	0.287981	4.1	chr1	70790536	70790640	4	105	0.0380952	chr1	70781164	70781249	4	86	0.0465116
Circ_FAM20B_5-6	ENSG00000116199	FAM20B	0.287981	1.12	chr1	179023664	179023773	11	110	0.1	chr1	179033062	179033233	21	172	0.122093
Circ_FBXW7_2-3	ENSG00000109670	FBXW7	0.286881	59.46	chr4	153456093	153456153	1	61	0.0163934	chr4	153333632	153333681	1	50	0.02
Circ_XPO5_13-17	ENSG00000124571	XPO5	0.285063	0.95	chr6	43526238	43526328	11	91	0.120879	chr6	43523573	43523701	19	129	0.147287
Circ_MDM2_5-7	ENSG00000135679	MDM2	0.284729	2.73	chr12	69210592	69210725	33	134	0.246269	chr12	69214105	69214154	15	50	0.3
Circ_NBN_5-7	ENSG00000104320	NBN	0.280451	3.13	chr8	90992962	90993121	19	160	0.11875	chr8	90990448	90990551	15	104	0.144231
Circ_WDPCP_5-7	ENSG00000143951	WDPCP	0.275386	0.5	chr2	63631183	63631792	16	610	0.0262295	chr2	63609041	63609229	6	189	0.031746
Circ_PPHLN1_4-9	ENSG00000134283	PPHLN1	0.274622	1.72	chr12	42745687	42745851	11	165	0.0666667	chr12	42748963	42749024	5	62	0.0806452
Circ_USP48_10-15	ENSG00000090686	USP48	0.274175	0.7	chr1	22062939	22063118	15	180	0.0833333	chr1	22056197	22056325	13	129	0.100775
Circ_HSPA9_4-5	ENSG00000113013	HSPA9	0.273565	1.55	chr5	137909452	137909539	12	88	0.136364	chr5	137906649	137906830	30	182	0.164835
Circ_TTC6_2-5	ENSG00000139865	TTC6	0.273211	1.31	chr14	38091270	38092208	28	939	0.029819	chr14	38149356	38149466	4	111	0.036036
Circ_PTBP2_4-8	ENSG00000117569	PTBP2	0.272731	1.08	chr1	97216981	97217056	4	76	0.0526316	chr1	97235259	97235431	11	173	0.0635838
Circ_CNTRL_22-25	ENSG00000119397	CNTRL	0.271302	0.77	chr9	123922421	123922580	16	160	0.1	chr9	123924134	123924249	14	116	0.12069
Circ_GPATCH2L_3-9	ENSG00000089916	GPATCH2L	0.261425	3.06	chr14	76620697	76621368	69	672	0.102679	chr14	76633006	76633070	8	65	0.123077
Circ_SF3B1_4-6	ENSG00000115524	SF3B1	0.261073	0.98	chr2	198285753	198285857	16	105	0.152381	chr2	198285152	198285266	21	115	0.182609
Circ_POLR3C_12-15	ENSG00000186141	POLR3C	0.260152	2.04	chr1	145594039	145594188	39	150	0.26	chr1	145592605	145592771	52	167	0.311377
Circ_FGD4_5-10	ENSG00000139132	FGD4	0.259792	1.56	chr12	32734894	32735401	33	508	0.0649606	chr12	32751431	32751520	7	90	0.0777778
Circ_RYK_7-13	ENSG00000163785	RYK	0.258663	10.63	chr3	133921574	133921718	12	145	0.0827586	chr3	133913926	133914026	10	101	0.0990099
Circ_ORC4_2-5	ENSG00000115947	ORC4	0.256775	5.28	chr2	148778202	148778293	1	92	0.0108696	chr2	148739497	148739650	2	154	0.012987
Circ_KIAA0368_28-31	ENSG00000136813	KIAA0368	0.251539	17.78	chr9	114155048	114155162	14	115	0.121739	chr9	114154036	114154104	10	69	0.144928
Circ_PHF21A_2-5	ENSG00000135365	PHF21A	0.251257	2.81	chr11	46142486	46142729	5	244	0.0204918	chr11	46113734	46113774	1	41	0.0243902
Circ_EIF3C_17-21	ENSG00000184110	EIF3C	0.24906	0.48	chr16	28743150	28743513	67	364	0.184066	chr16	28745841	28746000	35	160	0.21875
Circ_C6orf141_4	ENSG00000197261	C6orf141	0.247837	4.31	chr6	49520690	49520920	18	231	0.0779221	chr6	49522590	49522870	26	281	0.0925267
Circ_DNAJC6_2-4	ENSG00000116675	DNAJC6	0.245411	4.77	chr1	65730437	65730615	3	179	0.0167598	chr1	65830318	65830468	3	151	0.0198675
Circ_NUP98_11-14	ENSG00000110713	NUP98	0.242201	0.72	chr11	3781769	3781856	8	88	0.0909091	chr11	3774546	3774638	10	93	0.107527
Circ_TBC1D1_13-15	ENSG00000065882	TBC1D1	0.242201	18.89	chr4	38055820	38055959	7	140	0.05	chr4	38091553	38091738	11	186	0.0591398
Circ_UBE2G1_3-5	ENSG00000132388	UBE2G1	0.241716	2.24	chr17	4210316	4210418	8	103	0.0776699	chr17	4200012	4200109	9	98	0.0918367
Circ_ERCC6L2_12-13	ENSG00000182150	ERCC6L2	0.239838	5.83	chr9	98734215	98735370	120	1156	0.103806	chr9	98740343	98740497	19	155	0.122581
Circ_CCDC148_3-9	ENSG00000153237	CCDC148	0.230298	1.38	chr2	159214961	159215082	2	122	0.0163934	chr2	159201727	159201830	2	104	0.0192308
Circ_EIF4E3_2-7	ENSG00000163412	EIF4E3	0.229655	1.71	chr3	71739161	71739316	2	156	0.0128205	chr3	71724567	71733879	140	9313	0.0150327
Circ_PLEKHM3_3	ENSG00000178385	PLEKHM3	0.228624	7.55	chr2	208865754	208866681	22	928	0.0237069	chr2	208841375	208842310	26	936	0.0277778
Circ_SRFBP1_5-7	ENSG00000151304	SRFBP1	0.22741	2.56	chr5	121330294	121330365	3	72	0.0416667	chr5	121354955	121355036	4	82	0.0487805
Circ_XRN2_25-27	ENSG00000088930	XRN2	0.226866	2.75	chr20	21338374	21338430	12	57	0.210526	chr20	21346059	21346127	17	69	0.246377
Circ_PPFIA1_17-19	ENSG00000131626	PPFIA1	0.226725	9.16	chr11	70194295	70194526	30	232	0.12931	chr11	70200407	70200558	23	152	0.151316
Circ_NDUFS1_15-16	ENSG00000023228	NDUFS1	0.224717	2.35	chr2	206997669	206997829	16	161	0.0993789	chr2	206994812	206994966	18	155	0.116129
Circ_ZNF800_4-5	ENSG00000048405	ZNF800	0.222392	2.09	chr7	127026114	127026209	8	96	0.0833333	chr7	127017240	127017383	14	144	0.0972222
Circ_FGFR2_3-6	ENSG00000066468	FGFR2	0.219147	1.7	chr10	123353223	123353481	5	259	0.019305	chr10	123324952	123325218	6	267	0.0224719
Circ_CNTROB_13	ENSG00000170037	CNTROB	0.216443	1.41	chr17	7847794	7847956	13	163	0.0797546	chr17	7849046	7849304	24	259	0.0926641
Circ_PARP9_5-10	ENSG00000138496	PARP9	0.212504	0.75	chr3	122274133	122274968	26	836	0.0311005	chr3	122271265	122271486	8	222	0.036036
Circ_TRA2B_5-6	ENSG00000136527	TRA2B	0.211221	3.47	chr3	185641584	185641772	38	189	0.201058	chr3	185639799	185639914	27	116	0.232759
Circ_SEPT2_9-10	ENSG00000168385	SEPT2	0.210218	0.39	chr2	242277088	242277205	19	118	0.161017	chr2	242282407	242282508	19	102	0.186275
Circ_SETD2_6-9	ENSG00000181555	SETD2	0.209034	5.27	chr3	47155366	47155494	9	129	0.0697674	chr3	47147487	47147610	10	124	0.0806452
Circ_CCDC90B_3-7	ENSG00000137500	CCDC90B	0.206451	0.7	chr11	82991184	82991303	18	120	0.15	chr11	82989769	82989872	18	104	0.173077
Circ_MARCH6_21-22	ENSG00000145495	MARCH6	0.206451	2.47	chr5	10414545	10414614	11	70	0.157143	chr5	10415600	10415781	33	182	0.181319
Circ_AHCTF1_22-24	ENSG00000153207	AHCTF1	0.204755	1.14	chr1	247048795	247048982	9	188	0.0478723	chr1	247040460	247040604	8	145	0.0551724
Circ_ATP5C1_3-8	ENSG00000165629	ATP5C1	0.200366	28.91	chr10	7838084	7838118	6	35	0.171429	chr10	7839010	7839141	26	132	0.19697
Circ_PFKP_15-16	ENSG00000067057	PFKP	0.192816	1.13	chr10	3158968	3159038	12	71	0.169014	chr10	3160974	3161061	17	88	0.193182
Circ_DNMT3B_7-9	ENSG00000088305	DNMT3B	0.192026	3.29	chr20	31375036	31375257	11	222	0.0495495	chr20	31376660	31376818	9	159	0.0566038
Circ_VTI1A_4-5	ENSG00000151532	VTI1A	0.187086	1.03	chr10	114224306	114224416	5	111	0.045045	chr10	114286846	114286923	4	78	0.0512821
Circ_TULP4_3-5	ENSG00000130338	TULP4	0.18595	2	chr6	158834097	158834225	7	129	0.0542636	chr6	158850768	158850929	10	162	0.0617284
Circ_SCUBE2_17-19	ENSG00000175356	SCUBE2	0.185692	1.75	chr11	9068903	9069109	13	207	0.0628019	chr11	9052305	9052472	12	168	0.0714286
Circ_POLE2_4-10	ENSG00000100479	POLE2	0.184918	1.33	chr14	50146443	50146518	6	76	0.0789474	chr14	50141068	50141145	7	78	0.0897436
Circ_TMEM189-UBE2V1_3-5	ENSG00000124208	TMEM189	0.18402	0.45	chr20	48760039	48760158	31	120	0.258333	chr20	48747393	48747484	27	92	0.293478
Circ_TMEM189-UBE2V1_3-5	ENSG00000124208	TMEM189-UBE2V1	0.18402	0.45	chr20	48760039	48760158	31	120	0.258333	chr20	48747393	48747484	27	92	0.293478
Circ_SYNE2_27-38	ENSG00000054654	SYNE2	0.179698	3.59	chr14	64464937	64465046	13	110	0.118182	chr14	64465632	64465758	17	127	0.133858
Circ_BAZ2B_4-6	ENSG00000123636	BAZ2B	0.177998	0.77	chr2	160335086	160335232	11	147	0.0748299	chr2	160310124	160310312	16	189	0.0846561
Circ_WDR43_3-5	ENSG00000163811	WDR43	0.177787	1.59	chr2	29124853	29124990	13	138	0.0942029	chr2	29129326	29129447	13	122	0.106557
Circ_PCNXL4_4-9	ENSG00000126773	PCNXL4	0.17299	0.79	chr14	60581692	60582179	30	488	0.0614754	chr14	60582437	60582537	7	101	0.0693069
Circ_ZNF124_2-4	ENSG00000196418	ZNF124	0.17256	96.73	chr1	247322308	247322368	3	61	0.0491803	chr1	247319203	247320519	73	1317	0.055429
Circ_PHF20_3-6	ENSG00000025293	PHF20	0.156558	0.64	chr20	34370250	34370531	11	282	0.0390071	chr20	34389413	34389527	5	115	0.0434783
Circ_MSH3_16-19	ENSG00000113318	MSH3	0.156119	6.79	chr5	80064654	80064822	7	169	0.0414201	chr5	80071513	80071577	3	65	0.0461538
Circ_PIAS1_3-6	ENSG00000033800	PIAS1	0.15561	0.75	chr15	68378644	68379088	47	445	0.105618	chr15	68434284	68434368	10	85	0.117647
Circ_ILKAP_6-9	ENSG00000132323	ILKAP	0.154108	12.09	chr2	239096772	239096898	16	127	0.125984	chr2	239093822	239093928	15	107	0.140187
Circ_LRPPRC_26-29	ENSG00000138095	LRPPRC	0.147516	1.74	chr2	44161329	44161435	14	107	0.130841	chr2	44153032	44153100	10	69	0.144928
Circ_BCL11B_2	ENSG00000127152	BCL11B	0.144948	0.85	chr14	99737498	99737565	1	68	0.0147059	chr14	99723808	99724176	6	369	0.0162602
Circ_SARS2_8-12	ENSG00000104835	CTC-360G5.8	0.142958	1.2	chr19	39410402	39410507	6	106	0.0566038	chr19	39409406	39409453	3	48	0.0625
Circ_SARS2_8-12	ENSG00000104835	SARS2	0.142958	1.2	chr19	39410402	39410507	6	106	0.0566038	chr19	39409406	39409453	3	48	0.0625
Circ_ZZEF1_15-16	ENSG00000074755	ZZEF1	0.141905	1.56	chr17	3990728	3990828	14	101	0.138614	chr17	3989780	3989949	26	170	0.152941
Circ_PUM2_16-18	ENSG00000055917	PUM2	0.137168	2.17	chr2	20458004	20458132	17	129	0.131783	chr2	20455794	20455931	20	138	0.144928
Circ_HMGCS1_5-8	ENSG00000112972	HMGCS1	0.137027	0.44	chr5	43298111	43298236	25	126	0.198413	chr5	43297104	43297268	36	165	0.218182
Circ_TIMM23_3-6	ENSG00000138297	TIMM23	0.135409	0.24	chr10	51620324	51620382	4	59	0.0677966	chr10	51613218	51613311	7	94	0.0744681
Circ_C11orf30_6-7	ENSG00000158636	C11orf30	0.13245	3.84	chr11	76170980	76171129	20	150	0.133333	chr11	76174865	76175124	38	260	0.146154
Circ_PEX1_4-5	ENSG00000127980	PEX1	0.13179	1.67	chr7	92148309	92148392	6	84	0.0714286	chr7	92147455	92147569	9	115	0.0782609
Circ_LARP4B_1-4	ENSG00000107929	LARP4B	0.131303	5.98	chr10	910063	910210	23	148	0.155405	chr10	909683	909823	24	141	0.170213
Circ_AARS_12-14	ENSG00000090861	AARS	0.130496	2.2	chr16	70298861	70299005	37	145	0.255172	chr16	70296249	70296427	50	179	0.27933
Circ_TSC2_7-10	ENSG00000103197	TSC2	0.13043	0.79	chr16	2105403	2105520	11	118	0.0932203	chr16	2106197	2106245	5	49	0.102041
Circ_SAFB2_10-11	ENSG00000130254	SAFB2	0.129833	5.79	chr19	5610006	5610106	8	101	0.0792079	chr19	5604798	5604947	13	150	0.0866667
Circ_GPR98_59-64	ENSG00000164199	GPR98	0.125531	1.09	chr5	90055226	90055405	3	180	0.0166667	chr5	90059122	90059286	3	165	0.0181818
Circ_MORC3_5-7	ENSG00000159256	MORC3	0.123702	3.64	chr21	37710030	37710244	16	215	0.0744186	chr21	37711072	37711219	12	148	0.0810811
Circ_KIAA1841_17-20	ENSG00000162929	KIAA1841	0.120294	3.63	chr2	61336332	61336431	2	100	0.02	chr2	61343114	61343205	2	92	0.0217391
Circ_GFRA1_5-7	ENSG00000151892	GFRA1	0.117745	54.72	chr10	117884732	117885068	48	337	0.142433	chr10	117856166	117856275	17	110	0.154545
Circ_KTN1_3-6	ENSG00000126777	KTN1	0.116079	0.86	chr14	56068475	56068598	6	124	0.0483871	chr14	56078737	56079289	29	553	0.0524412
Circ_SOGA1_2-3	ENSG00000149639	SOGA1	0.115477	1.39	chr20	35487977	35488276	16	300	0.0533333	chr20	35467620	35467844	13	225	0.0577778
Circ_FCHSD2_5-7	ENSG00000137478	FCHSD2	0.11382	8.13	chr11	72712035	72712179	3	145	0.0206897	chr11	72700009	72700142	3	134	0.0223881
Circ_HACL1_11-16	ENSG00000131373	HACL1	0.113211	1.02	chr3	15616484	15616589	14	106	0.132075	chr3	15614666	15614749	12	84	0.142857
Circ_FKBP8_3-4	ENSG00000105701	FKBP8	0.110452	18.9	chr19	18652489	18652805	19	317	0.0599369	chr19	18650361	18650530	11	170	0.0647059
Circ_SLC12A7_18-22	ENSG00000113504	SLC12A7	0.108098	0.54	chr5	1073748	1073916	8	169	0.0473373	chr5	1065398	1065593	10	196	0.0510204
Circ_POF1B_10-15	ENSG00000124429	POF1B	0.104697	1.43	chrX	84569438	84569512	3	75	0.04	chrX	84563130	84563222	4	93	0.0430108
Circ_CLNS1A_3-6	ENSG00000074201	CLNS1A	0.103679	3.33	chr11	77340808	77340944	10	137	0.0729927	chr11	77336762	77336863	8	102	0.0784314
Circ_SMG1_39-41	ENSG00000157106	SMG1	0.103256	9.57	chr16	18858775	18858929	22	155	0.141935	chr16	18856751	18856973	34	223	0.152466
Circ_FAM210A_3	ENSG00000177150	FAM210A	0.101723	1.97	chr18	13697546	13697673	5	128	0.0390625	chr18	13681604	13682104	21	501	0.0419162
Circ_DISC1_7-9	ENSG00000162946	DISC1	0.101283	1.06	chr1	231906581	231906816	4	236	0.0169492	chr1	231930988	231931042	1	55	0.0181818
Circ_DISC1_7-9	ENSG00000162946	TSNAX-DISC1	0.101283	1.06	chr1	231906581	231906816	4	236	0.0169492	chr1	231930988	231931042	1	55	0.0181818
Circ_RABGAP1_15-19	ENSG00000011454	RABGAP1	0.0971113	0.92	chr9	125827627	125827740	27	114	0.236842	chr9	125832629	125832703	19	75	0.253333
Circ_DHDDS_5-6	ENSG00000117682	DHDDS	0.0968615	1.75	chr1	26769222	26769364	8	143	0.0559441	chr1	26772807	26772923	7	117	0.0598291
Circ_PTCD3_8-14	ENSG00000132300	PTCD3	0.0962153	0.5	chr2	86346044	86346167	19	124	0.153226	chr2	86348602	86348717	19	116	0.163793
Circ_KDM4C_5-8	ENSG00000107077	KDM4C	0.0935741	0.72	chr9	6814631	6814745	5	115	0.0434783	chr9	6849507	6849700	9	194	0.0463918
Circ_FARSA_5-7	ENSG00000179115	FARSA	0.0926245	13.59	chr19	13041037	13041155	12	119	0.10084	chr19	13039569	13039661	10	93	0.107527
Circ_CAMKMT_4-7	ENSG00000143919	CAMKMT	0.0916305	0.87	chr2	44617380	44617444	1	65	0.0153846	chr2	44931422	44931482	1	61	0.0163934
Circ_ARHGAP32_2-4	ENSG00000134909	ARHGAP32	0.0897967	2.83	chr11	129061978	129062093	2	116	0.0172414	chr11	129034214	129034322	2	109	0.0183486
Circ_ECT2_14-17	ENSG00000114346	ECT2	0.0878728	0.93	chr3	172491693	172491812	18	120	0.15	chr3	172499953	172500021	11	69	0.15942
Circ_UIMC1_7-10	ENSG00000087206	UIMC1	0.083038	28.12	chr5	176395556	176396292	101	737	0.137042	chr5	176385094	176385155	9	62	0.145161
Circ_RAB2A_3-6	ENSG00000104388	RAB2A	0.0824622	1.18	chr8	61471411	61471482	4	72	0.0555556	chr8	61484605	61484672	4	68	0.0588235
Circ_CIRH1A_11-16	ENSG00000141076	CIRH1A	0.0798533	0.95	chr16	69188296	69188360	13	65	0.2	chr16	69189774	69189896	26	123	0.211382
Circ_IBTK_12	ENSG00000005700	IBTK	0.0731779	1.07	chr6	82925793	82925967	16	175	0.0914286	chr6	82923944	82924546	58	603	0.0961857
Circ_INTS3_14-20	ENSG00000143624	INTS3	0.0716016	0.37	chr1	153733303	153733394	9	92	0.0978261	chr1	153734046	153734152	11	107	0.102804
Circ_KEAP1_3	ENSG00000079999	KEAP1	0.0712587	1.19	chr19	10610071	10610756	79	686	0.11516	chr19	10602253	10602938	83	686	0.120991
Circ_SCAMP1_3-6	ENSG00000085365	SCAMP1	0.0710831	2.31	chr5	77684661	77684738	6	78	0.0769231	chr5	77711344	77711442	8	99	0.0808081
Circ_RNF214_3-4	ENSG00000167257	RNF214	0.070927	0.37	chr11	117104983	117105095	4	113	0.0353982	chr11	117109317	117109827	19	511	0.037182
Circ_MAD1L1_2-3	ENSG00000002822	MAD1L1	0.0703893	1.71	chr7	2270184	2270399	9	216	0.0416667	chr7	2269619	2269778	7	160	0.04375
Circ_NAALADL2_6-9	ENSG00000177694	NAALADL2	0.0684797	1.89	chr3	175041964	175042114	5	151	0.0331126	chr3	175165017	175165160	5	144	0.0347222
Circ_MGEA5_4-12	ENSG00000198408	MGEA5	0.0667137	2.58	chr10	103572787	103572884	10	98	0.102041	chr10	103569941	103570071	14	131	0.10687
Circ_CHMP5_5-7	ENSG00000086065	CHMP5	0.0627358	2.05	chr9	33270621	33270714	15	94	0.159574	chr9	33271150	33271221	12	72	0.166667
Circ_BRWD1_34-37	ENSG00000185658	BRWD1	0.0605415	5.09	chr21	40585407	40585479	20	73	0.273973	chr21	40584592	40584633	12	42	0.285714
Circ_CDK8_10-12	ENSG00000132964	CDK8	0.0605415	3.37	chr13	26971290	26971362	5	73	0.0684932	chr13	26974590	26974687	7	98	0.0714286
Circ_TAB2_3-4	ENSG00000055208	TAB2	0.0567772	2.85	chr6	149663821	149663969	12	149	0.0805369	chr6	149691045	149691235	16	191	0.0837696
Circ_DACH1_4-7	ENSG00000165659	DACH1	0.0544478	0.55	chr13	72204688	72204849	2	162	0.0123457	chr13	72147550	72147705	2	156	0.0128205
Circ_DNAJC1_4-8	ENSG00000136770	DNAJC1	0.0540185	5.99	chr10	22217435	22217481	3	47	0.0638298	chr10	22209727	22209892	11	166	0.0662651
Circ_GATAD2A_3-4	ENSG00000167491	GATAD2A	0.0480054	1.8	chr19	19576149	19576423	30	275	0.109091	chr19	19603115	19603247	15	133	0.112782
Circ_YEATS2_8-15	ENSG00000163872	YEATS2	0.0470683	0.66	chr3	183446478	183446639	14	162	0.0864198	chr3	183454506	183454617	10	112	0.0892857
Circ_ARL13B_2-4	ENSG00000169379	ARL13B	0.0450097	9.22	chr3	93699034	93699326	4	293	0.0136519	chr3	93714718	93714788	1	71	0.0140845
Circ_DENND1B_6-10	ENSG00000213047	DENND1B	0.040642	3	chr1	197641167	197641286	5	120	0.0416667	chr1	197627430	197627499	3	70	0.0428571
Circ_IARS_13-20	ENSG00000196305	IARS	0.0385952	2.55	chr9	95033267	95033358	19	92	0.206522	chr9	95032167	95032265	21	99	0.212121
Circ_CARM1_6-8	ENSG00000142453	CARM1	0.0385745	1.27	chr19	11022860	11022970	17	111	0.153153	chr19	11024553	11024730	28	178	0.157303
Circ_ESRP1_7-9	ENSG00000104413	ESRP1	0.0375699	11.31	chr8	95674729	95674783	14	55	0.254545	chr8	95676925	95677035	29	111	0.261261
Circ_COG6_14-18	ENSG00000133103	COG6	0.030894	2.39	chr13	40273638	40273755	7	118	0.059322	chr13	40293373	40293504	8	132	0.0606061
Circ_FBXL13_3-6	ENSG00000161040	FBXL13	0.0280144	0.6	chr7	102696091	102696194	3	104	0.0288462	chr7	102669798	102669865	2	68	0.0294118
Circ_HP1BP3_5-9	ENSG00000127483	HP1BP3	0.0273206	9.13	chr1	21103090	21103243	17	154	0.11039	chr1	21099944	21100103	18	160	0.1125
Circ_GCN1L1_29-31	ENSG00000089154	GCN1L1	0.0255351	27.32	chr12	120594265	120594408	21	144	0.145833	chr12	120593396	120593523	19	128	0.148438
Circ_AGFG1_3-5	ENSG00000173744	AGFG1	0.018536	0.74	chr2	228356263	228356356	4	94	0.0425532	chr2	228384664	228384779	5	116	0.0431034
Circ_NAA16_3-9	ENSG00000172766	NAA16	0.0170735	1.35	chr13	41890982	41891066	4	85	0.0470588	chr13	41892942	41893046	5	105	0.047619
Circ_EPS15_15-18	ENSG00000085832	EPS15	0.015348	2.87	chr1	51875207	51875368	17	162	0.104938	chr1	51873807	51874004	21	198	0.106061
Circ_NUP153_6-9	ENSG00000124789	NUP153	0.0153317	2.43	chr6	17675136	17675264	24	129	0.186047	chr6	17669661	17669777	22	117	0.188034
Circ_PPIL4_2-12	ENSG00000131013	PPIL4	0.0140752	0.75	chr6	149867072	149867174	3	103	0.0291262	chr6	149862655	149862722	2	68	0.0294118
Circ_SIPA1L3_11-12	ENSG00000105738	SIPA1L3	0.0105307	1.79	chr19	38621138	38621412	13	275	0.0472727	chr19	38631824	38632075	12	252	0.047619
Circ_NFAT5_13	ENSG00000102908	NFAT5	0.00937977	5.31	chr16	69725652	69728142	426	2491	0.171016	chr16	69729039	69729282	42	244	0.172131
Circ_MED13_13-15	ENSG00000108510	MED13	0.0079052	7.49	chr17	60064368	60064489	56	122	0.459016	chr17	60062361	60062451	42	91	0.461538
Circ_PRMT2_4-5	ENSG00000160310	PRMT2	0.00761318	1.16	chr21	48056808	48056902	9	95	0.0947368	chr21	48063447	48063551	10	105	0.0952381
Circ_CHD1_26-30	ENSG00000153922	CHD1	0.00759133	0.77	chr5	98209297	98209427	15	131	0.114504	chr5	98208121	98208259	16	139	0.115108
Circ_CRY2_5-11	ENSG00000121671	CRY2	0.00502196	3.89	chr11	45882399	45882583	29	185	0.156757	chr11	45883611	45883699	14	89	0.157303
Circ_C7orf55-LUC7L2_4-7	ENSG00000146963	C7orf55-LUC7L2	0.00486576	0.94	chr7	139083345	139083443	16	99	0.161616	chr7	139086883	139086993	18	111	0.162162
Circ_C7orf55-LUC7L2_4-7	ENSG00000146963	LUC7L2	0.00486576	0.94	chr7	139083345	139083443	16	99	0.161616	chr7	139086883	139086993	18	111	0.162162
Circ_CCT2_7-10	ENSG00000166226	CCT2	0.00283995	5.61	chr12	69981930	69982042	20	113	0.176991	chr12	69983265	69983467	36	203	0.17734
Circ_CCDC9_6-7	ENSG00000105321	CCDC9	0	1.06	chr19	47763845	47764096	9	252	0.0357143	chr19	47767860	47767943	3	84	0.0357143
Circ_STRN_7-10	ENSG00000115808	STRN	0	1.7	chr2	37126666	37126801	5	136	0.0367647	chr2	37121041	37121176	5	136	0.0367647
Circ_VPS13C_8-13	ENSG00000129003	VPS13C	0	1.69	chr15	62312678	62312737	4	60	0.0666667	chr15	62306132	62306191	4	60	0.0666667
Circ_SAP130_13	ENSG00000136715	SAP130	-0.00758206	2.68	chr2	128750761	128750882	17	122	0.139344	chr2	128747138	128747440	42	303	0.138614
Circ_DGKH_8-11	ENSG00000102780	DGKH	-0.00878089	0.76	chr13	42734147	42734272	16	126	0.126984	chr13	42739467	42739569	13	103	0.126214
Circ_GTPBP4_7-10	ENSG00000107937	GTPBP4	-0.0101798	0.38	chr10	1044943	1045035	20	93	0.215054	chr10	1046617	1046808	41	192	0.213542
Circ_KDM5A_6-10	ENSG00000073614	KDM5A	-0.0136749	0.68	chr12	472129	472263	9	135	0.0666667	chr12	465598	465703	7	106	0.0660377
Circ_TBC1D5_9-13	ENSG00000131374	TBC1D5	-0.0140752	0.83	chr3	17444673	17444740	4	68	0.0588235	chr3	17425405	17425507	6	103	0.0582524
Circ_VPS36_7-11	ENSG00000136100	VPS36	-0.0164881	1.43	chr13	53007797	53007883	8	87	0.091954	chr13	53001322	53001354	3	33	0.0909091
Circ_PAK2_6-7	ENSG00000180370	PAK2	-0.0179219	4.98	chr3	196532223	196532254	6	32	0.1875	chr3	196533450	196533557	20	108	0.185185
Circ_DAP3_4-6	ENSG00000132676	DAP3	-0.0194175	0.94	chr1	155686797	155686919	11	123	0.0894309	chr1	155691308	155691409	9	102	0.0882353
Circ_NUP205_6-12	ENSG00000155561	NUP205	-0.022511	4.91	chr7	135261717	135261876	22	160	0.1375	chr7	135262544	135262772	31	229	0.135371
Circ_SGPL1_3-7	ENSG00000166224	SGPL1	-0.023364	0.4	chr10	72576567	72576636	3	70	0.0428571	chr10	72604230	72604395	7	166	0.0421687
Circ_C2orf74_6-8	ENSG00000162929	C2orf74	-0.0255351	1.11	chr2	61361272	61361411	5	140	0.0357143	chr2	61389977	61390090	4	114	0.0350877
Circ_ENO1_12	ENSG00000074800	ENO1	-0.0259339	0.68	chr1	8922946	8923004	8	59	0.135593	chr1	8921061	8921488	57	428	0.133178
Circ_CSDE1_16-17	ENSG00000009307	CSDE1	-0.0309568	5.72	chr1	115266504	115266623	100	120	0.833333	chr1	115263160	115263338	146	179	0.815642
Circ_FAM169A_2-5	ENSG00000198780	FAM169A	-0.0324215	3.33	chr5	74162576	74162663	2	88	0.0227273	chr5	74137370	74137504	3	135	0.0222222
Circ_R3HDM1_19-20	ENSG00000048991	R3HDM1	-0.0324215	13.02	chr2	136418840	136418963	9	124	0.0725806	chr2	136432902	136433056	11	155	0.0709677
Circ_PAPSS1_3-5	ENSG00000138801	PAPSS1	-0.037153	3.73	chr4	108622327	108622441	4	115	0.0347826	chr4	108614927	108615162	8	236	0.0338983
Circ_GREB1L_2-7	ENSG00000141449	GREB1L	-0.0371986	2.68	chr18	18943554	18943821	5	268	0.0186567	chr18	18945988	18946097	2	110	0.0181818
Circ_WAPAL_5-9	ENSG00000062650	WAPAL	-0.038068	1.73	chr10	88256958	88257076	14	119	0.117647	chr10	88233635	88233730	11	96	0.114583
Circ_GPBP1_8-11	ENSG00000062194	GPBP1	-0.0395284	5.72	chr5	56532940	56532999	7	60	0.116667	chr5	56542127	56542311	21	185	0.113514
Circ_AXIN1_3-5	ENSG00000103126	AXIN1	-0.0415193	3.37	chr16	396148	397106	70	959	0.0729927	chr16	364543	364683	10	141	0.070922
Circ_ATF1_2-6	ENSG00000123268	ATF1	-0.0443941	0.55	chr12	51158075	51158090	1	16	0.0625	chr12	51173923	51174021	6	99	0.0606061
Circ_ITPKC_5-6	ENSG00000086544	ITPKC	-0.047393	4.85	chr19	41239065	41239269	27	205	0.131707	chr19	41242891	41242992	13	102	0.127451
Circ_CADPS2_21-25	ENSG00000081803	CADPS2	-0.0477714	0.64	chr7	122047594	122047750	8	157	0.0509554	chr7	122033495	122033636	7	142	0.0492958
Circ_C2orf42_3-4	ENSG00000115998	C2orf42	-0.0492075	2.32	chr2	70409799	70410067	19	269	0.070632	chr2	70408295	70409129	57	835	0.0682635
Circ_PARP8_3-7	ENSG00000151883	PARP8	-0.0515303	1.7	chr5	49963905	49963959	3	55	0.0545455	chr5	50045985	50046022	2	38	0.0526316
Circ_GFPT1_4-7	ENSG00000198380	GFPT1	-0.0524674	0.38	chr2	69597133	69597240	16	108	0.148148	chr2	69590677	69590802	18	126	0.142857
Circ_PARP14_7-9	ENSG00000173193	PARP14	-0.0532816	1.7	chr3	122418237	122420482	59	2246	0.0262689	chr3	122422589	122422825	6	237	0.0253165
Circ_SENP6_18	ENSG00000112701	SENP6	-0.0554668	9.07	chr6	76407141	76407233	14	93	0.150538	chr6	76412361	76412788	62	428	0.14486
Circ_UBAP2L_12-13	ENSG00000143569	UBAP2L	-0.0570106	1.2	chr1	154221715	154221913	35	199	0.175879	chr1	154223517	154223794	47	278	0.169065
Circ_SLC25A24_4-7	ENSG00000085491	SLC25A24	-0.0584167	8.55	chr1	108724563	108724650	27	88	0.306818	chr1	108703804	108703915	33	112	0.294643
Circ_GIN1_5-7	ENSG00000145723	GIN1	-0.0645403	3.38	chr5	102440245	102440550	20	306	0.0653595	chr5	102433294	102433485	12	192	0.0625
Circ_CRIM1_3-4	ENSG00000150938	CRIM1	-0.0668315	6.44	chr2	36623757	36623930	3	174	0.0172414	chr2	36668401	36668643	4	243	0.0164609
Circ_FKBP3_3-7	ENSG00000100442	FKBP3	-0.0678154	7.65	chr14	45590090	45590157	8	68	0.117647	chr14	45587231	45587328	11	98	0.112245
Circ_EIF4B_7-8	ENSG00000063046	EIF4B	-0.0747776	1.29	chr12	53416277	53416411	34	135	0.251852	chr12	53421566	53421703	33	138	0.23913
Circ_MED4_2-7	ENSG00000136146	MED4	-0.078712	1.66	chr13	48653980	48654111	11	132	0.0833333	chr13	48650092	48651447	107	1356	0.0789086
Circ_BDP1_33-34	ENSG00000145734	BDP1	-0.0851166	0.62	chr5	70840866	70841046	18	181	0.0994475	chr5	70844509	70844572	6	64	0.09375
Circ_ZDHHC21_3-8	ENSG00000175893	ZDHHC21	-0.0857299	14.71	chr9	14690335	14690383	2	49	0.0408163	chr9	14680031	14680160	5	130	0.0384615
Circ_OTUD4_3-7	ENSG00000164164	OTUD4	-0.0874628	0.84	chr4	146095813	146095896	7	84	0.0833333	chr4	146092822	146092872	4	51	0.0784314
Circ_ANK3_31-32	ENSG00000151150	ANK3	-0.0921182	1.85	chr10	61846435	61846642	16	208	0.0769231	chr10	61844915	61845011	7	97	0.0721649
Circ_BRIP1_13-14	ENSG00000136492	BRIP1	-0.0931347	43.93	chr17	59858201	59858366	108	166	0.650602	chr17	59857622	59857762	86	141	0.609929
Circ_NUP210_17-20	ENSG00000132182	NUP210	-0.0970461	0.6	chr3	13399722	13399895	27	174	0.155172	chr3	13395415	13395607	28	193	0.145078
Circ_SEC16A_22-26	ENSG00000148396	SEC16A	-0.0984037	0.33	chr9	139345708	139345860	21	153	0.137255	chr9	139342536	139342613	10	78	0.128205
Circ_CDK5RAP2_6-12	ENSG00000136861	CDK5RAP2	-0.102447	1.06	chr9	123307992	123308068	14	77	0.181818	chr9	123301319	123301442	21	124	0.169355
Circ_SMC3_19-20	ENSG00000108055	SMC3	-0.106446	17.58	chr10	112352831	112352981	17	151	0.112583	chr10	112356156	112356308	16	153	0.104575
Circ_RSF1_8-11	ENSG00000048649	RSF1	-0.108221	7.24	chr11	77409532	77409738	34	207	0.164251	chr11	77404552	77404656	16	105	0.152381
Circ_PUM1_6-7	ENSG00000134644	PUM1	-0.111393	13.8	chr1	31478700	31478878	22	179	0.122905	chr1	31467901	31468067	19	167	0.113772
Circ_COBLL1_8-13	ENSG00000082438	COBLL1	-0.115009	2.69	chr2	165578585	165578821	10	237	0.0421941	chr2	165561462	165561615	6	154	0.038961
Circ_CWF19L2_11-12	ENSG00000152404	CWF19L2	-0.115477	0.35	chr11	107286935	107287024	5	90	0.0555556	chr11	107263505	107263621	6	117	0.0512821
Circ_SP100_3-8	ENSG00000067066	SP100	-0.119909	20.62	chr2	231282306	231282380	2	75	0.0266667	chr2	231307652	231307814	4	163	0.0245399
Circ_PMPCB_5-6	ENSG00000105819	PMPCB	-0.121217	0.44	chr7	102940625	102940754	27	130	0.207692	chr7	102944289	102944487	38	199	0.190955
Circ_NOM1_8-9	ENSG00000146909	NOM1	-0.124545	1.98	chr7	156756599	156756720	21	122	0.172131	chr7	156758964	156759096	21	133	0.157895
Circ_PARD3B_20	ENSG00000116117	PARD3B	-0.12683	1.37	chr2	206265737	206265847	2	111	0.018018	chr2	206305094	206305396	5	303	0.0165017
Circ_RBM39_7-11	ENSG00000131051	RBM39	-0.127756	18.01	chr20	34317234	34317287	11	54	0.203704	chr20	34312960	34313077	22	118	0.186441
Circ_LONP2_8-11	ENSG00000102910	LONP2	-0.132939	1.94	chr16	48303927	48304185	20	259	0.0772201	chr16	48311249	48311390	10	142	0.0704225
Circ_DHX34_6	ENSG00000134815	DHX34	-0.138267	2.1	chr19	47863225	47863327	13	103	0.126214	chr19	47865733	47865950	25	218	0.114679
Circ_INPP4B_20-26	ENSG00000109452	INPP4B	-0.140007	10.72	chr4	143066993	143067149	8	157	0.0509554	chr4	143045741	143045913	8	173	0.0462428
Circ_TANC2_4-5	ENSG00000170921	TANC2	-0.142353	3.75	chr17	61176536	61176607	16	72	0.222222	chr17	61271352	61271500	30	149	0.201342
Circ_SIRT5_2-3	ENSG00000124523	SIRT5	-0.142958	1.41	chr6	13574833	13574856	1	24	0.0416667	chr6	13579683	13579841	6	159	0.0377358
Circ_CFLAR_6-8	ENSG00000003402	CFLAR	-0.143286	1.02	chr2	202005080	202005162	5	83	0.060241	chr2	202010101	202010155	3	55	0.0545455
Circ_SUMF1_4-7	ENSG00000144455	SUMF1	-0.146221	1.68	chr3	4490950	4491024	5	75	0.0666667	chr3	4461748	4461830	5	83	0.060241
Circ_MAST3_26	ENSG00000099308	MAST3	-0.146728	1.84	chr19	18257691	18257827	5	137	0.0364964	chr19	18258253	18258434	6	182	0.032967
Circ_WDR59_12-13	ENSG00000103091	WDR59	-0.148392	0.52	chr16	74951827	74951906	14	80	0.175	chr16	74950025	74950157	21	133	0.157895
Circ_PILRB_5	ENSG00000121716	PILRB	-0.149067	3.95	chr7	99950996	99951635	62	640	0.096875	chr7	99952766	99955638	251	2873	0.0873651
Circ_PPP6R3_19-22	ENSG00000110075	PPP6R3	-0.151071	2.67	chr11	68359044	68359174	31	131	0.236641	chr11	68363565	68363686	26	122	0.213115
Circ_GRIK2_2-3	ENSG00000164418	GRIK2	-0.151526	0.58	chr6	101846664	101847268	12	605	0.0198347	chr6	102069824	102069991	3	168	0.0178571
Circ_HELZ_18-21	ENSG00000198265	HELZ	-0.154278	0.58	chr17	65156377	65156478	26	102	0.254902	chr17	65147162	65147340	41	179	0.22905
Circ_ARL8B_5-6	ENSG00000134108	ARL8B	-0.154362	0.82	chr3	5214332	5214425	20	94	0.212766	chr3	5215702	5215769	13	68	0.191176
Circ_SETD5_16-17	ENSG00000168137	SETD5	-0.15984	0.72	chr3	9490072	9490314	71	243	0.292181	chr3	9495423	9495552	34	130	0.261538
Circ_PALB2_9-10	ENSG00000083093	PALB2	-0.161513	0.61	chr16	23635330	23635415	19	86	0.22093	chr16	23634290	23634451	32	162	0.197531
Circ_SRCAP_26-27	ENSG00000080603	SRCAP	-0.163217	7.72	chr16	30734905	30736403	183	1499	0.122081	chr16	30740287	30740552	29	266	0.109023
Circ_RAD18_5-7	ENSG00000070950	RAD18	-0.163669	2.5	chr3	8988904	8988974	8	71	0.112676	chr3	8983151	8983488	34	338	0.100592
Circ_RCOR1_8-10	ENSG00000089902	RCOR1	-0.166046	0.54	chr14	103177272	103177350	10	79	0.126582	chr14	103180760	103180954	22	195	0.112821
Circ_ANKHD1_4-7	ENSG00000131503	ANKHD1	-0.166371	12.74	chr5	139818046	139818202	25	157	0.159236	chr5	139819704	139819851	21	148	0.141892
Circ_ANKHD1_4-7	ENSG00000131503	ANKHD1-EIF4EBP3	-0.166371	12.74	chr5	139818046	139818202	25	157	0.159236	chr5	139819704	139819851	21	148	0.141892
Circ_RASSF8_3-5	ENSG00000123094	RASSF8	-0.16651	1.46	chr12	26147970	26148063	2	94	0.0212766	chr12	26208169	26208379	4	211	0.0189573
Circ_TNKS2_19-21	ENSG00000107854	TNKS2	-0.169212	1.25	chr10	93605509	93605697	21	189	0.111111	chr10	93608140	93608392	25	253	0.0988142
Circ_NEMF_23-26	ENSG00000165525	NEMF	-0.169344	1.28	chr14	50269171	50269291	28	121	0.231405	chr14	50267138	50267414	57	277	0.205776
Circ_TET3_2-3	ENSG00000187605	TET3	-0.17036	0.42	chr2	74273450	74275538	155	2089	0.0741982	chr2	74300676	74300766	6	91	0.0659341
Circ_PDS5A_5-9	ENSG00000121892	PDS5A	-0.171766	8.9	chr4	39928395	39928481	6	87	0.0689655	chr4	39927456	39927553	6	98	0.0612245
Circ_CCDC126_3	ENSG00000169193	CCDC126	-0.17181	9.68	chr7	23637586	23637670	2	85	0.0235294	chr7	23650790	23651172	8	383	0.0208877
Circ_KIDINS220_21-22	ENSG00000134313	KIDINS220	-0.173661	1.13	chr2	8918769	8918857	9	89	0.101124	chr2	8916878	8917022	13	145	0.0896552
Circ_AKAP7_2-5	ENSG00000118507	AKAP7	-0.174029	1.46	chr6	131456806	131456922	1	117	0.00854701	chr6	131466425	131466556	1	132	0.00757576
Circ_ZFC3H1_20-22	ENSG00000133858	ZFC3H1	-0.175572	1.64	chr12	72023389	72023490	24	102	0.235294	chr12	72022698	72022817	25	120	0.208333
Circ_NEK4_13-15	ENSG00000114904	NEK4	-0.179801	1.49	chr3	52777368	52777477	7	110	0.0636364	chr3	52775427	52775515	5	89	0.0561798
Circ_TTC7A_4-5	ENSG00000068724	TTC7A	-0.180031	1.03	chr2	47183978	47184146	19	169	0.112426	chr2	47202112	47202242	13	131	0.0992366
Circ_C9orf91_7-8	ENSG00000157693	C9orf91	-0.182864	1.26	chr9	117396048	117396158	14	111	0.126126	chr9	117399270	117399350	9	81	0.111111
Circ_PLEKHM1_4	ENSG00000225190	PLEKHM1	-0.183797	3.07	chr17	43555266	43555513	31	248	0.125	chr17	43552466	43553092	69	627	0.110048
Circ_PRMT3_8-10	ENSG00000185238	PRMT3	-0.186413	1.04	chr11	20419123	20419267	15	145	0.103448	chr11	20424465	20424530	6	66	0.0909091
Circ_RP11-85K15.2_2-3	ENSG00000258704	RP11-85K15.2	-0.190987	1.17	chr14	35441148	35441419	9	272	0.0330882	chr14	35438376	35438513	4	138	0.0289855
Circ_MEIS3_2-4	ENSG00000105419	MEIS3	-0.193042	5.84	chr19	47922327	47922780	3	454	0.00660793	chr19	47920435	47920607	1	173	0.00578035
Circ_AC154.6_2	ENSG00000196295	AC005154.6	-0.194172	3.58	chr7	30603339	30604233	20	895	0.0223464	chr7	30587973	30601744	269	13772	0.0195324
Circ_SFI1_15-16	ENSG00000198089	SFI1	-0.198598	1.31	chr22	31985433	31985563	11	131	0.0839695	chr22	31998198	31998279	6	82	0.0731707
Circ_STRBP_5-6	ENSG00000165209	STRBP	-0.200114	2.34	chr9	125941286	125941506	26	221	0.117647	chr9	125935956	125936121	17	166	0.10241
Circ_STIL_12-13	ENSG00000123473	STIL	-0.201634	1.08	chr1	47753223	47753332	11	110	0.1	chr1	47748017	47748131	10	115	0.0869565
Circ_ZNF418_4	ENSG00000196724	ZNF418	-0.204458	0.5	chr19	58441796	58441922	7	127	0.0551181	chr19	58436991	58439415	116	2425	0.0478351
Circ_AGTPBP1_14-17	ENSG00000135049	AGTPBP1	-0.205295	12.03	chr9	88257742	88257858	7	117	0.0598291	chr9	88247577	88248289	37	713	0.0518934
Circ_ZFAND6_3-5	ENSG00000086666	ZFAND6	-0.206628	30.64	chr15	80390758	80390920	11	163	0.0674847	chr15	80412670	80412840	10	171	0.0584795
Circ_ZNF562_2-4	ENSG00000171466	ZNF562	-0.206854	0.59	chr19	9767223	9767329	6	107	0.0560748	chr19	9759330	9764557	254	5228	0.0485845
Circ_TBC1D30_10-11	ENSG00000111490	TBC1D30	-0.207736	5.36	chr12	65237160	65237265	13	106	0.122642	chr12	65258448	65258560	12	113	0.106195
Circ_ULK2_11-13	ENSG00000083290	ULK2	-0.209923	0.35	chr17	19741814	19741896	6	83	0.0722892	chr17	19729452	19729499	3	48	0.0625
Circ_USPL1_4	ENSG00000132952	USPL1	-0.211165	2.21	chr13	31195901	31196029	14	129	0.108527	chr13	31204972	31205611	60	640	0.09375
Circ_MYO9A_4-8	ENSG00000066933	MYO9A	-0.214779	0.5	chr15	72324835	72324929	7	95	0.0736842	chr15	72320072	72320134	4	63	0.0634921
Circ_ZCCHC17_4-7	ENSG00000121766	ZCCHC17	-0.215268	2.94	chr1	31791956	31792013	4	58	0.0689655	chr1	31810022	31810122	6	101	0.0594059
Circ_TRNT1_3-5	ENSG00000072756	TRNT1	-0.219091	3.14	chr3	3170698	3170872	21	175	0.12	chr3	3178944	3179137	20	194	0.103093
Circ_MRRF_3-5	ENSG00000148187	MRRF	-0.220447	6.72	chr9	125033143	125033354	19	212	0.0896226	chr9	125042722	125042877	12	156	0.0769231
Circ_RERE_6-8	ENSG00000142599	RERE	-0.236067	7.54	chr1	8674620	8674745	7	126	0.0555556	chr1	8617477	8617582	5	106	0.0471698
Circ_ESR1_3-4	ENSG00000091831	ESR1	-0.236352	21.86	chr6	152163732	152163922	25	191	0.13089	chr6	152201790	152201906	13	117	0.111111
Circ_NEK7_6-9	ENSG00000151414	NEK7	-0.236803	0.72	chr1	198233255	198233365	6	111	0.0540541	chr1	198247091	198247199	5	109	0.0458716
Circ_PCNT_7-8	ENSG00000160299	PCNT	-0.245307	1.78	chr21	47767371	47767426	11	56	0.196429	chr21	47768926	47769100	29	175	0.165714
Circ_SMARCA5_15-16	ENSG00000153147	SMARCA5	-0.246348	51.51	chr4	144461516	144461648	18	133	0.135338	chr4	144464662	144464810	17	149	0.114094
Circ_SLAIN1_2-5	ENSG00000139737	SLAIN1	-0.24664	0.73	chr13	78273016	78273192	3	177	0.0169492	chr13	78293667	78293806	2	140	0.0142857
Circ_ACTR2_3-8	ENSG00000138071	ACTR2	-0.249978	0.75	chr2	65466986	65467096	11	111	0.0990991	chr2	65473658	65473873	18	216	0.0833333
Circ_RAPGEF1_2-5	ENSG00000107263	RAPGEF1	-0.255839	1.58	chr9	134612792	134612925	8	134	0.0597015	chr9	134526197	134526336	7	140	0.05
Circ_TC2N_4-8	ENSG00000165929	TC2N	-0.258918	3.42	chr14	92278656	92278889	20	234	0.0854701	chr14	92268598	92268765	12	168	0.0714286
Circ_STAU1_4-6	ENSG00000124214	STAU1	-0.265943	0.33	chr20	47782534	47782822	35	289	0.121107	chr20	47770470	47770608	14	139	0.100719
Circ_DNAJC13_21-24	ENSG00000138246	DNAJC13	-0.269245	0.37	chr3	132186014	132186157	23	144	0.159722	chr3	132191989	132192071	11	83	0.13253
Circ_SOS2_14	ENSG00000100485	SOS2	-0.270385	1.29	chr14	50619788	50619891	9	104	0.0865385	chr14	50616726	50616948	16	223	0.0717489
Circ_TMCC1_2-3	ENSG00000172765	TMCC1	-0.272137	14.94	chr3	129599152	129599309	18	158	0.113924	chr3	129551617	129551669	5	53	0.0943396
Circ_MASTL_8-10	ENSG00000120539	MASTL	-0.273934	1.33	chr10	27456031	27456203	20	173	0.115607	chr10	27458873	27460012	109	1140	0.095614
Circ_EIF2AK4_26-30	ENSG00000128829	EIF2AK4	-0.27684	0.41	chr15	40300228	40300396	7	169	0.0414201	chr15	40301815	40301931	4	117	0.034188
Circ_NPEPPS_20-21	ENSG00000141279	NPEPPS	-0.284568	2.88	chr17	45691035	45691091	9	57	0.157895	chr17	45695716	45695823	14	108	0.12963
Circ_HERC1_22-27	ENSG00000103657	HERC1	-0.285009	5.19	chr15	64010773	64010893	12	121	0.0991736	chr15	64008501	64008672	14	172	0.0813953
Circ_FBXO11_12-13	ENSG00000138081	FBXO11	-0.287691	1.03	chr2	48059488	48059625	17	138	0.123188	chr2	48050282	48050499	22	218	0.100917
Circ_SLC30A6_3-5	ENSG00000152683	SLC30A6	-0.288376	1.9	chr2	32396356	32396442	5	87	0.0574713	chr2	32399132	32399216	4	85	0.0470588
Circ_USP32_6-9	ENSG00000170832	USP32	-0.288569	28.2	chr17	58365884	58366043	114	160	0.7125	chr17	58348711	58348842	77	132	0.583333
Circ_PTPRA_4-5	ENSG00000132670	PTPRA	-0.292553	7.89	chr20	2928628	2928670	2	43	0.0465116	chr20	2944918	2944996	3	79	0.0379747
Circ_NUDC_5-6	ENSG00000090273	NUDC	-0.295456	6.91	chr1	27268244	27268309	9	66	0.136364	chr1	27269151	27269267	13	117	0.111111
Circ_LINC00963_4	ENSG00000204054	LINC00963	-0.297929	0.72	chr9	132255698	132255874	16	177	0.0903955	chr9	132265602	132266553	70	952	0.0735294
Circ_CCDC14_5-11	ENSG00000175455	CCDC14	-0.300029	2.7	chr3	123674893	123674962	8	70	0.114286	chr3	123667743	123667979	22	237	0.092827
Circ_ROCK1_3-9	ENSG00000067900	ROCK1	-0.300659	0.61	chr18	18650493	18650574	1	82	0.0121951	chr18	18629741	18629841	1	101	0.00990099
Circ_FUNDC1_4-5	ENSG00000069509	FUNDC1	-0.303922	5.15	chrX	44386483	44386611	8	129	0.0620155	chrX	44382885	44383521	32	637	0.0502355
Circ_AMBRA1_9-11	ENSG00000110497	AMBRA1	-0.305053	6.49	chr11	46563495	46564531	121	1037	0.116683	chr11	46529741	46529920	17	180	0.0944444
Circ_CELF1_4-9	ENSG00000149187	CELF1	-0.306661	0.34	chr11	47521005	47521156	12	152	0.0789474	chr11	47510389	47510576	12	188	0.0638298
Circ_PARP4_13-15	ENSG00000102699	PARP4	-0.310568	2.46	chr13	25058791	25058886	11	96	0.114583	chr13	25052231	25052414	17	184	0.0923913
Circ_NAGLU_3-5	ENSG00000108784	NAGLU	-0.312147	1.02	chr17	40689416	40689563	5	148	0.0337838	chr17	40690357	40690503	4	147	0.0272109
Circ_HERC2_15-16	ENSG00000128731	HERC2	-0.314315	0.27	chr15	28510764	28510877	9	114	0.0789474	chr15	28508064	28508315	16	252	0.0634921
Circ_EEFSEC_3-4	ENSG00000132394	EEFSEC	-0.314511	4.58	chr3	127965679	127965886	8	208	0.0384615	chr3	127980971	127981067	3	97	0.0309278
Circ_CC2D1A_15-17	ENSG00000132024	CC2D1A	-0.315241	0.41	chr19	14031563	14031735	21	173	0.121387	chr19	14034146	14034268	12	123	0.097561
Circ_TMOD3_3-9	ENSG00000138594	TMOD3	-0.320616	10.51	chr15	52155008	52155207	35	200	0.175	chr15	52161414	52161570	22	157	0.140127
Circ_RFWD3_8-9	ENSG00000168411	RFWD3	-0.3266	0.59	chr16	74671754	74671868	23	115	0.2	chr16	74670244	74670475	37	232	0.159483
Circ_YAP1_4-5	ENSG00000137693	YAP1	-0.327886	0.52	chr11	102033187	102033302	4	116	0.0344828	chr11	102076624	102076805	5	182	0.0274725
Circ_ATP6V1H_4-8	ENSG00000047249	ATP6V1H	-0.335867	1.1	chr8	54745544	54745646	13	103	0.126214	chr8	54742004	54742093	9	90	0.1
Circ_NHLRC2_3-5	ENSG00000196865	NHLRC2	-0.338463	1.57	chr10	115618287	115618439	14	153	0.0915033	chr10	115636280	115636735	33	456	0.0723684
Circ_ARHGAP12_2-3	ENSG00000165322	ARHGAP12	-0.339086	76.46	chr10	32197100	32197802	64	703	0.0910384	chr10	32150323	32150586	19	264	0.0719697
Circ_ARFGEF2_6-7	ENSG00000124198	ARFGEF2	-0.34027	1.84	chr20	47569242	47569421	32	180	0.177778	chr20	47570093	47570327	33	235	0.140426
Circ_ADAM22_3-4	ENSG00000008277	ADAM22	-0.341508	2.38	chr7	87564341	87564501	4	161	0.0248447	chr7	87593949	87593999	1	51	0.0196078
Circ_CEP128_16-19	ENSG00000100629	CEP128	-0.341737	2.12	chr14	81251239	81251889	20	651	0.030722	chr14	81244226	81244390	4	165	0.0242424
Circ_SLC25A16_5-8	ENSG00000122912	SLC25A16	-0.345775	2.25	chr10	70263389	70263452	4	64	0.0625	chr10	70253206	70253327	6	122	0.0491803
Circ_PTK2_3-5	ENSG00000169398	PTK2	-0.350815	40.54	chr8	141935760	141935848	7	89	0.0786517	chr8	141900642	141900868	14	227	0.061674
Circ_BPTF_23-29	ENSG00000171634	BPTF	-0.357643	14.46	chr17	65940266	65940488	89	223	0.399103	chr17	65941525	65942012	152	488	0.311475
Circ_PLCH1_6-9	ENSG00000114805	PLCH1	-0.359129	1.42	chr3	155301261	155301431	7	171	0.0409357	chr3	155286020	155286113	3	94	0.0319149
Circ_PPM1H_6-8	ENSG00000111110	PPM1H	-0.359896	0.26	chr12	63131282	63131366	11	85	0.129412	chr12	63113951	63114069	12	119	0.10084
Circ_RHOBTB3_6-7	ENSG00000164292	RHOBTB3	-0.360422	128.14	chr5	95087943	95088054	22	112	0.196429	chr5	95091100	95091465	56	366	0.153005
Circ_N4BP2L2_3-6	ENSG00000244754	N4BP2L2	-0.361271	23.71	chr13	33095510	33095586	9	77	0.116883	chr13	33091031	33092140	101	1110	0.090991
Circ_SEC24B_5-6	ENSG00000138802	SEC24B	-0.36257	2.48	chr4	110402833	110402937	5	105	0.047619	chr4	110412483	110412563	3	81	0.037037
Circ_SNX13_6-9	ENSG00000071189	SNX13	-0.36257	10.07	chr7	17929986	17930107	9	122	0.0737705	chr7	17915292	17915413	7	122	0.057377
Circ_FAM179B_6-11	ENSG00000198718	FAM179B	-0.36265	1.14	chr14	45475211	45475470	33	260	0.126923	chr14	45478116	45478348	23	233	0.0987124
Circ_DTNB_5-8	ENSG00000138101	DTNB	-0.36287	1.73	chr2	25851040	25851253	16	214	0.0747664	chr2	25830105	25830190	5	86	0.0581395
Circ_UBR2_3-4	ENSG00000024048	UBR2	-0.368876	1.91	chr6	42541472	42541731	17	260	0.0653846	chr6	42559889	42559967	4	79	0.0506329
Circ_INADL_18-22	ENSG00000132849	INADL	-0.370291	1.45	chr1	62299326	62299457	13	132	0.0984848	chr1	62321702	62321911	16	210	0.0761905
Circ_ZNF566_5	ENSG00000186017	ZNF566	-0.373686	0.61	chr19	36963813	36963911	6	99	0.0606061	chr19	36938531	36940903	111	2373	0.0467762
Circ_CNOT8_3-6	ENSG00000155508	CNOT8	-0.374705	0.37	chr5	154242767	154242955	24	189	0.126984	chr5	154244752	154244945	19	194	0.0979381
Circ_RFWD2_16-18	ENSG00000143207	RFWD2	-0.374848	1.51	chr1	175996708	175996824	9	117	0.0769231	chr1	175958498	175958615	7	118	0.059322
Circ_EHMT1_7-9	ENSG00000181090	EHMT1	-0.375236	3.5	chr9	140638354	140638542	22	189	0.116402	chr9	140646783	140646860	7	78	0.0897436
Circ_ZCCHC6_19-23	ENSG00000083223	ZCCHC6	-0.376376	4.93	chr9	88925621	88925724	15	104	0.144231	chr9	88924843	88924932	10	90	0.111111
Circ_AKAP13_13-14	ENSG00000170776	AKAP13	-0.378138	0.45	chr15	86205619	86205684	8	66	0.121212	chr15	86207794	86207986	18	193	0.0932642
Circ_NUP50_5	ENSG00000093000	NUP50	-0.378512	1.42	chr22	45571775	45571961	11	187	0.0588235	chr22	45574119	45574781	30	663	0.0452489
Circ_SF3B3_19-21	ENSG00000189091	SF3B3	-0.379679	2.09	chr16	70597779	70597953	63	175	0.36	chr16	70598968	70599173	57	206	0.276699
Circ_TMEM245_13-14	ENSG00000106771	TMEM245	-0.383547	3.65	chr9	111819471	111819602	14	132	0.106061	chr9	111812850	111812972	10	123	0.0813008
Circ_GRIP1_2-7	ENSG00000155974	GRIP1	-0.385654	1.25	chr12	67072630	67072753	4	124	0.0322581	chr12	66990627	66990707	2	81	0.0246914
Circ_PDIA3_3-5	ENSG00000167004	PDIA3	-0.386217	0.92	chr15	44046022	44046100	7	79	0.0886076	chr15	44048847	44048964	8	118	0.0677966
Circ_PARPBP_3-6	ENSG00000185480	PARPBP	-0.392317	0.69	chr12	102517664	102517819	7	156	0.0448718	chr12	102542008	102542241	8	234	0.034188
Circ_TJP1_3-8	ENSG00000104067	TJP1	-0.395929	5.25	chr15	30092849	30092905	3	57	0.0526316	chr15	30065436	30065560	5	125	0.04
Circ_ARID4A_6-11	ENSG00000032219	ARID4A	-0.399096	7.81	chr14	58772740	58772830	12	91	0.131868	chr14	58785260	58785339	8	80	0.1
Circ_FNDC3B_5-6	ENSG00000075420	FNDC3B	-0.400916	7.78	chr3	171944661	171944737	5	77	0.0649351	chr3	171965323	171965566	12	244	0.0491803
Circ_HECTD1_23-26	ENSG00000092148	HECTD1	-0.40375	3.34	chr14	31604078	31604401	77	324	0.237654	chr14	31602715	31602881	30	167	0.179641
Circ_DDX27_10-14	ENSG00000124228	DDX27	-0.405451	0.63	chr20	47846736	47846886	32	151	0.211921	chr20	47849843	47849942	16	100	0.16
Circ_ZC3H14_7-9	ENSG00000100722	ZC3H14	-0.407152	1.83	chr14	89038922	89039351	85	430	0.197674	chr14	89041037	89041197	24	161	0.149068
Circ_ATG7_13-18	ENSG00000197548	ATG7	-0.409925	7.88	chr3	11389351	11389509	13	159	0.081761	chr3	11399892	11400086	12	195	0.0615385
Circ_CHD8_17-20	ENSG00000100888	CHD8	-0.412977	1.64	chr14	21873368	21873623	63	256	0.246094	chr14	21871612	21871822	39	211	0.184834
Circ_EIF4G3_3-6	ENSG00000075151	EIF4G3	-0.421464	2.27	chr1	21329206	21329301	5	96	0.0520833	chr1	21307541	21307720	7	180	0.0388889
Circ_SPG11_24-27	ENSG00000104133	SPG11	-0.428213	1.85	chr15	44890463	44890571	11	109	0.100917	chr15	44888982	44889141	12	160	0.075
Circ_ATAD2B_14-19	ENSG00000119778	ATAD2B	-0.431157	0.93	chr2	24080285	24080373	3	89	0.0337079	chr2	24056789	24056948	4	160	0.025
Circ_CEP85L_3-5	ENSG00000111860	CEP85L	-0.4347	1.42	chr6	118953616	118953774	3	159	0.0188679	chr6	118886692	118887479	11	788	0.0139594
Circ_RNF10_5-6	ENSG00000022840	RNF10	-0.438624	1.01	chr12	120992521	120992611	26	91	0.285714	chr12	120995085	120995269	39	185	0.210811
Circ_GPBP1L1_6-9	ENSG00000159592	GPBP1L1	-0.439955	0.26	chr1	46120215	46120501	48	287	0.167247	chr1	46108099	46108171	9	73	0.123288
Circ_ZNF79_5	ENSG00000196152	ZNF79	-0.441033	1.71	chr9	130198187	130198282	16	96	0.166667	chr9	130206308	130207651	165	1344	0.122768
Circ_GGCX_5-6	ENSG00000115486	GGCX	-0.443314	1.07	chr2	85785563	85785728	20	166	0.120482	chr2	85783305	85783383	7	79	0.0886076
Circ_CCNB1_6-7	ENSG00000134057	CCNB1	-0.446577	11.05	chr5	68470078	68470236	32	159	0.201258	chr5	68470704	68470940	35	237	0.147679
Circ_YY1AP1_3-4	ENSG00000163374	YY1AP1	-0.449803	3.91	chr1	155650207	155650247	7	41	0.170732	chr1	155649200	155649303	13	104	0.125
Circ_CAPZA1_4-7	ENSG00000116489	CAPZA1	-0.451563	1.32	chr1	113192040	113192091	10	52	0.192308	chr1	113196220	113196283	9	64	0.140625
Circ_DDX42_8-12	ENSG00000198231	DDX42	-0.45226	0.55	chr17	61877828	61877977	86	150	0.573333	chr17	61882431	61882535	44	105	0.419048
Circ_PNN_7-8	ENSG00000100941	PNN	-0.452512	8.74	chr14	39647045	39647120	24	76	0.315789	chr14	39648295	39648450	36	156	0.230769
Circ_DNAJB12_4-5	ENSG00000148719	DNAJB12	-0.456249	1.41	chr10	74103124	74103269	14	146	0.0958904	chr10	74100743	74100928	13	186	0.0698925
Circ_FGFR1OP_8-12	ENSG00000213066	FGFR1OP	-0.460226	4.3	chr6	167426996	167427055	4	60	0.0666667	chr6	167435897	167436123	11	227	0.0484581
Circ_FGFR1OP_8-12	ENSG00000213066	RP11-517H2.6	-0.460226	4.3	chr6	167426996	167427055	4	60	0.0666667	chr6	167435897	167436123	11	227	0.0484581
Circ_AC779.2_2-3	ENSG00000267545	AC005779.2	-0.460515	1.44	chr19	45683080	45683200	3	121	0.0247934	chr19	45690589	45690699	2	111	0.018018
Circ_TLK1_11-12	ENSG00000198586	TLK1	-0.46421	2.44	chr2	171906324	171906460	16	137	0.116788	chr2	171902684	171902872	16	189	0.0846561
Circ_UBE3D_3-8	ENSG00000118420	UBE3D	-0.464329	1.23	chr6	83732172	83732280	6	109	0.0550459	chr6	83726901	83728855	78	1955	0.0398977
Circ_PITRM1_8-10	ENSG00000107959	PITRM1	-0.465123	0.38	chr10	3205917	3206077	21	161	0.130435	chr10	3202396	3202522	12	127	0.0944882
Circ_CAP2_5-7	ENSG00000112186	CAP2	-0.469485	1.17	chr6	17463227	17463304	6	78	0.0769231	chr6	17507400	17507543	8	144	0.0555556
Circ_CCAR1_4-6	ENSG00000060339	CCAR1	-0.472262	1.14	chr10	70496633	70496805	16	173	0.0924855	chr10	70497602	70497646	3	45	0.0666667
Circ_CDH1_9-10	ENSG00000039068	CDH1	-0.473446	0.69	chr16	68846038	68846166	46	129	0.356589	chr16	68847216	68847398	47	183	0.256831
Circ_KIF13A_12-16	ENSG00000137177	KIF13A	-0.474744	0.53	chr6	17837109	17837321	16	213	0.0751174	chr6	17834192	17834302	6	111	0.0540541
Circ_RAB5A_3-6	ENSG00000144566	RAB5A	-0.47978	0.95	chr3	19992298	19992553	21	256	0.0820312	chr3	20012040	20012209	10	170	0.0588235
Circ_ENGASE_2-3	ENSG00000167280	ENGASE	-0.482601	0.74	chr17	77071027	77071172	3	146	0.0205479	chr17	77073512	77073579	1	68	0.0147059
Circ_KHDRBS1_5-7	ENSG00000121774	KHDRBS1	-0.483088	2.03	chr1	32498789	32498935	23	147	0.156463	chr1	32502511	32502644	15	134	0.11194
Circ_KPNB1_8-10	ENSG00000108424	KPNB1	-0.483135	6.3	chr17	45740455	45740544	17	90	0.188889	chr17	45741525	45741635	15	111	0.135135
Circ_RBM6_3-5	ENSG00000004534	RBM6	-0.488815	2.71	chr3	50000009	50000118	7	110	0.0636364	chr3	50004903	50006181	58	1279	0.0453479
Circ_SSFA2_16-17	ENSG00000138434	SSFA2	-0.494765	0.62	chr2	182785324	182785389	12	66	0.181818	chr2	182786675	182787139	60	465	0.129032
Circ_ZFYVE26_33-35	ENSG00000072121	ZFYVE26	-0.499553	1.69	chr14	68232944	68233164	19	221	0.0859729	chr14	68229389	68229536	9	148	0.0608108
Circ_ITCH_15-23	ENSG00000078747	ITCH	-0.500525	2.08	chr20	33049898	33050026	15	129	0.116279	chr20	33057853	33057925	6	73	0.0821918
Circ_TEX9_8-9	ENSG00000151575	TEX9	-0.50057	0.6	chr15	56683441	56683616	6	176	0.0340909	chr15	56686363	56686445	2	83	0.0240964
Circ_NEIL3_8-9	ENSG00000109674	NEIL3	-0.500931	1.02	chr4	178272534	178272703	8	170	0.0470588	chr4	178274462	178274882	14	421	0.0332542
Circ_MAP2K4_3-4	ENSG00000065559	MAP2K4	-0.501676	2.93	chr17	11958206	11958308	5	103	0.0485437	chr17	11984673	11984847	6	175	0.0342857
Circ_CNOT1_9-16	ENSG00000125107	CNOT1	-0.505343	0.89	chr16	58619242	58619410	17	169	0.100592	chr16	58616960	58617086	9	127	0.0708661
Circ_HIPK1_3-13	ENSG00000163349	HIPK1	-0.505571	0.57	chr1	114483004	114484081	469	1078	0.435065	chr1	114495388	114495511	38	124	0.306452
Circ_KDM8_3-4	ENSG00000155666	KDM8	-0.506505	0.87	chr16	27221414	27221942	18	529	0.0340265	chr16	27224906	27225072	4	167	0.0239521
Circ_TAMM41_5-7	ENSG00000144559	TAMM41	-0.510847	1.11	chr3	11871188	11871338	28	151	0.18543	chr3	11858666	11858811	19	146	0.130137
Circ_SDF4_3-4	ENSG00000078808	SDF4	-0.516078	20.75	chr1	1163848	1164326	35	479	0.0730689	chr1	1159212	1159348	7	137	0.0510949
Circ_LDLR_12-13	ENSG00000130164	LDLR	-0.517964	2.48	chr19	11227535	11227674	24	140	0.171429	chr19	11230768	11230909	17	142	0.119718
Circ_PSMD1_8-16	ENSG00000173692	PSMD1	-0.519226	3.7	chr2	231936903	231937129	16	227	0.0704846	chr2	231940225	231940285	3	61	0.0491803
Circ_SAV1_3-4	ENSG00000151748	SAV1	-0.519907	0.84	chr14	51131897	51132337	21	441	0.047619	chr14	51111462	51111732	9	271	0.0332103
Circ_SETX_11-14	ENSG00000107290	SETX	-0.520167	0.85	chr9	135201711	135205886	539	4176	0.129071	chr9	135187144	135187243	9	100	0.09
Circ_SLC12A2_8-15	ENSG00000064651	SLC12A2	-0.521322	5.57	chr5	127471392	127471500	11	109	0.100917	chr5	127474289	127474416	9	128	0.0703125
Circ_MYO10_5-9	ENSG00000145555	MYO10	-0.522227	2.14	chr5	16794755	16794942	8	188	0.0425532	chr5	16783444	16783578	4	135	0.0296296
Circ_SMC1A_14-15	ENSG00000072501	SMC1A	-0.527375	0.79	chrX	53431944	53432081	17	138	0.123188	chrX	53430709	53430825	10	117	0.0854701
Circ_LATS1_5-7	ENSG00000131023	LATS1	-0.530093	1.65	chr6	150004215	150005728	165	1514	0.108983	chr6	150001011	150001593	44	583	0.0754717
Circ_NNT_18-22	ENSG00000112992	NNT	-0.530515	5.92	chr5	43659273	43659452	13	180	0.0722222	chr5	43675613	43675772	8	160	0.05
Circ_PPP1R21_17-20	ENSG00000162869	PPP1R21	-0.537657	1.02	chr2	48722818	48722910	10	93	0.107527	chr2	48725632	48725874	18	243	0.0740741
Circ_RP11-507M3.1_2-3	ENSG00000266118	FAM228B	-0.538669	0.4	chr2	24347236	24347330	2	95	0.0210526	chr2	24357989	24358057	1	69	0.0144928
Circ_RP11-507M3.1_2-3	ENSG00000266118	RP11-507M3.1	-0.538669	0.4	chr2	24347236	24347330	2	95	0.0210526	chr2	24357989	24358057	1	69	0.0144928
Circ_LCOR_5-7	ENSG00000196233	LCOR	-0.540709	1.27	chr10	98667425	98667504	7	80	0.0875	chr10	98703870	98704002	8	133	0.0601504
Circ_TTC3_10-15	ENSG00000182670	TTC3	-0.541045	1.7	chr21	38468881	38468943	5	63	0.0793651	chr21	38480692	38480746	3	55	0.0545455
Circ_CHD2_29-31	ENSG00000173575	CHD2	-0.542199	7.36	chr15	93536089	93536228	44	140	0.314286	chr15	93540187	93540325	30	139	0.215827
Circ_ZP3_3-4	ENSG00000188372	ZP3	-0.542588	0.47	chr7	76058832	76058950	5	119	0.0420168	chr7	76062244	76062347	3	104	0.0288462
Circ_BRD1_3-6	ENSG00000100425	BRD1	-0.544947	0.33	chr22	50216599	50217979	77	1381	0.0557567	chr22	50197852	50198008	6	157	0.0382166
Circ_ATXN1_8	ENSG00000124788	ATXN1	-0.547189	10.59	chr6	16486203	16486340	10	138	0.0724638	chr6	16326625	16328701	103	2077	0.0495908
Circ_DNA2_2-3	ENSG00000138346	DNA2	-0.549916	9.67	chr10	70231548	70231672	2	125	0.016	chr10	70229738	70229920	2	183	0.010929
Circ_HERC3_4-10	ENSG00000138641	HERC3	-0.549967	0.4	chr4	89526946	89527200	7	255	0.027451	chr4	89570991	89571150	3	160	0.01875
Circ_CELSR1_18-20	ENSG00000075275	CELSR1	-0.559427	3.04	chr22	46786289	46786383	8	95	0.0842105	chr22	46785187	46785396	12	210	0.0571429
Circ_PTGR1_5-9	ENSG00000106853	PTGR1	-0.559427	4.41	chr9	114355206	114355262	5	57	0.0877193	chr9	114348278	114348445	10	168	0.0595238
Circ_ABI2_3-9	ENSG00000138443	ABI2	-0.560715	1.38	chr2	204231600	204231767	14	168	0.0833333	chr2	204244931	204245107	10	177	0.0564972
Circ_SHANK2_1-2	ENSG00000162105	SHANK2	-0.564905	2.19	chr11	70507701	70507869	10	169	0.0591716	chr11	70505933	70506057	5	125	0.04
Circ_USP8_8-10	ENSG00000138592	USP8	-0.569357	0.54	chr15	50757244	50757388	33	145	0.227586	chr15	50763830	50763992	25	163	0.153374
Circ_SMYD3_6-8	ENSG00000185420	SMYD3	-0.574393	1.93	chr1	246490503	246490639	3	137	0.0218978	chr1	246093172	246093239	1	68	0.0147059
Circ_PPARG_2-5	ENSG00000132170	PPARG	-0.580097	2.22	chr3	12330337	12330633	6	297	0.020202	chr3	12353879	12353952	1	74	0.0135135
Circ_EXOC6_2-5	ENSG00000138190	EXOC6	-0.580775	5.48	chr10	94608277	94608391	2	115	0.0173913	chr10	94653106	94653277	2	172	0.0116279
Circ_PKD2_4-7	ENSG00000118762	PKD2	-0.583526	0.67	chr4	88957372	88957505	12	134	0.0895522	chr4	88959403	88959653	15	251	0.059761
Circ_BRF1_4-6	ENSG00000185024	BRF1	-0.586099	2.41	chr14	105695157	105695250	10	94	0.106383	chr14	105692971	105693097	9	127	0.0708661
Circ_UBE2Z_4-6	ENSG00000159202	UBE2Z	-0.588369	1.19	chr17	46990196	46990383	53	188	0.281915	chr17	46993438	46993549	21	112	0.1875
Circ_MYOF_17-19	ENSG00000138119	MYOF	-0.590745	5.91	chr10	95155899	95155981	14	83	0.168675	chr10	95148787	95148911	14	125	0.112
Circ_CTNNA1_4-7	ENSG00000044115	CTNNA1	-0.592117	2.36	chr5	138118866	138119061	23	196	0.117347	chr5	138145727	138145893	13	167	0.0778443
Circ_SLC25A13_5-11	ENSG00000004864	SLC25A13	-0.59323	0.29	chr7	95864114	95864229	5	116	0.0431034	chr7	95838150	95838289	4	140	0.0285714
Circ_GPD2_7-9	ENSG00000115159	GPD2	-0.593733	3.02	chr2	157369845	157370008	27	164	0.164634	chr2	157406120	157406284	18	165	0.109091
Circ_RMDN3_4-5	ENSG00000137824	RMDN3	-0.596222	3.27	chr15	41043624	41043767	10	144	0.0694444	chr15	41037175	41037457	13	283	0.0459364
Circ_ATAD2_22-24	ENSG00000156802	ATAD2	-0.597997	8.9	chr8	124349865	124350061	41	197	0.208122	chr8	124348613	124348772	22	160	0.1375
Circ_EIF3B_5-6	ENSG00000106263	EIF3B	-0.600705	0.45	chr7	2402705	2402762	15	58	0.258621	chr7	2403267	2403395	22	129	0.170543
Circ_SLC9A8_6-8	ENSG00000197818	SLC9A8	-0.602036	0.69	chr20	48461573	48461656	10	84	0.119048	chr20	48466116	48466217	8	102	0.0784314
Circ_PDE8A_15-19	ENSG00000073417	PDE8A	-0.603598	18.63	chr15	85656608	85656678	17	71	0.239437	chr15	85657104	85657268	26	165	0.157576
Circ_SPECC1L_3-4	ENSG00000100014	SPECC1L	-0.606381	2.86	chr22	24672668	24672771	5	104	0.0480769	chr22	24698163	24698352	6	190	0.0315789
Circ_SPECC1L_3-4	ENSG00000100014	SPECC1L-ADORA2A	-0.606381	2.86	chr22	24672668	24672771	5	104	0.0480769	chr22	24698163	24698352	6	190	0.0315789
Circ_UBR1_41-46	ENSG00000159459	UBR1	-0.606658	0.54	chr15	43262718	43262805	6	88	0.0681818	chr15	43258351	43258484	6	134	0.0447761
Circ_EMB_3-9	ENSG00000170571	EMB	-0.606774	56.58	chr5	49695693	49695747	3	55	0.0545455	chr5	49692026	49695124	111	3099	0.035818
Circ_GTF2F2_4-5	ENSG00000188342	GTF2F2	-0.610053	1.35	chr13	45723905	45723923	1	19	0.0526316	chr13	45725822	45725966	5	145	0.0344828
Circ_DAGLB_3-5	ENSG00000164535	DAGLB	-0.614436	0.63	chr7	6485584	6485735	23	152	0.151316	chr7	6475993	6476164	17	172	0.0988372
Circ_LRCH3_16-20	ENSG00000186001	LRCH3	-0.61471	9.11	chr3	197585705	197585776	9	72	0.125	chr3	197592294	197592342	4	49	0.0816327
Circ_MELK_6-11	ENSG00000165304	MELK	-0.616671	0.88	chr9	36594625	36594768	16	144	0.111111	chr9	36597219	36597287	5	69	0.0724638
Circ_HERC4_9-16	ENSG00000148634	HERC4	-0.619422	4.28	chr10	69785303	69785433	10	131	0.0763359	chr10	69773783	69773943	8	161	0.0496894
Circ_ZNF638_11-21	ENSG00000075292	ZNF638	-0.622577	1.85	chr2	71607643	71607695	8	53	0.150943	chr2	71623271	71623321	5	51	0.0980392
Circ_UBAP2_9-12	ENSG00000137073	UBAP2	-0.624062	33.92	chr9	33971649	33971752	17	104	0.163462	chr9	33963724	33963789	7	66	0.106061
Circ_CUX1_21	ENSG00000257923	CUX1	-0.626013	15.59	chr7	101848394	101848450	9	57	0.157895	chr7	101870647	101870949	31	303	0.10231
Circ_SMYD4_5	ENSG00000186532	SMYD4	-0.627582	1.36	chr17	1707920	1708009	10	90	0.111111	chr17	1703151	1704318	84	1168	0.0719178
Circ_TRMT61B_3-6	ENSG00000171103	TRMT61B	-0.627894	0.42	chr2	29087883	29087985	10	103	0.0970874	chr2	29083984	29084174	12	191	0.0628272
Circ_TOP1_9-13	ENSG00000198900	TOP1	-0.631087	22.83	chr20	39713102	39713208	40	107	0.373832	chr20	39721112	39721227	28	116	0.241379
Circ_GIGYF2_11-16	ENSG00000204120	GIGYF2	-0.631801	3.1	chr2	233626106	233626146	6	41	0.146341	chr2	233651860	233652039	17	180	0.0944444
Circ_PUS7_5-9	ENSG00000091127	PUS7	-0.633015	1.3	chr7	105146402	105146503	12	102	0.117647	chr7	105142867	105143011	11	145	0.0758621
Circ_SRPK1_8-13	ENSG00000096063	SRPK1	-0.633572	0.55	chr6	35842010	35842116	16	107	0.149533	chr6	35840340	35840505	16	166	0.0963855
Circ_IPO9_7-13	ENSG00000198700	IPO9	-0.633872	0.62	chr1	201822139	201822225	9	87	0.103448	chr1	201823723	201823842	8	120	0.0666667
Circ_ITPR2_27-37	ENSG00000123104	ITPR2	-0.633872	0.61	chr12	26774056	26774229	6	174	0.0344828	chr12	26755550	26755639	2	90	0.0222222
Circ_SRSF4_4	ENSG00000116350	SRSF4	-0.638507	0.94	chr1	29485886	29485998	18	113	0.159292	chr1	29481208	29481422	22	215	0.102326
Circ_EFCAB11_4-6	ENSG00000140025	EFCAB11	-0.653431	2.34	chr14	90397885	90397975	7	91	0.0769231	chr14	90389652	90391021	67	1370	0.0489051
Circ_ZNF362_7-8	ENSG00000160094	ZNF362	-0.659925	7.01	chr1	33747188	33747412	27	225	0.12	chr1	33760538	33760616	6	79	0.0759494
Circ_TRIM37_20-24	ENSG00000108395	TRIM37	-0.662308	30.06	chr17	57105776	57106084	417	309	1.34951	chr17	57094657	57094785	110	129	0.852713
Circ_ATP9B_5-10	ENSG00000166377	ATP9B	-0.67226	0.95	chr18	76873241	76873354	5	114	0.0438596	chr18	76886267	76886375	3	109	0.0275229
Circ_KCTD3_9-10	ENSG00000136636	KCTD3	-0.677317	0.69	chr1	215753252	215753342	16	91	0.175824	chr1	215759838	215760028	21	191	0.109948
Circ_SFMBT2_5-9	ENSG00000198879	SFMBT2	-0.678321	8.81	chr10	7409611	7409851	13	241	0.0539419	chr10	7327828	7327916	3	89	0.0337079
Circ_GTF2I_7-12	ENSG00000077809	GTF2I	-0.682371	7.54	chr7	74114936	74114964	11	29	0.37931	chr7	74119496	74119550	13	55	0.236364
Circ_YTHDF1_4	ENSG00000149658	YTHDF1	-0.695425	0.99	chr20	61845216	61845295	27	80	0.3375	chr20	61833639	61835159	317	1521	0.208416
Circ_HSDL2_2-4	ENSG00000119471	HSDL2	-0.699341	1.23	chr9	115142360	115142460	3	101	0.029703	chr9	115166275	115166438	3	164	0.0182927
Circ_MPP7_6-11	ENSG00000150054	MPP7	-0.704544	0.43	chr10	28436412	28436492	7	81	0.0864198	chr10	28420489	28420620	7	132	0.0530303
Circ_TET2_3	ENSG00000168769	TET2	-0.704831	6.3	chr4	106111517	106111662	17	146	0.116438	chr4	106155054	106163928	634	8875	0.0714366
Circ_SEC23B_14-18	ENSG00000101310	SEC23B	-0.705892	1.42	chr20	18522940	18523046	17	107	0.158879	chr20	18523663	18523816	15	154	0.0974026
Circ_RPS15A_2-5	ENSG00000134419	RPS15A	-0.71065	0.32	chr16	18796060	18796145	13	86	0.151163	chr16	18792617	18794424	167	1808	0.0923673
Circ_KDM3B_16-17	ENSG00000120733	KDM3B	-0.711117	0.93	chr5	137756395	137756651	52	257	0.202335	chr5	137759764	137760030	33	267	0.123596
Circ_CLEC16A_12-19	ENSG00000038532	CLEC16A	-0.711875	8.59	chr16	11096931	11097162	20	232	0.0862069	chr16	11114050	11114182	7	133	0.0526316
Circ_DHX29_18-23	ENSG00000067248	DHX29	-0.718419	0.38	chr5	54569121	54569205	11	85	0.129412	chr5	54567915	54568003	7	89	0.0786517
Circ_CLASP1_3-8	ENSG00000074054	CLASP1	-0.718818	2.12	chr2	122363277	122363756	20	480	0.0416667	chr2	122287823	122287901	2	79	0.0253165
Circ_NFE2L2_2-5	ENSG00000116044	NFE2L2	-0.719759	2.27	chr2	178097120	178097311	36	192	0.1875	chr2	178095033	178096736	194	1704	0.11385
Circ_SEC24A_12-13	ENSG00000113615	SEC24A	-0.719892	0.49	chr5	134023871	134023989	7	119	0.0588235	chr5	134028292	134028347	2	56	0.0357143
Circ_PARN_11-13	ENSG00000140694	PARN	-0.72094	0.88	chr16	14700341	14700383	7	43	0.162791	chr16	14698003	14698083	8	81	0.0987654
Circ_PDHX_4-8	ENSG00000110435	PDHX	-0.72261	6.54	chr11	34969053	34969153	5	101	0.049505	chr11	34978931	34979130	6	200	0.03
Circ_XRN1_16-20	ENSG00000114127	XRN1	-0.724893	1.55	chr3	142131386	142131505	21	120	0.175	chr3	142123749	142123918	18	170	0.105882
Circ_ARHGAP10_5-10	ENSG00000071205	ARHGAP10	-0.724893	17.32	chr4	148768302	148768373	7	72	0.0972222	chr4	148778704	148778805	6	102	0.0588235
Circ_ATRX_31-34	ENSG00000085224	ATRX	-0.736966	0.53	chrX	76812922	76813116	13	195	0.0666667	chrX	76778730	76778879	6	150	0.04
Circ_TNS3_18-20	ENSG00000136205	TNS3	-0.738113	0.24	chr7	47407962	47409218	37	1257	0.0294352	chr7	47385785	47385954	3	170	0.0176471
Circ_ROBO1_4	ENSG00000169855	ROBO1	-0.738437	1.01	chr3	79174606	79174689	3	84	0.0357143	chr3	78987751	78988077	7	327	0.0214067
Circ_KIF16B_18-22	ENSG00000089177	KIF16B	-0.738586	0.86	chr20	16385458	16385546	11	89	0.123596	chr20	16362339	16362392	4	54	0.0740741
Circ_ARNT2_3-8	ENSG00000172379	ARNT2	-0.739472	0.99	chr15	80743221	80743335	4	115	0.0347826	chr15	80750270	80750317	1	48	0.0208333
Circ_MESDC2_2-3	ENSG00000117899	MESDC2	-0.74511	0.62	chr15	81274291	81274523	28	233	0.120172	chr15	81268095	81271818	267	3724	0.0716971
Circ_LTBP1_3	ENSG00000049323	LTBP1	-0.747493	0.55	chr2	33173942	33174012	4	71	0.056338	chr2	33245976	33246273	10	298	0.033557
Circ_GSK3B_8-9	ENSG00000082701	GSK3B	-0.74786	2.37	chr3	119624602	119624699	12	98	0.122449	chr3	119595260	119595355	7	96	0.0729167
Circ_RPRD1B_4-6	ENSG00000101413	RPRD1B	-0.75409	10.44	chr20	36676750	36676883	14	134	0.104478	chr20	36685934	36686046	7	113	0.0619469
Circ_KDM4B_6-9	ENSG00000127663	KDM4B	-0.754423	4.52	chr19	5041148	5041262	9	115	0.0782609	chr19	5047487	5047680	9	194	0.0463918
Circ_GUSBP2_1-3	ENSG00000241549	GUSBP2	-0.757314	3.87	chr6	26855743	26855830	14	88	0.159091	chr6	26853138	26853222	8	85	0.0941176
Circ_WSB1_3-6	ENSG00000109046	WSB1	-0.763692	2.18	chr17	25628814	25628982	16	169	0.0946746	chr17	25630393	25630661	15	269	0.0557621
Circ_CNOT10_11-13	ENSG00000182973	CNOT10	-0.767902	2.47	chr3	32769160	32769362	17	203	0.0837438	chr3	32774915	32775036	6	122	0.0491803
Circ_NSUN2_15-17	ENSG00000037474	NSUN2	-0.770696	0.8	chr5	6606933	6607025	14	93	0.150538	chr5	6605386	6605521	12	136	0.0882353
Circ_GALK2_4-5	ENSG00000156958	GALK2	-0.775991	9.92	chr15	49509387	49509510	7	124	0.0564516	chr15	49528048	49528138	3	91	0.032967
Circ_EFNB2_2-5	ENSG00000125266	EFNB2	-0.781235	0.38	chr13	107147229	107147342	8	114	0.0701754	chr13	107142079	107145776	151	3698	0.0408329
Circ_ZFAT_4-7	ENSG00000066827	ZFAT	-0.784271	3.16	chr8	135649704	135649955	14	252	0.0555556	chr8	135622713	135622898	6	186	0.0322581
Circ_PPP2R5C_9-10	ENSG00000078304	PPP2R5C	-0.788496	0.68	chr14	102360844	102360897	12	54	0.222222	chr14	102368056	102368226	22	171	0.128655
Circ_LIN54_5-12	ENSG00000189308	LIN54	-0.794325	1.03	chr4	83891480	83891622	16	143	0.111888	chr4	83867411	83867627	14	217	0.0645161
Circ_DSCAM_17-20	ENSG00000171587	DSCAM	-0.796309	0.88	chr21	41539145	41539215	22	71	0.309859	chr21	41516418	41516658	43	241	0.178423
Circ_GRHL2_4	ENSG00000083307	GRHL2	-0.797623	13.98	chr8	102564943	102565010	21	68	0.308824	chr8	102570647	102571040	70	394	0.177665
Circ_EIF3H_3-5	ENSG00000147677	EIF3H	-0.798136	9.36	chr8	117738255	117738411	13	157	0.0828025	chr8	117671052	117671219	8	168	0.047619
Circ_ZC3H12C_2	ENSG00000149289	ZC3H12C	-0.799701	1.75	chr11	109964087	109964158	1	72	0.0138889	chr11	110007388	110008139	6	752	0.00797872
Circ_TBCEL_2-7	ENSG00000154114	TBCEL	-0.810966	3.74	chr11	120894830	120895000	2	171	0.0116959	chr11	120916383	120916532	1	150	0.00666667
Circ_EIF5_5-10	ENSG00000100664	EIF5	-0.814042	0.8	chr14	103802373	103802454	35	82	0.426829	chr14	103803014	103803186	42	173	0.242775
Circ_SEPT9_3	ENSG00000184640	SEPT9	-0.815767	5.43	chr17	75303223	75303279	7	57	0.122807	chr17	75398141	75398785	45	645	0.0697674
Circ_IQGAP1_6-9	ENSG00000140575	IQGAP1	-0.820676	5.25	chr15	90976951	90977027	16	77	0.207792	chr15	90982564	90982631	8	68	0.117647
Circ_DENND4C_3-10	ENSG00000137145	DENND4C	-0.822002	1.23	chr9	19276156	19276477	18	322	0.0559006	chr9	19286767	19287019	8	253	0.0316206
Circ_SYT1_5-8	ENSG00000067715	SYT1	-0.823037	1.39	chr12	79611283	79611465	7	183	0.0382514	chr12	79679567	79679751	4	185	0.0216216
Circ_FRMD4A_16-19	ENSG00000151474	FRMD4A	-0.823233	1.29	chr10	13735898	13736039	15	142	0.105634	chr10	13716911	13717044	8	134	0.0597015
Circ_AGAP1_7-9	ENSG00000157985	AGAP1	-0.830075	9.36	chr2	236658998	236659132	15	135	0.111111	chr2	236706403	236706530	8	128	0.0625
Circ_LCLAT1_3-4	ENSG00000172954	LCLAT1	-0.831024	1.04	chr2	30682418	30682588	9	171	0.0526316	chr2	30748453	30748621	5	169	0.0295858
Circ_XRCC6BP1_3-5	ENSG00000166896	XRCC6BP1	-0.83399	0.64	chr12	58339411	58339456	4	46	0.0869565	chr12	58340778	58340859	4	82	0.0487805
Circ_RP11-191L9.4_3-6	ENSG00000224271	RP11-191L9.4	-0.836667	3.63	chr22	48030929	48031102	11	174	0.0632184	chr22	48081949	48082061	4	113	0.0353982
Circ_ZDHHC20_8-11	ENSG00000180776	ZDHHC20	-0.836859	1.32	chr13	21974512	21974632	13	121	0.107438	chr13	21965861	21965993	8	133	0.0601504
Circ_RANBP9_6-12	ENSG00000010017	RANBP9	-0.837895	21.22	chr6	13652891	13652913	2	23	0.0869565	chr6	13644777	13644961	9	185	0.0486486
Circ_UCHL3_3-6	ENSG00000118939	RP11-29G8.3	-0.841302	5.58	chr13	76124112	76124123	1	12	0.0833333	chr13	76134889	76135017	6	129	0.0465116
Circ_UCHL3_3-6	ENSG00000118939	UCHL3	-0.841302	5.58	chr13	76124112	76124123	1	12	0.0833333	chr13	76134889	76135017	6	129	0.0465116
Circ_PIK3C2B_3	ENSG00000133056	PIK3C2B	-0.844546	0.65	chr1	204458944	204459059	17	116	0.146552	chr1	204437998	204439014	83	1017	0.0816126
Circ_ELK4_2-5	ENSG00000158711	ELK4	-0.848697	4.28	chr1	205588085	205588201	20	117	0.17094	chr1	205577071	205585772	826	8702	0.0949207
Circ_ANKRD32_5-9	ENSG00000133302	ANKRD32	-0.850876	5.1	chr5	93966208	93966448	16	241	0.06639	chr5	93978978	93979140	6	163	0.0368098
Circ_KITLG_4-8	ENSG00000049130	KITLG	-0.85561	1.26	chr12	88926218	88926280	4	63	0.0634921	chr12	88912474	88912644	6	171	0.0350877
Circ_WDR37_6-9	ENSG00000047056	WDR37	-0.858644	5.13	chr10	1126352	1126416	13	65	0.2	chr10	1130343	1130478	15	136	0.110294
Circ_GRM4_2	ENSG00000124493	GRM4	-0.859822	2	chr6	34113777	34113857	3	81	0.037037	chr6	34100755	34101636	18	882	0.0204082
Circ_ZNF81_3-5	ENSG00000197779	ZNF81	-0.866733	3.17	chrX	47702049	47702167	6	119	0.0504202	chrX	47705504	47705720	6	217	0.0276498
Circ_C9orf3_3-5	ENSG00000148120	C9orf3	-0.870015	1.76	chr9	97521931	97522862	51	932	0.054721	chr9	97535284	97535450	5	167	0.0299401
Circ_GOLGA1_11-12	ENSG00000136935	GOLGA1	-0.870365	4.53	chr9	127683408	127683519	13	112	0.116071	chr9	127674180	127674305	8	126	0.0634921
Circ_ASH2L_6-9	ENSG00000129691	ASH2L	-0.889576	1.99	chr8	37968257	37968351	11	95	0.115789	chr8	37971710	37971805	6	96	0.0625
Circ_PPP4R1_3-9	ENSG00000154845	PPP4R1	-0.889977	4.2	chr18	9584513	9584578	10	66	0.151515	chr18	9583115	9583273	13	159	0.081761
Circ_RNF216_14-15	ENSG00000011275	RNF216	-0.895892	0.71	chr7	5751392	5751470	12	79	0.151899	chr7	5692044	5692141	8	98	0.0816327
Circ_NARS2_7-11	ENSG00000137513	NARS2	-0.900464	1.93	chr11	78239888	78239982	4	95	0.0421053	chr11	78204109	78204241	3	133	0.0225564
Circ_TBCD_18-23	ENSG00000141556	TBCD	-0.913585	3.67	chr17	80851423	80851508	8	86	0.0930233	chr17	80858527	80858607	4	81	0.0493827
Circ_EPHA3_4-5	ENSG00000044524	EPHA3	-0.916896	2.98	chr3	89259010	89259670	8	661	0.0121029	chr3	89390066	89390221	1	156	0.00641026
Circ_RCL1_9	ENSG00000120158	RCL1	-0.922321	3.25	chr9	4849447	4849550	13	104	0.125	chr9	4860125	4861064	62	940	0.0659574
Circ_PRRG1_2-4	ENSG00000130962	PRRG1	-0.922832	1.06	chrX	37208625	37208648	1	24	0.0416667	chrX	37245852	37245942	2	91	0.021978
Circ_ZC3H18_14-16	ENSG00000158545	ZC3H18	-0.923953	1.04	chr16	88691610	88691675	14	66	0.212121	chr16	88694030	88694190	18	161	0.111801
Circ_SPATS2L_6	ENSG00000196141	SPATS2L	-0.925999	1.06	chr2	201281102	201281151	5	50	0.1	chr2	201283973	201284219	13	247	0.0526316
Circ_GGA3_4-7	ENSG00000125447	GGA3	-0.928661	6.87	chr17	73242590	73242665	14	76	0.184211	chr17	73239528	73239651	12	124	0.0967742
Circ_UPF2_3-7	ENSG00000151461	UPF2	-0.928701	11.97	chr10	12070744	12071523	83	780	0.10641	chr10	12056023	12056183	9	161	0.0559006
Circ_SLMAP_13-15	ENSG00000163681	SLMAP	-0.929611	2.38	chr3	57857363	57857425	2	63	0.031746	chr3	57875768	57875827	1	60	0.0166667
Circ_ZMYM2_4	ENSG00000121741	ZMYM2	-0.929828	3.34	chr13	20544165	20544211	14	47	0.297872	chr13	20567203	20568059	134	857	0.156359
Circ_SOGA2_3-4	ENSG00000168502	SOGA2	-0.931138	5.46	chr18	8717902	8717960	1	59	0.0169492	chr18	8718422	8718646	2	225	0.00888889
Circ_BMP7_4-7	ENSG00000101144	BMP7	-0.936114	10.58	chr20	55748256	55748366	60	111	0.540541	chr20	55743804	55746164	667	2361	0.282507
Circ_FAM178A_5-6	ENSG00000119906	FAM178A	-0.949637	23.27	chr10	102678141	102678198	11	58	0.189655	chr10	102683732	102684729	98	998	0.0981964
Circ_SORT1_8-9	ENSG00000134243	SORT1	-0.953841	0.75	chr1	109888373	109888503	28	131	0.21374	chr1	109884636	109884780	16	145	0.110345
Circ_USP45_7-11	ENSG00000123552	USP45	-0.958421	0.49	chr6	99924019	99924106	6	88	0.0681818	chr6	99912956	99913012	2	57	0.0350877
Circ_ADAMTS19_17-21	ENSG00000145808	ADAMTS19	-0.963931	63.54	chr5	129001192	129001272	9	81	0.111111	chr5	129015457	129015614	9	158	0.056962
Circ_SBNO2_2-4	ENSG00000064932	SBNO2	-0.967432	0.39	chr19	1174171	1174282	2	112	0.0178571	chr19	1154183	1154401	2	219	0.00913242
Circ_FAM120A_2-5	ENSG00000048828	FAM120A	-0.971087	43.15	chr9	96214666	96214671	1	6	0.166667	chr9	96233423	96233669	21	247	0.0850202
Circ_PSD3_5-8	ENSG00000156011	PSD3	-0.977974	23.13	chr8	18725184	18725579	16	396	0.040404	chr8	18662214	18662408	4	195	0.0205128
Circ_WDHD1_9-16	ENSG00000198554	WDHD1	-0.979916	0.38	chr14	55468811	55468903	12	93	0.129032	chr14	55467604	55467710	7	107	0.0654206
Circ_KANSL1_3-6	ENSG00000120071	KANSL1	-0.999372	2.48	chr17	44248221	44249598	97	1378	0.0703919	chr17	44171926	44172067	5	142	0.0352113
Circ_PPP5C_3-4	ENSG00000011485	PPP5C	-1.00108	0.53	chr19	46857005	46857246	36	242	0.14876	chr19	46878861	46879008	11	148	0.0743243
Circ_SMARCA2_25-27	ENSG00000080503	SMARCA2	-1.00585	0.33	chr9	2110254	2110417	13	164	0.0792683	chr9	2115822	2116049	9	228	0.0394737
Circ_EPHB4_11-12	ENSG00000196411	EPHB4	-1.02203	17.33	chr7	100411274	100411338	22	65	0.338462	chr7	100410717	100410830	19	114	0.166667
Circ_CDH18_3	ENSG00000145526	CDH18	-1.02405	1.42	chr5	19981169	19981287	7	119	0.0588235	chr5	19838868	19839351	14	484	0.0289256
Circ_MLLT10_15-17	ENSG00000078403	MLLT10	-1.02438	2.82	chr10	21977420	21977467	6	48	0.125	chr10	22002701	22002879	11	179	0.0614525
Circ_POLQ_13-14	ENSG00000051341	POLQ	-1.025	0.52	chr3	121228408	121228550	24	143	0.167832	chr3	121217324	121217517	16	194	0.0824742
Circ_MFN2_9-11	ENSG00000116688	MFN2	-1.02647	1.04	chr1	12059045	12059152	10	108	0.0925926	chr1	12061458	12061611	7	154	0.0454545
Circ_POC1B_5-9	ENSG00000139323	POC1B	-1.02857	4.55	chr12	89885713	89885892	17	180	0.0944444	chr12	89865945	89866052	5	108	0.0462963
Circ_CEP89_13-14	ENSG00000121289	CEP89	-1.03201	0.91	chr19	33414345	33414448	11	104	0.105769	chr19	33409130	33409245	6	116	0.0517241
Circ_SLK_12-14	ENSG00000065613	SLK	-1.05223	1.14	chr10	105765670	105765793	10	124	0.0806452	chr10	105767935	105768114	7	180	0.0388889
Circ_SEZ6L2_4-5	ENSG00000174938	SEZ6L2	-1.05247	1.55	chr16	29908143	29908232	4	90	0.0444444	chr16	29907042	29907181	3	140	0.0214286
Circ_ABCA3_8	ENSG00000167972	ABCA3	-1.06237	0.34	chr16	2373524	2373689	12	166	0.0722892	chr16	2369582	2369841	9	260	0.0346154
Circ_SEMA4B_4-7	ENSG00000185033	SEMA4B	-1.06711	0.74	chr15	90760999	90761061	12	63	0.190476	chr15	90763025	90763123	9	99	0.0909091
Circ_MAP7_4-5	ENSG00000135525	MAP7	-1.07215	2.96	chr6	136732758	136732835	5	78	0.0641026	chr6	136710492	136710655	5	164	0.0304878
Circ_NUP214_15-17	ENSG00000126883	NUP214	-1.07472	0.26	chr9	134022877	134022971	23	95	0.242105	chr9	134025711	134025797	10	87	0.114943
Circ_OGDH_3-4	ENSG00000105953	OGDH	-1.08439	3.44	chr7	44663916	44664164	22	249	0.0883534	chr7	44684926	44685117	8	192	0.0416667
Circ_TUBGCP3_12-17	ENSG00000126216	TUBGCP3	-1.08878	10.32	chr13	113200013	113200179	16	167	0.0958084	chr13	113181688	113181798	5	111	0.045045
Circ_PLEKHA7_5-9	ENSG00000166689	PLEKHA7	-1.09311	0.67	chr11	16892646	16892729	8	84	0.0952381	chr11	16877350	16877461	5	112	0.0446429
Circ_PCCA_9-12	ENSG00000175198	PCCA	-1.09433	2.61	chr13	100888096	100888132	2	37	0.0540541	chr13	100909849	100909927	2	79	0.0253165
Circ_CDC42BPA_7-10	ENSG00000143776	CDC42BPA	-1.09646	1.53	chr1	227348244	227348337	3	94	0.0319149	chr1	227335060	227335260	3	201	0.0149254
Circ_CEP350_7-8	ENSG00000135837	CEP350	-1.11052	1.59	chr1	179965688	179966310	59	623	0.094703	chr1	179972309	179972422	5	114	0.0438596
Circ_METTL6_4-6	ENSG00000206562	METTL6	-1.11336	1.23	chr3	15455528	15455669	27	142	0.190141	chr3	15452524	15452944	37	421	0.087886
Circ_CCDC66_8-10	ENSG00000180376	CCDC66	-1.11366	5.54	chr3	56605209	56605330	10	122	0.0819672	chr3	56626998	56627129	5	132	0.0378788
Circ_HAGH_8-9	ENSG00000063854	HAGH	-1.11784	0.68	chr16	1859755	1859834	16	80	0.2	chr16	1858874	1859383	47	510	0.0921569
Circ_MIER2_8-10	ENSG00000105556	MIER2	-1.11864	0.41	chr19	325635	325704	8	70	0.114286	chr19	313492	313643	8	152	0.0526316
Circ_TASP1_5-8	ENSG00000089123	TASP1	-1.13227	1.31	chr20	13604093	13604161	5	69	0.0724638	chr20	13567897	13568017	4	121	0.0330579
Circ_GPATCH2_3-5	ENSG00000092978	GPATCH2	-1.13512	9	chr1	217793125	217793841	127	717	0.177127	chr1	217787483	217787544	5	62	0.0806452
Circ_SPAG9_3-5	ENSG00000008294	SPAG9	-1.13777	3.09	chr17	49156945	49157065	15	121	0.123967	chr17	49133773	49133843	4	71	0.056338
Circ_PHLPP2_7-15	ENSG00000040199	PHLPP2	-1.14594	1.05	chr16	71715654	71715808	21	155	0.135484	chr16	71713292	71713438	9	147	0.0612245
Circ_EPB41L5_17-25	ENSG00000115109	EPB41L5	-1.15165	13.86	chr2	120858275	120858390	11	116	0.0948276	chr2	120885264	120885427	7	164	0.0426829
Circ_ASAP1_8-13	ENSG00000153317	ASAP1	-1.15612	12.86	chr8	131199482	131199531	6	50	0.12	chr8	131192997	131193126	7	130	0.0538462
Circ_NUDCD3_2-3	ENSG00000015676	NUDCD3	-1.16099	1.02	chr7	44520891	44521061	23	171	0.134503	chr7	44467170	44467302	8	133	0.0601504
Circ_PTPRK_12-13	ENSG00000152894	PTPRK	-1.16366	3.69	chr6	128399958	128400063	13	106	0.122642	chr6	128388664	128388937	15	274	0.0547445
Circ_DDX58_11-12	ENSG00000107201	DDX58	-1.1745	0.69	chr9	32485173	32485277	6	105	0.0571429	chr9	32481338	32481495	4	158	0.0253165
Circ_LRCH1_16-18	ENSG00000136141	LRCH1	-1.1765	1.05	chr13	47286660	47286732	15	73	0.205479	chr13	47297356	47297465	10	110	0.0909091
Circ_ZC3H13_5-8	ENSG00000123200	ZC3H13	-1.18322	1	chr13	46616299	46616410	14	112	0.125	chr13	46594584	46594692	6	109	0.0550459
Circ_CORO1C_7-8	ENSG00000110880	CORO1C	-1.18587	9.26	chr12	109051080	109051199	13	120	0.108333	chr12	109048082	109048186	5	105	0.047619
Circ_COG2_4-9	ENSG00000135775	COG2	-1.18854	0.98	chr1	230796504	230796569	13	66	0.19697	chr1	230798887	230798967	7	81	0.0864198
Circ_PDS5B_20-21	ENSG00000083642	PDS5B	-1.20824	4.47	chr13	33284083	33284243	12	161	0.0745342	chr13	33306238	33306361	4	124	0.0322581
Circ_NUSAP1_5-10	ENSG00000137804	NUSAP1	-1.22312	4.37	chr15	41643186	41643327	26	142	0.183099	chr15	41648237	41648338	8	102	0.0784314
Circ_ZNF516_3	ENSG00000101493	ZNF516	-1.22625	2.07	chr18	74174984	74175097	8	114	0.0701754	chr18	74153201	74155167	59	1967	0.0299949
Circ_FARS2_3-4	ENSG00000145982	FARS2	-1.23826	1.66	chr6	5368783	5369415	28	633	0.0442338	chr6	5404775	5404934	3	160	0.01875
Circ_CLIP1_9	ENSG00000130779	CLIP1	-1.24936	3.85	chr12	122831922	122832026	14	105	0.133333	chr12	122825300	122826244	53	945	0.0560847
Circ_RP11-318M2.2_4	ENSG00000247081	RP11-318M2.2	-1.26451	0.86	chr8	104279470	104279748	12	279	0.0430108	chr8	104258522	104258912	7	391	0.0179028
Circ_PCSK6_12-13	ENSG00000140479	PCSK6	-1.26456	1.7	chr15	101922297	101922414	6	118	0.0508475	chr15	101910540	101910728	4	189	0.021164
Circ_PTTG1IP_3-5	ENSG00000183255	PTTG1IP	-1.28127	4.03	chr21	46285310	46285362	13	53	0.245283	chr21	46281078	46281186	11	109	0.100917
Circ_FMN1_9-13	ENSG00000248905	FMN1	-1.2836	4.31	chr15	33200691	33200779	10	89	0.11236	chr15	33194112	33194241	6	130	0.0461538
Circ_DEPDC1B_3-7	ENSG00000035499	DEPDC1B	-1.3052	1.42	chr5	59982789	59983054	29	266	0.109023	chr5	59943225	59943360	6	136	0.0441176
Circ_ERGIC1_8-9	ENSG00000113719	ERGIC1	-1.31244	2.92	chr5	172353512	172353572	3	61	0.0491803	chr5	172359439	172359539	2	101	0.019802
Circ_C16orf62_7-18	ENSG00000103544	C16orf62	-1.31578	2.12	chr16	19621644	19621737	3	94	0.0319149	chr16	19627436	19627513	1	78	0.0128205
Circ_PHC3_5-7	ENSG00000173889	PHC3	-1.31699	38.4	chr3	169889161	169889238	22	78	0.282051	chr3	169866874	169867032	18	159	0.113208
Circ_ERCC6_6-7	ENSG00000225830	ERCC6	-1.31813	2.3	chr10	50732079	50732823	72	745	0.0966443	chr10	50713930	50714058	5	129	0.0387597
Circ_ZNF398_3	ENSG00000197024	ZNF398	-1.33605	1.63	chr7	148825915	148826036	7	122	0.057377	chr7	148851037	148851432	9	396	0.0227273
Circ_KMT2C_4-6	ENSG00000055609	KMT2C	-1.33947	44.42	chr7	152027686	152027824	14	139	0.100719	chr7	152012223	152012423	8	201	0.039801
Circ_PIP5K1C_4-5	ENSG00000186111	PIP5K1C	-1.34226	11.16	chr19	3664820	3664912	9	93	0.0967742	chr19	3661869	3661999	5	131	0.0381679
Circ_KIAA0556_11-13	ENSG00000047578	KIAA0556	-1.34915	0.33	chr16	27710855	27710920	11	66	0.166667	chr16	27712910	27713016	7	107	0.0654206
Circ_PRUNE_4-5	ENSG00000143363	PRUNE	-1.36081	2.37	chr1	150990943	150991145	31	203	0.152709	chr1	150997087	150997271	11	185	0.0594595
Circ_CIZ1_4-5	ENSG00000148337	CIZ1	-1.36257	1.05	chr9	130952608	130952635	7	28	0.25	chr9	130950142	130950213	7	72	0.0972222
Circ_R3HDM2_9-11	ENSG00000179912	R3HDM2	-1.37016	0.97	chr12	57691111	57691170	11	60	0.183333	chr12	57690194	57690334	10	141	0.070922
Circ_NBEAL1_46-48	ENSG00000144426	NBEAL1	-1.37113	0.71	chr2	204055015	204055112	13	98	0.132653	chr2	204058518	204058634	6	117	0.0512821
Circ_XPR1_8-9	ENSG00000143324	XPR1	-1.37188	0.42	chr1	180780543	180780624	10	82	0.121951	chr1	180793889	180794079	9	191	0.0471204
Circ_REPS1_5-7	ENSG00000135597	REPS1	-1.37707	6.97	chr6	139266356	139266509	16	154	0.103896	chr6	139265635	139265759	5	125	0.04
Circ_CIRBP_4-6	ENSG00000099622	CIRBP	-1.37747	0.7	chr19	1271139	1271245	18	107	0.168224	chr19	1271328	1271466	9	139	0.0647482
Circ_DPH7_1-3	ENSG00000148399	DPH7	-1.39023	0.62	chr9	140459345	140459410	12	66	0.181818	chr9	140458886	140459058	12	173	0.0693642
Circ_HECW2_11-17	ENSG00000138411	HECW2	-1.39041	2.13	chr2	197181998	197182093	5	96	0.0520833	chr2	197172659	197172809	3	151	0.0198675
Circ_ELMOD3_5-8	ENSG00000115459	ELMOD3	-1.39428	0.99	chr2	85590220	85590289	8	70	0.114286	chr2	85595809	85595877	3	69	0.0434783
Circ_NOL10_7-13	ENSG00000115761	NOL10	-1.40579	0.96	chr2	10811680	10811816	11	137	0.080292	chr2	10808784	10808849	2	66	0.030303
Circ_PTPN13_24-27	ENSG00000163629	PTPN13	-1.40881	3.05	chr4	87683880	87684343	28	464	0.0603448	chr4	87685746	87685877	3	132	0.0227273
Circ_PTOV1-AS1_3	ENSG00000268006	PTOV1-AS1	-1.41088	2.72	chr19	50349980	50350010	3	31	0.0967742	chr19	50347573	50348149	21	577	0.0363951
Circ_SLC38A10_7-10	ENSG00000157637	SLC38A10	-1.42116	1.57	chr17	79254409	79254533	13	125	0.104	chr17	79250831	79250933	4	103	0.038835
Circ_ANO10_8-11	ENSG00000160746	ANO10	-1.42146	3.01	chr3	43616301	43616356	4	56	0.0714286	chr3	43607145	43607219	2	75	0.0266667
Circ_SCMH1_9-10	ENSG00000010803	SCMH1	-1.43595	3.96	chr1	41578955	41579198	17	244	0.0696721	chr1	41540891	41541123	6	233	0.0257511
Circ_EIF2AK1_3-6	ENSG00000086232	EIF2AK1	-1.4637	0.54	chr7	6094177	6094335	36	159	0.226415	chr7	6089543	6089676	11	134	0.0820896
Circ_TTC28_4-5	ENSG00000100154	TTC28	-1.46827	0.98	chr22	28702484	28702631	3	148	0.0202703	chr22	28693568	28693840	2	273	0.00732601
Circ_MIER1_6-9	ENSG00000198160	MIER1	-1.47195	5.54	chr1	67411833	67411978	20	146	0.136986	chr1	67423742	67423903	8	162	0.0493827
Circ_ZNF462_8-10	ENSG00000148143	ZNF462	-1.48113	0.46	chr9	109701197	109701388	8	192	0.0416667	chr9	109734286	109734553	4	268	0.0149254
Circ_DCAF6_13-16	ENSG00000143164	DCAF6	-1.49033	0.49	chr1	167992226	167992285	10	60	0.166667	chr1	168007609	168007726	7	118	0.059322
Circ_FAM53B_4	ENSG00000189319	FAM53B	-1.49104	8.98	chr10	126384727	126384781	9	55	0.163636	chr10	126370176	126370948	45	773	0.0582147
Circ_FAM53B_4	ENSG00000189319	RP11-12J10.3	-1.49104	8.98	chr10	126384727	126384781	9	55	0.163636	chr10	126370176	126370948	45	773	0.0582147
Circ_HPS5_15-16	ENSG00000110756	HPS5	-1.51602	8.62	chr11	18316567	18316716	22	150	0.146667	chr11	18314446	18314523	4	78	0.0512821
Circ_ACAD11_6-13	ENSG00000240303	ACAD11	-1.51815	1	chr3	132358336	132358500	17	165	0.10303	chr3	132350185	132350323	5	139	0.0359712
Circ_ACAD11_6-13	ENSG00000240303	NPHP3	-1.51815	1	chr3	132358336	132358500	17	165	0.10303	chr3	132350185	132350323	5	139	0.0359712
Circ_CCNY_6-9	ENSG00000108100	CCNY	-1.52893	2.25	chr10	35790429	35790463	1	35	0.0285714	chr10	35805451	35805551	1	101	0.00990099
Circ_BTAF1_24-26	ENSG00000095564	BTAF1	-1.53982	1.07	chr10	93754292	93754401	19	110	0.172727	chr10	93756126	93756327	12	202	0.0594059
Circ_TNNT1_6-8	ENSG00000105048	TNNT1	-1.54057	0.34	chr19	55656912	55656933	1	22	0.0454545	chr19	55653225	55653288	1	64	0.015625
Circ_CHAF1B_8-11	ENSG00000159259	CHAF1B	-1.56024	2.43	chr21	37771819	37771903	8	85	0.0941176	chr21	37775056	37775149	3	94	0.0319149
Circ_ERBB4_17-19	ENSG00000178568	ERBB4	-1.56343	21.8	chr2	212522479	212522553	5	75	0.0666667	chr2	212495187	212495319	3	133	0.0225564
Circ_AP4E1_11-14	ENSG00000081014	AP4E1	-1.57032	6.68	chr15	51233863	51233972	21	110	0.190909	chr15	51240217	51240356	9	140	0.0642857
Circ_BRWD3_18-22	ENSG00000165288	BRWD3	-1.57214	0.63	chrX	79978061	79978286	4	226	0.0176991	chrX	79974988	79975155	1	168	0.00595238
Circ_CDKN2B-AS1_4-14	ENSG00000240498	CDKN2B-AS1	-1.57262	0.96	chr9	22032673	22032985	7	313	0.0223642	chr9	22046316	22046448	1	133	0.0075188
Circ_CBFA2T2_5-6	ENSG00000078699	CBFA2T2	-1.57299	2.46	chr20	32198900	32199141	16	242	0.0661157	chr20	32207323	32207412	2	90	0.0222222
Circ_COL24A1_48-53	ENSG00000171502	COL24A1	-1.58496	1.17	chr1	86282471	86282578	3	108	0.0277778	chr1	86252037	86252144	1	108	0.00925926
Circ_URI1_3-4	ENSG00000105176	URI1	-1.58954	7.1	chr19	30462100	30462134	4	35	0.114286	chr19	30476130	30476208	3	79	0.0379747
Circ_CCDC132_12-15	ENSG00000004766	CCDC132	-1.5938	2.04	chr7	92905477	92905617	16	141	0.113475	chr7	92921015	92921147	5	133	0.037594
Circ_LRBA_31-34	ENSG00000198589	LRBA	-1.60011	10.05	chr4	151749332	151749773	30	442	0.0678733	chr4	151738276	151738409	3	134	0.0223881
Circ_ZNF514_3-5	ENSG00000144026	ZNF514	-1.60177	4.11	chr2	95818419	95818514	8	96	0.0833333	chr2	95813682	95816012	64	2331	0.027456
Circ_ZNF525_4	ENSG00000203326	ZNF525	-1.60284	0.95	chr19	53879023	53879149	9	127	0.0708661	chr19	53883975	53889846	137	5872	0.0233311
Circ_NFIB_3-6	ENSG00000147862	NFIB	-1.6065	3.52	chr9	14306988	14307519	30	532	0.056391	chr9	14179726	14179779	1	54	0.0185185
Circ_EXO5_3	ENSG00000164002	EXO5	-1.62682	0.55	chr1	40975405	40975462	5	58	0.0862069	chr1	40980187	40982228	57	2042	0.0279138
Circ_RBM33_3-5	ENSG00000184863	RBM33	-1.63286	48.49	chr7	155457869	155457947	10	79	0.126582	chr7	155465561	155465609	2	49	0.0408163
Circ_GCAT_3-4	ENSG00000100116	GCAT	-1.639	1.58	chr22	38206034	38206164	4	131	0.0305344	chr22	38208894	38208995	1	102	0.00980392
Circ_USP54_3-5	ENSG00000166348	USP54	-1.66175	0.77	chr10	75366127	75366226	7	100	0.07	chr10	75335894	75336119	5	226	0.0221239
Circ_ZNF782_5-6	ENSG00000196597	ZNF782	-1.6839	1.18	chr9	99589362	99589463	11	102	0.107843	chr9	99578754	99582060	111	3307	0.0335652
Circ_SLX4IP_3-4	ENSG00000149346	SLX4IP	-1.6845	3.54	chr20	10438824	10438879	2	56	0.0357143	chr20	10536879	10536968	1	90	0.0111111
Circ_KAT6A_3-8	ENSG00000083168	KAT6A	-1.69623	0.44	chr8	41905896	41906820	55	925	0.0594595	chr8	41844973	41845081	2	109	0.0183486
Circ_ALMS1_7-9	ENSG00000116127	ALMS1	-1.70373	2.7	chr2	73653581	73653681	7	101	0.0693069	chr2	73659326	73659419	2	94	0.0212766
Circ_SCFD1_11-14	ENSG00000092108	SCFD1	-1.73335	3.73	chr14	31122695	31122794	19	100	0.19	chr14	31139462	31139601	8	140	0.0571429
Circ_OPHN1_22-25	ENSG00000079482	OPHN1	-1.73398	0.74	chrX	67268258	67268299	2	42	0.047619	chrX	67262186	67267005	69	4820	0.0143154
Circ_EXOC2_8-11	ENSG00000112685	EXOC2	-1.74306	1.53	chr6	610098	610178	13	81	0.160494	chr6	599080	599225	7	146	0.0479452
Circ_RPS6KC1_3-5	ENSG00000136643	RPS6KC1	-1.74894	0.97	chr1	213244348	213244383	1	36	0.0277778	chr1	213251038	213251158	1	121	0.00826446
Circ_AF127936.7_2-3	ENSG00000235609	AF127936.7	-1.79874	1.98	chr21	16254208	16254231	1	24	0.0416667	chr21	16229863	16230029	2	167	0.011976
Circ_GFM1_14-18	ENSG00000168827	GFM1	-1.80376	0.46	chr3	158384093	158384175	16	83	0.192771	chr3	158399784	158399946	9	163	0.0552147
Circ_PARD3_21-22	ENSG00000148498	PARD3	-1.8109	15.27	chr10	34606035	34606266	22	232	0.0948276	chr10	34573063	34573173	3	111	0.027027
Circ_DCAF17_4-7	ENSG00000115827	DCAF17	-1.81263	0.73	chr2	172300033	172300123	14	91	0.153846	chr2	172305191	172305327	6	137	0.0437956
Circ_LDLRAD3_5	ENSG00000179241	LDLRAD3	-1.84324	2.46	chr11	36119877	36120011	7	135	0.0518519	chr11	36248635	36248980	5	346	0.0144509
Circ_OLA1_5-7	ENSG00000138430	OLA1	-1.85175	2.46	chr2	175087761	175087888	21	128	0.164062	chr2	175006553	175006728	8	176	0.0454545
Circ_PSMD14_4-10	ENSG00000115233	PSMD14	-1.88452	2.99	chr2	162175333	162175384	8	52	0.153846	chr2	162223989	162224060	3	72	0.0416667
Circ_TDRD3_2-4	ENSG00000083544	TDRD3	-1.88583	1.8	chr13	60971122	60971144	1	23	0.0434783	chr13	61013822	61013906	1	85	0.0117647
Circ_FAM185A_3-4	ENSG00000222011	FAM185A	-1.92772	0.81	chr7	102392139	102392248	9	110	0.0818182	chr7	102398301	102398393	2	93	0.0215054
Circ_GRB14_4-6	ENSG00000115290	GRB14	-1.95804	1.1	chr2	165404170	165404326	5	157	0.0318471	chr2	165383524	165383645	1	122	0.00819672
Circ_AB015752.3_3-4	ENSG00000254180	AB015752.3	-1.97641	0.54	chr8	91631177	91631250	13	74	0.175676	chr8	91574457	91574568	5	112	0.0446429
Circ_RILPL1_3-4	ENSG00000188026	RILPL1	-1.97834	3.91	chr12	124008042	124008192	10	151	0.0662252	chr12	123983965	123984083	2	119	0.0168067
Circ_TMEM116_5-9	ENSG00000198270	TMEM116	-1.99178	4.69	chr12	112429562	112429693	5	132	0.0378788	chr12	112381069	112381173	1	105	0.00952381
Circ_DNAJC3_5-9	ENSG00000102580	DNAJC3	-2.02857	6.79	chr13	96377432	96377506	6	75	0.08	chr13	96409898	96410050	3	153	0.0196078
Circ_MYO5B_15-17	ENSG00000167306	MYO5B	-2.035	1.03	chr18	47479630	47479713	9	84	0.107143	chr18	47463615	47463767	4	153	0.0261438
Circ_TLE1_9-14	ENSG00000196781	TLE1	-2.04594	0.61	chr9	84248263	84248279	6	17	0.352941	chr9	84235356	84235472	10	117	0.0854701
Circ_FAM49B_3-4	ENSG00000153310	FAM49B	-2.11757	0.84	chr8	130983189	130983241	5	53	0.0943396	chr8	130924716	130924761	1	46	0.0217391
Circ_NKIRAS1_4	ENSG00000197885	NKIRAS1	-2.12445	0.24	chr3	23952302	23952412	8	111	0.0720721	chr3	23942299	23942540	4	242	0.0165289
Circ_PCNXL2_13-17	ENSG00000135749	PCNXL2	-2.38187	2.16	chr1	233353645	233353677	2	33	0.0606061	chr1	233344264	233344435	2	172	0.0116279
Circ_KIF20B_24-29	ENSG00000138182	KIF20B	-2.46158	7.47	chr10	91505656	91505716	8	61	0.131148	chr10	91511103	91511228	3	126	0.0238095
Circ_ARHGEF12_32-36	ENSG00000196914	ARHGEF12	-2.54749	5.55	chr11	120343759	120343836	6	78	0.0769231	chr11	120345269	120345344	1	76	0.0131579
Circ_DOCK5_49-50	ENSG00000147459	DOCK5	-2.62752	2.15	chr8	25261074	25261240	6	167	0.0359281	chr8	25265499	25265670	1	172	0.00581395
Circ_ST3GAL3_10-11	ENSG00000126091	ST3GAL3	-2.65278	0.5	chr1	44365213	44365399	8	187	0.0427807	chr1	44386076	44386222	1	147	0.00680272
Circ_ZNF91_4	ENSG00000167232	ZNF91	-3.25887	21.41	chr19	23556544	23556639	19	96	0.197917	chr19	23540498	23545527	104	5030	0.0206759
Circ_CTNNBIP1_3-5	ENSG00000178585	CTNNBIP1	-3.32193	1.64	chr1	9943763	9943796	4	34	0.117647	chr1	9937963	9938047	1	85	0.0117647
Circ_ORC3_3-8	ENSG00000135336	ORC3	-3.41831	1.32	chr6	88304071	88304125	6	55	0.109091	chr6	88311502	88311599	1	98	0.0102041
Circ_WDR74_2-4	ENSG00000133316	WDR74	-3.83089	2.81	chr11	62609041	62609281	19	241	0.0788382	chr11	62606979	62607339	2	361	0.00554017
Circ_SCLT1_6-9	ENSG00000151466	SCLT1	-4.08746	24.88	chr4	129960196	129960251	7	56	0.125	chr4	129924896	129925031	1	136	0.00735294
Circ_ATXN7_3-4	ENSG00000163635	ATXN7	-7.01089	229.25	chr3	63884075	63884173	38	99	0.383838	chr3	63898264	63898599	1	336	0.00297619
