# Supplementary material for: Luminal breast cancer-specific circular RNAs uncovered by a novel tool for data analysis
Source: Oncotarget. 2018 Feb 19;9(18):14580–96. doi: 10.18632/oncotarget.24522 (PMC5865691; doi:10.18632/oncotarget.24522)
Supplement: Supplementary file 5 [file oncotarget-09-14580-s005.xlsx]

## Sheet: Sheet1
	HashCirc read counts						DE analysis
ID	MCF-7	T-47D	ZR-75-1	BT-474	MDA-MB-231	MCF-10A	log2FC (ER+ vs ER-)	lfcSE	stat	pvalue	padj
Circ_SLC39A6_2-6	745	34	431	47	14	46	2.52	0.66	3.81	0.000137	0.275
Circ_ESR1_2-4	23	32	1	1	0	0	2.67	0.79	3.39	0.000705	0.672
Circ_PHLDB2_3-5	3	1	0	2	21	31	-2.52	0.77	-3.29	0.001	0.672
Circ_SPATS2L_6	25	8	4	18	96	48	-1.97	0.66	-2.99	0.00276	0.994
Circ_DCBLD2_2-3	14	8	3	8	55	53	-1.97	0.68	-2.91	0.00359	0.994
Circ_TRPS1_2-4	6	42	28	6	1	2	2.08	0.72	2.88	0.00397	0.994
Circ_LDLR_12-13	26	6	9	46	68	24	-1.67	0.62	-2.71	0.00677	0.994
Circ_chr20_49354394_49373352	46	14	25	6	6	0	1.9	0.7	2.7	0.007	0.994
Circ_LARGE_5-7	9	10	15	1	1	1	2.03	0.76	2.65	0.00794	0.994
Circ_AMOTL1_2-3	7	0	0	14	11	22	-1.99	0.76	-2.62	0.00889	0.994
Circ_ESR1_I	22	13	5	3	0	0	2.02	0.78	2.6	0.00941	0.994
Circ_ESR1_1-4	15	12	5	2	0	0	2.03	0.79	2.58	0.00976	0.994
Circ_PICALM_10-12	20	19	10	19	40	82	-1.51	0.62	-2.44	0.0147	0.994
Circ_RTN4_4-5	64	33	21	32	166	115	-1.47	0.6	-2.43	0.0151	0.994
Circ_SPATS2L_2-6	6	3	1	1	40	14	-1.83	0.76	-2.41	0.0159	0.994
Circ_SLC39A6_2-5	56	0	35	6	0	3	1.86	0.78	2.39	0.0168	0.994
Circ_TRIO_5-8	5	1	1	3	13	21	-1.8	0.76	-2.37	0.0178	0.994
Circ_PPP2R5A_2-3	11	15	28	4	4	2	1.67	0.7	2.37	0.0179	0.994
Circ_ESR1_3-4	16	18	13	6	0	0	1.81	0.76	2.36	0.0181	0.994
Circ_MALRD1_6-10	16	0	8	0	0	0	1.82	0.79	2.32	0.0206	0.994
Circ_SYTL5_2	23	0	7	1	0	0	1.82	0.8	2.28	0.0224	0.994
Circ_chr15_43888606_43988322	46	238	253	76	0	31	1.62	0.72	2.24	0.0254	0.994
Circ_chr6_151894309_152023140	12	5	12	3	0	0	1.73	0.79	2.19	0.0282	0.994
Circ_chr6_3155859_3226045	29	21	43	73	30	135	-1.3	0.6	-2.18	0.0295	0.994
Circ_FAM210A_3-5	1	2	0	5	16	2	-1.71	0.79	-2.16	0.0305	0.994
Circ_TRIO_9-11	12	1	7	14	23	25	-1.45	0.69	-2.11	0.0345	0.994
Circ_KCTD3_9-10	49	242	122	51	32	53	1.2	0.58	2.05	0.0401	0.994
Circ_BACH1_2-4	8	5	0	6	27	14	-1.52	0.74	-2.05	0.0401	0.994
Circ_CTC-454I21.3_I	0	1	0	3	3	8	-1.64	0.8	-2.05	0.0402	0.994
Circ_SPATS2L_4-6	14	5	4	2	54	20	-1.48	0.73	-2.03	0.0419	0.994
Circ_PGR_2-4	5	8	4	1	0	0	1.62	0.8	2.03	0.0427	0.994
Circ_TBC1D1_12-15	10	11	8	3	39	44	-1.41	0.69	-2.02	0.043	0.994
Circ_TRPS1_3-5	1	6	6	0	0	0	1.54	0.78	1.99	0.0468	0.994
Circ_SHOC2_2-3	7	27	149	15	16	16	1.39	0.7	1.99	0.0469	0.994
Circ_SOGA2_3-4	0	0	1	1	7	6	-1.58	0.8	-1.98	0.0478	0.994
Circ_PICALM_14-19	9	9	2	6	11	43	-1.4	0.72	-1.96	0.0498	0.994
Circ_chr6_32632575_32726908	28	16	5	7	2	0	1.47	0.75	1.95	0.0511	0.994
Circ_LDLR_8-9	24	7	6	10	67	19	-1.32	0.68	-1.94	0.052	0.994
Circ_FGFR2_3-6	4	36	4	0	0	5	1.52	0.79	1.93	0.0541	0.994
Circ_chr2_62449347_62452549	4	3	3	11	9	12	-1.37	0.72	-1.91	0.0556	0.994
Circ_PTPRA_2-5	7	11	11	24	17	27	-1.16	0.62	-1.86	0.0629	0.994
Circ_RNF13_2-7	18	32	24	8	11	4	1.19	0.64	1.84	0.0655	0.994
Circ_chr17_44502893_44718084	35	64	95	39	20	16	1.07	0.58	1.83	0.0668	0.994
Circ_ASPH_2-3	11	19	47	54	47	77	-1.11	0.61	-1.83	0.068	0.994
Circ_ARFGEF1_8-14	9	5	14	1	1	3	1.4	0.77	1.82	0.0683	0.994
Circ_chr17_28937907_29349060	52	85	33	63	168	88	-1.02	0.56	-1.82	0.0687	0.994
Circ_NUCKS1_2-4	77	73	133	57	26	35	0.98	0.54	1.81	0.0706	0.994
Circ_FCHO2_22-24	12	6	5	0	2	1	1.42	0.79	1.8	0.0717	0.994
Circ_MOCOS_2-5	2	1	5	4	25	3	-1.37	0.77	-1.77	0.0763	0.994
Circ_SP100_9-17	12	2	2	9	13	20	-1.26	0.72	-1.76	0.0784	0.994
Circ_STK4_6-9	11	4	7	26	15	12	-1.16	0.66	-1.76	0.0785	0.994
Circ_chr17_44499843_44714908	23	50	52	20	15	13	1.03	0.59	1.74	0.0813	0.994
Circ_chr12_120628101_120785317	21	3	2	3	0	0	1.39	0.8	1.74	0.0821	0.994
Circ_BRIP1_12-14	42	5	13	7	3	5	1.24	0.71	1.74	0.0822	0.994
Circ_CAST_2-6	22	14	32	12	47	92	-1.13	0.65	-1.74	0.0825	0.994
Circ_MGEA5_4-12	8	6	1	1	0	0	1.37	0.79	1.73	0.083	0.994
Circ_HIBADH_I	13	39	26	17	5	4	1.15	0.67	1.72	0.0857	0.994
Circ_GRTP1_3-5	15	7	3	3	0	1	1.34	0.79	1.7	0.0889	0.994
Circ_OGDH_7-8	27	26	8	62	36	22	-1	0.59	-1.7	0.0892	0.994
Circ_GRHL2_5-8	28	43	9	18	0	0	1.3	0.77	1.69	0.0911	0.994
Circ_KITLG_4-8	5	8	32	8	3	1	1.26	0.75	1.69	0.0917	0.994
Circ_HP1BP3_2-13	26	25	34	43	56	52	-0.91	0.54	-1.68	0.0923	0.994
Circ_SYDE2_2-4	8	1	12	1	2	0	1.33	0.8	1.67	0.0939	0.994
Circ_ALMS1_8-9	0	0	0	3	4	1	-1.25	0.75	-1.67	0.0944	0.994
Circ_LARGE_I	3	8	20	6	0	0	1.32	0.79	1.67	0.0944	0.994
Circ_CELSR1_18-20	11	8	8	3	1	2	1.27	0.76	1.67	0.0949	0.994
Circ_chr15_43874051_43973421	10	29	25	9	9	3	1.12	0.67	1.66	0.0965	0.994
Circ_MLLT4_I	1	0	0	4	3	3	-1.31	0.79	-1.66	0.0971	0.994
Circ_GUSBP1_4-6	58	31	83	22	18	29	0.94	0.58	1.64	0.102	0.994
Circ_DGKE_6-8	4	4	11	1	0	2	1.3	0.79	1.63	0.102	0.994
Circ_PARP8_3-7	3	1	1	3	7	8	-1.28	0.78	-1.63	0.103	0.994
Circ_chr5_59934577_60053472	17	1	2	2	0	0	1.29	0.8	1.63	0.104	0.994
Circ_HIPK2_2	3	2	2	12	7	4	-1.23	0.76	-1.63	0.104	0.994
Circ_TMEM120B_12	7	9	1	3	45	3	-1.24	0.76	-1.62	0.105	0.994
Circ_PDS5B_2-3	3	5	4	1	0	0	1.28	0.79	1.62	0.105	0.994
Circ_TMTC1_3-5	5	0	10	0	0	1	1.27	0.78	1.61	0.107	0.994
Circ_VPS13B_27-29	5	3	4	1	0	0	1.26	0.79	1.6	0.109	0.994
Circ_PPARG_2-4	0	0	0	0	12	0	-1.16	0.73	-1.6	0.111	0.994
Circ_TRIM37_10-14	138	6	14	25	3	13	1.15	0.72	1.59	0.112	0.994
Circ_chr19_58966550_58981211	16	6	10	3	4	1	1.18	0.75	1.58	0.113	0.994
Circ_KLHL24_2-3	18	6	5	23	11	25	-1.04	0.66	-1.58	0.114	0.994
Circ_NPEPPS_20-21	51	86	98	26	24	49	0.89	0.56	1.57	0.116	0.994
Circ_ZMYND8_9-12	15	7	2	53	12	2	-1.15	0.73	-1.57	0.116	0.994
Circ_GLCCI1_3-5	14	7	1	0	2	1	1.25	0.8	1.57	0.117	0.994
Circ_DGKE_3-5	4	4	4	0	0	1	1.24	0.79	1.56	0.118	0.994
Circ_ACBD6_5-6	21	37	42	13	11	16	0.94	0.6	1.56	0.119	0.994
Circ_chr6_26368218_26440876	0	0	1	0	6	5	-1.22	0.78	-1.56	0.119	0.994
Circ_RSL1D1_4-5	47	73	72	37	34	15	0.86	0.55	1.56	0.12	0.994
Circ_GRHL2_2-4	54	34	12	25	0	0	1.19	0.77	1.55	0.121	0.994
Circ_ECT2_6-15	6	72	12	8	16	2	1.12	0.73	1.54	0.124	0.994
Circ_MED13L_2	6	5	0	0	0	0	1.12	0.73	1.53	0.125	0.994
Circ_MSANTD3_2	0	2	0	3	12	0	-1.21	0.79	-1.53	0.126	0.994
Circ_USP10_3-4	8	29	12	3	7	5	1.08	0.71	1.53	0.127	0.994
Circ_FAM168B_2-3	0	0	0	4	1	2	-1.11	0.73	-1.53	0.127	0.994
Circ_UBE3C_15-19	66	30	35	50	56	101	-0.83	0.55	-1.53	0.127	0.994
Circ_ARHGAP10_14-18	4	2	3	16	2	9	-1.15	0.76	-1.52	0.127	0.994
Circ_INTS2_3-5	27	7	11	2	8	2	1.11	0.73	1.52	0.128	0.994
Circ_IGF1R_2	51	15	6	13	5	4	1.06	0.7	1.52	0.128	0.994
Circ_BRWD1_30-33	16	9	3	1	2	3	1.17	0.77	1.52	0.128	0.994
Circ_DNAJC1_4-8	47	28	105	22	20	32	0.92	0.6	1.52	0.128	0.994
Circ_IARS_13-20	15	17	10	16	54	12	-0.98	0.65	-1.51	0.131	0.994
Circ_CRIM1_2-4	18	63	10	3	111	90	-1.08	0.72	-1.5	0.134	0.994
Circ_SPG11_5-7	7	18	25	2	1	11	1.11	0.74	1.49	0.135	0.994
Circ_TRIO_8-11	21	8	8	21	30	16	-0.93	0.63	-1.48	0.138	0.994
Circ_YY1AP1_3-7	8	27	7	2	4	6	1.07	0.73	1.47	0.141	0.994
Circ_SYTL2_6	45	0	5	2	0	6	1.17	0.79	1.47	0.141	0.994
Circ_MED13L_2-4	4	6	0	0	0	0	1.06	0.72	1.47	0.141	0.994
Circ_MDM2_4-7	29	25	37	7	3	22	0.97	0.67	1.46	0.143	0.994
Circ_LARGE_2-3	6	3	8	3	0	0	1.17	0.8	1.46	0.144	0.994
Circ_chr15_34697118_34839183	20	24	40	41	34	72	-0.85	0.58	-1.46	0.144	0.994
Circ_PPP1R13B_6-7	23	7	14	10	2	2	1.05	0.72	1.46	0.145	0.994
Circ_CRIM1_3-4	15	50	5	3	83	68	-1.05	0.72	-1.46	0.146	0.994
Circ_CEP350_2-6	3	9	4	1	1	1	1.15	0.8	1.45	0.147	0.994
Circ_SF3B3_5-10	106	97	119	86	47	27	0.76	0.52	1.45	0.147	0.994
Circ_ZNF638_3-8	15	12	16	7	6	2	1	0.69	1.44	0.15	0.994
Circ_SUMF1_4-7	19	60	20	16	11	13	0.9	0.62	1.44	0.151	0.994
Circ_MED13_4-8	36	8	9	8	5	4	1	0.7	1.43	0.152	0.994
Circ_ZMYND8_11	9	2	6	31	8	4	-1.04	0.73	-1.43	0.152	0.994
Circ_MAGI1_8-12	0	0	0	0	5	2	-1.02	0.71	-1.43	0.152	0.994
Circ_chr11_68286969_68411492	6	18	36	13	7	2	1.02	0.71	1.43	0.153	0.994
Circ_BBS9_15-17	3	3	4	1	0	0	1.11	0.78	1.43	0.154	0.994
Circ_SBNO2_2-4	5	3	2	4	10	10	-1.06	0.75	-1.42	0.155	0.994
Circ_MDM2_5-8	37	27	60	13	10	28	0.87	0.62	1.42	0.156	0.994
Circ_MAN1A2_2-3	1	1	5	0	0	0	1.01	0.72	1.41	0.158	0.994
Circ_ESR1_4	1	1	5	0	0	0	1.01	0.72	1.41	0.158	0.994
Circ_NUP210_17-20	22	20	5	6	7	2	1	0.71	1.41	0.158	0.994
Circ_chr1_155182485_155202984	50	94	107	52	31	40	0.76	0.54	1.41	0.159	0.994
Circ_PCNT_7-8	5	5	3	1	0	1	1.12	0.8	1.4	0.161	0.994
Circ_RAD23B_2-4	0	0	0	3	0	4	-0.98	0.7	-1.4	0.162	0.994
Circ_MPPED2_2-3	1	1	1	19	0	0	-1.1	0.79	-1.39	0.165	0.994
Circ_DOCK7_15-18	1	3	1	6	3	7	-1.09	0.79	-1.39	0.165	0.994
Circ_ARF3_2-4	260	255	129	138	78	111	0.66	0.48	1.38	0.166	0.994
Circ_TIMP2_2-3	16	31	16	0	90	52	-1.02	0.74	-1.38	0.168	0.994
Circ_PICALM_9-12	41	66	23	11	88	125	-0.89	0.65	-1.36	0.173	0.994
Circ_chr1_153895209_154000073	7	0	2	0	0	0	0.95	0.7	1.36	0.175	0.994
Circ_SPICE1_4-7	5	6	2	2	0	0	1.07	0.79	1.35	0.177	0.994
Circ_C3orf58_2-3	8	6	1	0	2	0	1.07	0.79	1.35	0.178	0.994
Circ_FAM114A2_2-4	4	16	11	6	3	1	1.01	0.75	1.35	0.178	0.994
Circ_SETD3_2-6	4	13	25	7	6	2	0.98	0.73	1.35	0.178	0.994
Circ_PSMD5_2-4	4	3	3	22	4	2	-1.03	0.76	-1.34	0.179	0.994
Circ_APPBP2_9-11	284	19	17	80	1	14	1.01	0.75	1.34	0.179	0.994
Circ_YAP1_4-5	10	15	1	12	15	23	-0.94	0.7	-1.34	0.181	0.994
Circ_PARD3_8-13	26	8	41	16	9	6	0.89	0.67	1.33	0.182	0.994
Circ_ANKRD12_2-3	5	5	7	3	0	1	1.05	0.79	1.32	0.185	0.994
Circ_AVL9_3-8	36	22	32	27	8	5	0.83	0.63	1.31	0.189	0.994
Circ_IGF2R_15-18	10	9	12	13	21	20	-0.83	0.63	-1.31	0.189	0.994
Circ_ISOC1_2-4	30	7	13	8	8	0	0.97	0.74	1.31	0.19	0.994
Circ_FOXP1_12-14	12	1	0	4	14	12	-1.02	0.78	-1.31	0.19	0.994
Circ_chr17_58342773_58679979	12	0	0	0	0	0	0.9	0.69	1.31	0.191	0.994
Circ_SCAP_2-3	0	0	0	1	1	3	-0.9	0.69	-1.31	0.192	0.994
Circ_SF3B3_19-21	61	42	50	31	30	14	0.71	0.55	1.3	0.192	0.994
Circ_LRCH1_16-18	4	1	1	2	6	8	-1.02	0.79	-1.3	0.194	0.994
Circ_KIDINS220_21-22	0	0	0	2	1	2	-0.88	0.69	-1.28	0.199	0.994
Circ_RNF13_2-4	5	30	9	8	4	4	0.93	0.72	1.28	0.199	0.994
Circ_FOXP1_10-11	19	1	1	13	16	13	-0.95	0.74	-1.28	0.199	0.994
Circ_TBC1D30_10-11	7	4	4	3	0	0	1.02	0.8	1.28	0.2	0.994
Circ_CEP350_2-8	14	17	12	4	4	8	0.88	0.69	1.28	0.201	0.994
Circ_MCCC2_2-6	22	7	30	19	2	2	0.92	0.73	1.27	0.204	0.994
Circ_EZH2_2-3	3	1	9	19	10	4	-0.95	0.75	-1.27	0.205	0.994
Circ_PARP4_13-15	17	6	10	8	27	21	-0.84	0.66	-1.27	0.206	0.994
Circ_PTPN9_2-8	6	1	2	3	4	14	-0.98	0.77	-1.26	0.206	0.994
Circ_TBC1D1_13-17	11	8	2	0	27	18	-0.96	0.76	-1.26	0.207	0.994
Circ_BRIP1_6-14	25	5	9	8	4	1	0.93	0.74	1.26	0.207	0.994
Circ_NHLRC2_3-5	10	6	4	2	3	0	0.99	0.79	1.26	0.208	0.994
Circ_SETD2_13-18	6	4	3	6	11	9	-0.91	0.73	-1.25	0.21	0.994
Circ_chr16_21469092_21900713	25	8	15	5	9	4	0.86	0.69	1.25	0.21	0.994
Circ_chr17_58342944_58678247	11	0	0	0	0	0	0.85	0.68	1.25	0.21	0.994
Circ_EIF3C_17-21	34	24	46	23	15	13	0.73	0.58	1.24	0.213	0.994
Circ_SNX27_3-8	19	6	12	4	3	6	0.89	0.72	1.24	0.214	0.994
Circ_CCDC91_7-9	4	5	6	18	9	5	-0.89	0.71	-1.24	0.215	0.994
Circ_TDRD5_14-16	2	3	1	0	0	0	0.86	0.69	1.24	0.216	0.994
Circ_ZMYND8_2-13	7	7	6	28	11	3	-0.88	0.71	-1.24	0.216	0.994
Circ_RP11-307N16.6_4	13	2	3	1	2	1	0.98	0.79	1.24	0.217	0.994
Circ_chr8_145331100_145489060	74	54	78	88	141	64	-0.64	0.52	-1.23	0.217	0.994
Circ_USP32_5-9	53	7	3	14	2	4	0.92	0.75	1.23	0.218	0.994
Circ_chr1_155183028_155203187	60	91	112	46	38	54	0.65	0.53	1.23	0.22	0.994
Circ_EFCAB11_4-6	7	1	0	0	0	0	0.83	0.68	1.22	0.222	0.994
Circ_XPO1_7-11	15	36	16	4	11	12	0.81	0.66	1.22	0.222	0.994
Circ_RHOBTB3_6-11	72	2	4	7	13	2	0.92	0.76	1.21	0.225	0.994
Circ_C9orf3_5-8	3	1	0	0	6	7	-0.97	0.8	-1.21	0.225	0.994
Circ_chr16_31733947_31885290	17	22	32	15	6	12	0.77	0.63	1.21	0.226	0.994
Circ_CFLAR_2-8	0	0	0	0	2	3	-0.8	0.67	-1.21	0.228	0.994
Circ_SPIDR_6-7	6	6	13	1	3	4	0.92	0.76	1.21	0.228	0.994
Circ_TBC1D12_2-3	2	0	0	3	7	0	-0.93	0.77	-1.2	0.228	0.994
Circ_MTX2_2-10	16	10	14	18	16	29	-0.74	0.62	-1.2	0.228	0.994
Circ_FOCAD_4-13	3	2	6	0	1	1	0.96	0.8	1.2	0.229	0.994
Circ_AFF4_19-20	31	32	15	17	40	57	-0.72	0.6	-1.2	0.23	0.994
Circ_chr17_57915656_57987972	250	21	40	100	11	11	0.84	0.7	1.2	0.23	0.994
Circ_KLHL8_2	0	2	4	0	0	0	0.81	0.67	1.2	0.231	0.994
Circ_chr15_43870074_43969494	17	29	31	11	11	14	0.74	0.62	1.2	0.231	0.994
Circ_SPIDR_2-5	8	8	3	1	1	3	0.94	0.79	1.2	0.231	0.994
Circ_KMT2C_2-6	3	0	1	8	2	3	-0.95	0.8	-1.2	0.232	0.994
Circ_THSD4_2-3	7	20	3	7	2	1	0.91	0.76	1.2	0.232	0.994
Circ_DYNC1H1_17-56	10	0	0	0	0	0	0.8	0.67	1.2	0.232	0.994
Circ_CATSPERB_2-5	0	0	0	8	0	0	-0.79	0.66	-1.19	0.232	0.994
Circ_KAT6B_3	0	1	5	0	0	0	0.8	0.67	1.19	0.233	0.994
Circ_VWA8_15-17	1	1	2	3	6	3	-0.95	0.8	-1.19	0.234	0.994
Circ_MARVELD2_2-4	19	12	16	15	1	3	0.85	0.72	1.19	0.235	0.994
Circ_PHF20_3-6	1	3	7	16	6	5	-0.89	0.75	-1.18	0.237	0.994
Circ_ZNF783_I	8	5	4	14	4	14	-0.84	0.71	-1.18	0.237	0.994
Circ_TANGO6_2-3	0	0	0	0	4	1	-0.78	0.66	-1.18	0.238	0.994
Circ_ANKRD36C_I	11	12	10	3	8	0	0.89	0.76	1.18	0.238	0.994
Circ_TRAF3_2-5	15	9	2	2	21	23	-0.86	0.73	-1.18	0.239	0.994
Circ_VEGFC_2-4	0	1	0	0	3	4	-0.88	0.75	-1.18	0.239	0.994
Circ_FAM13B_5-7	3	0	3	5	3	8	-0.93	0.79	-1.18	0.239	0.994
Circ_PCED1B_I	2	0	4	0	0	0	0.78	0.67	1.17	0.241	0.994
Circ_TNFRSF21_2-3	6	4	0	0	9	15	-0.93	0.79	-1.17	0.242	0.994
Circ_SLC12A2_5-10	23	7	31	65	3	50	-0.81	0.7	-1.17	0.242	0.994
Circ_ICA1_2-6	35	40	30	41	3	4	0.8	0.68	1.17	0.242	0.994
Circ_PTPRA_4-5	8	6	7	10	13	13	-0.79	0.67	-1.17	0.243	0.994
Circ_DDX6_2-4	5	9	27	7	5	5	0.84	0.72	1.16	0.244	0.994
Circ_CEP70_3-6	6	35	9	7	7	6	0.82	0.71	1.16	0.245	0.994
Circ_OGDH_3-5	15	25	9	38	22	17	-0.7	0.61	-1.16	0.248	0.994
Circ_AHCTF1_22-24	3	6	4	23	3	4	-0.86	0.75	-1.15	0.249	0.994
Circ_TMEM245_9-14	8	12	2	5	9	25	-0.83	0.72	-1.15	0.25	0.994
Circ_OGDH_7-9	20	23	8	43	23	14	-0.7	0.61	-1.15	0.251	0.994
Circ_EPB41L5_17-25	2	0	0	1	2	5	-0.89	0.78	-1.15	0.252	0.994
Circ_DDX60_31-37	4	0	0	1	4	7	-0.91	0.8	-1.15	0.252	0.994
Circ_STRN3_2-3	7	3	5	8	5	15	-0.83	0.72	-1.15	0.252	0.994
Circ_chr19_35175157_35230514	8	19	22	64	18	10	-0.75	0.66	-1.14	0.252	0.994
Circ_ARHGAP10_15-18	2	0	2	5	3	4	-0.91	0.8	-1.14	0.254	0.994
Circ_PUM1_6-7	2	1	1	3	3	5	-0.91	0.8	-1.14	0.254	0.994
Circ_BRWD1_13-18	22	8	1	2	3	4	0.88	0.77	1.14	0.255	0.994
Circ_THSD4_5-6	5	6	1	0	2	0	0.9	0.79	1.14	0.255	0.994
Circ_SGCG_2-6	9	0	0	0	0	0	0.74	0.65	1.13	0.257	0.994
Circ_ADAMTS19_3-7	9	0	0	0	0	0	0.74	0.65	1.13	0.257	0.994
Circ_DHTKD1_2-3	7	24	17	12	0	7	0.84	0.74	1.13	0.257	0.994
Circ_C11orf30_6-7	32	45	5	15	11	9	0.75	0.66	1.13	0.257	0.994
Circ_PGR_2-7	7	23	6	12	0	0	0.89	0.79	1.12	0.261	0.994
Circ_ASCC3_5-8	4	8	4	9	4	17	-0.81	0.73	-1.12	0.261	0.994
Circ_STARD10_4-6	69	73	47	78	7	8	0.73	0.66	1.12	0.263	0.994
Circ_PSMA7_2-4	4	1	3	0	1	0	0.85	0.76	1.12	0.264	0.994
Circ_RAI1_3-4	10	1	6	10	10	11	-0.81	0.72	-1.12	0.265	0.994
Circ_BRIP1_10-14	9	1	0	1	0	0	0.83	0.74	1.11	0.265	0.994
Circ_DDX58_11-12	11	1	2	2	5	20	-0.86	0.77	-1.11	0.266	0.994
Circ_chr19_21512012_22002023	5	12	9	6	3	1	0.83	0.75	1.1	0.271	0.994
Circ_C8orf76_2-4	3	2	2	8	3	5	-0.86	0.78	-1.1	0.271	0.994
Circ_AAGAB_2-5	44	20	53	34	12	15	0.66	0.6	1.1	0.272	0.994
Circ_SIPA1L1_4-8	2	1	2	0	0	0	0.74	0.67	1.1	0.272	0.994
Circ_KLHL5_2-5	1	0	3	0	6	7	-0.87	0.8	-1.1	0.273	0.994
Circ_SCYL2_2-4	15	32	14	9	13	6	0.71	0.65	1.1	0.273	0.994
Circ_NAGLU_3-5	1	3	3	1	0	0	0.82	0.75	1.09	0.275	0.994
Circ_DLG5_4-5	35	12	6	5	4	11	0.77	0.7	1.09	0.276	0.994
Circ_FAM13B_3-7	0	1	1	7	1	1	-0.86	0.79	-1.09	0.276	0.994
Circ_CDYL_4	14	8	9	18	23	8	-0.71	0.65	-1.09	0.276	0.994
Circ_LARP4B_5-7	19	34	45	20	20	11	0.66	0.6	1.09	0.276	0.994
Circ_SDCCAG8_14-16	2	2	3	4	2	10	-0.85	0.78	-1.09	0.276	0.994
Circ_TRPM7_26-28	17	8	6	3	7	1	0.81	0.75	1.09	0.277	0.994
Circ_FNDC3B_5-6	6	14	4	3	16	22	-0.78	0.72	-1.09	0.278	0.994
Circ_MYO6_3-6	20	9	14	31	8	28	-0.69	0.64	-1.09	0.278	0.994
Circ_PAWR_3-4	71	16	9	57	29	49	-0.68	0.62	-1.08	0.278	0.994
Circ_NUSAP1_5-9	10	54	40	8	23	17	0.71	0.66	1.08	0.279	0.994
Circ_RNF13_5-8	8	42	17	18	4	9	0.74	0.68	1.08	0.279	0.994
Circ_CDS1_6-10	9	6	15	5	0	6	0.83	0.76	1.08	0.279	0.994
Circ_EIF4B_7-8	5	2	3	2	0	0	0.85	0.78	1.08	0.279	0.994
Circ_BPTF_15-16	42	12	9	13	7	7	0.72	0.67	1.08	0.28	0.994
Circ_CAPRIN1_13-15	77	100	46	67	92	127	-0.56	0.53	-1.08	0.282	0.994
Circ_ASH1L_I	0	1	4	0	0	0	0.69	0.65	1.07	0.284	0.994
Circ_SYTL2_2	8	0	0	0	0	0	0.68	0.64	1.07	0.285	0.994
Circ_BCAS3_I	8	0	0	0	0	0	0.68	0.64	1.07	0.285	0.994
Circ_chr16_21531149_21930424	12	5	10	2	7	0	0.83	0.77	1.07	0.285	0.994
Circ_LRBA_32-34	14	13	27	20	4	1	0.77	0.72	1.07	0.286	0.994
Circ_ATXN7_3-4	12	0	0	0	0	1	0.78	0.73	1.06	0.287	0.994
Circ_chr4_169146680_169294959	18	2	1	3	9	24	-0.81	0.76	-1.06	0.288	0.994
Circ_KYNU_5-8	22	15	2	0	0	10	0.84	0.79	1.06	0.289	0.994
Circ_CYP51A1_2-7	3	2	2	1	0	0	0.8	0.75	1.06	0.289	0.994
Circ_FAM208A_2-4	9	14	38	20	5	5	0.74	0.7	1.06	0.289	0.994
Circ_ARHGEF28_10-11	0	0	0	0	0	5	-0.67	0.63	-1.06	0.289	0.994
Circ_GTPBP4_7-10	35	56	21	13	26	16	0.63	0.6	1.06	0.29	0.994
Circ_HMGCLL1_4-7	9	1	0	0	0	1	0.79	0.74	1.06	0.29	0.994
Circ_RAB6A_3-6	44	35	47	105	36	40	-0.58	0.55	-1.06	0.291	0.994
Circ_chr17_44534073_44720625	52	108	107	83	31	40	0.58	0.55	1.05	0.292	0.994
Circ_ADAMTS19_12-21	8	0	1	1	0	0	0.77	0.73	1.05	0.294	0.994
Circ_GUSBP2_1-3	1	3	3	0	1	0	0.79	0.76	1.04	0.296	0.994
Circ_BRIP1_7-9	20	2	2	2	3	2	0.82	0.78	1.04	0.297	0.994
Circ_FOXP1_8-13	5	4	4	6	8	9	-0.76	0.73	-1.04	0.299	0.994
Circ_CDC42_3-6	209	139	289	506	122	286	-0.56	0.54	-1.04	0.299	0.994
Circ_FAM53B_4	17	9	9	7	4	4	0.73	0.7	1.04	0.3	0.994
Circ_UIMC1_7-10	5	0	2	8	4	4	-0.82	0.79	-1.04	0.3	0.994
Circ_CD163L1_3-6	0	0	0	0	5	0	-0.64	0.62	-1.04	0.3	0.994
Circ_THOC2_8-12	4	8	10	0	6	1	0.82	0.79	1.04	0.3	0.994
Circ_PTPN13_31-34	4	9	5	10	3	19	-0.75	0.73	-1.03	0.301	0.994
Circ_TRIM33_2-4	70	6	4	9	17	2	0.77	0.74	1.03	0.302	0.994
Circ_ZMYND8_2-10	0	0	0	6	0	0	-0.64	0.62	-1.03	0.302	0.994
Circ_MAPKAP1_I	25	20	6	31	18	23	-0.63	0.61	-1.03	0.304	0.994
Circ_EXOC6B_3-6	10	8	3	10	10	13	-0.71	0.69	-1.03	0.304	0.994
Circ_LRP5_2	2	2	3	4	11	1	-0.81	0.79	-1.03	0.305	0.994
Circ_chr1_1416247_1453155	72	46	24	49	92	41	-0.57	0.55	-1.03	0.305	0.994
Circ_chr15_43874762_43974282	23	39	38	11	17	23	0.62	0.6	1.03	0.305	0.994
Circ_MITD1_4-6	7	9	4	9	13	10	-0.7	0.69	-1.02	0.308	0.994
Circ_GLCCI1_4-6	2	4	3	2	0	0	0.8	0.78	1.02	0.309	0.994
Circ_KPNB1_7-10	6	4	1	0	0	2	0.8	0.79	1.02	0.309	0.994
Circ_SMURF2_2-5	17	15	9	14	28	16	-0.63	0.62	-1.02	0.309	0.994
Circ_RAPGEF1_2-4	4	8	3	5	21	2	-0.77	0.75	-1.01	0.31	0.994
Circ_SETDB2_2-6	0	1	0	2	0	4	-0.74	0.73	-1.01	0.311	0.994
Circ_CHD6_2-5	11	2	2	1	2	1	0.81	0.8	1.01	0.312	0.994
Circ_ANK3_31-32	2	1	0	10	0	1	-0.79	0.78	-1.01	0.313	0.994
Circ_URI1_2-10	8	4	1	10	6	7	-0.75	0.75	-1.01	0.313	0.994
Circ_WHSC1_4-5	10	12	7	12	29	5	-0.69	0.68	-1.01	0.313	0.994
Circ_USP31_2-6	3	2	3	2	4	10	-0.78	0.78	-1	0.316	0.994
Circ_TRPM7_4-5	34	12	12	5	15	5	0.68	0.68	1	0.316	0.994
Circ_C9orf91_7-8	5	14	6	5	4	1	0.76	0.76	1	0.317	0.994
Circ_IBTK_13-16	2	4	7	2	2	0	0.8	0.8	1	0.317	0.994
Circ_ZBTB44_2	0	3	1	1	7	3	-0.8	0.8	-1	0.317	0.994
Circ_SMC3_19-20	18	24	35	19	82	16	-0.65	0.65	-1	0.317	0.994
Circ_GRHL2_4-8	52	68	27	30	0	0	0.77	0.77	1	0.318	0.994
Circ_chr8_102487410_102505017	7	0	0	0	0	0	0.62	0.62	1	0.318	0.994
Circ_chrX_16753350_16804712	7	0	0	0	0	0	0.62	0.62	1	0.318	0.994
Circ_COG5_8-10	2	6	8	5	6	18	-0.74	0.74	-1	0.318	0.994
Circ_SEPT9_3	53	30	50	15	38	16	0.59	0.59	1	0.319	0.994
Circ_NCOA3_11-16	91	16	6	37	3	7	0.72	0.72	1	0.32	0.994
Circ_PARP12_2-5	1	4	1	1	1	12	-0.79	0.8	-0.99	0.32	0.994
Circ_chr19_52817406_52852488	35	39	25	95	23	26	-0.58	0.58	-0.99	0.324	0.994
Circ_DHX29_18-23	2	11	1	3	1	0	0.79	0.8	0.99	0.324	0.994
Circ_PCSK6_12-13	11	0	3	1	0	2	0.78	0.79	0.99	0.325	0.994
Circ_SLC38A1_2-5	3	4	4	1	2	0	0.78	0.8	0.98	0.326	0.994
Circ_KDM5A_9-10	9	13	18	10	2	7	0.69	0.7	0.98	0.327	0.994
Circ_ALMS1_7-9	3	0	2	0	0	0	0.62	0.63	0.98	0.327	0.994
Circ_RLF_2-5	5	1	1	9	3	3	-0.77	0.79	-0.98	0.327	0.994
Circ_MDM2_5-7	29	58	31	6	9	39	0.65	0.66	0.98	0.327	0.994
Circ_C7orf55-LUC7L2_4-7	0	0	0	2	2	0	-0.6	0.62	-0.98	0.327	0.994
Circ_PARD3B_20	1	0	0	2	2	1	-0.72	0.73	-0.98	0.327	0.994
Circ_RNASEH2B_2-9	10	5	19	18	16	19	-0.64	0.66	-0.98	0.328	0.994
Circ_ZFYVE26_33-35	7	6	2	0	1	3	0.78	0.8	0.98	0.329	0.994
Circ_CANX_7-8	62	70	44	63	91	63	-0.49	0.5	-0.97	0.33	0.994
Circ_PHC3_5-6	11	25	0	5	5	3	0.75	0.77	0.97	0.33	0.994
Circ_chr19_2850585_2901046	4	4	10	5	1	1	0.76	0.78	0.97	0.331	0.994
Circ_CLNS1A_2-6	119	82	17	17	56	28	0.61	0.62	0.97	0.331	0.994
Circ_BRIP1_5-14	26	3	1	1	4	4	0.76	0.78	0.97	0.333	0.994
Circ_ARHGEF12_2-3	5	11	6	20	12	5	-0.67	0.7	-0.97	0.334	0.994
Circ_TRIM37_23-24	113	15	10	46	9	6	0.68	0.7	0.96	0.337	0.994
Circ_ERBB4_2-3	2	3	0	0	0	0	0.6	0.63	0.96	0.337	0.994
Circ_chr2_132332608_132339702	4	0	3	1	0	0	0.7	0.73	0.96	0.338	0.994
Circ_GLCCI1_3-6	9	9	0	3	0	2	0.76	0.8	0.96	0.338	0.994
Circ_SULF2_3	15	0	0	0	0	2	0.72	0.75	0.96	0.339	0.994
Circ_KLHDC10_3-5	9	7	13	5	3	5	0.69	0.72	0.95	0.341	0.994
Circ_SEMA3C_I	94	96	31	13	4	77	0.65	0.69	0.95	0.343	0.994
Circ_BIRC6_16-23	1	0	0	0	6	0	-0.66	0.69	-0.95	0.344	0.994
Circ_PBX1_5-8	32	40	65	53	0	16	0.68	0.72	0.95	0.344	0.994
Circ_EXO5_3	5	4	0	6	6	5	-0.74	0.78	-0.94	0.345	0.994
Circ_BBX_4-7	10	15	5	6	25	13	-0.64	0.69	-0.94	0.347	0.994
Circ_FAM49B_4-11	6	1	14	6	0	2	0.74	0.79	0.94	0.349	0.994
Circ_SLC39A6_2-9	4	0	1	0	0	0	0.57	0.62	0.93	0.353	0.994
Circ_TMEM120B_2-5	6	5	2	1	2	1	0.74	0.8	0.93	0.353	0.994
Circ_chr1_1394541_1460671	60	42	38	35	105	37	-0.53	0.57	-0.93	0.354	0.994
Circ_ADAMTS19_7-10	9	0	0	1	0	0	0.65	0.7	0.92	0.356	0.994
Circ_PRKCE_3-6	2	3	1	1	0	0	0.68	0.74	0.92	0.356	0.994
Circ_GLCCI1_2-5	6	2	1	1	0	1	0.72	0.78	0.92	0.356	0.994
Circ_APOOL_6-8	12	9	16	6	6	6	0.63	0.69	0.92	0.359	0.994
Circ_TRIM37_5-7	6	0	0	0	0	0	0.54	0.59	0.92	0.36	0.994
Circ_chr1_186034370_186349016	6	0	0	0	0	0	0.54	0.59	0.92	0.36	0.994
Circ_chr5_128364038_128797450	6	0	0	0	0	0	0.54	0.59	0.92	0.36	0.994
Circ_CCDC170_I	6	0	0	0	0	0	0.54	0.59	0.92	0.36	0.994
Circ_BPTF_18-20	32	5	14	15	4	5	0.64	0.7	0.91	0.36	0.994
Circ_SIPA1L3_11-12	6	12	24	35	20	12	-0.59	0.65	-0.91	0.364	0.994
Circ_SEC31A_2-4	19	18	12	18	19	27	-0.54	0.6	-0.91	0.364	0.994
Circ_ADAMTS19_9-10	4	1	0	0	0	0	0.56	0.61	0.91	0.364	0.994
Circ_PSMA5_3-8	137	94	62	59	231	71	-0.52	0.57	-0.91	0.364	0.994
Circ_FAM13B_14-16	4	1	2	0	7	7	-0.72	0.8	-0.91	0.365	0.994
Circ_CIZ1_4-5	56	48	25	57	76	28	-0.5	0.55	-0.9	0.366	0.994
Circ_ARFGEF1_20-26	23	24	30	23	6	14	0.56	0.62	0.9	0.366	0.994
Circ_SLC15A4_2-5	3	4	2	3	4	9	-0.7	0.77	-0.9	0.366	0.994
Circ_chr19_52579297_52620277	8	4	12	24	11	5	-0.63	0.7	-0.9	0.367	0.994
Circ_PTBP3_2-4	45	35	31	26	20	18	0.49	0.55	0.9	0.367	0.994
Circ_BAZ1A_2	0	1	3	0	0	0	0.55	0.61	0.9	0.368	0.994
Circ_CCDC66_8-10	0	1	3	0	0	0	0.55	0.61	0.9	0.368	0.994
Circ_CPSF6_2-9	16	13	9	33	10	12	-0.57	0.64	-0.9	0.369	0.994
Circ_HOMER1_2-5	0	0	7	0	1	0	0.63	0.71	0.9	0.37	0.994
Circ_QKI_2-3	9	6	3	3	10	14	-0.65	0.73	-0.9	0.37	0.994
Circ_PTK2_3-5	4	5	8	4	2	1	0.7	0.78	0.9	0.37	0.994
Circ_RCL1_2-4	33	23	12	13	5	16	0.57	0.64	0.9	0.371	0.994
Circ_SPATA13_9-10	1	0	1	3	4	0	-0.69	0.77	-0.89	0.372	0.994
Circ_LRP5_6-7	12	5	16	11	32	7	-0.61	0.69	-0.89	0.372	0.994
Circ_CDK13_2	2	11	4	1	1	4	0.71	0.79	0.89	0.372	0.994
Circ_RNF111_2	3	9	4	4	2	0	0.71	0.79	0.89	0.373	0.994
Circ_HMGCS1_5-8	4	68	10	107	19	17	-0.63	0.71	-0.89	0.373	0.994
Circ_RFWD3_7-8	19	24	18	8	13	11	0.56	0.63	0.89	0.373	0.994
Circ_ASCC3_11-13	4	2	3	5	3	8	-0.68	0.77	-0.89	0.375	0.994
Circ_chr15_43865555_43964911	24	62	23	7	23	25	0.56	0.64	0.89	0.375	0.994
Circ_chr8_145302204_145469216	59	5	12	26	33	39	-0.58	0.66	-0.89	0.376	0.994
Circ_SLC11A2_3-4	2	0	1	4	1	3	-0.7	0.79	-0.88	0.376	0.994
Circ_ZCCHC17_4-7	14	8	22	22	17	23	-0.55	0.62	-0.88	0.377	0.994
Circ_PARD3_21-22	12	4	14	11	2	1	0.67	0.76	0.88	0.377	0.994
Circ_GOLPH3_2-3	0	2	2	0	0	0	0.54	0.61	0.88	0.377	0.994
Circ_HP1BP3_5-10	15	13	7	16	14	17	-0.56	0.63	-0.88	0.378	0.994
Circ_GGA3_4-7	8	5	5	2	2	3	0.68	0.77	0.88	0.378	0.994
Circ_chr19_58324662_58386594	22	83	33	40	9	28	0.55	0.63	0.88	0.379	0.994
Circ_HP1BP3_5-9	0	0	0	1	1	1	-0.54	0.61	-0.88	0.379	0.994
Circ_GNB1_2-5	1	0	0	3	0	2	-0.62	0.7	-0.88	0.379	0.994
Circ_VAPB_3-5	1	0	3	0	0	0	0.53	0.61	0.88	0.38	0.994
Circ_INTS3_14-20	2	3	1	0	1	0	0.65	0.74	0.88	0.381	0.994
Circ_STIL_14-17	8	11	1	10	16	5	-0.64	0.73	-0.88	0.381	0.994
Circ_USPL1_4	6	4	3	1	0	3	0.7	0.8	0.87	0.382	0.994
Circ_SLMAP_4-11	8	14	5	5	28	7	-0.62	0.71	-0.87	0.383	0.994
Circ_BACE2_2-8	5	16	1	0	15	22	-0.68	0.78	-0.87	0.383	0.994
Circ_INPP4B_20-26	46	57	13	28	15	20	0.52	0.6	0.87	0.384	0.994
Circ_ASXL1_2-4	1	1	0	0	7	0	-0.65	0.74	-0.87	0.384	0.994
Circ_chr5_128364038_128796175	9	0	1	2	0	0	0.65	0.75	0.87	0.385	0.994
Circ_CLIP1_1-7	4	3	2	14	1	3	-0.68	0.78	-0.87	0.385	0.994
Circ_NDUFA10_6-9	6	0	3	2	0	0	0.66	0.76	0.87	0.386	0.994
Circ_ZNF91_4	5	2	6	14	4	5	-0.65	0.75	-0.87	0.386	0.994
Circ_WHSC1_I	21	39	17	28	58	16	-0.53	0.61	-0.87	0.387	0.994
Circ_GTF3C5_2-3	3	1	2	0	0	1	0.64	0.74	0.87	0.387	0.994
Circ_CDK19_2-4	10	4	12	2	2	7	0.65	0.75	0.86	0.387	0.994
Circ_KMT2E_7-11	24	15	5	29	13	17	-0.55	0.64	-0.86	0.388	0.994
Circ_chr8_145319418_145488426	65	52	41	37	104	49	-0.48	0.55	-0.86	0.39	0.994
Circ_PPM1D_3-5	53	2	5	22	1	1	0.67	0.78	0.86	0.39	0.994
Circ_CEP70_4-6	20	48	4	17	11	8	0.59	0.68	0.86	0.391	0.994
Circ_PAPSS1_2-5	20	15	14	8	5	12	0.56	0.66	0.85	0.393	0.994
Circ_chr10_5144293_5248360	36	0	8	0	61	98	-0.62	0.72	-0.85	0.394	0.994
Circ_GSE1_2	11	9	4	7	0	3	0.66	0.77	0.85	0.394	0.994
Circ_ITPR2_27-37	0	8	5	4	1	20	-0.67	0.79	-0.85	0.395	0.994
Circ_ELF2_5-6	1	2	1	4	2	3	-0.68	0.8	-0.85	0.395	0.994
Circ_TBC1D31_2-10	3	1	1	2	9	0	-0.68	0.8	-0.85	0.396	0.994
Circ_chr10_5014776_5144402	68	2	2	0	83	107	-0.64	0.76	-0.85	0.398	0.994
Circ_chr17_44553510_44770434	48	127	67	67	50	32	0.46	0.55	0.84	0.4	0.994
Circ_ATXN1_3-5	0	0	0	0	2	1	-0.49	0.59	-0.84	0.401	0.994
Circ_NCOA3_17-18	127	6	10	45	3	15	0.62	0.73	0.84	0.401	0.994
Circ_ARHGAP10_6-10	7	2	4	10	5	6	-0.63	0.74	-0.84	0.401	0.994
Circ_TNPO1_2-4	2	0	2	0	0	0	0.5	0.6	0.84	0.403	0.994
Circ_ETFA_2-8	0	0	4	0	0	0	0.48	0.58	0.83	0.405	0.994
Circ_SEMA3C_3-5	0	0	4	0	0	0	0.48	0.58	0.83	0.405	0.994
Circ_NAA16_3-9	4	1	1	0	1	0	0.61	0.73	0.83	0.405	0.994
Circ_SHKBP1_11-12	35	20	19	15	12	14	0.5	0.6	0.83	0.405	0.994
Circ_ESRP1_7-9	72	120	85	135	0	12	0.61	0.74	0.83	0.405	0.994
Circ_ATR_39-41	6	6	5	2	3	2	0.64	0.77	0.83	0.406	0.994
Circ_UBAP2_9-13	2	4	0	1	0	0	0.59	0.71	0.83	0.407	0.994
Circ_TIMM23_3-6	43	73	65	33	49	28	0.45	0.54	0.83	0.409	0.994
Circ_IFT46_3-9	15	15	11	8	0	11	0.61	0.74	0.82	0.411	0.994
Circ_RNF115_2-4	1	2	2	1	0	0	0.59	0.72	0.82	0.411	0.994
Circ_ZNF839_2-7	3	7	5	2	1	3	0.65	0.79	0.82	0.411	0.994
Circ_CLNS1A_3-6	101	96	54	50	73	26	0.44	0.53	0.82	0.413	0.994
Circ_RTFDC1_2-4	77	46	57	194	28	32	-0.5	0.61	-0.82	0.413	0.994
Circ_TRAFD1_2-4	20	14	3	7	3	7	0.59	0.72	0.82	0.415	0.994
Circ_TMEM194A_2-4	4	7	6	3	4	0	0.64	0.79	0.82	0.415	0.994
Circ_HIPK1_3-13	26	7	4	4	9	3	0.6	0.73	0.81	0.416	0.994
Circ_EMC2_2-3	0	0	0	4	0	0	-0.45	0.56	-0.81	0.417	0.994
Circ_HNRNPC_2-4	0	0	1	3	0	2	-0.57	0.71	-0.81	0.418	0.994
Circ_RCOR1_8-10	20	27	23	7	21	10	0.51	0.63	0.81	0.418	0.994
Circ_ZCCHC2_6-11	5	4	4	2	1	2	0.64	0.79	0.81	0.419	0.994
Circ_SCFD1_20-24	0	0	0	1	0	2	-0.47	0.58	-0.81	0.419	0.994
Circ_APBB2_6	24	7	7	2	19	29	-0.58	0.72	-0.81	0.42	0.994
Circ_DNAJC5_2-4	2	1	2	1	0	0	0.58	0.72	0.81	0.421	0.994
Circ_chr2_132322434_132370676	8	0	3	3	0	0	0.62	0.77	0.8	0.422	0.994
Circ_ANKRD12_4-8	1	14	6	15	17	3	-0.6	0.74	-0.8	0.422	0.994
Circ_GNAS_2-6	5	4	1	1	2	0	0.63	0.79	0.8	0.424	0.994
Circ_DLG1_8-13	4	2	0	1	0	0	0.56	0.7	0.8	0.424	0.994
Circ_UBAP2_9-12	9	4	1	6	11	4	-0.6	0.76	-0.8	0.425	0.994
Circ_GPBP1_8-11	2	2	3	2	0	0	0.61	0.77	0.8	0.426	0.994
Circ_RP11-318M2.2_4	1	0	0	0	1	3	-0.55	0.69	-0.8	0.427	0.994
Circ_AMBRA1_8-10	4	2	1	1	6	5	-0.63	0.79	-0.8	0.427	0.994
Circ_BANP_2-10	7	4	4	7	6	9	-0.58	0.73	-0.79	0.427	0.994
Circ_chr1_106766458_106800720	5	0	0	0	0	0	0.45	0.57	0.79	0.427	0.994
Circ_DNAJC1_2-8	16	11	21	14	9	4	0.53	0.67	0.79	0.427	0.994
Circ_EHMT1_7-9	29	13	15	60	11	10	-0.52	0.65	-0.79	0.428	0.994
Circ_CLTC_5-8	460	140	282	966	136	128	-0.49	0.62	-0.79	0.428	0.994
Circ_BIRC6_10	12	3	3	2	2	3	0.62	0.78	0.79	0.43	0.994
Circ_KIAA1841_17-20	1	1	3	7	1	3	-0.63	0.8	-0.79	0.431	0.994
Circ_ERCC6_6-7	0	2	3	1	0	0	0.55	0.7	0.79	0.431	0.994
Circ_PTK2_3-7	13	14	18	28	14	18	-0.48	0.61	-0.79	0.431	0.994
Circ_RALBP1_5-6	18	12	9	14	30	7	-0.52	0.66	-0.78	0.433	0.994
Circ_ABR_2-16	3	0	1	0	0	0	0.46	0.59	0.78	0.433	0.994
Circ_TM4SF2_I	3	0	1	0	0	0	0.46	0.59	0.78	0.433	0.994
Circ_GMPS_6-12	23	135	37	69	34	13	0.5	0.64	0.78	0.436	0.994
Circ_ARHGAP5_2	6	18	19	42	8	15	-0.52	0.67	-0.78	0.438	0.994
Circ_KDM5B_2-4	0	0	0	0	0	3	-0.42	0.55	-0.78	0.438	0.994
Circ_SRFBP1_5-7	4	1	9	4	1	1	0.62	0.8	0.77	0.439	0.994
Circ_chrX_102471077_102632034	65	39	70	48	26	36	0.41	0.53	0.77	0.441	0.994
Circ_NUP54_2-9	7	7	13	22	12	6	-0.52	0.68	-0.77	0.444	0.994
Circ_ZNF586_2-3	8	1	1	1	1	1	0.61	0.79	0.77	0.444	0.994
Circ_GRHL2_2-7	3	1	1	1	0	0	0.54	0.71	0.76	0.445	0.994
Circ_HELZ_18-21	14	5	4	6	4	0	0.59	0.78	0.76	0.446	0.994
Circ_ZSWIM6_2-4	2	1	0	0	6	1	-0.59	0.77	-0.76	0.446	0.994
Circ_FGGY_2-5	0	0	0	2	0	1	-0.43	0.57	-0.76	0.447	0.994
Circ_UBAP2_2-6	0	0	0	2	0	1	-0.43	0.57	-0.76	0.447	0.994
Circ_NUP50_5	11	18	5	10	21	13	-0.51	0.67	-0.76	0.447	0.994
Circ_AC702.2_I	3	1	0	0	0	0	0.44	0.58	0.76	0.449	0.994
Circ_GRB14_4-6	3	1	0	0	0	0	0.44	0.58	0.76	0.449	0.994
Circ_VMP1_4-10	0	0	0	2	1	0	-0.43	0.57	-0.76	0.45	0.994
Circ_VPS13D_19	3	2	4	1	0	2	0.6	0.79	0.76	0.45	0.994
Circ_LRBA_41-44	19	19	28	28	7	5	0.5	0.66	0.75	0.451	0.994
Circ_LRP11_2-6	0	0	0	0	3	0	-0.41	0.54	-0.75	0.451	0.994
Circ_chr6_32521633_32548047	7	21	4	3	48	0	-0.59	0.78	-0.75	0.451	0.994
Circ_AFF4_I	1	0	0	1	3	0	-0.51	0.68	-0.75	0.452	0.994
Circ_XPO1_8-11	26	14	30	20	13	9	0.46	0.62	0.75	0.452	0.994
Circ_ANKRD11_3-4	9	4	2	4	10	7	-0.56	0.75	-0.75	0.452	0.994
Circ_MARCH7_4-5	10	4	6	11	4	13	-0.54	0.71	-0.75	0.453	0.994
Circ_CANX_9	509	730	575	515	970	566	-0.37	0.49	-0.75	0.453	0.994
Circ_ASH1L_4-5	7	6	12	6	4	3	0.55	0.73	0.75	0.454	0.994
Circ_NDUFS1_15-16	21	27	12	8	14	11	0.47	0.63	0.75	0.454	0.994
Circ_CCDC134_2-6	0	4	0	0	0	0	0.42	0.56	0.75	0.454	0.994
Circ_ERBB4_16-20	0	4	0	0	0	0	0.42	0.56	0.75	0.454	0.994
Circ_THADA_22-25	11	1	4	1	2	3	0.59	0.79	0.74	0.457	0.994
Circ_POC1B_5-9	16	49	14	17	21	7	0.48	0.65	0.74	0.458	0.994
Circ_ACBD6_4-6	40	83	51	25	22	56	0.43	0.58	0.74	0.459	0.994
Circ_BPTF_7-9	10	1	4	3	2	1	0.59	0.79	0.74	0.459	0.994
Circ_TRPM7_29-36	8	7	3	4	1	3	0.57	0.78	0.74	0.46	0.994
Circ_TANC2_4-5	45	2	2	2	9	8	0.57	0.77	0.74	0.46	0.994
Circ_CDK13_3-5	5	4	5	19	1	4	-0.56	0.76	-0.74	0.461	0.994
Circ_CCDC90B_3-7	22	28	10	11	7	15	0.47	0.64	0.74	0.461	0.994
Circ_PPP3CC_2-3	2	1	1	0	1	7	-0.58	0.79	-0.74	0.462	0.994
Circ_GIN1_5-7	3	7	1	1	2	1	0.59	0.8	0.74	0.462	0.994
Circ_LDLRAD3_5	5	5	3	6	4	9	-0.55	0.75	-0.74	0.462	0.994
Circ_PAN3_5-8	14	11	4	0	4	8	0.56	0.77	0.73	0.464	0.994
Circ_ORC3_3-8	7	4	6	5	2	1	0.57	0.78	0.73	0.466	0.994
Circ_NCOA3_I	1	0	0	5	0	0	-0.48	0.65	-0.73	0.467	0.994
Circ_DEPDC1B_3-7	1	9	8	1	5	2	0.57	0.79	0.73	0.467	0.994
Circ_PI4KB_2	7	5	7	4	1	4	0.56	0.77	0.73	0.468	0.994
Circ_FOXO3_3	8	1	1	14	0	4	-0.58	0.8	-0.73	0.468	0.994
Circ_SKA3_4	9	6	1	6	6	10	-0.54	0.75	-0.72	0.469	0.994
Circ_ATXN10_2-6	26	36	20	46	21	32	-0.41	0.56	-0.72	0.469	0.994
Circ_LRCH3_16-17	5	7	2	6	7	7	-0.54	0.74	-0.72	0.47	0.994
Circ_MGEA5_2-10	22	16	34	68	16	16	-0.45	0.63	-0.72	0.47	0.994
Circ_CHSY1_2	6	5	4	3	5	13	-0.54	0.75	-0.72	0.471	0.994
Circ_MED13_21-23	22	14	2	5	6	7	0.52	0.72	0.72	0.471	0.994
Circ_ARNTL2_2-5	3	0	5	1	7	6	-0.57	0.8	-0.72	0.473	0.994
Circ_chr17_57917129_57992064	338	26	53	154	35	38	0.47	0.66	0.72	0.473	0.994
Circ_NFIB_3-6	13	35	14	22	7	8	0.47	0.66	0.72	0.474	0.994
Circ_FARS2_3-4	0	1	1	4	0	2	-0.54	0.76	-0.71	0.475	0.994
Circ_DCP2_2-8	4	7	3	11	5	5	-0.53	0.74	-0.71	0.475	0.994
Circ_ZRANB1_I	6	2	4	8	5	5	-0.54	0.75	-0.71	0.476	0.994
Circ_ZFAND6_3-6	1	3	0	3	2	3	-0.57	0.8	-0.71	0.477	0.994
Circ_SARS2_8-12	5	6	8	2	2	5	0.54	0.77	0.71	0.477	0.994
Circ_ANKRD36C_25-30	2	2	6	1	1	2	0.57	0.8	0.71	0.477	0.994
Circ_MAD1L1_2-3	3	6	3	1	11	6	-0.55	0.77	-0.71	0.478	0.994
Circ_ABR_3-16	7	1	5	5	8	6	-0.54	0.76	-0.71	0.479	0.994
Circ_BCAS3_2-6	2	0	3	7	0	4	-0.56	0.79	-0.71	0.479	0.994
Circ_ATAD2B_14-19	7	5	2	0	1	4	0.56	0.8	0.71	0.48	0.994
Circ_CRKL_2	23	30	46	18	35	7	0.45	0.63	0.71	0.48	0.994
Circ_DPP3_4-6	17	10	22	13	7	9	0.46	0.65	0.7	0.482	0.994
Circ_LRBA_29-34	1	0	0	3	1	0	-0.47	0.67	-0.7	0.483	0.994
Circ_PDXDC1_2-3	18	25	44	33	9	14	0.44	0.63	0.7	0.484	0.994
Circ_EIF3H_3-5	139	228	71	48	151	59	0.4	0.58	0.7	0.484	0.994
Circ_ZC3H18_14-16	46	27	13	15	20	14	0.42	0.6	0.7	0.486	0.994
Circ_CEP72_2-3	1	1	1	0	0	0	0.41	0.59	0.69	0.489	0.994
Circ_SPIDR_3-5	1	1	1	0	0	0	0.41	0.59	0.69	0.489	0.994
Circ_BMPR2_I	45	17	22	12	10	25	0.43	0.62	0.69	0.49	0.994
Circ_MGAT5_I	0	1	2	0	0	0	0.39	0.57	0.69	0.49	0.994
Circ_chr19_47421745_47440665	23	40	56	48	18	13	0.42	0.61	0.69	0.49	0.994
Circ_chr7_34989409_35159332	20	39	17	17	35	37	-0.41	0.6	-0.69	0.491	0.994
Circ_MCCC1_6-7	8	16	6	8	7	1	0.5	0.74	0.68	0.494	0.994
Circ_SULF2_2-3	2	1	1	0	0	8	-0.53	0.78	-0.68	0.495	0.994
Circ_BARD1_2-6	4	9	1	5	10	5	-0.52	0.76	-0.68	0.495	0.994
Circ_ADAMTS13_13-14	4	0	1	1	0	0	0.46	0.68	0.68	0.496	0.994
Circ_KIAA0319L_4-5	4	13	16	9	4	6	0.49	0.72	0.68	0.496	0.994
Circ_chr16_30204679_30300002	98	34	31	32	25	39	0.38	0.56	0.68	0.497	0.994
Circ_chr10_13534611_13652117	4	0	0	0	0	0	0.37	0.55	0.68	0.497	0.994
Circ_chr11_85468668_85685855	4	0	0	0	0	0	0.37	0.55	0.68	0.497	0.994
Circ_SCUBE2_12-15	4	0	0	0	0	0	0.37	0.55	0.68	0.497	0.994
Circ_RPS6KB1_2-12	4	0	0	0	0	0	0.37	0.55	0.68	0.497	0.994
Circ_chr19_19449925_19617850	4	0	0	0	0	0	0.37	0.55	0.68	0.497	0.994
Circ_chr3_64049163_64053837	4	0	0	0	0	0	0.37	0.55	0.68	0.497	0.994
Circ_AL121578.2_2-3	4	0	0	0	0	0	0.37	0.55	0.68	0.497	0.994
Circ_UEVLD_2-6	6	11	11	10	0	5	0.52	0.76	0.68	0.498	0.994
Circ_SULT2B1_2-3	33	18	4	26	0	2	0.52	0.77	0.68	0.498	0.994
Circ_ERBB2IP_21	11	9	7	8	18	8	-0.46	0.68	-0.68	0.499	0.994
Circ_chr1_219366472_219392054	2	9	15	4	5	5	0.51	0.75	0.68	0.499	0.994
Circ_UBR5_36-37	10	5	5	6	2	2	0.52	0.76	0.68	0.499	0.994
Circ_ERC1_2	5	1	6	1	3	1	0.54	0.8	0.68	0.499	0.994
Circ_HP1BP3_4-9	29	31	34	44	17	51	-0.39	0.57	-0.67	0.5	0.994
Circ_PARP9_5-10	13	5	1	3	1	4	0.53	0.79	0.67	0.501	0.994
Circ_NUP35_2-3	4	7	11	8	1	3	0.51	0.76	0.67	0.501	0.994
Circ_FAM188A_2-10	2	2	4	1	2	0	0.53	0.79	0.67	0.501	0.994
Circ_GOLGA1_11-12	12	5	4	10	10	7	-0.47	0.7	-0.67	0.502	0.994
Circ_USP3_2-9	0	0	3	0	0	0	0.37	0.55	0.67	0.503	0.994
Circ_CHD2_29-33	0	0	3	0	0	0	0.37	0.55	0.67	0.503	0.994
Circ_CLEC16A_20-22	0	0	3	0	0	0	0.37	0.55	0.67	0.503	0.994
Circ_MAN1A2_2-6	0	0	3	0	0	0	0.37	0.55	0.67	0.503	0.994
Circ_RIT1_4-5	0	0	3	0	0	0	0.37	0.55	0.67	0.503	0.994
Circ_UBAP2_7-10	0	0	3	0	0	0	0.37	0.55	0.67	0.503	0.994
Circ_chr8_145299347_145468292	65	10	28	45	23	51	-0.41	0.61	-0.67	0.503	0.994
Circ_ZSWIM6_2	5	0	2	0	10	2	-0.53	0.8	-0.67	0.504	0.994
Circ_UBA2_2-5	0	1	7	3	0	0	0.51	0.76	0.67	0.505	0.994
Circ_AHSA2_1-5	4	5	2	5	2	9	-0.51	0.77	-0.67	0.505	0.994
Circ_IPO9_7-13	27	57	44	33	39	77	-0.38	0.58	-0.67	0.505	0.994
Circ_JADE2_2-3	17	5	4	7	3	3	0.5	0.75	0.66	0.507	0.994
Circ_DHTKD1_2-6	0	2	1	0	0	0	0.37	0.56	0.66	0.508	0.994
Circ_SMG1_34-41	12	8	30	14	14	2	0.47	0.71	0.66	0.508	0.994
Circ_DNAJC6_2-4	10	3	1	0	3	2	0.53	0.8	0.66	0.508	0.994
Circ_MALRD1_6-12	1	0	2	0	0	0	0.37	0.56	0.66	0.508	0.994
Circ_ZNRF2_I	1	0	2	0	0	0	0.37	0.56	0.66	0.508	0.994
Circ_POMT1_3-4	1	0	2	0	0	0	0.37	0.56	0.66	0.508	0.994
Circ_AFF4_11-13	20	13	17	15	13	31	-0.41	0.62	-0.66	0.51	0.994
Circ_TNRC6A_3-5	8	4	1	11	6	2	-0.51	0.77	-0.66	0.51	0.994
Circ_FBXW8_5-7	4	7	0	2	2	0	0.52	0.79	0.66	0.511	0.994
Circ_MARK4_3-7	7	3	9	8	4	14	-0.48	0.73	-0.66	0.511	0.994
Circ_AFF1_2-3	2	2	2	4	2	4	-0.52	0.79	-0.66	0.511	0.994
Circ_CELF1_4-9	56	40	19	29	44	51	-0.37	0.56	-0.65	0.513	0.994
Circ_ETFA_3-8	0	1	3	1	0	0	0.44	0.68	0.65	0.514	0.994
Circ_chr15_82706806_83073482	0	1	3	1	0	0	0.44	0.68	0.65	0.514	0.994
Circ_SATB2_3-6	4	1	3	1	1	1	0.52	0.79	0.65	0.514	0.994
Circ_OGDH_19-20	25	18	7	23	18	17	-0.4	0.61	-0.65	0.514	0.994
Circ_FAM20B_5-6	3	6	14	2	8	2	0.5	0.77	0.65	0.515	0.994
Circ_TBCD_15-23	28	24	27	28	15	8	0.39	0.6	0.65	0.516	0.994
Circ_SWT1_14-16	1	1	1	2	3	1	-0.51	0.79	-0.65	0.517	0.994
Circ_SOS2_14	5	8	2	3	8	9	-0.48	0.75	-0.65	0.518	0.994
Circ_STX5_3-10	6	20	1	12	16	8	-0.47	0.73	-0.65	0.518	0.994
Circ_chr17_40764093_40812334	64	271	113	63	140	78	0.38	0.58	0.65	0.518	0.994
Circ_QSER1_2-4	3	1	3	2	2	7	-0.51	0.79	-0.65	0.518	0.994
Circ_MAPKAPK5_2-7	8	12	3	5	0	6	0.5	0.78	0.64	0.519	0.994
Circ_TCF25_6-9	97	53	29	44	23	43	0.36	0.55	0.64	0.52	0.994
Circ_DCAF5_2-5	7	2	7	6	3	13	-0.48	0.75	-0.64	0.521	0.994
Circ_PPP6R3_19-22	31	19	18	15	9	17	0.39	0.61	0.64	0.521	0.994
Circ_RERE_3	9	5	1	8	5	7	-0.48	0.75	-0.64	0.521	0.994
Circ_ENO1_12	0	0	1	0	4	0	-0.42	0.66	-0.64	0.525	0.994
Circ_RPS6KB1_2-4	108	9	27	74	4	2	0.47	0.74	0.64	0.525	0.994
Circ_CASP8AP2_2-6	1	0	3	1	0	0	0.43	0.67	0.64	0.525	0.994
Circ_chr14_74009754_74040294	29	143	101	103	13	63	0.41	0.64	0.63	0.526	0.994
Circ_SLC39A10_2-3	1	0	0	1	1	1	-0.43	0.68	-0.63	0.526	0.994
Circ_ZNF142_4	1	0	0	1	1	1	-0.43	0.68	-0.63	0.526	0.994
Circ_CREBRF_2-4	1	0	0	1	1	1	-0.43	0.68	-0.63	0.526	0.994
Circ_BBS9_2-5	3	2	0	0	0	1	0.44	0.69	0.63	0.528	0.994
Circ_HBS1L_3-4	21	12	5	20	13	12	-0.41	0.65	-0.63	0.529	0.994
Circ_chrX_3799806_3824273	35	24	13	26	12	43	-0.39	0.61	-0.63	0.529	0.994
Circ_PCMTD1_I	6	2	7	1	4	2	0.5	0.79	0.63	0.529	0.994
Circ_CCRN4L_2-3	4	6	0	7	4	4	-0.49	0.79	-0.63	0.53	0.994
Circ_KTN1_3-6	6	0	5	8	0	10	-0.5	0.8	-0.63	0.53	0.994
Circ_NR2F2_2-3	8	1	0	1	9	3	-0.5	0.8	-0.63	0.53	0.994
Circ_ILF2_4-8	57	159	49	79	49	47	0.35	0.56	0.63	0.531	0.994
Circ_chr10_51130593_51352122	10	29	13	26	25	13	-0.39	0.63	-0.63	0.531	0.994
Circ_CCAR1_4-6	13	20	6	9	22	15	-0.41	0.66	-0.63	0.531	0.994
Circ_AKR1E2_2-8	6	0	0	0	0	1	0.42	0.66	0.63	0.531	0.994
Circ_chr1_148594397_148755827	62	37	64	32	79	69	-0.35	0.56	-0.62	0.532	0.994
Circ_KATNA1_1-3	5	10	1	1	2	4	0.49	0.79	0.62	0.532	0.994
Circ_PWWP2A_2	12	10	2	5	2	5	0.47	0.75	0.62	0.532	0.994
Circ_chr7_72412376_72709901	132	123	60	127	133	76	-0.31	0.49	-0.62	0.533	0.994
Circ_HERC3_4-10	4	2	7	4	1	14	-0.48	0.78	-0.62	0.533	0.994
Circ_chr7_72411356_72709424	53	89	46	90	65	55	-0.32	0.51	-0.62	0.533	0.994
Circ_DDX42_8-9	75	52	55	47	31	43	0.32	0.51	0.62	0.534	0.994
Circ_PPP6R3_6-9	1	1	2	0	1	0	0.44	0.7	0.62	0.534	0.994
Circ_FAM178A_5-6	3	11	1	5	2	0	0.5	0.8	0.62	0.534	0.994
Circ_TBC1D14_2	1	4	2	3	4	4	-0.49	0.79	-0.62	0.535	0.994
Circ_ANKRD36_45-54	4	3	1	3	0	0	0.48	0.78	0.62	0.536	0.994
Circ_RP11-529K1.3_I	103	91	87	84	45	64	0.3	0.49	0.62	0.536	0.994
Circ_DDAH1_2-4	0	4	4	6	7	1	-0.49	0.8	-0.62	0.537	0.994
Circ_SPATS2_2-5	9	14	13	11	6	5	0.42	0.68	0.62	0.538	0.994
Circ_KIF20B_24-29	5	29	4	1	13	5	0.47	0.76	0.61	0.539	0.994
Circ_ADARB1_2-3	0	1	1	1	4	0	-0.46	0.75	-0.61	0.539	0.994
Circ_RBL1_7-10	0	4	0	0	9	0	-0.46	0.75	-0.61	0.539	0.994
Circ_SP140L_2-4	1	0	0	0	2	1	-0.4	0.65	-0.61	0.539	0.994
Circ_AC154.6_2	2	1	1	3	2	2	-0.49	0.8	-0.61	0.54	0.994
Circ_EVL_2-3	35	0	2	15	1	0	0.49	0.8	0.61	0.54	0.994
Circ_SUCLG2_7-9	21	20	34	15	23	10	0.38	0.61	0.61	0.541	0.994
Circ_ME1_2-3	8	0	8	1	2	4	0.49	0.8	0.61	0.541	0.994
Circ_SMARCA5_15-16	33	28	30	34	9	17	0.36	0.59	0.61	0.541	0.994
Circ_SCMH1_9-10	2	7	2	0	4	12	-0.48	0.79	-0.61	0.542	0.994
Circ_TMCC1_3	2	3	2	7	5	0	-0.48	0.8	-0.61	0.544	0.994
Circ_TTC6_2-5	1	2	0	0	0	0	0.33	0.55	0.6	0.546	0.994
Circ_CEP85_5-7	1	2	0	0	0	0	0.33	0.55	0.6	0.546	0.994
Circ_ERBB4_17-20	1	2	0	0	0	0	0.33	0.55	0.6	0.546	0.994
Circ_OXR1_2-5	1	2	1	0	1	0	0.42	0.7	0.6	0.546	0.994
Circ_SS18_3-5	31	44	31	44	33	41	-0.32	0.53	-0.6	0.546	0.994
Circ_AFF4_12-13	12	8	4	11	8	10	-0.41	0.69	-0.6	0.55	0.994
Circ_GCAT_3-4	0	3	9	3	2	1	0.48	0.8	0.6	0.551	0.994
Circ_chr8_145298766_145467572	50	10	17	27	24	33	-0.36	0.61	-0.6	0.551	0.994
Circ_ME1_2-5	16	0	28	3	8	12	0.46	0.76	0.6	0.551	0.994
Circ_RABGAP1_7-13	39	81	14	57	19	10	0.38	0.64	0.6	0.552	0.994
Circ_TBCEL_2-7	0	1	0	1	1	1	-0.4	0.68	-0.59	0.552	0.994
Circ_RBL1_3-7	2	8	7	0	22	3	-0.47	0.79	-0.59	0.553	0.994
Circ_MAPKAP1_2-4	0	1	1	3	0	2	-0.44	0.75	-0.59	0.556	0.994
Circ_CNOT6_5-6	20	28	10	15	31	19	-0.36	0.62	-0.59	0.556	0.994
Circ_AP4E1_2-7	0	1	4	1	3	5	-0.47	0.8	-0.59	0.557	0.994
Circ_VAV3_16-19	6	17	2	13	0	0	0.47	0.8	0.59	0.557	0.994
Circ_POLR3C_12-15	14	10	8	7	2	9	0.42	0.71	0.59	0.557	0.994
Circ_GPD2_3-9	2	1	1	0	1	0	0.41	0.7	0.58	0.559	0.994
Circ_RSBN1L_3-4	1	8	5	4	0	3	0.47	0.8	0.58	0.559	0.994
Circ_CEP128_16-19	3	3	3	2	2	0	0.46	0.8	0.58	0.56	0.994
Circ_RNF10_5-6	0	1	0	0	1	2	-0.38	0.66	-0.58	0.56	0.994
Circ_GPBP1_8-9	10	16	24	8	18	5	0.39	0.68	0.58	0.561	0.994
Circ_RPRD1B_4-6	8	12	14	4	10	6	0.41	0.7	0.58	0.561	0.994
Circ_CAMSAP2_2-4	13	6	6	4	3	23	-0.43	0.73	-0.58	0.561	0.994
Circ_chr19_9727721_9767329	7	15	10	9	2	8	0.42	0.71	0.58	0.561	0.994
Circ_ANKRD36_24-25	12	6	5	3	7	2	0.44	0.75	0.58	0.561	0.994
Circ_AF127936.7_2-3	2	1	0	0	0	0	0.31	0.54	0.58	0.563	0.994
Circ_EHMT1_4-6	2	1	0	0	0	0	0.31	0.54	0.58	0.563	0.994
Circ_BIRC6_36-45	11	3	4	3	3	3	0.44	0.77	0.58	0.564	0.994
Circ_CACTIN_2	8	2	6	2	4	2	0.45	0.78	0.57	0.566	0.994
Circ_ZNF652_4-5	7	10	3	24	6	0	-0.44	0.77	-0.57	0.566	0.994
Circ_LARP4B_I	3	5	0	2	0	1	0.44	0.77	0.57	0.566	0.994
Circ_PTGES3_2-5	4	2	3	4	0	0	0.45	0.79	0.57	0.566	0.994
Circ_ORC5_11-13	7	8	8	5	2	6	0.42	0.74	0.57	0.567	0.994
Circ_EVL_2-4	28	3	0	8	1	5	0.45	0.79	0.57	0.568	0.994
Circ_PTCD3_8-14	24	25	49	47	37	31	-0.32	0.57	-0.57	0.569	0.994
Circ_ZDHHC21_4-8	1	3	2	0	0	2	0.43	0.76	0.57	0.569	0.994
Circ_RHOBTB3_7-10	89	5	10	10	37	5	0.41	0.73	0.57	0.569	0.994
Circ_GFM1_14-18	0	1	6	3	0	0	0.43	0.75	0.57	0.569	0.994
Circ_MLLT10_15-17	2	1	3	0	0	2	0.43	0.76	0.57	0.569	0.994
Circ_LONP2_8-11	10	11	26	39	5	19	-0.38	0.68	-0.57	0.57	0.994
Circ_RPRD2_2-6	35	11	13	51	9	12	-0.37	0.66	-0.57	0.57	0.994
Circ_ERCC6L2_12-13	3	4	2	2	2	0	0.45	0.8	0.57	0.571	0.994
Circ_CCDC125_4-9	2	14	5	8	3	1	0.44	0.77	0.57	0.572	0.994
Circ_chr15_43874293_43973987	18	32	15	13	20	8	0.35	0.63	0.56	0.573	0.994
Circ_CCDC134_2-4	2	4	0	1	0	1	0.42	0.75	0.56	0.574	0.994
Circ_PRCP_2-6	30	59	19	9	61	49	-0.36	0.64	-0.56	0.574	0.994
Circ_ZNF609_1	3	0	1	1	0	0	0.37	0.66	0.56	0.574	0.994
Circ_DNM2_9-11	80	42	37	104	30	43	-0.31	0.55	-0.56	0.574	0.994
Circ_KDM1A_2-8	70	39	22	34	34	67	-0.32	0.57	-0.56	0.575	0.994
Circ_CWC27_8-10	10	14	6	6	10	1	0.41	0.73	0.56	0.575	0.994
Circ_RPS15A_2-5	126	85	22	34	85	19	0.35	0.62	0.56	0.576	0.994
Circ_SNTB2_2-4	3	0	0	0	0	0	0.3	0.54	0.56	0.576	0.994
Circ_RP11-332H18.5_2-3	3	0	0	0	0	0	0.3	0.54	0.56	0.576	0.994
Circ_SOGA2_I	3	0	0	0	0	0	0.3	0.54	0.56	0.576	0.994
Circ_CC2D1A_15-17	3	0	0	0	0	0	0.3	0.54	0.56	0.576	0.994
Circ_RP1-1J6.2_1	3	0	0	0	0	0	0.3	0.54	0.56	0.576	0.994
Circ_ADAMTS19_8-10	3	0	0	0	0	0	0.3	0.54	0.56	0.576	0.994
Circ_SYTL5_4-13	3	0	0	0	0	0	0.3	0.54	0.56	0.576	0.994
Circ_CCDC91_2-6	1	0	7	8	3	3	-0.45	0.8	-0.56	0.576	0.994
Circ_PARD3_8-11	12	2	9	6	13	9	-0.4	0.72	-0.56	0.576	0.994
Circ_SFXN1_2	1	1	0	0	1	3	-0.41	0.73	-0.56	0.577	0.994
Circ_CSDE1_4-14	518	60	74	137	118	124	0.34	0.61	0.56	0.577	0.994
Circ_DTNBP1_4-6	5	2	4	6	2	7	-0.43	0.77	-0.56	0.578	0.994
Circ_FBXL17_2-4	0	1	0	1	0	2	-0.36	0.65	-0.55	0.58	0.994
Circ_ZMYM2_13-15	22	14	8	22	0	4	0.41	0.75	0.55	0.582	0.994
Circ_SEMA3C_7-12	248	220	56	34	12	235	0.38	0.69	0.55	0.582	0.994
Circ_INPP4B_7-10	1	0	0	0	3	0	-0.34	0.61	-0.55	0.582	0.994
Circ_MAD1L1_15-18	1	0	0	0	3	0	-0.34	0.61	-0.55	0.582	0.994
Circ_VMP1_4-7	184	69	46	113	46	37	0.31	0.56	0.55	0.583	0.994
Circ_UBAP2_4-10	7	8	11	8	0	7	0.42	0.76	0.55	0.584	0.994
Circ_PRMT5_5-7	25	30	10	12	12	16	0.34	0.62	0.55	0.584	0.994
Circ_BAZ1B_8-13	18	25	23	49	18	13	-0.33	0.61	-0.55	0.584	0.994
Circ_PPP5C_3-4	1	0	0	2	1	0	-0.35	0.64	-0.55	0.584	0.994
Circ_ZDBF2_2-4	1	0	0	2	1	0	-0.35	0.64	-0.55	0.584	0.994
Circ_GSK3B_7-9	8	10	6	15	3	12	-0.39	0.7	-0.55	0.584	0.994
Circ_TAF4_2-14	34	12	8	13	11	8	0.36	0.66	0.55	0.584	0.994
Circ_TIMMDC1_2-4	5	0	3	1	0	2	0.42	0.78	0.55	0.585	0.994
Circ_CTBP1_3-4	120	75	72	111	141	36	-0.3	0.54	-0.55	0.585	0.994
Circ_LONP2_13-14	0	2	3	5	1	3	-0.44	0.8	-0.55	0.585	0.994
Circ_PRELID2_2-6	1	1	0	0	3	1	-0.4	0.73	-0.55	0.585	0.994
Circ_BPTF_23-29	77	18	16	46	6	16	0.36	0.66	0.55	0.586	0.994
Circ_TMEM138_3-4	9	10	6	3	5	6	0.4	0.73	0.54	0.586	0.994
Circ_ANKRD32_2-4	0	4	0	1	0	0	0.34	0.63	0.54	0.586	0.994
Circ_CAP2_2-3	0	4	0	1	0	0	0.34	0.63	0.54	0.586	0.994
Circ_RC3H1_2	3	1	0	1	0	0	0.35	0.65	0.54	0.587	0.994
Circ_ADAMTS19_17-21	7	0	0	2	0	0	0.37	0.69	0.54	0.589	0.994
Circ_XPO5_13-17	11	7	4	7	14	5	-0.38	0.71	-0.54	0.589	0.994
Circ_CBFB_3-5	10	7	24	25	17	10	-0.36	0.66	-0.54	0.589	0.994
Circ_ORC4_2-4	13	5	7	25	3	5	-0.39	0.72	-0.54	0.59	0.994
Circ_FAM115D_I	4	1	5	4	1	0	0.43	0.8	0.54	0.591	0.994
Circ_XPA_2-6	10	4	9	9	18	2	-0.39	0.73	-0.54	0.591	0.994
Circ_SNX14_2-5	29	14	14	29	17	17	-0.32	0.59	-0.54	0.591	0.994
Circ_PIK3R3_2-10	14	8	15	21	0	2	0.41	0.76	0.54	0.591	0.994
Circ_chr7_65419061_65469124	36	42	36	50	27	47	-0.29	0.53	-0.54	0.592	0.994
Circ_chr14_103894724_104145855	30	15	8	18	11	28	-0.34	0.64	-0.54	0.592	0.994
Circ_ATP5C1_3-8	22	29	24	28	8	15	0.33	0.61	0.54	0.592	0.994
Circ_RIPK1_2-3	0	1	0	0	0	3	-0.33	0.62	-0.53	0.593	0.994
Circ_CLEC16A_12-22	1	3	6	1	2	2	0.43	0.8	0.53	0.593	0.994
Circ_SOS1_3-7	5	4	3	2	3	1	0.42	0.79	0.53	0.593	0.994
Circ_LSM14A_2-6	82	60	41	95	29	72	-0.29	0.54	-0.53	0.594	0.994
Circ_ASCC3_4-10	11	9	17	16	2	6	0.38	0.71	0.53	0.594	0.994
Circ_NCOA2_9-10	9	5	3	10	5	6	-0.39	0.73	-0.53	0.594	0.994
Circ_CWF19L2_11-12	1	3	0	0	1	0	0.36	0.67	0.53	0.594	0.994
Circ_SNTB2_I	2	1	0	1	2	2	-0.41	0.77	-0.53	0.594	0.994
Circ_MACROD2_I	4	0	0	5	1	1	-0.41	0.77	-0.53	0.595	0.994
Circ_TRAPPC6B_2-3	2	0	0	2	1	1	-0.38	0.73	-0.53	0.596	0.994
Circ_TRIM33_3-4	40	11	1	6	19	0	0.41	0.78	0.53	0.598	0.994
Circ_WDR74_2-4	0	0	0	0	0	2	-0.29	0.54	-0.53	0.599	0.994
Circ_PICALM_2-19	0	0	0	1	0	1	-0.29	0.54	-0.53	0.599	0.994
Circ_PICALM_2-4	0	0	0	0	0	2	-0.29	0.54	-0.53	0.599	0.994
Circ_CORO1C_7-8	0	0	0	0	2	0	-0.29	0.54	-0.53	0.599	0.994
Circ_CHFR_13-16	0	0	0	0	0	2	-0.29	0.54	-0.53	0.599	0.994
Circ_CDK8_2-4	0	0	0	0	0	2	-0.29	0.54	-0.53	0.599	0.994
Circ_UBE2Q2_2-5	0	0	0	1	0	1	-0.29	0.54	-0.53	0.599	0.994
Circ_NF1_2-5	0	0	0	1	0	1	-0.29	0.54	-0.53	0.599	0.994
Circ_MARK4_3-4	0	0	0	1	0	1	-0.29	0.54	-0.53	0.599	0.994
Circ_ANKRD13C_4-9	0	0	0	1	0	1	-0.29	0.54	-0.53	0.599	0.994
Circ_ITCH_15-23	0	0	0	1	0	1	-0.29	0.54	-0.53	0.599	0.994
Circ_SERINC3_2-6	0	0	0	0	1	1	-0.29	0.54	-0.53	0.599	0.994
Circ_SULF2_2	0	0	0	1	0	1	-0.29	0.54	-0.53	0.599	0.994
Circ_R3HDM1_2-3	0	0	0	1	1	0	-0.29	0.54	-0.53	0.599	0.994
Circ_CUL3_2-3	0	0	0	2	0	0	-0.29	0.54	-0.53	0.599	0.994
Circ_USP34_63-67	0	0	0	0	2	0	-0.29	0.54	-0.53	0.599	0.994
Circ_CCT4_4-10	0	0	0	1	0	1	-0.29	0.54	-0.53	0.599	0.994
Circ_ZNF148_2-7	0	0	0	1	1	0	-0.29	0.54	-0.53	0.599	0.994
Circ_DLG1_20-25	0	0	0	0	0	2	-0.29	0.54	-0.53	0.599	0.994
Circ_STT3B_2-5	0	0	0	2	0	0	-0.29	0.54	-0.53	0.599	0.994
Circ_EPHA3_4-5	0	0	0	0	0	2	-0.29	0.54	-0.53	0.599	0.994
Circ_chr4_152274052_152274543	0	0	0	1	1	0	-0.29	0.54	-0.53	0.599	0.994
Circ_ARAP2_2	0	0	0	0	1	1	-0.29	0.54	-0.53	0.599	0.994
Circ_UBE2D2_2-6	0	0	0	1	1	0	-0.29	0.54	-0.53	0.599	0.994
Circ_RANBP17_17-20	0	0	0	0	0	2	-0.29	0.54	-0.53	0.599	0.994
Circ_ZNRF2_3-5	0	0	0	1	1	0	-0.29	0.54	-0.53	0.599	0.994
Circ_GTF2I_7-12	0	0	0	2	0	0	-0.29	0.54	-0.53	0.599	0.994
Circ_SEMA3C_6-12	0	0	0	0	0	2	-0.29	0.54	-0.53	0.599	0.994
Circ_AC893.11_1	0	0	0	1	0	1	-0.29	0.54	-0.53	0.599	0.994
Circ_ASAP1_2-3	0	0	0	2	0	0	-0.29	0.54	-0.53	0.599	0.994
Circ_SPIDR_7-8	0	0	0	2	0	0	-0.29	0.54	-0.53	0.599	0.994
Circ_UBAP2_7-12	0	0	0	0	2	0	-0.29	0.54	-0.53	0.599	0.994
Circ_GRHPR_2-4	0	0	0	0	2	0	-0.29	0.54	-0.53	0.599	0.994
Circ_C9orf3_3-5	0	0	0	1	0	1	-0.29	0.54	-0.53	0.599	0.994
Circ_OPHN1_22-25	0	0	0	1	1	0	-0.29	0.54	-0.53	0.599	0.994
Circ_SORT1_8-9	22	31	4	13	27	22	-0.35	0.66	-0.53	0.599	0.994
Circ_ETFA_3-11	205	255	170	294	83	83	0.28	0.53	0.52	0.6	0.994
Circ_NFATC3_2-4	7	0	4	2	1	2	0.42	0.8	0.52	0.6	0.994
Circ_GABPB1_2-6	14	6	9	5	7	5	0.37	0.71	0.52	0.6	0.994
Circ_RYK_7-15	0	1	4	1	0	1	0.39	0.74	0.52	0.601	0.994
Circ_SEC24A_12-13	6	8	4	7	3	12	-0.38	0.73	-0.52	0.602	0.994
Circ_GSK3B_4-7	10	8	3	15	7	4	-0.38	0.72	-0.52	0.602	0.994
Circ_HSPA9_4-5	101	89	94	103	160	43	-0.28	0.54	-0.52	0.603	0.994
Circ_STX5_6-10	38	34	17	36	40	19	-0.29	0.56	-0.52	0.603	0.994
Circ_RAB7A_4-5	94	78	73	157	59	54	-0.27	0.52	-0.52	0.604	0.994
Circ_ELF2_I	2	2	0	0	1	0	0.35	0.67	0.52	0.604	0.994
Circ_CNOT6_4-6	9	8	8	8	9	12	-0.35	0.68	-0.52	0.605	0.994
Circ_CSPP1_8-11	5	3	1	2	2	0	0.41	0.79	0.52	0.605	0.994
Circ_SLC25A24_4-7	73	52	28	24	51	23	0.29	0.57	0.51	0.607	0.994
Circ_CEP192_16-21	7	6	7	7	3	2	0.39	0.75	0.51	0.607	0.994
Circ_chr8_145316558_145485305	51	8	20	34	17	34	-0.32	0.63	-0.51	0.608	0.994
Circ_C10orf76_5-19	16	39	19	9	27	11	0.33	0.64	0.51	0.609	0.994
Circ_GALK2_4-10	0	1	0	2	1	0	-0.33	0.64	-0.51	0.611	0.994
Circ_MAN1A2_2-5	10	7	21	7	5	12	0.35	0.7	0.51	0.611	0.994
Circ_WDR60_2-4	3	2	6	6	4	5	-0.39	0.77	-0.51	0.612	0.994
Circ_ASH1L_5	3	9	8	1	3	7	0.39	0.77	0.51	0.612	0.994
Circ_PTK2_3-4	6	14	15	19	17	7	-0.34	0.67	-0.51	0.612	0.994
Circ_FAM120A_3-5	51	22	21	12	34	12	0.31	0.62	0.51	0.612	0.994
Circ_REPS2_14-17	14	7	1	2	7	2	0.39	0.78	0.51	0.613	0.994
Circ_UBE3D_5-10	1	1	0	2	0	2	-0.37	0.73	-0.51	0.613	0.994
Circ_FAM105B_3-7	4	6	1	9	4	2	-0.39	0.78	-0.51	0.613	0.994
Circ_RREB1_2-6	0	0	1	1	2	0	-0.33	0.66	-0.51	0.614	0.994
Circ_PDE8A_3-13	8	2	11	3	17	6	-0.38	0.74	-0.5	0.614	0.994
Circ_RSF1_8-11	1	5	2	2	3	6	-0.4	0.79	-0.5	0.615	0.994
Circ_CCDC132_3-9	2	3	0	3	5	0	-0.4	0.79	-0.5	0.616	0.994
Circ_NAB1_3-6	2	1	0	1	0	4	-0.38	0.76	-0.5	0.617	0.994
Circ_FKBP3_3-7	38	84	31	62	22	24	0.29	0.58	0.5	0.619	0.994
Circ_KEAP1_3	43	24	18	38	23	28	-0.28	0.56	-0.5	0.62	0.994
Circ_GIGYF2_11-16	10	7	26	56	3	4	-0.36	0.74	-0.49	0.621	0.994
Circ_RBM4_2	88	101	51	109	32	31	0.27	0.55	0.49	0.622	0.994
Circ_MSTO1_I	36	72	103	53	47	52	0.28	0.56	0.49	0.622	0.994
Circ_SLC38A1_2-4	2	2	1	1	1	0	0.37	0.76	0.49	0.622	0.994
Circ_chr17_65850056_66202379	109	27	35	80	14	20	0.31	0.63	0.49	0.623	0.994
Circ_SCRN1_3-6	23	35	31	45	15	3	0.32	0.66	0.49	0.624	0.994
Circ_chr8_145299125_145467898	80	17	15	21	32	58	-0.31	0.63	-0.49	0.625	0.994
Circ_PMPCB_5-6	33	29	32	41	13	13	0.29	0.59	0.49	0.626	0.994
Circ_MYO5B_15-17	17	10	16	34	0	21	-0.36	0.73	-0.49	0.627	0.994
Circ_RP1-27O5.3_8	3	1	3	5	3	2	-0.38	0.79	-0.48	0.629	0.994
Circ_RNF13_2-5	3	4	2	0	1	3	0.38	0.8	0.48	0.629	0.994
Circ_NCKAP1_2-6	29	15	63	74	32	24	-0.3	0.62	-0.48	0.629	0.994
Circ_EML5_2-8	3	1	0	0	0	1	0.32	0.66	0.48	0.629	0.994
Circ_FTO_5-7	6	13	8	13	5	14	-0.33	0.69	-0.48	0.629	0.994
Circ_REV3L_4-11	5	3	6	9	4	5	-0.36	0.75	-0.48	0.629	0.994
Circ_FKBP8_3-4	0	0	1	2	0	1	-0.31	0.65	-0.48	0.63	0.994
Circ_PER2_2-4	0	0	1	2	0	1	-0.31	0.65	-0.48	0.63	0.994
Circ_KDM5A_6-10	5	7	4	4	4	11	-0.36	0.74	-0.48	0.631	0.994
Circ_USP32_2-4	56	15	6	34	11	2	0.34	0.71	0.48	0.632	0.994
Circ_RHBDD1_2-6	1	2	0	2	2	1	-0.37	0.77	-0.48	0.633	0.994
Circ_XRN2_15-17	39	31	27	41	38	23	-0.26	0.54	-0.48	0.633	0.994
Circ_UTRN_43-44	4	14	4	4	5	4	0.36	0.75	0.48	0.634	0.994
Circ_DDX21_2	7	12	25	19	8	4	0.33	0.7	0.48	0.634	0.994
Circ_SEPT10_2-8	0	0	1	2	1	0	-0.31	0.65	-0.47	0.635	0.994
Circ_MAN2A1_2-3	12	7	3	0	9	2	0.37	0.78	0.47	0.636	0.994
Circ_HUWE1_21-22	26	32	13	12	21	13	0.29	0.61	0.47	0.636	0.994
Circ_SNX13_10-12	9	15	8	15	2	4	0.34	0.72	0.47	0.636	0.994
Circ_GMPS_5-7	33	38	41	32	30	18	0.26	0.55	0.47	0.637	0.994
Circ_FARP2_5-7	4	5	11	9	2	2	0.36	0.76	0.47	0.638	0.994
Circ_CTD-3105H18.16_I	6	4	6	19	4	0	-0.37	0.78	-0.47	0.638	0.994
Circ_ATXN10_7-9	17	41	22	36	30	22	-0.27	0.58	-0.47	0.639	0.994
Circ_ZNF566_5	1	1	4	3	0	0	0.36	0.76	0.47	0.639	0.994
Circ_TNRC18_6-10	23	14	13	17	22	14	-0.28	0.61	-0.47	0.639	0.994
Circ_EPN2_5-9	6	2	0	2	2	6	-0.37	0.8	-0.47	0.64	0.994
Circ_UBA2_10-15	59	48	48	59	22	31	0.25	0.53	0.47	0.641	0.994
Circ_TBCD_3-7	9	18	31	18	12	11	0.3	0.65	0.47	0.641	0.994
Circ_PUM1_4-7	17	17	14	25	12	16	-0.28	0.61	-0.47	0.642	0.994
Circ_MSH3_9-12	3	2	3	6	2	3	-0.37	0.79	-0.46	0.642	0.994
Circ_CAMTA1_2-3	1	0	0	3	0	0	-0.27	0.59	-0.46	0.643	0.994
Circ_BRWD1_13-15	1	0	0	3	0	0	-0.27	0.59	-0.46	0.643	0.994
Circ_GRIK2_2-3	1	0	0	3	0	0	-0.27	0.59	-0.46	0.643	0.994
Circ_USP3_4-8	0	0	3	1	0	0	0.28	0.61	0.46	0.643	0.994
Circ_AGAP1_7-9	0	0	3	1	0	0	0.28	0.61	0.46	0.643	0.994
Circ_CHMP5_5-7	0	0	3	1	0	0	0.28	0.61	0.46	0.643	0.994
Circ_BBS9_13-17	3	12	4	4	1	6	0.36	0.77	0.46	0.643	0.994
Circ_IBTK_12	3	1	4	3	7	1	-0.37	0.79	-0.46	0.644	0.994
Circ_AP5M1_2	4	6	13	14	8	7	-0.33	0.71	-0.46	0.644	0.994
Circ_ANKRD12_5-8	2	6	6	7	7	4	-0.35	0.75	-0.46	0.644	0.994
Circ_MTMR12_2-6	6	1	8	12	5	3	-0.35	0.76	-0.46	0.644	0.994
Circ_CANX_7-10	110	100	132	145	122	90	-0.22	0.48	-0.46	0.645	0.994
Circ_TOPBP1_17-19	11	27	7	10	11	8	0.31	0.67	0.46	0.647	0.994
Circ_NLK_5-7	10	12	3	6	6	3	0.34	0.74	0.46	0.647	0.994
Circ_TRIM37_4-7	1	0	2	1	0	0	0.29	0.64	0.46	0.647	0.994
Circ_RP11-37B2.1_2-4	1	4	0	2	0	0	0.32	0.71	0.46	0.648	0.994
Circ_chr1_155186175_155206260	83	193	91	54	93	105	0.25	0.55	0.46	0.648	0.994
Circ_GSK3B_1-2	6	9	4	4	1	6	0.35	0.77	0.46	0.649	0.994
Circ_GNB1_2-7	30	31	78	64	38	55	-0.26	0.58	-0.45	0.649	0.994
Circ_ZNF525_4	0	2	0	5	0	0	-0.31	0.68	-0.45	0.65	0.994
Circ_MAPK8_2-4	1	1	1	3	1	1	-0.35	0.78	-0.45	0.651	0.994
Circ_KPNB1_7-15	6	0	0	2	0	0	0.31	0.68	0.45	0.652	0.994
Circ_TRIM37_9-16	6	0	0	2	0	0	0.31	0.68	0.45	0.652	0.994
Circ_ARSG_2-6	6	2	3	5	1	0	0.36	0.8	0.45	0.652	0.994
Circ_ANKRD36_29-58	1	1	4	1	1	1	0.35	0.79	0.45	0.652	0.994
Circ_SHANK2_1-2	4	8	2	8	0	0	0.36	0.8	0.45	0.654	0.994
Circ_ANKRD36_49-52	23	6	13	11	9	7	0.3	0.67	0.45	0.655	0.994
Circ_URI1_3-10	4	0	4	2	1	1	0.35	0.79	0.45	0.656	0.994
Circ_FOXJ3_2-4	1	1	1	0	5	0	-0.33	0.75	-0.44	0.657	0.994
Circ_UBE2D2_2-5	28	18	46	49	26	28	-0.26	0.58	-0.44	0.657	0.994
Circ_SDF4_3-4	80	74	52	41	51	52	0.22	0.5	0.44	0.657	0.994
Circ_MAN1A2_6-8	16	15	20	9	9	16	0.28	0.64	0.44	0.659	0.994
Circ_PVRL1_2-5	12	18	14	18	5	26	-0.29	0.66	-0.44	0.659	0.994
Circ_TMEM165_2-4	27	6	37	20	19	38	-0.29	0.65	-0.44	0.66	0.994
Circ_PTBP3_2-5	0	1	2	5	1	0	-0.33	0.76	-0.44	0.66	0.994
Circ_NEK4_13-15	1	3	0	2	3	1	-0.34	0.79	-0.44	0.661	0.994
Circ_TTC8_2-9	3	7	6	6	1	3	0.34	0.78	0.44	0.661	0.994
Circ_RARS_2-5	3	2	16	10	4	0	0.35	0.79	0.44	0.661	0.994
Circ_HIPK3_2	3	11	2	2	3	4	0.34	0.78	0.44	0.662	0.994
Circ_RIC8B_5-6	6	4	4	0	1	6	0.35	0.8	0.44	0.662	0.994
Circ_chr8_145298397_145466471	44	7	13	12	15	37	-0.29	0.67	-0.44	0.662	0.994
Circ_CLIP1_9	9	15	16	11	14	19	-0.28	0.64	-0.44	0.662	0.994
Circ_ING5_2-5	6	0	5	4	1	1	0.35	0.8	0.44	0.663	0.994
Circ_STIL_12-13	7	6	0	2	7	6	-0.34	0.79	-0.44	0.663	0.994
Circ_PRRC2C_23-25	48	25	38	40	23	51	-0.24	0.56	-0.43	0.665	0.994
Circ_LZIC_5-7	23	25	21	39	14	22	-0.25	0.58	-0.43	0.666	0.994
Circ_TXNDC11_2-5	9	4	15	6	3	9	0.31	0.73	0.43	0.666	0.994
Circ_PARPBP_3-6	5	13	16	2	18	1	0.33	0.76	0.43	0.666	0.994
Circ_CCT4_5-10	87	56	52	43	124	30	-0.25	0.58	-0.43	0.668	0.994
Circ_METTL6_4-6	3	7	7	7	3	1	0.33	0.77	0.43	0.668	0.994
Circ_chr8_145314143_145482870	69	16	16	27	16	22	0.26	0.62	0.43	0.668	0.994
Circ_TIMMDC1_2-5	0	5	0	1	1	0	0.3	0.71	0.43	0.668	0.994
Circ_MRPS31_3-6	5	7	1	2	8	5	-0.33	0.77	-0.43	0.67	0.994
Circ_TSPAN15_2-3	0	1	2	0	0	1	0.28	0.65	0.43	0.67	0.994
Circ_PHF20_2-10	0	1	2	0	0	1	0.28	0.65	0.43	0.67	0.994
Circ_INADL_28-29	12	13	3	11	0	6	0.33	0.77	0.43	0.67	0.994
Circ_MAP3K4_2-3	1	1	1	0	1	0	0.29	0.67	0.43	0.671	0.994
Circ_DOCK5_49-50	1	1	1	0	1	0	0.29	0.67	0.43	0.671	0.994
Circ_MCFD2_2-3	5	2	3	2	7	3	-0.33	0.78	-0.42	0.671	0.994
Circ_CDC42BPB_14-16	51	20	22	20	18	24	0.25	0.58	0.42	0.671	0.994
Circ_NEMF_23-26	13	12	6	11	8	1	0.31	0.73	0.42	0.672	0.994
Circ_TANC1_5-7	7	10	4	3	6	14	-0.31	0.73	-0.42	0.672	0.994
Circ_chr8_145218674_145448187	15	2	4	8	3	12	-0.31	0.75	-0.42	0.674	0.994
Circ_ATF7IP_2	2	3	5	6	0	0	0.33	0.79	0.42	0.675	0.994
Circ_ANO10_9-11	7	23	2	3	10	6	0.31	0.75	0.42	0.676	0.994
Circ_KDM3B_16-17	16	7	22	20	12	18	-0.27	0.64	-0.42	0.676	0.994
Circ_RBM39_4-6	3	3	3	2	2	1	0.33	0.8	0.42	0.676	0.994
Circ_STK39_9-14	2	3	11	3	11	6	-0.32	0.76	-0.42	0.677	0.994
Circ_SCNM1_3-5	1	0	2	0	1	0	0.27	0.65	0.42	0.677	0.994
Circ_EIF4G3_3-6	1	0	2	0	1	0	0.27	0.65	0.42	0.677	0.994
Circ_DOCK1_2-6	1	1	0	0	0	0	0.23	0.54	0.42	0.677	0.994
Circ_PLXDC2_2-13	1	0	1	0	0	0	0.23	0.54	0.42	0.677	0.994
Circ_MASTL_7-8	1	1	0	0	0	0	0.23	0.54	0.42	0.677	0.994
Circ_LARP4B_1-6	0	0	2	0	0	0	0.23	0.54	0.42	0.677	0.994
Circ_SGCG_4-5	2	0	0	0	0	0	0.23	0.54	0.42	0.677	0.994
Circ_ELF1_6-7	0	2	0	0	0	0	0.23	0.54	0.42	0.677	0.994
Circ_STRN3_2-5	1	1	0	0	0	0	0.23	0.54	0.42	0.677	0.994
Circ_chr14_38033424_38065213	2	0	0	0	0	0	0.23	0.54	0.42	0.677	0.994
Circ_NUSAP1_5-10	0	0	2	0	0	0	0.23	0.54	0.42	0.677	0.994
Circ_GALK2_4-5	0	1	1	0	0	0	0.23	0.54	0.42	0.677	0.994
Circ_TRPM7_2-5	1	1	0	0	0	0	0.23	0.54	0.42	0.677	0.994
Circ_AAGAB_I	0	2	0	0	0	0	0.23	0.54	0.42	0.677	0.994
Circ_chr15_85180578_85525579	2	0	0	0	0	0	0.23	0.54	0.42	0.677	0.994
Circ_PDE8A_3-7	2	0	0	0	0	0	0.23	0.54	0.42	0.677	0.994
Circ_IGF1R_3-5	2	0	0	0	0	0	0.23	0.54	0.42	0.677	0.994
Circ_chr17_45490139_45682918	2	0	0	0	0	0	0.23	0.54	0.42	0.677	0.994
Circ_SPAG9_3-5	1	1	0	0	0	0	0.23	0.54	0.42	0.677	0.994
Circ_BCAS3_21-23	1	1	0	0	0	0	0.23	0.54	0.42	0.677	0.994
Circ_MFSD11_11-14	0	0	2	0	0	0	0.23	0.54	0.42	0.677	0.994
Circ_CEP192_2-4	1	0	1	0	0	0	0.23	0.54	0.42	0.677	0.994
Circ_MIB1_2-12	0	0	2	0	0	0	0.23	0.54	0.42	0.677	0.994
Circ_DHPS_2-5	0	1	1	0	0	0	0.23	0.54	0.42	0.677	0.994
Circ_DNASE2_4-5	1	1	0	0	0	0	0.23	0.54	0.42	0.677	0.994
Circ_chr19_47421745_47425613	0	1	1	0	0	0	0.23	0.54	0.42	0.677	0.994
Circ_SNX27_2-7	0	0	2	0	0	0	0.23	0.54	0.42	0.677	0.994
Circ_chr1_202035460_202036765	2	0	0	0	0	0	0.23	0.54	0.42	0.677	0.994
Circ_TOP1_9-13	0	1	1	0	0	0	0.23	0.54	0.42	0.677	0.994
Circ_MYBL2_8	1	1	0	0	0	0	0.23	0.54	0.42	0.677	0.994
Circ_ATP9A_2-3	1	0	1	0	0	0	0.23	0.54	0.42	0.677	0.994
Circ_CHEK2_2-10	2	0	0	0	0	0	0.23	0.54	0.42	0.677	0.994
Circ_HAT1_2-4	0	0	2	0	0	0	0.23	0.54	0.42	0.677	0.994
Circ_EXOC6B_3-5	0	0	2	0	0	0	0.23	0.54	0.42	0.677	0.994
Circ_STAG1_17-21	1	0	1	0	0	0	0.23	0.54	0.42	0.677	0.994
Circ_CEP70_2-5	0	2	0	0	0	0	0.23	0.54	0.42	0.677	0.994
Circ_ACAP2_5-9	0	0	2	0	0	0	0.23	0.54	0.42	0.677	0.994
Circ_SNRK_3-4	0	0	2	0	0	0	0.23	0.54	0.42	0.677	0.994
Circ_SMARCC1_22-26	1	0	1	0	0	0	0.23	0.54	0.42	0.677	0.994
Circ_FBXW7_2-3	1	0	1	0	0	0	0.23	0.54	0.42	0.677	0.994
Circ_MAN2A1_2-4	1	0	1	0	0	0	0.23	0.54	0.42	0.677	0.994
Circ_MATR3_10-13	0	1	1	0	0	0	0.23	0.54	0.42	0.677	0.994
Circ_CCNB1_6-7	2	0	0	0	0	0	0.23	0.54	0.42	0.677	0.994
Circ_ESR1_2	1	1	0	0	0	0	0.23	0.54	0.42	0.677	0.994
Circ_STK38_2-7	1	0	1	0	0	0	0.23	0.54	0.42	0.677	0.994
Circ_HMGCLL1_2-7	2	0	0	0	0	0	0.23	0.54	0.42	0.677	0.994
Circ_BZW2_5-7	0	0	2	0	0	0	0.23	0.54	0.42	0.677	0.994
Circ_EIF3B_5-6	0	2	0	0	0	0	0.23	0.54	0.42	0.677	0.994
Circ_ADCY1_5-8	2	0	0	0	0	0	0.23	0.54	0.42	0.677	0.994
Circ_PCLO_3	0	2	0	0	0	0	0.23	0.54	0.42	0.677	0.994
Circ_TRPS1_2-5	0	2	0	0	0	0	0.23	0.54	0.42	0.677	0.994
Circ_chr8_145215873_145448823	2	0	0	0	0	0	0.23	0.54	0.42	0.677	0.994
Circ_RAD23B_2-9	2	0	0	0	0	0	0.23	0.54	0.42	0.677	0.994
Circ_PTGR1_5-8	0	0	2	0	0	0	0.23	0.54	0.42	0.677	0.994
Circ_UBAP2_5-10	2	0	0	0	0	0	0.23	0.54	0.42	0.677	0.994
Circ_CD99L2_3-7	1	0	1	0	0	0	0.23	0.54	0.42	0.677	0.994
Circ_PMS1_2-5	2	4	8	5	3	1	0.33	0.78	0.42	0.678	0.994
Circ_ZNF516_4-5	5	0	6	0	0	5	0.33	0.78	0.42	0.678	0.994
Circ_RILPL1_3-4	7	7	6	10	3	10	-0.3	0.72	-0.41	0.678	0.994
Circ_GLG1_20-23	31	39	11	12	21	20	0.25	0.62	0.41	0.68	0.994
Circ_PRDM2_7-8	2	1	6	2	0	3	0.33	0.8	0.41	0.681	0.994
Circ_RALY_3-8	2	1	3	1	2	0	0.32	0.78	0.41	0.681	0.994
Circ_FUT8_3-6	41	8	6	14	31	10	-0.28	0.68	-0.41	0.683	0.994
Circ_DAGLB_3-5	16	13	9	9	6	10	0.27	0.67	0.41	0.684	0.994
Circ_MARCH6_21-22	73	32	52	71	49	40	-0.21	0.52	-0.41	0.684	0.994
Circ_RP11-632K20.7_2-5	0	2	1	1	4	0	-0.31	0.76	-0.41	0.685	0.994
Circ_CHST15_2-5	7	0	7	3	2	3	0.32	0.79	0.41	0.685	0.994
Circ_UPF2_3-7	4	8	6	10	1	1	0.32	0.78	0.4	0.686	0.994
Circ_AARS_12-14	2	0	1	1	0	0	0.25	0.63	0.4	0.686	0.994
Circ_SUPT20H_2-9	2	2	5	6	4	2	-0.32	0.78	-0.4	0.686	0.994
Circ_FOXJ3_3-4	6	6	6	3	9	8	-0.29	0.73	-0.4	0.688	0.994
Circ_GOLGA8A_I	22	6	47	56	0	40	-0.3	0.75	-0.4	0.688	0.994
Circ_DDX21_4-6	36	58	50	56	66	29	-0.22	0.54	-0.4	0.688	0.994
Circ_DROSHA_20-22	28	29	18	38	28	13	-0.23	0.58	-0.4	0.689	0.994
Circ_chr16_31733947_31892142	8	3	5	9	1	0	0.32	0.79	0.4	0.689	0.994
Circ_RREB1_3-6	9	2	9	9	1	3	0.31	0.77	0.4	0.689	0.994
Circ_FUT8_8-10	39	6	5	7	19	3	0.29	0.73	0.4	0.69	0.994
Circ_RYK_7-10	25	62	24	37	36	41	-0.23	0.57	-0.4	0.69	0.994
Circ_STAU1_3-6	47	36	52	69	41	32	-0.21	0.53	-0.4	0.691	0.994
Circ_PTPN13_24-27	8	13	0	3	0	21	-0.32	0.8	-0.4	0.691	0.994
Circ_chr1_1588825_1653150	52	53	79	58	29	51	0.21	0.54	0.4	0.692	0.994
Circ_CDC73_14-15	16	26	11	7	5	22	0.27	0.68	0.4	0.693	0.994
Circ_TMLHE_2-6	5	0	0	4	0	3	-0.3	0.76	-0.39	0.694	0.994
Circ_SOGA1_2-3	4	12	11	5	6	7	0.28	0.72	0.39	0.694	0.994
Circ_chr2_27381981_27423447	36	23	25	47	29	13	-0.23	0.58	-0.39	0.694	0.994
Circ_chr1_155588676_155727114	13	10	7	4	7	20	-0.28	0.7	-0.39	0.694	0.994
Circ_SMAD2_3-6	12	23	20	13	14	12	0.25	0.63	0.39	0.695	0.994
Circ_RAB3IP_2-3	2	3	0	0	1	1	0.29	0.74	0.39	0.695	0.994
Circ_SUPT16H_2-3	43	18	19	49	19	16	-0.23	0.6	-0.39	0.695	0.994
Circ_HIF1A_3-4	31	10	21	25	13	26	-0.24	0.61	-0.39	0.697	0.994
Circ_UBXN2A_2-6	5	0	3	3	5	2	-0.31	0.8	-0.39	0.698	0.994
Circ_RPPH1_1	9	1	3	15	1	1	-0.31	0.79	-0.39	0.698	0.994
Circ_chr1_1606902_1669248	10	2	1	3	2	2	0.31	0.79	0.39	0.699	0.994
Circ_REV3L_4-6	6	4	1	2	2	2	0.31	0.8	0.39	0.7	0.994
Circ_FAM160A1_2-3	2	1	5	10	0	2	-0.31	0.8	-0.38	0.702	0.994
Circ_VMP1_2-10	60	18	53	127	8	21	-0.26	0.67	-0.38	0.702	0.994
Circ_LRBA_38-42	14	9	31	31	4	6	0.27	0.7	0.38	0.703	0.994
Circ_ELF1_9	36	5	7	11	3	15	0.27	0.72	0.38	0.703	0.994
Circ_TCFL5_3-4	34	28	23	9	35	13	0.24	0.62	0.38	0.703	0.994
Circ_ST8SIA4_2-4	6	0	0	0	2	0	0.26	0.69	0.38	0.704	0.994
Circ_TMEM56_2-6	1	1	8	1	4	1	0.3	0.8	0.38	0.704	0.994
Circ_MAD1L1_6-10	5	9	4	11	7	3	-0.28	0.73	-0.38	0.704	0.994
Circ_FOCAD_14-17	11	17	6	12	0	10	0.28	0.75	0.38	0.704	0.994
Circ_OMA1_3-8	0	4	3	3	0	1	0.29	0.78	0.38	0.706	0.994
Circ_STX16_2-7	25	11	6	32	7	7	-0.26	0.68	-0.38	0.706	0.994
Circ_LATS1_5-7	10	7	3	5	6	10	-0.27	0.73	-0.38	0.706	0.994
Circ_TXNL4B_2-3	2	1	0	1	0	0	0.24	0.62	0.38	0.706	0.994
Circ_NUCB1_5-7	48	59	20	0	28	47	0.27	0.73	0.38	0.707	0.994
Circ_CFDP1_2-4	0	0	4	2	0	0	0.25	0.67	0.38	0.707	0.994
Circ_RPS5_4-5	655	381	173	200	403	218	0.2	0.53	0.38	0.707	0.994
Circ_chr1_1607817_1670496	127	71	44	73	90	66	-0.19	0.51	-0.38	0.707	0.994
Circ_TRIP12_2-5	4	3	16	12	9	7	-0.27	0.73	-0.38	0.707	0.994
Circ_NQO1_2-3	1	0	3	2	0	0	0.26	0.7	0.37	0.708	0.994
Circ_CNTROB_13	2	0	0	0	1	2	-0.25	0.68	-0.37	0.709	0.994
Circ_FARP2_3-8	0	1	7	4	0	1	0.29	0.78	0.37	0.711	0.994
Circ_HOOK3_7-9	1	6	1	3	5	2	-0.3	0.8	-0.37	0.711	0.994
Circ_SEPSECS_2-6	6	3	5	8	0	1	0.29	0.8	0.37	0.711	0.994
Circ_DAP3_4-6	1	0	0	0	1	1	-0.22	0.61	-0.37	0.712	0.994
Circ_TEX2_5-7	15	8	9	6	11	4	0.26	0.7	0.37	0.712	0.994
Circ_SOBP_2-3	1	1	0	0	1	2	-0.26	0.71	-0.37	0.712	0.994
Circ_BARD1_4-7	1	2	0	0	1	0	0.23	0.64	0.37	0.713	0.994
Circ_NCOA3_14-17	1	0	1	4	0	0	-0.25	0.69	-0.37	0.714	0.994
Circ_XPO1_11-16	35	16	31	44	20	22	-0.21	0.58	-0.37	0.715	0.994
Circ_PRRC2B_2-3	4	3	3	6	3	3	-0.28	0.78	-0.37	0.715	0.994
Circ_WHSC1_5-7	20	36	16	8	67	2	-0.26	0.72	-0.36	0.715	0.994
Circ_MAP7_4-5	25	24	20	45	1	5	0.26	0.72	0.36	0.715	0.994
Circ_BANP_6-10	8	4	3	7	9	1	-0.28	0.76	-0.36	0.717	0.994
Circ_LRBA_31-34	20	37	33	40	15	14	0.22	0.6	0.36	0.717	0.994
Circ_SAP130_13	21	9	9	10	17	12	-0.24	0.65	-0.36	0.717	0.994
Circ_TMOD3_3-9	35	21	16	2	22	21	0.25	0.68	0.36	0.717	0.994
Circ_PILRB_5	6	1	1	1	1	2	0.29	0.79	0.36	0.718	0.994
Circ_SPICE1_2-7	3	2	2	4	0	0	0.28	0.78	0.36	0.718	0.994
Circ_AEBP2_3-5	3	17	24	19	5	9	0.26	0.71	0.36	0.718	0.994
Circ_TMED2_2-3	0	2	2	3	2	1	-0.28	0.79	-0.36	0.718	0.994
Circ_chr6_158733083_158735300	1	1	2	1	0	1	0.27	0.75	0.36	0.719	0.994
Circ_SLC25A24_2-3	74	12	29	41	35	36	-0.21	0.6	-0.36	0.719	0.994
Circ_MAPK9_I	14	17	26	12	12	17	0.23	0.63	0.36	0.719	0.994
Circ_CTCF_3-4	8	5	7	9	4	9	-0.26	0.72	-0.36	0.72	0.994
Circ_PTDSS1_8-12	43	44	12	19	46	30	-0.22	0.6	-0.36	0.72	0.994
Circ_CDC42BPB_3-5	18	5	9	15	0	20	-0.27	0.75	-0.36	0.721	0.994
Circ_RHOBTB3_6-7	5	0	0	1	2	3	-0.28	0.78	-0.36	0.721	0.994
Circ_REV1_7-13	2	3	4	7	5	0	-0.28	0.8	-0.36	0.722	0.994
Circ_GRHL2_4	3	5	3	7	0	0	0.28	0.8	0.36	0.722	0.994
Circ_PCCA_13-16	6	17	11	18	3	4	0.26	0.72	0.36	0.723	0.994
Circ_ERCC4_7-8	1	2	5	3	2	0	0.28	0.8	0.35	0.723	0.994
Circ_chr19_53122189_53432667	33	52	31	95	15	20	-0.22	0.62	-0.35	0.723	0.994
Circ_CD276_4-5	418	127	76	167	179	220	-0.2	0.55	-0.35	0.723	0.994
Circ_WDR74_2-4	25	15	9	35	13	5	-0.23	0.66	-0.35	0.723	0.994
Circ_REPS2_15-17	10	8	2	3	8	1	0.27	0.77	0.35	0.724	0.994
Circ_DTWD2_2-4	2	5	3	5	2	5	-0.28	0.78	-0.35	0.724	0.994
Circ_ZNF367_2-4	4	5	6	5	13	0	-0.28	0.78	-0.35	0.724	0.994
Circ_CCT4_3-10	50	51	43	43	73	27	-0.19	0.54	-0.35	0.725	0.994
Circ_TRIM37_17-22	5	0	0	2	0	0	0.23	0.66	0.35	0.725	0.994
Circ_PDE8A_15-19	21	5	14	2	9	14	0.25	0.72	0.35	0.727	0.994
Circ_PUS7_5-9	12	5	8	10	6	1	0.26	0.74	0.35	0.727	0.994
Circ_MAPK6_2-3	31	8	7	21	7	18	-0.23	0.67	-0.35	0.728	0.994
Circ_CREB1_5-8	13	5	1	9	4	7	-0.26	0.75	-0.35	0.728	0.994
Circ_chr2_130872454_131258215	16	0	3	11	0	0	0.27	0.79	0.35	0.729	0.994
Circ_chr9_86274695_86284242	45	27	33	32	45	26	-0.19	0.55	-0.35	0.729	0.994
Circ_DTNB_6-8	2	1	0	0	0	1	0.22	0.63	0.35	0.73	0.994
Circ_ARHGAP32_3-4	0	1	0	0	1	1	-0.21	0.61	-0.35	0.73	0.994
Circ_TDRD3_2-4	0	1	0	0	1	1	-0.21	0.61	-0.35	0.73	0.994
Circ_ABI2_3-9	0	1	0	0	1	1	-0.21	0.61	-0.35	0.73	0.994
Circ_PPM1B_2-3	11	7	8	10	6	2	0.25	0.72	0.34	0.73	0.994
Circ_chr8_145294517_145463319	32	8	12	10	7	17	0.23	0.67	0.34	0.733	0.994
Circ_SKIL_1	15	4	21	8	2	17	0.25	0.73	0.34	0.734	0.994
Circ_TBC1D31_2-8	2	2	2	0	3	0	0.26	0.77	0.34	0.734	0.994
Circ_RAB5A_3-6	1	0	0	0	0	2	-0.19	0.57	-0.34	0.735	0.994
Circ_ZC3H14_7-9	23	22	29	36	14	7	0.21	0.62	0.34	0.735	0.994
Circ_UBXN4_2-6	24	11	38	50	20	12	-0.21	0.63	-0.34	0.736	0.994
Circ_FAM120A_I	1	0	0	0	2	0	-0.19	0.57	-0.34	0.737	0.994
Circ_REPS1_2-8	16	10	14	5	9	13	0.23	0.67	0.34	0.737	0.994
Circ_GABPB2_2-9	1	3	6	2	4	6	-0.26	0.79	-0.33	0.738	0.994
Circ_REV3L_6-11	4	2	0	2	1	0	0.25	0.76	0.33	0.738	0.994
Circ_TTC39C_2-4	3	3	1	3	0	1	0.26	0.79	0.33	0.738	0.994
Circ_PWWP2A_I	1	0	1	0	2	1	-0.24	0.71	-0.33	0.739	0.994
Circ_TET2_3	4	1	8	7	1	1	0.26	0.79	0.33	0.739	0.994
Circ_MROH1_7-11	21	3	3	10	3	14	-0.25	0.74	-0.33	0.74	0.994
Circ_CCDC14_5-11	1	0	0	1	1	0	-0.2	0.6	-0.33	0.74	0.994
Circ_PTPDC1_2-6	2	2	3	1	3	0	0.26	0.79	0.33	0.74	0.994
Circ_KAT6A_3-8	3	9	11	5	4	7	0.24	0.74	0.33	0.74	0.994
Circ_UBR5_50-55	14	16	11	26	8	10	-0.21	0.64	-0.33	0.741	0.994
Circ_ANKRD17_29	2	5	7	8	1	1	0.26	0.79	0.33	0.743	0.994
Circ_chr8_80830213_80831383	2	0	2	1	1	0	0.24	0.72	0.33	0.744	0.994
Circ_N4BP1_2-3	1	1	4	3	0	5	-0.26	0.8	-0.33	0.744	0.994
Circ_TRIM37_4-10	10	0	0	4	1	0	0.25	0.76	0.33	0.744	0.994
Circ_LARP4B_1-4	17	23	37	33	10	17	0.2	0.62	0.33	0.745	0.994
Circ_VWA8_10-12	2	0	1	1	2	1	-0.25	0.76	-0.32	0.745	0.994
Circ_MYO9B_2	4	0	1	0	5	1	-0.25	0.77	-0.32	0.745	0.994
Circ_TRMT61B_3-6	4	6	1	3	2	7	-0.25	0.78	-0.32	0.745	0.994
Circ_EDC3_2-3	3	3	19	12	3	4	0.25	0.76	0.32	0.746	0.994
Circ_PAN3_9-12	8	1	5	3	7	5	-0.25	0.77	-0.32	0.746	0.994
Circ_CSNK1G3_1-3	8	3	7	3	2	14	-0.25	0.76	-0.32	0.746	0.994
Circ_MIB1_7-10	18	7	4	20	8	3	-0.23	0.72	-0.32	0.747	0.994
Circ_ZFAT_13-15	6	2	0	3	5	1	-0.26	0.8	-0.32	0.747	0.994
Circ_chr19_53219085_53277954	24	19	9	29	10	14	-0.2	0.63	-0.32	0.747	0.994
Circ_ACAD11_6-11	3	3	0	1	2	0	0.24	0.76	0.32	0.749	0.994
Circ_SF3B1_4-6	118	100	75	124	92	67	-0.15	0.47	-0.32	0.749	0.994
Circ_chr19_57931003_57953379	3	2	7	3	3	2	0.25	0.79	0.32	0.749	0.994
Circ_chr10_51065352_51262177	11	6	3	6	5	2	0.24	0.75	0.32	0.749	0.994
Circ_VPS13B_I	6	5	3	4	4	1	0.25	0.78	0.32	0.749	0.994
Circ_NF1_2-8	10	10	7	2	2	13	0.24	0.75	0.32	0.75	0.994
Circ_SIPA1L2_2	2	2	2	0	0	3	0.24	0.77	0.32	0.751	0.994
Circ_RELL1_4-6	6	7	4	3	12	3	-0.24	0.75	-0.32	0.751	0.994
Circ_USP32_6-9	3	0	0	1	0	0	0.18	0.58	0.32	0.752	0.994
Circ_NFX1_I	3	0	0	1	0	0	0.18	0.58	0.32	0.752	0.994
Circ_STRN_7-10	9	9	4	2	7	5	0.23	0.74	0.31	0.753	0.994
Circ_SSFA2_16-17	42	8	13	8	19	14	0.21	0.66	0.31	0.753	0.994
Circ_TCF25_8-12	7	1	4	1	2	4	0.25	0.79	0.31	0.753	0.994
Circ_ITPKC_5-6	17	11	24	27	4	9	0.21	0.67	0.31	0.753	0.994
Circ_HAGH_8-9	25	24	44	23	39	8	0.2	0.63	0.31	0.754	0.994
Circ_KDM4B_2-5	12	19	5	11	11	14	-0.21	0.67	-0.31	0.754	0.994
Circ_HERC2P7_1-4	1	0	4	2	1	0	0.24	0.75	0.31	0.754	0.994
Circ_STRBP_3-6	7	0	7	14	0	4	-0.25	0.8	-0.31	0.757	0.994
Circ_PHC3_2-6	2	1	0	2	0	2	-0.23	0.74	-0.31	0.758	0.994
Circ_DENND1B_6-10	1	3	1	1	2	3	-0.25	0.8	-0.31	0.758	0.994
Circ_XPO6_2-6	4	3	3	3	4	4	-0.24	0.78	-0.31	0.758	0.994
Circ_USP32_2-9	2	0	0	2	0	1	-0.21	0.67	-0.31	0.759	0.994
Circ_ENGASE_2-3	0	2	6	1	1	3	0.24	0.79	0.31	0.759	0.994
Circ_LCOR_3-7	0	0	1	1	0	1	-0.19	0.61	-0.31	0.759	0.994
Circ_CREB1_2-8	0	0	1	1	0	1	-0.19	0.61	-0.31	0.759	0.994
Circ_ANKRD32_5-9	0	0	1	1	0	1	-0.19	0.61	-0.31	0.759	0.994
Circ_chr19_19990860_20406024	11	20	3	16	2	6	0.22	0.73	0.31	0.759	0.994
Circ_chr15_43863610_43960316	12	38	15	7	13	25	0.2	0.66	0.31	0.76	0.994
Circ_ARHGAP32_2-4	0	1	0	1	0	1	-0.18	0.6	-0.31	0.76	0.994
Circ_CCDC126_3	0	1	0	1	0	1	-0.18	0.6	-0.31	0.76	0.994
Circ_TMOD3_6-9	0	0	1	1	1	0	-0.19	0.61	-0.31	0.76	0.994
Circ_CHD2_29-31	0	0	1	1	1	0	-0.19	0.61	-0.31	0.76	0.994
Circ_UBAP2L_22-24	0	0	1	1	1	0	-0.19	0.61	-0.31	0.76	0.994
Circ_MID2_2-3	1	4	0	1	1	4	-0.24	0.79	-0.31	0.76	0.994
Circ_NAB1_4-6	1	4	1	1	2	4	-0.24	0.8	-0.3	0.761	0.994
Circ_SUCO_2-6	0	0	1	0	2	0	-0.18	0.58	-0.3	0.762	0.994
Circ_BIRC6_33-35	16	3	7	14	6	7	-0.21	0.71	-0.3	0.763	0.994
Circ_LRPPRC_26-29	34	37	24	19	38	12	0.18	0.59	0.3	0.764	0.994
Circ_R3HDM1_19-20	11	8	5	7	7	10	-0.21	0.7	-0.3	0.764	0.994
Circ_XPO1_2-9	5	2	1	4	4	1	-0.24	0.8	-0.3	0.765	0.994
Circ_ERCC6L2_10-13	3	1	0	2	3	0	-0.23	0.76	-0.3	0.765	0.994
Circ_LPGAT1_3-6	6	10	44	14	11	41	-0.21	0.7	-0.3	0.765	0.994
Circ_FAM13B_8-10	5	7	3	6	3	7	-0.22	0.75	-0.3	0.765	0.994
Circ_TASP1_5-8	3	11	3	2	4	5	0.23	0.77	0.3	0.765	0.994
Circ_chr2_231175458_231264957	15	12	1	0	10	17	-0.23	0.78	-0.3	0.765	0.994
Circ_ZNF876P_2	0	4	0	1	1	0	0.21	0.69	0.3	0.766	0.994
Circ_WDFY3_2-3	4	4	1	4	4	2	-0.24	0.79	-0.3	0.766	0.994
Circ_PLEKHM1P_2-3	1	0	1	1	2	0	-0.21	0.71	-0.3	0.767	0.994
Circ_CEP128_10-13	0	6	1	5	3	1	-0.24	0.8	-0.29	0.768	0.994
Circ_PVT1_I	4	1	1	0	1	2	0.23	0.78	0.29	0.768	0.994
Circ_RP11-507M3.1_2-3	0	5	1	0	0	3	0.22	0.74	0.29	0.768	0.994
Circ_chr6_56915572_56955692	11	36	18	30	33	6	-0.19	0.65	-0.29	0.77	0.994
Circ_MIB1_2-6	0	4	1	3	0	0	0.21	0.73	0.29	0.771	0.994
Circ_FAM169A_2-6	1	1	1	2	1	1	-0.23	0.77	-0.29	0.771	0.994
Circ_FBXW4_2-6	0	0	0	0	0	1	-0.16	0.54	-0.29	0.771	0.994
Circ_FBXW4_2-5	0	0	0	1	0	0	-0.16	0.54	-0.29	0.771	0.994
Circ_FBXW4_2-4	0	0	0	1	0	0	-0.16	0.54	-0.29	0.771	0.994
Circ_chr10_126628943_126631876	0	0	0	0	0	1	-0.16	0.54	-0.29	0.771	0.994
Circ_FAM188A_2-8	0	0	0	1	0	0	-0.16	0.54	-0.29	0.771	0.994
Circ_NEBL_I	0	0	0	1	0	0	-0.16	0.54	-0.29	0.771	0.994
Circ_WAC_4-6	0	0	0	1	0	0	-0.16	0.54	-0.29	0.771	0.994
Circ_C10ORF68_I	0	0	0	1	0	0	-0.16	0.54	-0.29	0.771	0.994
Circ_SGPL1_3-7	0	0	0	1	0	0	-0.16	0.54	-0.29	0.771	0.994
Circ_WAPAL_10-15	0	0	0	0	0	1	-0.16	0.54	-0.29	0.771	0.994
Circ_TM9SF3_2-9	0	0	0	1	0	0	-0.16	0.54	-0.29	0.771	0.994
Circ_CUL5_3-7	0	0	0	0	0	1	-0.16	0.54	-0.29	0.771	0.994
Circ_ARHGEF12_33-36	0	0	0	0	1	0	-0.16	0.54	-0.29	0.771	0.994
Circ_HPS5_20-21	0	0	0	0	1	0	-0.16	0.54	-0.29	0.771	0.994
Circ_SYTL2_2-7	0	0	0	1	0	0	-0.16	0.54	-0.29	0.771	0.994
Circ_PICALM_2-8	0	0	0	1	0	0	-0.16	0.54	-0.29	0.771	0.994
Circ_ATXN2_16-18	0	0	0	1	0	0	-0.16	0.54	-0.29	0.771	0.994
Circ_BRAP_2-4	0	0	0	0	1	0	-0.16	0.54	-0.29	0.771	0.994
Circ_TAS2R14_I	0	0	0	0	0	1	-0.16	0.54	-0.29	0.771	0.994
Circ_FBXW8_I	0	0	0	1	0	0	-0.16	0.54	-0.29	0.771	0.994
Circ_NCOR2_19-20	0	0	0	0	1	0	-0.16	0.54	-0.29	0.771	0.994
Circ_NCOR2_10-14	0	0	0	0	1	0	-0.16	0.54	-0.29	0.771	0.994
Circ_SLC38A1_14-16	0	0	0	0	1	0	-0.16	0.54	-0.29	0.771	0.994
Circ_SPATS2_7-8	0	0	0	0	1	0	-0.16	0.54	-0.29	0.771	0.994
Circ_LARP4_2-4	0	0	0	1	0	0	-0.16	0.54	-0.29	0.771	0.994
Circ_XRCC6BP1_3-5	0	0	0	0	1	0	-0.16	0.54	-0.29	0.771	0.994
Circ_ZC3H13_5-8	0	0	0	0	1	0	-0.16	0.54	-0.29	0.771	0.994
Circ_ITM2B_2-6	0	0	0	0	1	0	-0.16	0.54	-0.29	0.771	0.994
Circ_SUPT16H_16-22	0	0	0	1	0	0	-0.16	0.54	-0.29	0.771	0.994
Circ_HECTD1_23-26	0	0	0	1	0	0	-0.16	0.54	-0.29	0.771	0.994
Circ_FUT8_I	0	0	0	0	1	0	-0.16	0.54	-0.29	0.771	0.994
Circ_FUT8_4-6	0	0	0	1	0	0	-0.16	0.54	-0.29	0.771	0.994
Circ_SIPA1L1_3-5	0	0	0	0	0	1	-0.16	0.54	-0.29	0.771	0.994
Circ_PSEN1_2-5	0	0	0	1	0	0	-0.16	0.54	-0.29	0.771	0.994
Circ_SMEK1_2-4	0	0	0	1	0	0	-0.16	0.54	-0.29	0.771	0.994
Circ_HERC2_15-16	0	0	0	1	0	0	-0.16	0.54	-0.29	0.771	0.994
Circ_TTBK2_4-6	0	0	0	0	1	0	-0.16	0.54	-0.29	0.771	0.994
Circ_USP8_8-10	0	0	0	0	0	1	-0.16	0.54	-0.29	0.771	0.994
Circ_SLTM_3-5	0	0	0	1	0	0	-0.16	0.54	-0.29	0.771	0.994
Circ_HERC1_22-27	0	0	0	0	1	0	-0.16	0.54	-0.29	0.771	0.994
Circ_ETFA_2-9	0	0	0	1	0	0	-0.16	0.54	-0.29	0.771	0.994
Circ_ATF7IP2_2-6	0	0	0	0	1	0	-0.16	0.54	-0.29	0.771	0.994
Circ_ABCA3_8	0	0	0	0	1	0	-0.16	0.54	-0.29	0.771	0.994
Circ_CTCF_8-10	0	0	0	0	1	0	-0.16	0.54	-0.29	0.771	0.994
Circ_ANKRD11_2-3	0	0	0	0	1	0	-0.16	0.54	-0.29	0.771	0.994
Circ_TOM1L1_11-12	0	0	0	1	0	0	-0.16	0.54	-0.29	0.771	0.994
Circ_RPS6KB1_2-5	0	0	0	0	1	0	-0.16	0.54	-0.29	0.771	0.994
Circ_MED13_12-15	0	0	0	0	0	1	-0.16	0.54	-0.29	0.771	0.994
Circ_CEP95_6-8	0	0	0	1	0	0	-0.16	0.54	-0.29	0.771	0.994
Circ_BPTF_18-19	0	0	0	1	0	0	-0.16	0.54	-0.29	0.771	0.994
Circ_GREB1L_2-7	0	0	0	1	0	0	-0.16	0.54	-0.29	0.771	0.994
Circ_ATP9B_5-10	0	0	0	0	0	1	-0.16	0.54	-0.29	0.771	0.994
Circ_CTDP1_2-5	0	0	0	0	0	1	-0.16	0.54	-0.29	0.771	0.994
Circ_PPP4R1_3-9	0	0	0	1	0	0	-0.16	0.54	-0.29	0.771	0.994
Circ_STK11_2-3	0	0	0	0	1	0	-0.16	0.54	-0.29	0.771	0.994
Circ_ZNF709_I	0	0	0	1	0	0	-0.16	0.54	-0.29	0.771	0.994
Circ_SUPT5H_3-8	0	0	0	0	1	0	-0.16	0.54	-0.29	0.771	0.994
Circ_SAFB2_10-11	0	0	0	1	0	0	-0.16	0.54	-0.29	0.771	0.994
Circ_ST7L_2-5	0	0	0	0	0	1	-0.16	0.54	-0.29	0.771	0.994
Circ_CAPZA1_4-7	0	0	0	0	1	0	-0.16	0.54	-0.29	0.771	0.994
Circ_UBAP2L_12-13	0	0	0	1	0	0	-0.16	0.54	-0.29	0.771	0.994
Circ_DDI2_5-8	0	0	0	1	0	0	-0.16	0.54	-0.29	0.771	0.994
Circ_COG2_4-9	0	0	0	1	0	0	-0.16	0.54	-0.29	0.771	0.994
Circ_SMYD3_6-8	0	0	0	0	0	1	-0.16	0.54	-0.29	0.771	0.994
Circ_KHDRBS1_5-7	0	0	0	1	0	0	-0.16	0.54	-0.29	0.771	0.994
Circ_ST3GAL3_10-11	0	0	0	0	0	1	-0.16	0.54	-0.29	0.771	0.994
Circ_USP1_3-5	0	0	0	0	1	0	-0.16	0.54	-0.29	0.771	0.994
Circ_RERE_6-8	0	0	0	1	0	0	-0.16	0.54	-0.29	0.771	0.994
Circ_RERE_5-8	0	0	0	1	0	0	-0.16	0.54	-0.29	0.771	0.994
Circ_KIF16B_18-19	0	0	0	1	0	0	-0.16	0.54	-0.29	0.771	0.994
Circ_CHD6_2-3	0	0	0	0	0	1	-0.16	0.54	-0.29	0.771	0.994
Circ_ZMYND8_13-14	0	0	0	0	0	1	-0.16	0.54	-0.29	0.771	0.994
Circ_ZMYND8_11-12	0	0	0	1	0	0	-0.16	0.54	-0.29	0.771	0.994
Circ_ZMYND8_8-11	0	0	0	1	0	0	-0.16	0.54	-0.29	0.771	0.994
Circ_CSE1L_4-8	0	0	0	1	0	0	-0.16	0.54	-0.29	0.771	0.994
Circ_TPTE_10-13	0	0	0	1	0	0	-0.16	0.54	-0.29	0.771	0.994
Circ_MAPK1_2-3	0	0	0	0	1	0	-0.16	0.54	-0.29	0.771	0.994
Circ_MAP3K2_2-7	0	0	0	1	0	0	-0.16	0.54	-0.29	0.771	0.994
Circ_chr2_132346238_132370676	0	0	0	1	0	0	-0.16	0.54	-0.29	0.771	0.994
Circ_GPD2_7-9	0	0	0	0	0	1	-0.16	0.54	-0.29	0.771	0.994
Circ_BAZ2B_4-6	0	0	0	1	0	0	-0.16	0.54	-0.29	0.771	0.994
Circ_SLC39A10_2-9	0	0	0	1	0	0	-0.16	0.54	-0.29	0.771	0.994
Circ_BIRC6_72-73	0	0	0	0	1	0	-0.16	0.54	-0.29	0.771	0.994
Circ_XPO1_17-23	0	0	0	0	1	0	-0.16	0.54	-0.29	0.771	0.994
Circ_GGCX_5-6	0	0	0	0	1	0	-0.16	0.54	-0.29	0.771	0.994
Circ_MBOAT2_2-4	0	0	0	1	0	0	-0.16	0.54	-0.29	0.771	0.994
Circ_ATG7_13-17	0	0	0	0	1	0	-0.16	0.54	-0.29	0.771	0.994
Circ_ATG7_13-18	0	0	0	0	1	0	-0.16	0.54	-0.29	0.771	0.994
Circ_TAMM41_4-6	0	0	0	0	1	0	-0.16	0.54	-0.29	0.771	0.994
Circ_GTF2E1_2	0	0	0	1	0	0	-0.16	0.54	-0.29	0.771	0.994
Circ_chr3_129684544_129690951	0	0	0	1	0	0	-0.16	0.54	-0.29	0.771	0.994
Circ_SMC4_8-9	0	0	0	0	0	1	-0.16	0.54	-0.29	0.771	0.994
Circ_NAALADL2_6-9	0	0	0	1	0	0	-0.16	0.54	-0.29	0.771	0.994
Circ_ATP13A3_3-6	0	0	0	0	1	0	-0.16	0.54	-0.29	0.771	0.994
Circ_NKIRAS1_4	0	0	0	1	0	0	-0.16	0.54	-0.29	0.771	0.994
Circ_CLASP2_2-6	0	0	0	1	0	0	-0.16	0.54	-0.29	0.771	0.994
Circ_SETD2_13-15	0	0	0	0	0	1	-0.16	0.54	-0.29	0.771	0.994
Circ_PTPRG_3-4	0	0	0	0	1	0	-0.16	0.54	-0.29	0.771	0.994
Circ_SUCLG2_3-6	0	0	0	0	1	0	-0.16	0.54	-0.29	0.771	0.994
Circ_LARP1B_2-4	0	0	0	0	0	1	-0.16	0.54	-0.29	0.771	0.994
Circ_FAM160A1_I	0	0	0	1	0	0	-0.16	0.54	-0.29	0.771	0.994
Circ_TBC1D1_13-15	0	0	0	1	0	0	-0.16	0.54	-0.29	0.771	0.994
Circ_TMEM165_2-5	0	0	0	1	0	0	-0.16	0.54	-0.29	0.771	0.994
Circ_NUP54_2-5	0	0	0	1	0	0	-0.16	0.54	-0.29	0.771	0.994
Circ_C5orf15_2	0	0	0	1	0	0	-0.16	0.54	-0.29	0.771	0.994
Circ_CTNNA1_2-7	0	0	0	1	0	0	-0.16	0.54	-0.29	0.771	0.994
Circ_ERGIC1_8-9	0	0	0	1	0	0	-0.16	0.54	-0.29	0.771	0.994
Circ_TMEM161B_I	0	0	0	0	1	0	-0.16	0.54	-0.29	0.771	0.994
Circ_CEP85L_3-5	0	0	0	0	1	0	-0.16	0.54	-0.29	0.771	0.994
Circ_ESR1_1-5	0	0	0	1	0	0	-0.16	0.54	-0.29	0.771	0.994
Circ_chr6_158703295_158735300	0	0	0	0	1	0	-0.16	0.54	-0.29	0.771	0.994
Circ_USP45_7-11	0	0	0	1	0	0	-0.16	0.54	-0.29	0.771	0.994
Circ_CUX1_2-14	0	0	0	0	1	0	-0.16	0.54	-0.29	0.771	0.994
Circ_NRF1_2-10	0	0	0	0	0	1	-0.16	0.54	-0.29	0.771	0.994
Circ_PDIA4_2-3	0	0	0	0	1	0	-0.16	0.54	-0.29	0.771	0.994
Circ_RBM33_3-5	0	0	0	1	0	0	-0.16	0.54	-0.29	0.771	0.994
Circ_LMBR1_4-5	0	0	0	0	1	0	-0.16	0.54	-0.29	0.771	0.994
Circ_chr7_156785638_156786875	0	0	0	1	0	0	-0.16	0.54	-0.29	0.771	0.994
Circ_SNX13_6-9	0	0	0	1	0	0	-0.16	0.54	-0.29	0.771	0.994
Circ_HIBADH_2-4	0	0	0	1	0	0	-0.16	0.54	-0.29	0.771	0.994
Circ_GRHL2_2-14	0	0	0	1	0	0	-0.16	0.54	-0.29	0.771	0.994
Circ_EMC2_2-5	0	0	0	1	0	0	-0.16	0.54	-0.29	0.771	0.994
Circ_TMEM65_2-6	0	0	0	0	1	0	-0.16	0.54	-0.29	0.771	0.994
Circ_FAM49B_3-4	0	0	0	0	0	1	-0.16	0.54	-0.29	0.771	0.994
Circ_AGO2_2-3	0	0	0	0	1	0	-0.16	0.54	-0.29	0.771	0.994
Circ_PTK2_17-21	0	0	0	1	0	0	-0.16	0.54	-0.29	0.771	0.994
Circ_PTK2_3-10	0	0	0	1	0	0	-0.16	0.54	-0.29	0.771	0.994
Circ_SLC45A4_I	0	0	0	0	1	0	-0.16	0.54	-0.29	0.771	0.994
Circ_LEPROTL1_2-3	0	0	0	1	0	0	-0.16	0.54	-0.29	0.771	0.994
Circ_MTDH_9-11	0	0	0	1	0	0	-0.16	0.54	-0.29	0.771	0.994
Circ_RAD23B_2-5	0	0	0	1	0	0	-0.16	0.54	-0.29	0.771	0.994
Circ_PTGR1_5-9	0	0	0	1	0	0	-0.16	0.54	-0.29	0.771	0.994
Circ_FKBP15_4-8	0	0	0	1	0	0	-0.16	0.54	-0.29	0.771	0.994
Circ_DENND1A_2-5	0	0	0	0	0	1	-0.16	0.54	-0.29	0.771	0.994
Circ_MVB12B_2-6	0	0	0	1	0	0	-0.16	0.54	-0.29	0.771	0.994
Circ_ZDHHC21_3-8	0	0	0	0	0	1	-0.16	0.54	-0.29	0.771	0.994
Circ_MLLT3_6-10	0	0	0	1	0	0	-0.16	0.54	-0.29	0.771	0.994
Circ_C9orf41_2-6	0	0	0	1	0	0	-0.16	0.54	-0.29	0.771	0.994
Circ_UBQLN1_2-6	0	0	0	0	1	0	-0.16	0.54	-0.29	0.771	0.994
Circ_UBQLN1_2-3	0	0	0	1	0	0	-0.16	0.54	-0.29	0.771	0.994
Circ_HIATL2_2-4	0	0	0	0	0	1	-0.16	0.54	-0.29	0.771	0.994
Circ_DBP_3	8	1	5	4	1	4	0.23	0.79	0.29	0.772	0.994
Circ_KANSL1L_2-5	2	1	2	2	2	2	-0.23	0.8	-0.29	0.772	0.994
Circ_RNF149_2-6	3	0	0	0	0	1	0.17	0.59	0.29	0.773	0.994
Circ_KYNU_2-4	3	0	0	0	0	1	0.17	0.59	0.29	0.773	0.994
Circ_YTHDF1_4	41	32	22	41	29	22	-0.16	0.55	-0.29	0.773	0.994
Circ_PARN_4-5	7	11	5	9	11	4	-0.2	0.71	-0.29	0.774	0.994
Circ_ZNF763_I	7	7	5	9	4	7	-0.21	0.72	-0.29	0.775	0.994
Circ_KLHDC10_3-9	14	7	2	6	5	4	0.21	0.74	0.29	0.775	0.994
Circ_CSNK1A1_6-10	67	182	81	137	62	128	-0.16	0.55	-0.29	0.775	0.994
Circ_ZNF410_2-8	14	10	2	20	1	7	-0.21	0.75	-0.29	0.775	0.994
Circ_EPT1_2-4	6	1	5	5	3	0	0.23	0.8	0.28	0.776	0.994
Circ_TMEM135_I	5	12	10	9	8	3	0.2	0.72	0.28	0.776	0.994
Circ_CIRH1A_11-16	24	6	12	9	12	19	-0.19	0.67	-0.28	0.777	0.994
Circ_FAM160A1_2-5	2	2	1	3	0	0	0.21	0.75	0.28	0.777	0.994
Circ_CCDC91_4-9	1	0	0	2	0	0	-0.15	0.55	-0.28	0.778	0.994
Circ_TRPM7_26-29	1	0	0	2	0	0	-0.15	0.55	-0.28	0.778	0.994
Circ_TRIM37_5-8	1	0	0	2	0	0	-0.15	0.55	-0.28	0.778	0.994
Circ_POLR2A_9-10	1	0	0	2	0	0	-0.15	0.55	-0.28	0.778	0.994
Circ_CSDE1_16-17	1	0	0	2	0	0	-0.15	0.55	-0.28	0.778	0.994
Circ_ATP9A_2-4	1	0	0	2	0	0	-0.15	0.55	-0.28	0.778	0.994
Circ_PRRC2B_10-11	36	34	7	50	15	13	-0.18	0.64	-0.28	0.778	0.994
Circ_TRIM37_3-9	13	2	1	8	0	2	0.22	0.8	0.28	0.78	0.994
Circ_GSK3B_8-9	36	56	24	48	11	55	-0.17	0.61	-0.28	0.78	0.994
Circ_DYNC1H1_42-43	67	24	34	44	46	28	-0.15	0.55	-0.28	0.781	0.994
Circ_chr7_72419431_72717737	174	169	55	114	75	105	0.14	0.52	0.28	0.781	0.994
Circ_MSH2_2-8	10	5	21	26	2	1	0.21	0.76	0.28	0.781	0.994
Circ_TRAPPC8_27-28	4	3	15	5	3	8	0.21	0.75	0.28	0.782	0.994
Circ_ARID1B_7-8	17	11	3	11	5	14	-0.19	0.7	-0.28	0.782	0.994
Circ_TRIP12_3-4	31	15	12	13	22	19	-0.17	0.61	-0.28	0.782	0.994
Circ_DNMT3B_7-9	3	7	6	10	1	1	0.22	0.78	0.28	0.783	0.994
Circ_NUDC_5-6	39	38	64	56	55	31	-0.15	0.54	-0.27	0.784	0.994
Circ_EHMT1_2-6	8	2	1	8	1	3	-0.22	0.79	-0.27	0.784	0.994
Circ_UBQLN1_3-5	47	40	29	35	42	32	-0.14	0.53	-0.27	0.785	0.994
Circ_UBQLN1_2-5	86	57	117	76	83	46	0.14	0.53	0.27	0.785	0.994
Circ_TPM4_3-4	1	0	1	2	0	1	-0.19	0.7	-0.27	0.785	0.994
Circ_ABCC5_6-17	3	2	3	8	0	2	-0.22	0.8	-0.27	0.786	0.994
Circ_ZMYM2_7-15	12	9	6	16	3	1	0.2	0.75	0.27	0.786	0.994
Circ_SECISBP2L_2-7	2	7	8	3	4	5	0.21	0.76	0.27	0.787	0.994
Circ_RABGAP1_10-14	18	23	0	16	10	2	0.2	0.76	0.27	0.788	0.994
Circ_ATL3_2-3	5	10	5	1	8	11	-0.2	0.75	-0.27	0.789	0.994
Circ_HADHB_4-7	31	45	24	24	24	27	0.15	0.56	0.27	0.789	0.994
Circ_RABGAP1_15-19	25	28	10	44	11	10	-0.17	0.64	-0.27	0.79	0.994
Circ_POLD1_2-3	6	2	3	2	3	2	0.21	0.79	0.27	0.791	0.994
Circ_PVT1_2	3	1	0	1	1	0	0.19	0.71	0.27	0.791	0.994
Circ_GLE1_2-9	7	16	8	10	19	3	-0.19	0.71	-0.26	0.793	0.994
Circ_GTF2F2_4-5	11	23	13	4	26	3	0.19	0.71	0.26	0.793	0.994
Circ_chr17_44486400_44701695	17	26	22	27	10	14	0.16	0.61	0.26	0.793	0.994
Circ_TBC1D1_8-12	0	3	1	0	0	5	-0.2	0.75	-0.26	0.793	0.994
Circ_HOMER1_6-8	4	8	3	2	5	3	0.2	0.77	0.26	0.794	0.994
Circ_BARD1_5-9	5	3	5	11	1	3	-0.2	0.78	-0.26	0.795	0.994
Circ_RBM5_18-20	5	3	5	4	2	3	0.2	0.78	0.26	0.795	0.994
Circ_XPO1_17-22	48	43	30	26	55	8	0.16	0.62	0.26	0.795	0.994
Circ_FBXL5_2-9	6	10	4	4	10	6	-0.19	0.73	-0.26	0.795	0.994
Circ_SPECC1_4	22	15	0	2	16	16	-0.2	0.76	-0.26	0.796	0.994
Circ_PRUNE_4-5	6	0	1	3	0	1	0.2	0.77	0.26	0.796	0.994
Circ_chr1_1572259_1635379	118	58	27	34	58	50	0.15	0.56	0.26	0.796	0.994
Circ_RSBN1L_3-8	7	9	8	4	6	7	0.18	0.72	0.26	0.797	0.994
Circ_FAM208A_2-7	4	4	6	5	1	9	-0.2	0.77	-0.26	0.797	0.994
Circ_PLOD2_2-7	88	63	5	2	13	123	-0.19	0.75	-0.26	0.798	0.994
Circ_ATXN2_2-5	3	9	1	6	1	2	0.2	0.79	0.26	0.798	0.994
Circ_TRIM37_4-8	0	0	1	2	0	0	-0.14	0.56	-0.26	0.798	0.994
Circ_USP3_2-8	3	1	0	1	0	1	0.18	0.71	0.26	0.798	0.994
Circ_ZKSCAN1_2-3	1	1	2	2	0	3	-0.2	0.78	-0.26	0.799	0.994
Circ_GLE1_2-3	18	33	10	42	17	5	-0.17	0.66	-0.25	0.8	0.994
Circ_OAT_2-4	26	18	43	1	32	28	0.18	0.7	0.25	0.8	0.994
Circ_ATP9A_5-9	84	9	13	63	5	34	-0.18	0.7	-0.25	0.8	0.994
Circ_GPBP1_4-5	1	3	2	3	0	1	0.2	0.78	0.25	0.801	0.994
Circ_NBPF1_13-17	68	60	32	60	45	44	-0.13	0.51	-0.25	0.801	0.994
Circ_RAB6A_4-6	0	1	0	2	0	0	-0.14	0.55	-0.25	0.801	0.994
Circ_UBE2Z_4-6	0	1	0	2	0	0	-0.14	0.55	-0.25	0.801	0.994
Circ_SEC23B_14-18	0	1	0	2	0	0	-0.14	0.55	-0.25	0.801	0.994
Circ_RAD23B_7-9	0	1	0	2	0	0	-0.14	0.55	-0.25	0.801	0.994
Circ_GIGYF2_5-10	4	6	6	7	5	5	-0.19	0.74	-0.25	0.802	0.994
Circ_GLCE_1-2	5	3	6	0	5	4	0.2	0.79	0.25	0.802	0.994
Circ_PLXDC2_10-12	10	1	13	4	0	21	-0.2	0.78	-0.25	0.803	0.994
Circ_PSMD14_4-10	57	47	48	24	77	40	-0.14	0.57	-0.25	0.804	0.994
Circ_RAPGEF1_2-5	0	3	0	0	4	0	-0.17	0.69	-0.25	0.804	0.994
Circ_CEP350_7-8	0	4	2	1	4	2	-0.2	0.8	-0.25	0.805	0.994
Circ_POLI_2-3	3	0	2	2	0	1	0.18	0.75	0.24	0.808	0.994
Circ_ZNF516_4	9	3	2	3	2	4	0.19	0.78	0.24	0.809	0.994
Circ_TRNT1_3-5	21	10	17	29	5	4	0.17	0.69	0.24	0.809	0.994
Circ_HACL1_11-16	17	10	6	2	14	6	0.17	0.72	0.24	0.809	0.994
Circ_PTPRK_12-13	63	8	34	38	18	43	-0.15	0.63	-0.24	0.809	0.994
Circ_WDR7_14-16	5	1	4	5	1	1	0.19	0.8	0.24	0.809	0.994
Circ_METTL3_2-3	0	0	2	1	0	0	0.14	0.57	0.24	0.809	0.994
Circ_UBE2I_2-6	0	0	2	1	0	0	0.14	0.57	0.24	0.809	0.994
Circ_MAN1A2_2-4	0	0	2	1	0	0	0.14	0.57	0.24	0.809	0.994
Circ_UBXN4_2-9	0	0	2	1	0	0	0.14	0.57	0.24	0.809	0.994
Circ_RAB7A_2-5	0	0	2	1	0	0	0.14	0.57	0.24	0.809	0.994
Circ_BIRC6_2-6	16	3	0	7	4	1	0.19	0.79	0.24	0.81	0.994
Circ_DDX27_10-14	46	23	11	30	18	11	0.15	0.61	0.24	0.81	0.994
Circ_SLC39A8_I	4	13	10	2	13	12	-0.18	0.73	-0.24	0.81	0.994
Circ_FUT8_8-9	26	7	7	16	16	6	-0.16	0.68	-0.24	0.812	0.994
Circ_TRAPPC9_6-7	9	7	5	6	6	3	0.17	0.73	0.24	0.812	0.994
Circ_CTBP1_2-5	9	12	15	10	17	9	-0.16	0.66	-0.24	0.812	0.994
Circ_DDI2_5-6	5	5	9	12	2	1	0.18	0.77	0.24	0.814	0.994
Circ_SARNP_2-9	20	37	9	24	18	21	-0.14	0.61	-0.23	0.814	0.994
Circ_FAM120B_2-3	10	4	16	6	12	12	-0.16	0.7	-0.23	0.815	0.994
Circ_ATP7A_11-13	6	3	8	5	0	7	0.18	0.78	0.23	0.815	0.994
Circ_UCHL3_3-6	10	13	12	7	10	9	0.16	0.67	0.23	0.815	0.994
Circ_BIRC6_36-37	15	3	17	15	9	3	0.17	0.72	0.23	0.816	0.994
Circ_ARFGEF2_4-6	14	9	9	16	11	5	-0.16	0.67	-0.23	0.817	0.994
Circ_GTF2I_7-11	37	18	30	42	16	25	-0.13	0.58	-0.23	0.817	0.994
Circ_EHMT1_19-25	34	14	17	30	14	18	-0.14	0.6	-0.23	0.818	0.994
Circ_ORC5_2-8	3	2	7	3	8	2	-0.18	0.78	-0.23	0.818	0.994
Circ_PCCA_9-12	0	1	1	1	0	0	0.14	0.6	0.23	0.819	0.994
Circ_KDM8_3-4	0	1	1	1	0	0	0.14	0.6	0.23	0.819	0.994
Circ_STX6_4-7	0	1	1	1	0	0	0.14	0.6	0.23	0.819	0.994
Circ_KANSL1L_2	0	1	1	1	0	0	0.14	0.6	0.23	0.819	0.994
Circ_ILKAP_6-9	0	1	1	1	0	0	0.14	0.6	0.23	0.819	0.994
Circ_SEMA3C_3-12	3	4	0	1	0	3	0.18	0.78	0.23	0.819	0.994
Circ_ZNF236_2-5	0	0	2	0	0	1	0.13	0.58	0.23	0.819	0.994
Circ_MAGI1_19-22	10	5	4	3	8	7	-0.17	0.74	-0.23	0.82	0.994
Circ_STT3B_2-3	22	12	15	15	16	6	0.15	0.64	0.23	0.82	0.994
Circ_NCOA2_3-4	4	3	3	4	1	2	0.18	0.79	0.23	0.82	0.994
Circ_ORC4_2-5	0	0	2	0	1	0	0.13	0.58	0.23	0.82	0.994
Circ_ARHGEF12_31-36	11	22	17	11	29	9	-0.15	0.65	-0.23	0.821	0.994
Circ_UBE2Q2_2-9	0	0	3	2	0	0	0.15	0.64	0.23	0.821	0.994
Circ_ANKRD12_3-8	0	0	3	2	0	0	0.15	0.64	0.23	0.821	0.994
Circ_WDR41_3-8	12	13	8	2	1	28	-0.17	0.76	-0.22	0.822	0.994
Circ_EEF2K_2	10	4	5	14	3	3	-0.17	0.75	-0.22	0.822	0.994
Circ_FAM216A_3-6	0	1	1	0	0	1	0.14	0.61	0.22	0.822	0.994
Circ_EPB41L5_17-25	0	1	1	0	0	1	0.14	0.61	0.22	0.822	0.994
Circ_SNX1_2-4	0	1	1	0	1	0	0.14	0.61	0.22	0.823	0.994
Circ_DYRK1A_3-4	0	1	1	0	1	0	0.14	0.61	0.22	0.823	0.994
Circ_DLG1_4	12	34	4	15	11	11	0.15	0.68	0.22	0.824	0.994
Circ_TTC3_10-15	4	7	9	5	5	5	0.16	0.74	0.22	0.824	0.994
Circ_FIP1L1_10-13	19	18	17	22	24	7	-0.14	0.62	-0.22	0.824	0.994
Circ_chr1_155585363_155720524	24	16	22	12	9	25	0.14	0.63	0.22	0.825	0.994
Circ_chr16_85205195_85391249	4	0	0	1	1	0	0.15	0.68	0.22	0.825	0.994
Circ_SRSF4_4	17	30	19	35	17	14	-0.13	0.6	-0.22	0.825	0.994
Circ_chr1_155619605_155733355	7	8	13	5	9	7	0.15	0.7	0.22	0.826	0.994
Circ_ARIH1_2-6	38	17	17	28	10	29	-0.13	0.61	-0.22	0.826	0.994
Circ_chr1_1601103_1666274	38	28	28	31	35	22	-0.12	0.55	-0.22	0.826	0.994
Circ_TRIM37_13-18	3	0	0	4	0	0	-0.15	0.67	-0.22	0.826	0.994
Circ_SMG1_52-55	12	11	7	8	12	2	0.16	0.71	0.22	0.827	0.994
Circ_UBAP2_7-8	0	0	5	8	0	0	-0.16	0.74	-0.22	0.828	0.994
Circ_DNAJC3_5-9	15	16	28	7	10	27	0.14	0.66	0.22	0.828	0.994
Circ_FANCL_2-7	1	0	5	1	3	3	-0.17	0.8	-0.22	0.828	0.994
Circ_PUM2_16-18	19	12	13	15	18	9	-0.14	0.63	-0.22	0.828	0.994
Circ_TRIM24_5-12	2	2	7	2	5	1	0.17	0.79	0.22	0.829	0.994
Circ_PHC3_8-9	2	3	6	3	1	4	0.17	0.79	0.22	0.83	0.994
Circ_BDP1_33-34	9	7	6	5	7	9	-0.15	0.71	-0.21	0.832	0.994
Circ_CTBP2_I	51	31	43	47	44	27	-0.11	0.53	-0.21	0.832	0.994
Circ_IDE_2-4	2	2	0	0	0	2	0.15	0.7	0.21	0.832	0.994
Circ_ANKRD36_45-49	2	2	0	0	0	2	0.15	0.7	0.21	0.832	0.994
Circ_WHSC1_4-7	1	3	2	1	2	1	0.17	0.79	0.21	0.832	0.994
Circ_KMT2C_15-23	7	0	3	3	2	5	-0.17	0.8	-0.21	0.833	0.994
Circ_RELL1_5-6	4	7	4	3	9	3	-0.16	0.76	-0.21	0.833	0.994
Circ_FCHO2_20-21	8	6	7	0	5	9	0.16	0.77	0.21	0.833	0.994
Circ_chr19_9767223_9801945	7	13	14	13	7	7	0.14	0.68	0.21	0.833	0.994
Circ_SPG21_2-5	24	15	24	20	10	19	0.13	0.61	0.21	0.833	0.994
Circ_REV1_2-4	14	4	9	9	5	6	0.15	0.71	0.21	0.835	0.994
Circ_CCT2_7-8	2	0	3	0	1	2	0.16	0.76	0.21	0.835	0.994
Circ_RBBP8_11-13	5	7	9	6	5	5	0.15	0.73	0.21	0.836	0.994
Circ_UBR2_3-4	6	0	3	3	2	1	0.16	0.8	0.21	0.837	0.994
Circ_XPO1_3-4	39	31	48	50	45	20	-0.11	0.56	-0.21	0.837	0.994
Circ_PTPRK_4-6	23	1	12	3	5	16	0.15	0.75	0.2	0.838	0.994
Circ_DICER1_2-10	3	0	2	1	0	2	0.15	0.75	0.2	0.838	0.994
Circ_MASTL_8-10	3	4	3	2	4	1	0.16	0.79	0.2	0.839	0.994
Circ_SLTM_4-5	9	16	18	28	16	2	-0.14	0.69	-0.2	0.839	0.994
Circ_CHD7_4-6	1	5	0	3	0	1	0.15	0.77	0.2	0.84	0.994
Circ_NOL12_2-4	8	7	4	9	8	2	-0.15	0.74	-0.2	0.84	0.994
Circ_LIN54_3-5	3	5	11	8	1	6	0.15	0.76	0.2	0.84	0.994
Circ_TNRC6C_1-4	0	1	7	2	2	2	0.16	0.8	0.2	0.841	0.994
Circ_HAT1_5-8	4	19	13	25	11	3	-0.14	0.71	-0.2	0.843	0.994
Circ_UBE2K_2-5	21	25	56	71	15	23	-0.12	0.63	-0.2	0.843	0.994
Circ_ACP6_2-9	10	3	1	2	6	1	0.16	0.79	0.2	0.843	0.994
Circ_FNBP4_3-4	9	6	4	5	7	6	-0.14	0.73	-0.2	0.843	0.994
Circ_PDS5A_31-32	25	19	17	21	21	15	-0.12	0.58	-0.2	0.843	0.994
Circ_TBCE_8-12	4	7	15	10	5	6	0.14	0.72	0.2	0.844	0.994
Circ_KAT6B_2-3	4	1	4	0	5	4	-0.16	0.8	-0.2	0.844	0.994
Circ_FAF1_9-13	15	11	10	15	8	5	0.13	0.67	0.2	0.844	0.994
Circ_PHKB_2-6	0	0	3	1	0	1	0.13	0.68	0.2	0.845	0.994
Circ_FBXW8_2-5	2	0	5	2	1	2	0.15	0.79	0.19	0.846	0.994
Circ_SLX4IP_3-4	1	0	1	0	0	1	0.12	0.6	0.19	0.846	0.994
Circ_AP3S2_2-4	1	0	1	0	1	0	0.12	0.6	0.19	0.847	0.994
Circ_PIK3R1_2	1	0	1	0	1	0	0.12	0.6	0.19	0.847	0.994
Circ_ATP5C1_3-8	25	11	20	35	13	8	-0.12	0.64	-0.19	0.847	0.994
Circ_XPO6_7-8	1	0	1	1	0	0	0.11	0.59	0.19	0.848	0.994
Circ_MCM3_13-14	1	0	1	1	0	0	0.11	0.59	0.19	0.848	0.994
Circ_chr7_102141543_102240401	37	2	0	17	7	11	-0.15	0.77	-0.19	0.848	0.994
Circ_ERC1_8-11	2	2	8	2	5	2	0.15	0.79	0.19	0.848	0.994
Circ_FBXO11_12-13	9	6	19	21	10	5	-0.13	0.69	-0.19	0.849	0.994
Circ_MTDH_9-10	40	48	21	27	32	39	-0.11	0.56	-0.19	0.85	0.994
Circ_chr8_145215873_145448187	14	1	5	1	5	7	0.15	0.78	0.19	0.85	0.994
Circ_PSMB1_2-5	0	1	2	1	0	1	0.13	0.71	0.19	0.85	0.994
Circ_EHMT1_3-7	27	13	11	37	10	4	-0.13	0.68	-0.19	0.85	0.994
Circ_ZNF292_2-4	3	0	4	5	2	1	-0.15	0.8	-0.19	0.851	0.994
Circ_RNF216_14-15	12	3	7	13	1	3	0.14	0.76	0.19	0.852	0.994
Circ_KIAA1958_2	3	1	1	0	4	1	-0.15	0.78	-0.19	0.853	0.994
Circ_ZBTB40_2-3	4	3	1	8	1	0	-0.15	0.8	-0.18	0.854	0.994
Circ_PRKCE_7-10	3	3	0	3	1	0	0.14	0.77	0.18	0.856	0.994
Circ_EXOC6_2-5	1	6	5	3	2	4	0.14	0.79	0.18	0.856	0.994
Circ_ATE1_2-8	14	12	9	6	14	6	0.12	0.68	0.18	0.856	0.994
Circ_PDCD11_28-30	0	0	1	0	0	0	0.1	0.54	0.18	0.857	0.994
Circ_VTI1A_4-5	0	0	1	0	0	0	0.1	0.54	0.18	0.857	0.994
Circ_ATRNL1_2-5	1	0	0	0	0	0	0.1	0.54	0.18	0.857	0.994
Circ_ZRANB1_1-2	0	1	0	0	0	0	0.1	0.54	0.18	0.857	0.994
Circ_DOCK1_2-10	1	0	0	0	0	0	0.1	0.54	0.18	0.857	0.994
Circ_DOCK1_2-23	1	0	0	0	0	0	0.1	0.54	0.18	0.857	0.994
Circ_DNAJC1_2-7	0	1	0	0	0	0	0.1	0.54	0.18	0.857	0.994
Circ_CCDC7_2-9	0	1	0	0	0	0	0.1	0.54	0.18	0.857	0.994
Circ_GDI2_2-7	0	1	0	0	0	0	0.1	0.54	0.18	0.857	0.994
Circ_MYOF_17-19	0	1	0	0	0	0	0.1	0.54	0.18	0.857	0.994
Circ_PGR_2-5	0	1	0	0	0	0	0.1	0.54	0.18	0.857	0.994
Circ_CPT1A_3-4	1	0	0	0	0	0	0.1	0.54	0.18	0.857	0.994
Circ_PPFIA1_8-11	1	0	0	0	0	0	0.1	0.54	0.18	0.857	0.994
Circ_RAB6A_4-6	1	0	0	0	0	0	0.1	0.54	0.18	0.857	0.994
Circ_PICALM_2-17	1	0	0	0	0	0	0.1	0.54	0.18	0.857	0.994
Circ_SCUBE2_17-19	1	0	0	0	0	0	0.1	0.54	0.18	0.857	0.994
Circ_TAS2R14_2-3	1	0	0	0	0	0	0.1	0.54	0.18	0.857	0.994
Circ_PRR4_2-3	0	0	1	0	0	0	0.1	0.54	0.18	0.857	0.994
Circ_MED13L_3-4	0	1	0	0	0	0	0.1	0.54	0.18	0.857	0.994
Circ_ETNK1_2-6	0	0	1	0	0	0	0.1	0.54	0.18	0.857	0.994
Circ_TMTC1_2-5	0	0	1	0	0	0	0.1	0.54	0.18	0.857	0.994
Circ_LARP4_2-5	1	0	0	0	0	0	0.1	0.54	0.18	0.857	0.994
Circ_MON2_2-7	0	1	0	0	0	0	0.1	0.54	0.18	0.857	0.994
Circ_RASSF3_2-5	0	0	1	0	0	0	0.1	0.54	0.18	0.857	0.994
Circ_ZMYM2_9-15	1	0	0	0	0	0	0.1	0.54	0.18	0.857	0.994
Circ_MTRF1_2-5	1	0	0	0	0	0	0.1	0.54	0.18	0.857	0.994
Circ_PPP2R5C_9-10	1	0	0	0	0	0	0.1	0.54	0.18	0.857	0.994
Circ_STRN3_2-7	0	0	1	0	0	0	0.1	0.54	0.18	0.857	0.994
Circ_ARHGAP5_2-3	0	1	0	0	0	0	0.1	0.54	0.18	0.857	0.994
Circ_TTC6_11-20	0	1	0	0	0	0	0.1	0.54	0.18	0.857	0.994
Circ_PNN_7-8	0	0	1	0	0	0	0.1	0.54	0.18	0.857	0.994
Circ_POLE2_4-10	0	1	0	0	0	0	0.1	0.54	0.18	0.857	0.994
Circ_SAMD4A_2	0	1	0	0	0	0	0.1	0.54	0.18	0.857	0.994
Circ_MNAT1_2-6	0	0	1	0	0	0	0.1	0.54	0.18	0.857	0.994
Circ_MNAT1_2-7	1	0	0	0	0	0	0.1	0.54	0.18	0.857	0.994
Circ_WDR89_3	0	0	1	0	0	0	0.1	0.54	0.18	0.857	0.994
Circ_FUT8_3	0	0	1	0	0	0	0.1	0.54	0.18	0.857	0.994
Circ_PSEN1_2-3	0	0	1	0	0	0	0.1	0.54	0.18	0.857	0.994
Circ_RPS6KA5_2-3	1	0	0	0	0	0	0.1	0.54	0.18	0.857	0.994
Circ_PAPOLA_2-4	0	1	0	0	0	0	0.1	0.54	0.18	0.857	0.994
Circ_VRK1_2-11	1	0	0	0	0	0	0.1	0.54	0.18	0.857	0.994
Circ_TJP1_3-8	1	0	0	0	0	0	0.1	0.54	0.18	0.857	0.994
Circ_MGA_1	1	0	0	0	0	0	0.1	0.54	0.18	0.857	0.994
Circ_AP4E1_2-14	1	0	0	0	0	0	0.1	0.54	0.18	0.857	0.994
Circ_MYO5C_2-8	1	0	0	0	0	0	0.1	0.54	0.18	0.857	0.994
Circ_THSD4_I	0	1	0	0	0	0	0.1	0.54	0.18	0.857	0.994
Circ_ARIH1_2-3	1	0	0	0	0	0	0.1	0.54	0.18	0.857	0.994
Circ_IQGAP1_6-9	1	0	0	0	0	0	0.1	0.54	0.18	0.857	0.994
Circ_TSC2_7-10	1	0	0	0	0	0	0.1	0.54	0.18	0.857	0.994
Circ_UQCRC2_5-12	0	1	0	0	0	0	0.1	0.54	0.18	0.857	0.994
Circ_GTF3C1_2-5	1	0	0	0	0	0	0.1	0.54	0.18	0.857	0.994
Circ_NMRAL1_3-4	1	0	0	0	0	0	0.1	0.54	0.18	0.857	0.994
Circ_ZFHX3_2-3	1	0	0	0	0	0	0.1	0.54	0.18	0.857	0.994
Circ_WDR59_12-13	1	0	0	0	0	0	0.1	0.54	0.18	0.857	0.994
Circ_chr16_792250_792543	1	0	0	0	0	0	0.1	0.54	0.18	0.857	0.994
Circ_KLHDC4_6-7	0	0	1	0	0	0	0.1	0.54	0.18	0.857	0.994
Circ_MAP2K4_3-4	0	1	0	0	0	0	0.1	0.54	0.18	0.857	0.994
Circ_SPAG9_23-25	0	1	0	0	0	0	0.1	0.54	0.18	0.857	0.994
Circ_TRIM37_20-24	1	0	0	0	0	0	0.1	0.54	0.18	0.857	0.994
Circ_TRIM37_5-9	1	0	0	0	0	0	0.1	0.54	0.18	0.857	0.994
Circ_VMP1_6-7	1	0	0	0	0	0	0.1	0.54	0.18	0.857	0.994
Circ_USP32_3-5	1	0	0	0	0	0	0.1	0.54	0.18	0.857	0.994
Circ_MED13_18-20	0	1	0	0	0	0	0.1	0.54	0.18	0.857	0.994
Circ_CCDC47_2-6	1	0	0	0	0	0	0.1	0.54	0.18	0.857	0.994
Circ_FOXK2_2-3	1	0	0	0	0	0	0.1	0.54	0.18	0.857	0.994
Circ_UBA2_3-6	0	1	0	0	0	0	0.1	0.54	0.18	0.857	0.994
Circ_KDM4B_6-9	0	1	0	0	0	0	0.1	0.54	0.18	0.857	0.994
Circ_chr1_106758927_106800720	1	0	0	0	0	0	0.1	0.54	0.18	0.857	0.994
Circ_chr1_106766458_106778171	1	0	0	0	0	0	0.1	0.54	0.18	0.857	0.994
Circ_CSDE1_4-8	1	0	0	0	0	0	0.1	0.54	0.18	0.857	0.994
Circ_RNF115_I	1	0	0	0	0	0	0.1	0.54	0.18	0.857	0.994
Circ_RPRD2_3-6	1	0	0	0	0	0	0.1	0.54	0.18	0.857	0.994
Circ_SPEN_2-3	0	0	1	0	0	0	0.1	0.54	0.18	0.857	0.994
Circ_RFWD2_16-18	1	0	0	0	0	0	0.1	0.54	0.18	0.857	0.994
Circ_CDC73_7-10	0	0	1	0	0	0	0.1	0.54	0.18	0.857	0.994
Circ_KDM5B_6-11	1	0	0	0	0	0	0.1	0.54	0.18	0.857	0.994
Circ_PIK3C2B_3	1	0	0	0	0	0	0.1	0.54	0.18	0.857	0.994
Circ_CD46_2-6	0	0	1	0	0	0	0.1	0.54	0.18	0.857	0.994
Circ_EIF4G3_4-5	1	0	0	0	0	0	0.1	0.54	0.18	0.857	0.994
Circ_DNAH14_2-8	0	0	1	0	0	0	0.1	0.54	0.18	0.857	0.994
Circ_PCNXL2_13-15	0	1	0	0	0	0	0.1	0.54	0.18	0.857	0.994
Circ_SCCPDH_2-4	1	0	0	0	0	0	0.1	0.54	0.18	0.857	0.994
Circ_SCCPDH_2-5	0	0	1	0	0	0	0.1	0.54	0.18	0.857	0.994
Circ_ZNF124_I	1	0	0	0	0	0	0.1	0.54	0.18	0.857	0.994
Circ_DHDDS_5-6	1	0	0	0	0	0	0.1	0.54	0.18	0.857	0.994
Circ_KHDRBS1_2-4	0	1	0	0	0	0	0.1	0.54	0.18	0.857	0.994
Circ_MIER1_6-9	1	0	0	0	0	0	0.1	0.54	0.18	0.857	0.994
Circ_COL24A1_48-53	0	1	0	0	0	0	0.1	0.54	0.18	0.857	0.994
Circ_KIF16B_18-22	1	0	0	0	0	0	0.1	0.54	0.18	0.857	0.994
Circ_GINS1_2-5	0	0	1	0	0	0	0.1	0.54	0.18	0.857	0.994
Circ_MYBL2_8-9	0	0	1	0	0	0	0.1	0.54	0.18	0.857	0.994
Circ_NCOA3_10-13	1	0	0	0	0	0	0.1	0.54	0.18	0.857	0.994
Circ_NCOA3_11-13	1	0	0	0	0	0	0.1	0.54	0.18	0.857	0.994
Circ_AURKA_3-6	0	0	1	0	0	0	0.1	0.54	0.18	0.857	0.994
Circ_BAGE2_3-6	1	0	0	0	0	0	0.1	0.54	0.18	0.857	0.994
Circ_NCAM2_10-12	0	1	0	0	0	0	0.1	0.54	0.18	0.857	0.994
Circ_CHEK2_3-4	1	0	0	0	0	0	0.1	0.54	0.18	0.857	0.994
Circ_chr22_29120965_29206922	1	0	0	0	0	0	0.1	0.54	0.18	0.857	0.994
Circ_REV1_2-3	1	0	0	0	0	0	0.1	0.54	0.18	0.857	0.994
Circ_NOL10_7-13	0	1	0	0	0	0	0.1	0.54	0.18	0.857	0.994
Circ_chr2_132442282_132445876	1	0	0	0	0	0	0.1	0.54	0.18	0.857	0.994
Circ_LRP1B_3	1	0	0	0	0	0	0.1	0.54	0.18	0.857	0.994
Circ_STK39_2-5	0	0	1	0	0	0	0.1	0.54	0.18	0.857	0.994
Circ_DCAF17_4-7	1	0	0	0	0	0	0.1	0.54	0.18	0.857	0.994
Circ_SP3_4-5	0	0	1	0	0	0	0.1	0.54	0.18	0.857	0.994
Circ_KANSL1L_2-3	0	0	1	0	0	0	0.1	0.54	0.18	0.857	0.994
Circ_BARD1_4-9	0	0	1	0	0	0	0.1	0.54	0.18	0.857	0.994
Circ_ACSL3_6-11	1	0	0	0	0	0	0.1	0.54	0.18	0.857	0.994
Circ_PPP1CB_2-7	0	0	1	0	0	0	0.1	0.54	0.18	0.857	0.994
Circ_LCLAT1_3-4	0	0	1	0	0	0	0.1	0.54	0.18	0.857	0.994
Circ_BIRC6_55-57	0	1	0	0	0	0	0.1	0.54	0.18	0.857	0.994
Circ_PRKCE_I	1	0	0	0	0	0	0.1	0.54	0.18	0.857	0.994
Circ_WDPCP_1-3	1	0	0	0	0	0	0.1	0.54	0.18	0.857	0.994
Circ_TIMMDC1_2-6	0	1	0	0	0	0	0.1	0.54	0.18	0.857	0.994
Circ_POLQ_13-14	1	0	0	0	0	0	0.1	0.54	0.18	0.857	0.994
Circ_TMCC1_2	0	1	0	0	0	0	0.1	0.54	0.18	0.857	0.994
Circ_RYK_7-9	1	0	0	0	0	0	0.1	0.54	0.18	0.857	0.994
Circ_TFDP2_2-3	0	1	0	0	0	0	0.1	0.54	0.18	0.857	0.994
Circ_RSRC1_2-4	0	1	0	0	0	0	0.1	0.54	0.18	0.857	0.994
Circ_PHC3_5-7	1	0	0	0	0	0	0.1	0.54	0.18	0.857	0.994
Circ_DLG1_13-15	0	1	0	0	0	0	0.1	0.54	0.18	0.857	0.994
Circ_DLG1_13-14	0	1	0	0	0	0	0.1	0.54	0.18	0.857	0.994
Circ_FAM208A_2-11	0	1	0	0	0	0	0.1	0.54	0.18	0.857	0.994
Circ_INPP4B_4-8	1	0	0	0	0	0	0.1	0.54	0.18	0.857	0.994
Circ_UBE2K_2-4	0	0	1	0	0	0	0.1	0.54	0.18	0.857	0.994
Circ_APBB2_10-11	1	0	0	0	0	0	0.1	0.54	0.18	0.857	0.994
Circ_PHAX_2	1	0	0	0	0	0	0.1	0.54	0.18	0.857	0.994
Circ_LMNB1_2-10	1	0	0	0	0	0	0.1	0.54	0.18	0.857	0.994
Circ_ADAMTS19_3-6	1	0	0	0	0	0	0.1	0.54	0.18	0.857	0.994
Circ_CAMLG_2-3	0	1	0	0	0	0	0.1	0.54	0.18	0.857	0.994
Circ_MRPL22_3-7	0	1	0	0	0	0	0.1	0.54	0.18	0.857	0.994
Circ_NNT_18-22	0	1	0	0	0	0	0.1	0.54	0.18	0.857	0.994
Circ_RHOBTB3_3-7	1	0	0	0	0	0	0.1	0.54	0.18	0.857	0.994
Circ_NHSL1_2-3	1	0	0	0	0	0	0.1	0.54	0.18	0.857	0.994
Circ_LRP11_2-5	1	0	0	0	0	0	0.1	0.54	0.18	0.857	0.994
Circ_JARID2_2-5	1	0	0	0	0	0	0.1	0.54	0.18	0.857	0.994
Circ_ATXN1_8	1	0	0	0	0	0	0.1	0.54	0.18	0.857	0.994
Circ_FAM120B_2-4	0	0	1	0	0	0	0.1	0.54	0.18	0.857	0.994
Circ_GMDS-AS1_1-2	1	0	0	0	0	0	0.1	0.54	0.18	0.857	0.994
Circ_chr6_30592660_30862448	0	1	0	0	0	0	0.1	0.54	0.18	0.857	0.994
Circ_chr6_30592660_30863291	1	0	0	0	0	0	0.1	0.54	0.18	0.857	0.994
Circ_CD2AP_I	1	0	0	0	0	0	0.1	0.54	0.18	0.857	0.994
Circ_FAM83B_2-4	1	0	0	0	0	0	0.1	0.54	0.18	0.857	0.994
Circ_ZNF292_2-5	1	0	0	0	0	0	0.1	0.54	0.18	0.857	0.994
Circ_ESYT2_2-6	0	0	1	0	0	0	0.1	0.54	0.18	0.857	0.994
Circ_BBS9_14-17	0	1	0	0	0	0	0.1	0.54	0.18	0.857	0.994
Circ_CCZ1_5-8	0	0	1	0	0	0	0.1	0.54	0.18	0.857	0.994
Circ_SBDS_2-4	0	1	0	0	0	0	0.1	0.54	0.18	0.857	0.994
Circ_GSAP_2-6	0	1	0	0	0	0	0.1	0.54	0.18	0.857	0.994
Circ_TRPS1_2-3	0	0	1	0	0	0	0.1	0.54	0.18	0.857	0.994
Circ_ATAD2_22-24	1	0	0	0	0	0	0.1	0.54	0.18	0.857	0.994
Circ_RAB2A_3-6	0	1	0	0	0	0	0.1	0.54	0.18	0.857	0.994
Circ_CHD7_2	0	1	0	0	0	0	0.1	0.54	0.18	0.857	0.994
Circ_RAD54B_2-3	0	0	1	0	0	0	0.1	0.54	0.18	0.857	0.994
Circ_LAPTM4B_2-6	0	1	0	0	0	0	0.1	0.54	0.18	0.857	0.994
Circ_TMEM245_13-14	1	0	0	0	0	0	0.1	0.54	0.18	0.857	0.994
Circ_CNTRL_22-25	0	1	0	0	0	0	0.1	0.54	0.18	0.857	0.994
Circ_LINC00963_4	0	0	1	0	0	0	0.1	0.54	0.18	0.857	0.994
Circ_REXO4_3-4	0	0	1	0	0	0	0.1	0.54	0.18	0.857	0.994
Circ_DPH7_1-3	1	0	0	0	0	0	0.1	0.54	0.18	0.857	0.994
Circ_UBAP2_11-14	1	0	0	0	0	0	0.1	0.54	0.18	0.857	0.994
Circ_C9orf41_2-3	0	1	0	0	0	0	0.1	0.54	0.18	0.857	0.994
Circ_chr9_86274695_86301070	0	0	1	0	0	0	0.1	0.54	0.18	0.857	0.994
Circ_FAM120A_2-4	0	1	0	0	0	0	0.1	0.54	0.18	0.857	0.994
Circ_WWC3_2-8	0	0	1	0	0	0	0.1	0.54	0.18	0.857	0.994
Circ_TMEM164_I	1	0	0	0	0	0	0.1	0.54	0.18	0.857	0.994
Circ_ATP11C_2-5	1	0	0	0	0	0	0.1	0.54	0.18	0.857	0.994
Circ_TM4SF2_I	1	0	0	0	0	0	0.1	0.54	0.18	0.857	0.994
Circ_ZNF81_3-5	1	0	0	0	0	0	0.1	0.54	0.18	0.857	0.994
Circ_CAMSAP1_2-4	9	7	6	10	3	4	0.13	0.73	0.18	0.857	0.994
Circ_CTNNBIP1_3-5	0	1	2	3	0	1	-0.13	0.74	-0.18	0.857	0.994
Circ_CHD2_32-37	1	0	12	8	1	2	0.14	0.8	0.18	0.858	0.994
Circ_FAM193B_3-5	6	4	3	7	1	5	-0.14	0.77	-0.18	0.859	0.994
Circ_STAU1_4-6	44	33	68	87	29	30	-0.1	0.57	-0.17	0.861	0.994
Circ_UBR2_5-8	2	1	0	0	1	2	-0.13	0.73	-0.17	0.862	0.994
Circ_XPO1_17-20	156	145	90	90	137	78	0.09	0.49	0.17	0.862	0.994
Circ_GALK2_4-8	1	1	0	1	0	0	0.1	0.59	0.17	0.863	0.994
Circ_REV3L_3-11	1	1	0	1	0	0	0.1	0.59	0.17	0.863	0.994
Circ_RANBP9_6-12	1	1	0	1	0	0	0.1	0.59	0.17	0.863	0.994
Circ_CDKN2B-AS1_4-14	1	1	0	1	0	0	0.1	0.59	0.17	0.863	0.994
Circ_SIPA1L2_I	5	0	7	0	0	12	-0.14	0.79	-0.17	0.863	0.994
Circ_SEC16A_22-26	20	18	30	33	11	13	0.11	0.62	0.17	0.863	0.994
Circ_ATXN10_4-9	10	29	7	7	15	20	-0.12	0.68	-0.17	0.863	0.994
Circ_BRF1_4-6	11	7	12	21	1	9	-0.12	0.73	-0.17	0.865	0.994
Circ_GOSR1_2-4	6	19	15	18	5	10	0.12	0.68	0.17	0.866	0.994
Circ_chr1_155642351_155743001	13	11	12	6	6	15	0.11	0.68	0.17	0.867	0.994
Circ_INPP4B_5-8	27	10	0	21	2	4	0.13	0.77	0.17	0.868	0.994
Circ_CUL2_2-4	4	11	5	10	4	6	-0.12	0.73	-0.17	0.868	0.994
Circ_TMEM116_5-10	2	6	0	0	5	0	0.13	0.77	0.17	0.869	0.994
Circ_BTAF1_5-14	1	5	3	0	6	3	-0.13	0.8	-0.16	0.869	0.994
Circ_FBF1_2-3	1	1	1	1	1	0	0.12	0.72	0.16	0.87	0.994
Circ_ATXN7_2-4	2	2	1	1	2	2	-0.13	0.79	-0.16	0.871	0.994
Circ_SRCAP_26-27	27	18	17	17	12	19	0.1	0.6	0.16	0.871	0.994
Circ_EIF3E_2-7	152	77	69	56	41	125	0.09	0.56	0.16	0.871	0.994
Circ_HMBOX1_3-5	4	1	1	3	1	2	-0.13	0.8	-0.16	0.871	0.994
Circ_ILKAP_2-9	11	8	11	12	8	4	0.11	0.69	0.16	0.873	0.994
Circ_UTRN_28-32	4	7	11	8	7	7	-0.11	0.72	-0.16	0.873	0.994
Circ_TAOK1_16-17	6	13	4	14	5	4	-0.12	0.73	-0.16	0.874	0.994
Circ_KANSL1L_2-5	1	4	1	1	2	3	-0.13	0.8	-0.16	0.874	0.994
Circ_HSDL2_2-3	15	40	6	3	37	4	0.12	0.73	0.16	0.875	0.994
Circ_RBBP8_9-15	3	3	2	4	2	0	0.13	0.8	0.16	0.875	0.994
Circ_LRBA_32-36	1	0	3	2	1	0	0.12	0.74	0.16	0.875	0.994
Circ_SLC41A2_I	1	3	0	0	2	2	-0.12	0.76	-0.16	0.875	0.994
Circ_DNA2_2-5	1	4	3	6	3	0	-0.13	0.8	-0.16	0.875	0.994
Circ_ERBB2IP_2-7	13	22	6	4	14	12	0.11	0.69	0.16	0.876	0.994
Circ_chr1_144676874_144946742	0	6	3	0	0	6	0.12	0.78	0.16	0.876	0.994
Circ_RP11-196G11.1_I	2	0	0	0	1	1	-0.1	0.64	-0.15	0.877	0.994
Circ_ELP3_11-14	9	30	13	22	8	20	-0.1	0.65	-0.15	0.877	0.994
Circ_PDE8A_3-4	16	1	4	0	9	9	-0.12	0.79	-0.15	0.877	0.994
Circ_ZNF586_2	7	0	1	1	2	2	0.12	0.79	0.15	0.878	0.994
Circ_NRIP1_2	2	0	0	0	0	2	-0.09	0.61	-0.15	0.878	0.994
Circ_EEFSEC_3-4	3	2	3	3	1	4	-0.12	0.8	-0.15	0.879	0.994
Circ_ELF2_2-4	3	3	4	6	1	1	0.12	0.8	0.15	0.879	0.994
Circ_TRA2B_4-6	1	2	1	3	0	0	0.11	0.74	0.15	0.879	0.994
Circ_chr19_21427914_21926914	4	4	2	1	4	2	0.12	0.79	0.15	0.879	0.994
Circ_KIAA0368_28-31	26	40	42	32	40	29	-0.08	0.55	-0.15	0.88	0.994
Circ_DCUN1D4_2-7	15	16	9	15	11	11	-0.1	0.64	-0.15	0.881	0.994
Circ_RFWD2_9-11	24	35	23	11	23	29	0.09	0.6	0.15	0.881	0.994
Circ_GABPB1_5-6	32	17	11	19	12	15	0.09	0.61	0.15	0.882	0.994
Circ_PARP14_7-9	20	11	0	3	6	17	-0.11	0.77	-0.15	0.883	0.994
Circ_SCAF11_2-6	10	9	6	13	2	9	-0.11	0.72	-0.15	0.883	0.994
Circ_CHD6_4-5	9	2	6	6	2	8	-0.11	0.76	-0.15	0.884	0.994
Circ_NUFIP2_2	18	14	8	23	7	8	-0.1	0.66	-0.15	0.885	0.994
Circ_ADAMTS19_19-21	2	0	2	3	0	0	0.1	0.71	0.14	0.886	0.994
Circ_RFWD3_8-9	24	22	0	8	24	0	0.11	0.79	0.14	0.887	0.994
Circ_RHBDD1_4-6	2	2	3	2	2	3	-0.11	0.8	-0.14	0.887	0.994
Circ_PITPNB_2-3	0	0	2	3	0	0	-0.09	0.64	-0.14	0.889	0.994
Circ_chr2_132442282_132480221	17	0	4	0	1	12	0.11	0.8	0.14	0.89	0.994
Circ_WDR37_6-9	4	1	0	3	2	0	-0.11	0.77	-0.14	0.89	0.994
Circ_SUCO_20-22	17	14	12	11	3	19	0.09	0.68	0.14	0.891	0.994
Circ_chr1_1586823_1650894	57	64	50	80	30	34	0.07	0.53	0.14	0.892	0.994
Circ_SENP6_2-6	6	6	29	12	15	14	-0.09	0.69	-0.14	0.892	0.994
Circ_RNF138_3-4	2	0	0	0	2	0	-0.08	0.6	-0.14	0.892	0.994
Circ_GON4L_2	1	5	4	3	3	4	-0.11	0.79	-0.13	0.893	0.994
Circ_TRA2B_5-6	1	1	0	0	0	2	-0.09	0.65	-0.13	0.893	0.994
Circ_ANKRD26_17-29	3	3	0	3	3	0	-0.1	0.78	-0.13	0.894	0.994
Circ_ATAD2_20-21	23	48	17	22	34	14	0.08	0.61	0.13	0.894	0.994
Circ_COG5_12-14	5	4	2	2	2	6	-0.1	0.79	-0.13	0.894	0.994
Circ_ZNF133_2-6	0	1	2	0	0	2	0.09	0.69	0.13	0.895	0.994
Circ_RAB11FIP1_2-4	0	1	2	0	0	2	0.09	0.69	0.13	0.895	0.994
Circ_HIBADH_3-4	10	20	14	15	10	11	0.08	0.64	0.13	0.895	0.994
Circ_CRAMP1L_3-4	2	0	0	1	0	0	0.07	0.54	0.13	0.895	0.994
Circ_TRIM37_6-8	2	0	0	1	0	0	0.07	0.54	0.13	0.895	0.994
Circ_APPBP2_5-9	2	0	0	1	0	0	0.07	0.54	0.13	0.895	0.994
Circ_AGFG1_3-5	2	0	0	1	0	0	0.07	0.54	0.13	0.895	0.994
Circ_GATAD2A_3-4	22	10	15	8	15	13	0.08	0.64	0.13	0.896	0.994
Circ_PTBP2_4-8	0	2	1	0	1	1	0.09	0.71	0.13	0.897	0.994
Circ_FANCL_2-7	5	5	7	2	8	3	0.1	0.76	0.13	0.897	0.994
Circ_EMB_3-9	1	0	2	0	1	1	0.09	0.71	0.13	0.897	0.994
Circ_CCNE2_8-9	5	6	4	10	2	3	-0.1	0.76	-0.13	0.898	0.994
Circ_NRF1_2-5	2	3	0	2	3	0	-0.1	0.77	-0.13	0.899	0.994
Circ_FGFR1OP_8-12	3	10	4	4	7	5	-0.09	0.75	-0.13	0.899	0.994
Circ_chr15_34691356_34837154	38	32	111	73	23	81	-0.08	0.62	-0.12	0.902	0.994
Circ_ZNF766_2-3	8	15	2	13	2	5	0.09	0.75	0.12	0.903	0.994
Circ_RANBP17_4-12	2	0	1	1	0	1	0.08	0.7	0.12	0.903	0.994
Circ_FAF1_15-17	13	22	9	12	18	5	0.08	0.67	0.12	0.903	0.994
Circ_chrX_54839921_54953058	321	412	94	515	89	170	-0.07	0.59	-0.12	0.904	0.994
Circ_ARID1B_I	8	7	6	5	3	11	-0.09	0.73	-0.12	0.904	0.994
Circ_DIP2C_2-4	2	2	1	2	3	0	-0.09	0.79	-0.12	0.906	0.994
Circ_ATF1_2-6	23	14	3	11	15	4	0.08	0.7	0.12	0.906	0.994
Circ_ZNF638_24	17	10	13	19	6	8	0.08	0.66	0.12	0.907	0.994
Circ_PRKAR1B_2-4	11	1	8	9	5	2	0.09	0.76	0.12	0.908	0.994
Circ_NEDD1_3-6	4	6	3	3	5	4	-0.09	0.77	-0.11	0.909	0.994
Circ_DIP2C_16-19	12	7	1	8	7	0	0.09	0.78	0.11	0.909	0.994
Circ_SCLT1_6-9	2	3	5	3	2	3	0.09	0.79	0.11	0.91	0.994
Circ_IMPAD1_3	35	62	31	25	22	65	-0.07	0.6	-0.11	0.91	0.994
Circ_DEK_3-9	38	130	79	115	102	22	-0.07	0.6	-0.11	0.911	0.994
Circ_PUS7_3-9	15	4	6	17	6	1	-0.08	0.75	-0.11	0.912	0.994
Circ_chr15_82769174_83145665	80	69	55	101	37	35	0.06	0.53	0.11	0.913	0.994
Circ_SMYD4_5	2	0	0	1	1	0	-0.07	0.63	-0.11	0.913	0.994
Circ_SCAF8_4-6	2	0	0	1	1	0	-0.07	0.63	-0.11	0.913	0.994
Circ_CHD2_34-37	10	11	8	13	4	10	-0.08	0.69	-0.11	0.913	0.994
Circ_ARHGAP32_6-9	3	17	6	8	4	9	0.08	0.73	0.11	0.913	0.994
Circ_CAPRIN1_7-12	17	37	18	12	33	19	-0.07	0.62	-0.11	0.913	0.994
Circ_SLMAP_13-15	3	0	6	3	3	3	-0.09	0.8	-0.11	0.913	0.994
Circ_BAZ2A_14-18	31	22	12	17	15	24	-0.06	0.6	-0.11	0.914	0.994
Circ_AMBRA1_9-11	10	10	1	3	2	10	0.08	0.77	0.11	0.914	0.994
Circ_CPNE3_3-6	1	0	1	0	0	2	-0.07	0.65	-0.11	0.915	0.994
Circ_CCDC9_6-7	8	3	7	8	5	4	-0.08	0.74	-0.11	0.915	0.994
Circ_RAB21_2-4	1	0	1	0	1	1	-0.07	0.68	-0.11	0.916	0.994
Circ_PAN3_6-8	18	16	12	8	22	6	0.07	0.66	0.11	0.916	0.994
Circ_ZMYND8_2-12	3	0	2	4	0	0	0.08	0.74	0.1	0.919	0.994
Circ_ANK3_26-28	12	7	5	17	0	3	0.08	0.77	0.1	0.919	0.994
Circ_ACSF3_2-4	11	1	10	4	6	7	0.08	0.75	0.1	0.92	0.994
Circ_PBX3_3-5	33	36	4	32	9	17	0.07	0.67	0.1	0.92	0.994
Circ_ATAD2_9-13	10	19	19	23	12	11	-0.06	0.63	-0.1	0.92	0.994
Circ_SMEK1_3-4	53	26	35	46	24	32	-0.05	0.54	-0.1	0.921	0.994
Circ_XPO6_7-9	21	34	16	16	35	12	-0.06	0.62	-0.1	0.922	0.994
Circ_SDHAF2_2-3	2	1	0	2	1	0	-0.07	0.72	-0.1	0.922	0.994
Circ_NIPBL_2-9	13	10	6	11	7	8	-0.07	0.68	-0.1	0.922	0.994
Circ_OSBPL10_2-3	7	4	2	0	6	5	-0.08	0.79	-0.1	0.922	0.994
Circ_SMAD5_3	1	1	0	1	0	1	-0.06	0.67	-0.1	0.924	0.994
Circ_TMEM135_2-4	4	12	7	3	14	4	-0.07	0.74	-0.1	0.924	0.994
Circ_ZBTB1_2	20	9	7	6	7	14	0.07	0.69	0.09	0.924	0.994
Circ_OLA1_5-7	20	28	12	17	21	15	-0.06	0.6	-0.09	0.925	0.994
Circ_COG3_17-22	2	3	5	2	3	3	0.07	0.79	0.09	0.925	0.994
Circ_VRK2_3-7	6	2	7	10	4	1	-0.07	0.77	-0.09	0.925	0.994
Circ_PKD2_4-7	4	2	3	1	1	6	-0.07	0.8	-0.09	0.925	0.994
Circ_ELF1_6-8	64	8	32	39	16	36	-0.06	0.63	-0.09	0.925	0.994
Circ_CAB39_2-4	20	4	45	17	14	27	0.06	0.68	0.09	0.927	0.994
Circ_NUP214_15-17	19	18	9	21	17	4	-0.06	0.66	-0.09	0.927	0.994
Circ_RAB2A_4-6	49	59	58	38	24	73	0.05	0.56	0.09	0.927	0.994
Circ_RBL2_2-4	9	2	6	3	7	5	-0.07	0.76	-0.09	0.927	0.994
Circ_UGP2_2-3	4	15	12	15	3	12	-0.07	0.71	-0.09	0.927	0.994
Circ_ARHGEF12_2-4	3	16	1	4	10	4	-0.07	0.77	-0.09	0.929	0.994
Circ_ASXL1_3-6	1	0	1	0	2	0	-0.06	0.65	-0.09	0.929	0.994
Circ_ZNF638_11-21	12	12	10	13	11	7	-0.06	0.66	-0.09	0.93	0.994
Circ_ANKHD1_3-7	17	38	5	18	16	14	0.06	0.66	0.09	0.931	0.994
Circ_VPS36_7-11	7	6	10	7	6	6	0.06	0.71	0.09	0.931	0.994
Circ_XPNPEP3_3	5	8	2	7	0	5	0.07	0.79	0.09	0.932	0.994
Circ_TRAPPC9_12-15	7	8	4	5	5	5	0.06	0.74	0.09	0.932	0.994
Circ_chr15_96877305_96886227	1	2	0	0	2	0	0.06	0.67	0.08	0.932	0.994
Circ_YEATS2_8-15	1	10	2	3	5	4	-0.07	0.78	-0.08	0.933	0.994
Circ_SLC38A1_2-3	12	3	5	8	9	1	-0.06	0.76	-0.08	0.934	0.994
Circ_ADPGK_I	23	23	16	9	29	11	0.05	0.63	0.08	0.934	0.994
Circ_PSMD1_8-16	14	26	22	17	18	21	-0.05	0.6	-0.08	0.934	0.994
Circ_TAF2_7-14	21	17	13	16	18	11	-0.05	0.61	-0.08	0.934	0.994
Circ_GMPS_2-5	26	58	20	37	40	10	0.05	0.62	0.08	0.934	0.994
Circ_FAM188A_2-11	0	1	2	0	1	2	-0.06	0.73	-0.08	0.935	0.994
Circ_TULP4_3-5	5	1	2	2	2	2	0.06	0.8	0.08	0.936	0.994
Circ_UBP1_2-7	35	29	22	16	20	37	-0.05	0.59	-0.08	0.937	0.994
Circ_SMAD2_2-6	1	2	3	3	0	3	-0.06	0.79	-0.08	0.938	0.994
Circ_STK39_11-16	10	5	9	4	8	7	0.06	0.72	0.08	0.938	0.994
Circ_RPS6KC1_3-5	0	5	13	7	2	7	0.06	0.78	0.08	0.939	0.994
Circ_BAZ2B_26-27	12	3	5	10	2	6	-0.06	0.75	-0.08	0.939	0.994
Circ_ATP7A_3-6	4	1	7	4	3	3	0.06	0.78	0.08	0.94	0.994
Circ_SLC33A1_2-4	6	1	9	4	2	7	0.06	0.77	0.07	0.94	0.994
Circ_VMP1_4-8	36	24	20	48	11	10	0.05	0.62	0.07	0.94	0.994
Circ_GPATCH2L_4-8	13	14	6	10	13	6	-0.05	0.68	-0.07	0.941	0.994
Circ_MBD2_2-6	29	22	50	38	10	39	0.04	0.62	0.07	0.942	0.994
Circ_SETD5_16-17	30	30	12	18	13	26	0.04	0.61	0.07	0.942	0.994
Circ_STAG2_2-4	7	1	26	22	6	4	0.05	0.75	0.07	0.943	0.994
Circ_FKBP8_5-6	92	48	21	23	42	56	0.04	0.59	0.07	0.944	0.994
Circ_FBXL17_4-6	13	11	8	4	12	9	0.05	0.69	0.07	0.945	0.994
Circ_WDHD1_9-16	3	13	1	3	9	3	-0.05	0.78	-0.07	0.945	0.994
Circ_TBC1D5_17-18	6	6	6	7	4	4	0.05	0.74	0.07	0.945	0.994
Circ_MAP3K4_3	1	0	3	0	0	3	0.05	0.72	0.07	0.946	0.994
Circ_chr7_102150626_102249269	44	6	3	16	6	17	0.05	0.72	0.07	0.946	0.994
Circ_TRPC1_2-3	1	0	1	1	0	1	-0.05	0.67	-0.07	0.946	0.994
Circ_PROSC_2-4	2	1	3	3	0	2	0.05	0.79	0.07	0.946	0.994
Circ_PHC3_8-10	1	2	0	0	0	2	0.05	0.68	0.07	0.946	0.994
Circ_chr8_145295895_145464633	55	13	9	8	24	24	0.04	0.67	0.07	0.948	0.994
Circ_DGKH_8-11	2	0	0	2	0	0	-0.04	0.59	-0.07	0.948	0.994
Circ_AXIN1_3-5	2	0	0	2	0	0	-0.04	0.59	-0.07	0.948	0.994
Circ_ATP9A_8-14	2	0	0	2	0	0	-0.04	0.59	-0.07	0.948	0.994
Circ_GRM4_2-3	2	0	0	2	0	0	-0.04	0.59	-0.07	0.948	0.994
Circ_DOPEY2_25-28	13	2	4	9	0	6	0.05	0.78	0.06	0.948	0.994
Circ_chr15_23392485_23678817	4	4	16	7	9	5	0.05	0.73	0.06	0.949	0.994
Circ_ZNF331_2	7	5	13	13	7	4	-0.04	0.71	-0.06	0.951	0.994
Circ_TRIM24_4-8	2	1	0	0	1	1	0.04	0.7	0.06	0.951	0.994
Circ_SETD2_16-18	6	10	4	4	7	5	0.04	0.74	0.06	0.952	0.994
Circ_RSRC1_2-3	8	2	5	14	1	0	-0.05	0.79	-0.06	0.952	0.994
Circ_SEMA4B_4-7	16	2	3	4	5	8	-0.05	0.76	-0.06	0.952	0.994
Circ_RBM33_3-6	13	7	5	8	6	6	0.04	0.71	0.06	0.953	0.994
Circ_MSH3_9-13	3	3	5	2	4	3	0.04	0.78	0.06	0.955	0.994
Circ_ARID1B_6-7	2	2	1	2	1	1	0.04	0.79	0.06	0.955	0.994
Circ_AEBP2_2-3	16	20	17	12	23	9	0.03	0.63	0.06	0.956	0.994
Circ_NOLC1_2-5	1	0	0	0	0	1	-0.03	0.54	-0.06	0.956	0.994
Circ_MASTL_8-9	1	0	0	1	0	0	-0.03	0.54	-0.06	0.956	0.994
Circ_GDI2_2-4	1	0	0	0	1	0	-0.03	0.54	-0.06	0.956	0.994
Circ_PICALM_2-12	0	1	0	0	0	1	-0.03	0.54	-0.06	0.956	0.994
Circ_SPPL3_4-6	0	0	1	0	0	1	-0.03	0.54	-0.06	0.956	0.994
Circ_R3HDM2_9-11	1	0	0	1	0	0	-0.03	0.54	-0.06	0.956	0.994
Circ_CCT2_7-10	0	1	0	0	1	0	-0.03	0.54	-0.06	0.956	0.994
Circ_KIAA0391_3-5	0	0	1	1	0	0	-0.03	0.54	-0.06	0.956	0.994
Circ_PCNXL4_4-9	1	0	0	0	1	0	-0.03	0.54	-0.06	0.956	0.994
Circ_FUT8_2-3	1	0	0	0	1	0	-0.03	0.54	-0.06	0.956	0.994
Circ_GABPB1_3-6	1	0	0	0	1	0	-0.03	0.54	-0.06	0.956	0.994
Circ_ADPGK_2-4	0	0	1	0	0	1	-0.03	0.54	-0.06	0.956	0.994
Circ_ETFA_3-5	0	0	1	1	0	0	-0.03	0.54	-0.06	0.956	0.994
Circ_AP3S2_2-5	0	0	1	0	1	0	-0.03	0.54	-0.06	0.956	0.994
Circ_CHD9_2	0	0	1	0	0	1	-0.03	0.54	-0.06	0.956	0.994
Circ_CDYL2_2	0	0	1	0	1	0	-0.03	0.54	-0.06	0.956	0.994
Circ_BANP_2-4	1	0	0	0	1	0	-0.03	0.54	-0.06	0.956	0.994
Circ_CARHSP1_2-3	0	1	0	0	1	0	-0.03	0.54	-0.06	0.956	0.994
Circ_RPA1_2-4	0	1	0	1	0	0	-0.03	0.54	-0.06	0.956	0.994
Circ_KANSL1_3-6	0	0	1	0	0	1	-0.03	0.54	-0.06	0.956	0.994
Circ_KPNB1_8-15	0	1	0	0	0	1	-0.03	0.54	-0.06	0.956	0.994
Circ_UTP18_2-4	1	0	0	1	0	0	-0.03	0.54	-0.06	0.956	0.994
Circ_VMP1_2-5	0	1	0	1	0	0	-0.03	0.54	-0.06	0.956	0.994
Circ_USP32_4-9	1	0	0	1	0	0	-0.03	0.54	-0.06	0.956	0.994
Circ_CARM1_6-8	1	0	0	1	0	0	-0.03	0.54	-0.06	0.956	0.994
Circ_KANK2_5-6	0	1	0	0	0	1	-0.03	0.54	-0.06	0.956	0.994
Circ_AC779.2_2-3	0	1	0	1	0	0	-0.03	0.54	-0.06	0.956	0.994
Circ_NMNAT1_2-4	0	1	0	1	0	0	-0.03	0.54	-0.06	0.956	0.994
Circ_CEPT1_2-4	1	0	0	0	1	0	-0.03	0.54	-0.06	0.956	0.994
Circ_DCAF6_13-16	0	0	1	0	1	0	-0.03	0.54	-0.06	0.956	0.994
Circ_SOX13_2-7	0	1	0	1	0	0	-0.03	0.54	-0.06	0.956	0.994
Circ_TRAF5_2-3	0	0	1	0	0	1	-0.03	0.54	-0.06	0.956	0.994
Circ_ZZZ3_I	0	1	0	0	1	0	-0.03	0.54	-0.06	0.956	0.994
Circ_ZZZ3_2-5	1	0	0	0	1	0	-0.03	0.54	-0.06	0.956	0.994
Circ_TMEM189-UBE2V1_3-5	1	0	0	1	0	0	-0.03	0.54	-0.06	0.956	0.994
Circ_LRP5L_2-3	1	0	0	0	0	1	-0.03	0.54	-0.06	0.956	0.994
Circ_ZC3H6_2-12	1	0	0	1	0	0	-0.03	0.54	-0.06	0.956	0.994
Circ_KYNU_5-10	1	0	0	0	0	1	-0.03	0.54	-0.06	0.956	0.994
Circ_SP3_4	0	1	0	0	1	0	-0.03	0.54	-0.06	0.956	0.994
Circ_KANSL1L_2-4	0	1	0	1	0	0	-0.03	0.54	-0.06	0.956	0.994
Circ_PPP1R21_17-20	0	1	0	1	0	0	-0.03	0.54	-0.06	0.956	0.994
Circ_RNF13_2-6	1	0	0	0	0	1	-0.03	0.54	-0.06	0.956	0.994
Circ_OGG1_2-3	0	1	0	1	0	0	-0.03	0.54	-0.06	0.956	0.994
Circ_SEC24B_2	1	0	0	1	0	0	-0.03	0.54	-0.06	0.956	0.994
Circ_VEGFC_2-3	1	0	0	0	0	1	-0.03	0.54	-0.06	0.956	0.994
Circ_ADAMTS19_4-7	1	0	0	1	0	0	-0.03	0.54	-0.06	0.956	0.994
Circ_CANX_2-4	0	0	1	1	0	0	-0.03	0.54	-0.06	0.956	0.994
Circ_ASCC3_5-10	1	0	0	1	0	0	-0.03	0.54	-0.06	0.956	0.994
Circ_RANBP9_6-9	0	0	1	0	0	1	-0.03	0.54	-0.06	0.956	0.994
Circ_FBXO9_2-4	0	1	0	0	1	0	-0.03	0.54	-0.06	0.956	0.994
Circ_FBXL4_2-7	0	1	0	1	0	0	-0.03	0.54	-0.06	0.956	0.994
Circ_LRWD1_2-3	1	0	0	0	0	1	-0.03	0.54	-0.06	0.956	0.994
Circ_ZNF398_3	1	0	0	0	0	1	-0.03	0.54	-0.06	0.956	0.994
Circ_ESYT2_9-13	0	0	1	1	0	0	-0.03	0.54	-0.06	0.956	0.994
Circ_AZIN1_4-8	0	0	1	0	1	0	-0.03	0.54	-0.06	0.956	0.994
Circ_NBN_5-7	1	0	0	0	0	1	-0.03	0.54	-0.06	0.956	0.994
Circ_chr9_100780571_100788733	1	0	0	1	0	0	-0.03	0.54	-0.06	0.956	0.994
Circ_STRBP_3-4	0	1	0	1	0	0	-0.03	0.54	-0.06	0.956	0.994
Circ_SETX_11-14	0	1	0	0	1	0	-0.03	0.54	-0.06	0.956	0.994
Circ_UBQLN1_5-6	1	0	0	0	0	1	-0.03	0.54	-0.06	0.956	0.994
Circ_TRAPPC9_11-15	17	12	17	14	3	21	0.04	0.68	0.06	0.956	0.994
Circ_SRBD1_10-15	0	1	3	1	2	1	-0.04	0.77	-0.05	0.956	0.994
Circ_chr22_22312864_22578060	24	3	7	8	11	9	-0.04	0.71	-0.05	0.957	0.994
Circ_chr1_1607503_1669887	99	38	51	76	48	33	0.03	0.53	0.05	0.958	0.994
Circ_AHNAK_2-3	0	2	0	1	1	0	-0.03	0.64	-0.05	0.959	0.994
Circ_CREBBP_2	37	26	10	20	18	20	0.03	0.6	0.05	0.959	0.994
Circ_chr8_145297272_145465473	31	7	10	15	7	18	-0.03	0.67	-0.05	0.959	0.994
Circ_AGAP1_12-13	6	0	4	4	3	2	-0.04	0.8	-0.05	0.959	0.994
Circ_PIK3R3_2-6	0	0	3	3	0	0	0.03	0.67	0.05	0.961	0.994
Circ_NOM1_8-9	0	0	2	0	0	2	-0.03	0.62	-0.05	0.962	0.994
Circ_ATP9A_8-15	45	8	6	30	3	14	0.03	0.71	0.05	0.962	0.994
Circ_RPS6KC1_5-6	1	9	12	3	3	14	-0.04	0.77	-0.05	0.962	0.994
Circ_AXIN1_2-5	18	2	11	16	9	3	-0.03	0.73	-0.05	0.963	0.994
Circ_TAB2_3-4	0	0	5	1	1	3	-0.04	0.77	-0.05	0.963	0.994
Circ_RNF13_6-8	0	0	2	0	1	1	-0.03	0.66	-0.04	0.964	0.994
Circ_VPS13B_24-25	7	2	1	0	1	6	0.03	0.8	0.04	0.965	0.994
Circ_SEC31A_5-7	25	15	42	22	14	34	0.03	0.62	0.04	0.965	0.994
Circ_UGGT2_6-10	2	10	6	4	2	9	0.03	0.76	0.04	0.965	0.994
Circ_LATS2_2	6	2	3	0	5	4	-0.03	0.8	-0.04	0.965	0.994
Circ_VPS13B_18-19	6	3	0	6	0	2	-0.03	0.79	-0.04	0.965	0.994
Circ_HDGFRP3_2-5	45	10	13	22	15	17	0.03	0.63	0.04	0.966	0.994
Circ_BPTF_23-25	3	2	0	3	0	1	0.03	0.76	0.04	0.968	0.994
Circ_ATP2B1_I	13	18	2	3	20	4	-0.03	0.74	-0.04	0.969	0.994
Circ_FAM120A_2-3	118	82	36	31	106	53	-0.02	0.58	-0.04	0.969	0.994
Circ_HNRNPLL_2-3	30	15	10	10	14	19	0.02	0.63	0.04	0.97	0.994
Circ_TBCD_18-23	27	37	43	41	27	26	0.02	0.55	0.04	0.97	0.994
Circ_CHD1L_2-6	7	4	8	5	9	2	0.03	0.75	0.04	0.97	0.994
Circ_LARP4B_3-4	36	16	12	21	21	10	0.02	0.62	0.04	0.97	0.994
Circ_RPRD1B_2-6	5	11	3	1	13	2	-0.03	0.77	-0.04	0.971	0.994
Circ_EYA3_3-6	4	1	0	1	1	2	-0.03	0.78	-0.04	0.971	0.994
Circ_EIF5_5-10	3	0	1	1	0	2	0.03	0.74	0.03	0.973	0.994
Circ_KANSL1L_I	3	0	1	1	0	2	0.03	0.74	0.03	0.973	0.994
Circ_N4BP2L2_3-6	3	3	2	2	4	1	-0.03	0.8	-0.03	0.973	0.994
Circ_HUWE1_3-6	26	24	42	48	21	17	-0.02	0.59	-0.03	0.974	0.994
Circ_TNPO1_5-6	34	38	19	21	39	17	-0.02	0.58	-0.03	0.974	0.994
Circ_KIF2C_11-13	17	42	24	10	52	7	0.02	0.68	0.03	0.974	0.994
Circ_chr6_76388299_76459140	10	5	5	6	4	7	-0.02	0.73	-0.03	0.974	0.994
Circ_BIRC6_9-10	6	4	4	7	3	2	0.02	0.77	0.03	0.974	0.994
Circ_TEX10_2-11	0	0	2	0	2	0	-0.02	0.62	-0.03	0.975	0.994
Circ_STK39_15-16	4	4	6	4	7	1	0.02	0.77	0.03	0.975	0.994
Circ_chr1_1573862_1636464	164	90	78	135	64	80	0.02	0.49	0.03	0.976	0.994
Circ_MSH3_8-12	1	5	5	6	1	3	0.02	0.79	0.03	0.976	0.994
Circ_FANCI_3-6	0	1	1	1	1	0	-0.02	0.68	-0.03	0.976	0.994
Circ_FAM13B_6-7	6	14	5	8	10	4	-0.02	0.72	-0.03	0.977	0.994
Circ_C11orf30_9-13	9	17	4	16	7	4	-0.02	0.71	-0.03	0.977	0.994
Circ_NFATC3_2-3	0	4	0	0	0	3	0.02	0.69	0.03	0.977	0.994
Circ_chr16_16425172_16468378	220	84	68	86	103	111	-0.01	0.52	-0.03	0.977	0.994
Circ_PHKB_2-7	1	2	5	0	0	7	-0.02	0.79	-0.03	0.978	0.994
Circ_SCAF8_2-6	12	2	1	2	3	6	0.02	0.79	0.03	0.978	0.994
Circ_NUP35_4-8	3	2	1	3	1	1	0.02	0.8	0.03	0.979	0.994
Circ_AGAP1_10-11	16	21	8	21	16	3	-0.02	0.68	-0.03	0.979	0.994
Circ_ASH2L_6-9	5	11	8	10	4	7	0.02	0.71	0.03	0.979	0.994
Circ_chr7_102181540_102281220	8	0	1	1	5	1	-0.02	0.8	-0.03	0.979	0.994
Circ_ZNF79_5	0	5	0	1	0	3	0.02	0.74	0.02	0.98	0.995
Circ_BIRC6_2-9	6	4	4	4	4	4	-0.02	0.76	-0.02	0.983	0.996
Circ_APBB2_7-9	54	18	32	6	35	40	0.01	0.65	0.02	0.983	0.996
Circ_ZCCHC2_2-5	3	1	5	8	1	0	-0.01	0.8	-0.02	0.987	0.997
Circ_chr2_132310586_132339702	2	0	2	4	0	0	-0.01	0.73	-0.02	0.987	0.997
Circ_ATP9A_5-9	28	1	5	16	5	7	-0.01	0.75	-0.02	0.988	0.997
Circ_DCUN1D4_2-5	1	0	1	2	0	0	-0.01	0.63	-0.01	0.988	0.997
Circ_DMTF1_2-7	3	1	0	1	0	2	0.01	0.74	0.01	0.988	0.997
Circ_GRIP1_2-5	0	1	1	2	0	0	0.01	0.64	0.01	0.99	0.997
Circ_PLCH1_6-9	0	1	1	2	0	0	0.01	0.64	0.01	0.99	0.997
Circ_CAPRIN1_12-15	101	268	105	90	202	106	0.01	0.56	0.01	0.991	0.997
Circ_SLC30A6_3-5	5	2	4	2	2	5	0.01	0.79	0.01	0.991	0.997
Circ_AFTPH_2	7	13	32	30	13	7	0.01	0.68	0.01	0.992	0.997
[truncated: 1,273 more rows]
