# Supplementary material for: Luminal breast cancer-specific circular RNAs uncovered by a novel tool for data analysis
Source: Oncotarget. 2018 Feb 19;9(18):14580–96. doi: 10.18632/oncotarget.24522 (PMC5865691; doi:10.18632/oncotarget.24522)
Supplement: Supplementary file 6 [file oncotarget-09-14580-s006.xlsx]

## Sheet: Table_6A
ID	ER_1	ER_2	ER_3	ER_4	ER_5	ER_6	HER2_1	HER2_2	HER2_3	HER2_4	HER2_5	TN_1	TN_2	TN_3	TN_4	TN_5	TN_6	NBO_1	NBO_2	NBO_3
Circ_ARHGAP12_2-3	13.5842	2.65692	6.55585	8.7468	11.1793	4.43153	29.9423	15.678	9.58669	28.5963	23.1831	8.75715	14.2302	23.4655	11.5066	5.65396	9.51903	0.965488	0.819752	3.73489
Circ_chr10_51130593_51352122	14.3389	3.54257	6.55585	7.65345	11.9246	8.86306	17.7782	20.4495	11.504	7.62569	6.18217	13.6222	7.11512	10.2662	8.36844	10.1771	10.7089	2.89646	6.96789	4.48187
Circ_chr10_5144293_5248360	17.3576	6.19949	4.91689	37.1739	2.98115	11.0788	2.80709	0.68165	3.83468	9.53211	4.63663	15.5683	92.4966	1.4666	4.18422	11.3079	13.0887	22.2062	70.0888	28.3852
Circ_ATP5C1_3-8	88.2975	23.0267	27.8624	31.7071	32.0473	43.2074	35.5565	51.8054	38.3468	70.5376	32.4564	52.5429	32.018	43.9979	35.5659	44.1009	39.266	72.8943	56.9727	41.0838
Circ_CAPRIN1_7-11	12.8295	4.42821	11.4727	13.1202	3.72643	6.6473	30.878	19.0862	13.4214	11.4385	9.27325	1.94603	14.2302	1.4666	9.41449	12.4387	1.18988	24.6199	24.1827	41.8308
Circ_CAPRIN1_7-12	15.8483	9.74206	15.5701	14.2135	16.3963	11.0788	16.8425	11.5881	13.4214	11.4385	7.72771	18.4873	10.6727	4.39979	21.9672	16.9619	27.3672	40.5505	39.758	40.7103
Circ_CAPRIN1_12-15	75.4679	26.5692	34.4182	20.7736	43.2266	37.668	53.3347	34.7642	30.6774	57.1927	26.2742	29.1905	46.2483	14.666	47.0725	54.278	36.8862	86.8939	89.7628	93.3723
Circ_CAPRIN1_13-15	9.81083	8.85641	6.55585	3.28005	3.72643	16.6182	40.235	32.0376	28.7601	26.6899	35.5475	8.75715	7.11512	1.4666	13.5987	9.04634	23.7976	33.3093	28.2814	64.9871
Circ_PICALM_14-19	4.52807	0.885641	0.819481	8.7468	1.49057	4.43153	0.935697	6.8165	4.79334	9.53211	6.18217	0.973017	10.6727	11.7328	5.23027	6.78475	3.56964	51.6536	53.2839	103.083
Circ_PICALM_10-12	3.01872	2.65692	1.63896	3.28005	2.98115	5.53942	3.74279	3.40825	5.75201	3.81284	4.63663	1.94603	3.55756	2.93319	9.41449	5.65396	2.37976	15.9306	9.42714	20.1684
Circ_PICALM_9-12	9.05615	2.65692	4.09741	7.65345	4.47172	9.97095	6.54988	12.9514	11.504	22.8771	15.4554	10.7032	14.2302	36.6649	25.1053	7.91555	15.4684	20.758	25.8222	39.5898
Circ_TMEM135_2-4	14.3389	6.19949	8.19481	7.65345	7.45287	12.1867	17.7782	2.7266	8.62802	13.345	10.8188	2.91905	3.55756	36.6649	5.23027	5.65396	1.18988	13.0341	13.9358	11.9516
Circ_SCAF11_2-6	15.8483	9.74206	9.01429	15.3069	11.1793	11.0788	12.1641	13.633	20.132	17.1578	13.9099	19.4603	7.11512	17.5991	4.18422	3.39238	9.51903	13.5168	9.83702	26.1442
Circ_ARF3_2-4	58.865	48.7103	50.8078	18.5869	55.1512	18.834	41.1707	32.0376	38.3468	26.6899	61.8217	35.0286	49.8058	35.1983	48.1185	41.8393	41.6458	64.2049	39.758	87.0229
Circ_PAN3_6-8	5.28275	5.31385	8.19481	7.65345	8.94344	14.4025	14.0355	8.1798	13.4214	9.53211	4.63663	5.8381	7.11512	13.1994	2.09211	9.04634	3.56964	2.41372	9.42714	16.4335
Circ_N4BP2L2_3-6	12.8295	6.19949	7.37533	22.9603	9.68873	8.86306	11.2284	6.8165	11.504	5.71927	10.8188	8.75715	14.2302	8.79957	14.6448	16.9619	15.4684	6.75842	6.55801	10.4577
Circ_FUT8_3-6	4.52807	1.77128	5.73637	8.7468	8.94344	7.75518	11.2284	5.4532	8.62802	15.2514	4.63663	5.8381	3.55756	5.86638	1.04605	5.65396	2.37976	4.82744	8.19752	8.96374
Circ_chr14_74009754_74040294	18.867	14.1703	20.487	25.147	11.1793	31.0207	4.67848	4.0899	9.58669	22.8771	13.9099	22.3794	35.5756	24.9321	19.875	15.8311	20.2279	22.2062	22.1333	17.1805
Circ_chr15_34691356_34837154	11.3202	6.19949	9.83377	7.65345	14.1604	9.97095	27.1352	25.9027	14.38	7.62569	7.72771	12.6492	24.9029	19.0657	9.41449	18.0927	14.2785	37.654	42.6271	45.1922
Circ_chr15_34697118_34839183	8.30147	13.2846	16.3896	14.2135	10.434	12.1867	21.521	23.8578	19.1734	3.81284	9.27325	16.5413	14.2302	38.1315	12.5527	22.6158	8.32915	38.6195	65.5801	55.6499
Circ_chr15_43874762_43974282	6.79211	16.8272	9.01429	9.84015	12.6699	28.805	5.61418	8.1798	15.3387	7.62569	7.72771	4.86509	3.55756	4.39979	5.23027	10.1771	5.94939	8.68939	6.96789	8.21676
Circ_ZNF609_1	6.03743	4.42821	13.1117	8.7468	6.70758	5.53942	27.1352	6.8165	7.66935	22.8771	12.3643	5.8381	10.6727	8.79957	15.6908	12.4387	7.13927	1.44823	0.409876	1.12047
Circ_CD276_4-5	18.1123	46.0534	24.5844	61.2276	16.3963	32.1286	49.5919	22.4945	33.5534	64.8183	44.8207	12.6492	42.6907	13.1994	23.0132	30.5314	8.32915	38.6195	89.7628	71.7099
Circ_chr15_82769174_83145665	3.01872	8.85641	6.55585	1.09335	7.45287	2.21577	2.80709	7.49815	6.71068	1.90642	3.09108	0.973017	32.018	4.39979	21.9672	10.1771	1.18988	25.5854	18.4444	16.06
Circ_CHD2_29-31	2.26404	5.31385	3.27792	3.28005	2.98115	2.21577	1.87139	0.68165	2.87601	5.71927	4.63663	5.8381	10.6727	4.39979	3.13816	3.39238	9.51903	2.89646	5.32839	11.2047
Circ_CHD2_29-33	2.26404	2.65692	3.27792	3.28005	6.70758	1.10788	2.80709	2.7266	0.958669	3.81284	3.09108	10.7032	3.55756	13.1994	13.5987	3.39238	5.94939	7.24116	8.60739	14.1926
Circ_chr16_16425172_16468378	12.0749	14.1703	16.3896	25.147	13.4152	28.805	16.8425	23.8578	14.38	5.71927	13.9099	5.8381	28.4605	4.39979	10.4605	22.6158	3.56964	74.8253	72.9579	64.6136
Circ_chr16_21469092_21900713	23.3951	45.1677	22.126	65.601	14.1604	37.668	122.576	126.787	168.726	93.4147	34.0019	18.4873	14.2302	33.7317	13.5987	20.3543	19.0381	23.1717	28.2814	30.9996
Circ_chr16_21531149_21930424	10.5655	6.19949	5.73637	17.4936	2.98115	13.2946	10.2927	15.678	23.9667	9.53211	4.63663	5.8381	3.55756	2.93319	4.18422	4.52317	10.7089	4.3447	9.83702	2.98791
Circ_chr16_30204679_30300002	17.3576	20.3698	23.765	5.46675	8.94344	7.75518	4.67848	10.2248	7.66935	3.81284	1.54554	4.86509	10.6727	13.1994	14.6448	21.4851	23.7976	8.20665	6.55801	8.59025
Circ_chr16_31733947_31885290	12.8295	12.399	13.9312	18.5869	11.9246	5.53942	18.7139	14.3147	11.504	19.0642	9.27325	9.73017	14.2302	26.3987	8.36844	24.8774	7.13927	18.827	47.9555	41.8308
Circ_chr17_28937907_29349060	9.81083	12.399	14.7507	10.9335	13.4152	21.0498	17.7782	23.8578	25.8841	22.8771	30.9108	7.78414	24.9029	14.666	12.5527	14.7003	10.7089	37.1713	33.6098	35.8549
Circ_chr17_44486400_44701695	14.3389	15.0559	20.487	8.7468	16.3963	17.7261	15.9068	16.3596	16.2974	9.53211	15.4554	13.6222	7.11512	16.1326	8.36844	1.13079	5.94939	10.1376	9.42714	8.59025
Circ_chr17_44499843_44714908	46.7901	31.8831	33.5987	26.2404	17.8869	17.7261	24.3281	33.4009	16.2974	26.6899	13.9099	22.3794	14.2302	11.7328	10.4605	18.0927	13.0887	11.5859	8.19752	13.4456
Circ_chr17_44502893_44718084	120.749	68.1944	99.1572	40.4539	61.8588	49.8547	60.8203	61.3485	53.6855	41.9413	47.9118	52.5429	24.9029	60.1304	29.2895	28.2698	35.6964	13.5168	12.2963	18.6745
Circ_chr17_44534073_44720625	55.8463	36.3113	40.9741	29.5204	27.5756	43.2074	47.7205	36.8091	48.8921	41.9413	41.7296	44.7588	17.7878	33.7317	20.9211	12.4387	27.3672	15.4478	16.395	17.554
Circ_chr17_44553510_44770434	81.5053	38.0826	54.0858	18.5869	34.2832	26.5892	43.0421	25.9027	21.0907	32.4092	15.4554	52.5429	24.9029	42.5313	23.0132	16.9619	26.1773	16.896	13.9358	22.0359
Circ_TRIM37_10-14	3.01872	14.1703	4.91689	2.1867	5.21701	6.6473	11.2284	7.49815	23.9667	9.53211	6.18217	4.86509	7.11512	5.86638	3.13816	9.04634	5.94939	2.89646	5.32839	2.98791
Circ_TRIM37_5-10	6.03743	7.97077	7.37533	2.1867	5.21701	4.43153	5.61418	8.1798	17.256	9.53211	1.54554	3.89207	10.6727	1.4666	1.04605	3.39238	3.56964	2.41372	2.04938	4.10838
Circ_chr17_57915656_57987972	21.131	8.85641	8.19481	1.09335	8.19815	2.21577	7.48558	2.7266	8.62802	15.2514	9.27325	5.8381	17.7878	4.39979	21.9672	6.78475	7.13927	13.5168	27.0518	31.3731
Circ_chr17_65850056_66202379	51.3182	62.8805	52.4468	19.6803	34.2832	14.4025	32.7494	23.8578	45.0574	19.0642	35.5475	36.9747	35.5756	19.0657	34.5198	52.0164	1.18988	3.86195	15.9852	14.5661
Circ_BPTF_23-29	9.81083	14.1703	18.8481	14.2135	15.651	13.2946	10.2927	9.5431	5.75201	5.71927	9.27325	8.75715	3.55756	7.33298	9.41449	5.65396	4.75952	3.86195	8.60739	10.4577
Circ_TBCD_18-23	4.52807	11.5133	7.37533	5.46675	1.49057	1.10788	8.42127	2.04495	3.83468	5.71927	18.5465	3.89207	7.11512	2.93319	1.04605	5.65396	4.75952	12.5513	7.37776	8.21676
Circ_MIB1_2-6	7.54679	5.31385	9.01429	7.65345	7.45287	6.6473	3.74279	12.9514	8.62802	5.71927	10.8188	8.75715	7.11512	4.39979	3.13816	1.13079	1.18988	0.482744	1.6395	3.3614
Circ_ANKRD12_2-3	6.03743	7.97077	3.27792	3.28005	8.19815	4.43153	11.2284	6.13485	7.66935	9.53211	3.09108	2.91905	7.11512	4.39979	5.23027	3.39238	1.18988	1.93098	3.68888	1.49396
Circ_ZNF763_I	6.03743	4.42821	12.2922	17.4936	14.9057	12.1867	6.54988	19.7679	16.2974	9.53211	4.63663	12.6492	7.11512	7.33298	8.36844	5.65396	16.6583	1.44823	5.32839	7.46978
Circ_CTD-3105H18.16_I	18.1123	15.0559	7.37533	9.84015	11.9246	6.6473	2.80709	8.1798	2.87601	7.62569	9.27325	2.91905	10.6727	10.2662	5.23027	6.78475	2.37976	6.27567	2.86913	2.98791
Circ_FKBP8_3-4	5.28275	2.65692	6.55585	8.7468	5.21701	4.43153	6.54988	12.9514	8.62802	3.81284	6.18217	5.8381	7.11512	1.4666	16.7369	7.91555	10.7089	30.4129	19.2642	19.0479
Circ_chr19_19990860_20406024	9.05615	16.8272	6.55585	7.65345	12.6699	6.6473	8.42127	10.2248	9.58669	3.81284	6.18217	6.81112	3.55756	13.1994	10.4605	11.3079	2.37976	2.41372	1.6395	2.61442
Circ_chr19_35175157_35230514	27.1684	52.2528	76.2118	15.3069	81.9815	37.668	11.2284	10.2248	8.62802	11.4385	12.3643	41.8397	64.0361	42.5313	76.362	27.139	42.8356	10.1376	9.01727	16.4335
Circ_CTC-454I21.3_I	6.03743	6.19949	6.55585	6.5601	6.70758	3.32365	0.935697	2.04495	1.91734	7.62569	6.18217	3.89207	3.55756	2.93319	16.7369	1.13079	4.75952	1.93098	2.45925	2.61442
Circ_chr19_52579297_52620277	10.5655	31.8831	12.2922	7.65345	9.68873	11.0788	14.0355	7.49815	9.58669	5.71927	17.001	7.78414	3.55756	16.1326	13.5987	6.78475	13.0887	7.24116	4.91851	6.34931
Circ_chr19_52817406_52852488	12.0749	17.7128	18.0286	14.2135	14.1604	11.0788	7.48558	5.4532	9.58669	17.1578	9.27325	11.6762	7.11512	8.79957	14.6448	10.1771	21.4178	14.4823	8.19752	17.9275
Circ_chr19_53122189_53432667	50.5635	63.7662	56.5442	24.0537	55.8965	18.834	32.7494	15.678	21.0907	32.4092	27.8198	21.4064	24.9029	57.1972	37.658	44.1009	34.5065	7.7239	6.14814	11.5782
Circ_chr19_53219085_53277954	15.8483	20.3698	19.6675	13.1202	14.1604	15.5104	20.5853	10.2248	20.132	24.7835	26.2742	12.6492	7.11512	16.1326	13.5987	10.1771	9.51903	4.82744	6.96789	7.46978
Circ_ZNF331_2	3.01872	5.31385	11.4727	4.3734	3.72643	12.1867	5.61418	8.1798	8.62802	1.90642	7.72771	1.94603	3.55756	1.4666	4.18422	3.39238	3.56964	26.5509	22.1333	28.3852
Circ_chr19_58324662_58386594	32.4512	29.2262	41.7935	17.4936	21.6133	38.7759	14.9712	6.8165	8.62802	19.0642	12.3643	10.7032	10.6727	8.79957	4.18422	7.91555	9.51903	10.6204	15.1654	11.9516
Circ_chr19_9727721_9767329	12.0749	4.42821	7.37533	3.28005	8.19815	8.86306	11.2284	21.1312	13.4214	13.345	10.8188	2.91905	10.6727	5.86638	7.32238	9.04634	4.75952	3.86195	10.2469	7.46978
Circ_chr19_9767223_9801945	9.05615	5.31385	5.73637	12.0268	6.70758	16.6182	13.0998	29.311	10.5454	15.2514	20.0921	10.7032	7.11512	10.2662	5.23027	10.1771	5.94939	6.27567	13.116	8.21676
Circ_chr1_1394541_1460671	11.3202	6.19949	11.4727	2.1867	9.68873	12.1867	2.80709	7.49815	6.71068	9.53211	9.27325	9.73017	21.3454	7.33298	5.23027	28.2698	26.1773	31.8611	22.953	19.0479
Circ_chr1_1416247_1453155	30.1872	15.9415	10.6533	8.7468	8.19815	9.97095	7.48558	17.0413	9.58669	5.71927	4.63663	9.73017	21.3454	7.33298	23.0132	33.9238	24.9875	40.5505	37.7086	41.0838
Circ_chr1_155182485_155202984	39.998	24.798	23.765	27.3337	24.5945	22.1577	15.9068	14.3147	11.504	15.2514	37.093	21.4064	35.5756	16.1326	18.829	44.1009	53.5445	28.4819	11.4765	14.1926
Circ_chr1_155183028_155203187	23.3951	17.7128	13.9312	24.0537	16.3963	17.7261	19.6496	12.9514	16.2974	11.4385	38.6386	11.6762	7.11512	11.7328	13.5987	20.3543	27.3672	31.8611	15.9852	15.313
Circ_MSTO1_I	13.5842	14.1703	20.487	16.4002	14.9057	9.97095	6.54988	23.1761	17.256	9.53211	18.5465	17.5143	14.2302	10.2662	24.0593	22.6158	35.6964	17.3788	18.8543	13.4456
Circ_chr1_155585363_155720524	9.05615	13.2846	9.01429	10.9335	8.19815	6.6473	9.35697	5.4532	2.87601	1.90642	7.72771	9.73017	3.55756	5.86638	8.36844	9.04634	8.32915	9.65488	7.37776	13.4456
Circ_chr1_155588676_155727114	3.7734	3.54257	5.73637	15.3069	4.47172	8.86306	4.67848	7.49815	0.958669	9.53211	7.72771	5.8381	7.11512	4.39979	4.18422	5.65396	5.94939	6.27567	4.09876	5.97582
Circ_chr1_155619605_155733355	7.54679	0.885641	3.27792	5.46675	5.21701	12.1867	4.67848	10.9064	1.91734	5.71927	7.72771	9.73017	3.55756	4.39979	7.32238	10.1771	19.0381	6.75842	6.96789	10.8312
Circ_chr1_157068933_157104019	41.5074	19.4841	26.2234	21.867	30.5568	5.53942	13.0998	17.0413	11.504	13.345	34.0019	37.9477	46.2483	23.4655	47.0725	52.0164	121.368	28.9646	32.7901	33.9875
Circ_chr1_1572259_1635379	3.01872	8.85641	8.19481	4.3734	1.49057	6.6473	1.87139	6.13485	6.71068	7.62569	3.09108	2.91905	7.11512	2.93319	2.09211	9.04634	2.37976	31.3784	30.7407	29.8791
Circ_chr1_1573862_1636464	12.0749	5.31385	13.9312	8.7468	8.19815	13.2946	8.42127	6.13485	3.83468	11.4385	6.18217	15.5683	14.2302	17.5991	11.5066	12.4387	11.8988	46.8262	52.874	54.1559
Circ_chr1_1588825_1653150	7.54679	29.2262	14.7507	24.0537	5.96229	4.43153	9.35697	10.2248	12.4627	9.53211	4.63663	13.6222	32.018	19.0657	8.36844	15.8311	2.37976	20.758	23.3629	28.3852
Circ_chr1_1601103_1666274	6.03743	16.8272	14.7507	12.0268	14.1604	8.86306	6.54988	5.4532	11.504	5.71927	3.09108	3.89207	7.11512	7.33298	5.23027	11.3079	3.56964	12.0686	19.2642	5.97582
Circ_chr1_1607503_1669887	15.0936	32.7687	22.126	27.3337	13.4152	21.0498	14.0355	16.3596	18.2147	30.5027	15.4554	9.73017	10.6727	7.33298	8.36844	10.1771	11.8988	17.3788	15.9852	16.06
Circ_chr1_1607817_1670496	15.8483	30.9974	10.6533	32.8005	8.19815	29.9128	21.521	14.3147	25.8841	13.345	21.6376	3.89207	14.2302	5.86638	7.32238	10.1771	14.2785	13.9996	11.4765	10.8312
Circ_NBPF1_13-17	21.131	41.6251	18.8481	43.734	17.8869	8.86306	19.6496	38.8541	23.0081	30.5027	43.2752	24.3254	28.4605	13.1994	21.9672	19.2235	11.8988	11.1031	15.9852	13.4456
Circ_LPGAT1_3-6	12.8295	14.1703	28.6818	14.2135	20.868	6.6473	6.54988	6.8165	6.71068	5.71927	10.8188	19.4603	14.2302	33.7317	13.5987	19.2235	11.8988	4.82744	8.60739	8.21676
Circ_RP1-27O5.3_8	1.50936	6.19949	1.63896	2.1867	5.96229	3.32365	6.54988	8.86145	3.83468	7.62569	1.54554	3.89207	3.55756	1.4666	5.23027	3.39238	7.13927	0.965488	4.09876	2.61442
Circ_RBM39_7-11	0.754679	0.885641	2.45844	3.28005	7.45287	2.21577	5.61418	3.40825	1.91734	5.71927	9.27325	1.94603	3.55756	5.86638	9.41449	2.26158	2.37976	59.8602	59.0221	81.7941
Circ_NCOA3_3-8	8.30147	7.08513	9.83377	5.46675	8.94344	4.43153	1.87139	3.40825	2.87601	5.71927	4.63663	4.86509	3.55756	5.86638	4.18422	6.78475	1.18988	0.965488	1.6395	4.48187
Circ_ATP9A_5-6	9.81083	10.6277	4.91689	8.7468	16.3963	1.10788	0.935697	8.86145	1.91734	7.62569	6.18217	11.6762	3.55756	14.666	2.09211	4.52317	3.56964	1.44823	1.6395	3.3614
Circ_ATP9A_5-9	12.8295	21.2554	5.73637	5.46675	12.6699	1.10788	2.80709	14.3147	0.958669	7.62569	4.63663	8.75715	3.55756	1.4666	5.23027	2.26158	1.18988	2.89646	1.6395	2.24093
Circ_ATXN10_2-6	18.1123	10.6277	17.2091	13.1202	11.1793	19.9419	12.1641	12.9514	8.62802	22.8771	12.3643	15.5683	7.11512	5.86638	13.5987	7.91555	24.9875	19.7925	16.8049	22.4093
Circ_ATXN10_7-9	15.0936	10.6277	9.83377	12.0268	10.434	13.2946	15.9068	12.2697	8.62802	15.2514	13.9099	26.2715	17.7878	13.1994	27.1974	14.7003	21.4178	27.9991	20.9037	16.06
Circ_BMPR2_I	43.0167	50.4816	27.8624	34.9872	33.5379	33.2365	24.3281	21.1312	12.4627	15.2514	26.2742	32.1096	28.4605	58.6638	39.7501	35.0546	39.266	12.5513	16.395	33.614
Circ_SP100_9-17	3.01872	2.65692	2.45844	3.28005	4.47172	1.10788	4.67848	0.68165	0.958669	1.90642	1.54554	11.6762	3.55756	5.86638	5.23027	2.26158	5.94939	9.17213	16.8049	9.71071
Circ_GIGYF2_5-10	7.54679	7.97077	11.4727	3.28005	9.68873	5.53942	3.74279	10.2248	7.66935	5.71927	1.54554	2.91905	7.11512	7.33298	18.829	7.91555	7.13927	1.93098	2.04938	5.60234
Circ_chr2_27381981_27423447	20.3763	5.31385	5.73637	16.4002	4.47172	22.1577	31.8137	15.678	29.7187	15.2514	81.9137	20.4334	60.4785	5.86638	7.32238	38.4469	60.6838	84.9629	106.978	61.2522
Circ_BIRC6_2-9	17.3576	4.42821	8.19481	6.5601	11.9246	18.834	16.8425	17.7229	18.2147	20.9706	10.8188	16.5413	3.55756	14.666	3.13816	6.78475	4.75952	0.965488	3.27901	2.24093
Circ_BIRC6_9-10	9.05615	5.31385	6.55585	19.6803	4.47172	18.834	22.4567	18.4046	25.8841	17.1578	21.6376	14.5953	3.55756	14.666	10.4605	6.78475	10.7089	0.965488	1.6395	2.61442
Circ_BIRC6_36-45	3.01872	3.54257	4.91689	7.65345	3.72643	3.32365	11.2284	7.49815	5.75201	1.90642	12.3643	2.91905	3.55756	2.93319	1.04605	1.13079	1.18988	0.482744	1.22963	0.746978
Circ_ANKRD36C_I	26.4138	28.3405	40.9741	41.5473	28.3209	35.4523	61.756	104.292	119.834	72.444	18.5465	52.5429	21.3454	17.5991	24.0593	16.9619	32.1267	6.27567	15.1654	5.60234
Circ_ANKRD36_24-25	27.9231	33.6544	40.1546	29.5204	61.1135	52.0705	80.4699	118.607	145.718	76.2569	27.8198	40.8667	14.2302	24.9321	34.5198	27.139	61.8737	3.86195	8.19752	5.22885
Circ_ANKRD36_45-54	6.03743	16.8272	17.2091	4.3734	7.45287	15.5104	14.0355	23.1761	19.1734	20.9706	6.18217	10.7032	3.55756	2.93319	3.13816	6.78475	10.7089	1.44823	2.04938	1.12047
Circ_ANKRD36_49-52	30.1872	67.3087	68.0169	32.8005	29.0662	34.3444	58.9489	71.5733	81.4868	30.5027	24.7287	57.408	39.1332	45.4645	35.5659	44.1009	33.3166	3.86195	7.78764	7.09629
Circ_GSK3B_8-9	31.6965	23.0267	25.4039	17.4936	20.868	11.0788	20.5853	19.7679	25.8841	7.62569	18.5465	16.5413	10.6727	21.9989	35.5659	26.0082	30.9368	17.8615	19.674	19.7949
Circ_GSK3B_4-7	1.50936	3.54257	0.819481	1.09335	1.49057	2.21577	4.67848	5.4532	12.4627	5.71927	13.9099	1.94603	3.55756	4.39979	4.18422	2.26158	3.56964	2.89646	2.04938	2.98791
Circ_RNF13_2-4	13.5842	1.77128	1.63896	7.65345	6.70758	6.6473	7.48558	10.9064	4.79334	7.62569	6.18217	6.81112	10.6727	1.4666	4.18422	4.52317	8.32915	8.68939	11.4765	10.4577
Circ_RNF13_5-8	30.1872	7.97077	12.2922	26.2404	14.1604	15.5104	24.3281	21.1312	33.5534	32.4092	17.001	7.78414	7.11512	13.1994	17.7829	6.78475	11.8988	9.65488	7.78764	14.1926
Circ_SUCLG2_7-9	9.05615	3.54257	1.63896	5.46675	5.96229	1.10788	2.80709	0.68165	5.75201	3.81284	1.54554	1.94603	3.55756	1.4666	8.36844	10.1771	5.94939	19.3098	17.6247	14.1926
Circ_LRBA_41-44	11.3202	24.798	19.6675	21.867	25.3397	23.2655	20.5853	12.9514	15.3387	15.2514	17.001	11.6762	17.7878	21.9989	6.27633	7.91555	7.13927	9.65488	8.19752	13.8191
Circ_chr4_169146680_169294959	5.28275	3.54257	10.6533	16.4002	5.96229	43.2074	19.6496	6.8165	17.256	11.4385	12.3643	40.8667	7.11512	17.5991	1.04605	6.78475	3.56964	9.17213	9.42714	11.2047
Circ_SEC31A_5-7	3.01872	7.08513	8.19481	7.65345	7.45287	5.53942	43.9778	37.4908	39.3054	38.1284	35.5475	3.89207	24.9029	10.2662	9.41449	6.78475	8.32915	6.75842	17.2148	33.9875
Circ_AFF4_19-20	3.01872	6.19949	9.01429	18.5869	11.9246	4.43153	8.42127	7.49815	7.66935	9.53211	9.27325	2.91905	21.3454	10.2662	12.5527	7.91555	7.13927	15.4478	27.4617	32.4935
Circ_FAM13B_8-10	20.3763	26.5692	34.4182	14.2135	29.0662	22.1577	22.4567	10.9064	32.5947	62.9119	7.72771	24.3254	14.2302	19.0657	24.0593	27.139	14.2785	2.41372	3.27901	4.10838
Circ_CANX_9	145.653	254.179	219.621	155.256	215.388	224.9	178.718	94.0677	304.857	141.075	247.287	337.637	291.72	393.048	277.205	211.458	222.507	383.781	353.313	479.186
Circ_GUSBP1_4-6	29.4325	85.0216	61.4611	133.389	38.0096	83.0912	206.789	79.7531	190.775	152.514	129.826	25.2984	21.3454	57.1972	14.6448	46.3625	27.3672	20.758	25.0024	22.0359
Circ_FCHO2_20-21	14.3389	12.399	12.2922	27.3337	12.6699	14.4025	14.0355	6.13485	21.0907	40.0349	13.9099	4.86509	14.2302	8.79957	19.875	3.39238	8.32915	1.44823	1.22963	1.86745
Circ_WDR41_3-8	1.50936	5.31385	3.27792	6.5601	4.47172	11.0788	4.67848	0.68165	0.958669	3.81284	6.18217	3.89207	7.11512	4.39979	6.27633	6.78475	1.18988	5.31018	8.19752	5.97582
Circ_ASCC3_5-8	5.28275	4.42821	3.27792	5.46675	2.23586	6.6473	14.0355	31.3559	11.504	9.53211	12.3643	22.3794	7.11512	19.0657	6.27633	5.65396	19.0381	2.89646	3.27901	4.48187
Circ_DEK_3-9	135.842	46.0534	68.0169	26.2404	88.6891	32.1286	40.235	67.4834	18.2147	22.8771	26.2742	156.656	177.878	74.7964	314.863	158.311	120.178	40.0677	65.1703	67.6015
Circ_chr6_26368218_26440876	3.7734	0.885641	6.55585	13.1202	11.1793	8.86306	13.0998	8.1798	11.504	1.90642	9.27325	42.8128	14.2302	14.666	12.5527	19.2235	27.3672	10.6204	0.819752	10.4577
Circ_chr6_31239776_31324734	51.3182	57.5667	63.1001	84.1879	135.642	360.062	96.3768	56.577	83.4042	62.9119	234.922	352.232	120.957	20.5323	169.461	162.834	207.039	383.781	1.6395	255.466
Circ_chr6_3155859_3226045	46.7901	20.3698	16.3896	41.5473	17.1416	9.97095	8.42127	9.5431	20.132	38.1284	21.6376	13.6222	60.4785	24.9321	36.6119	58.8012	34.5065	253.923	100.01	180.022
Circ_chr6_32521633_32548047	1277.67	511.015	840.788	344.405	1109.73	207.174	182.461	138.375	476.458	165.859	375.567	4189.81	1825.03	6656.88	2435.22	969.089	2483.28	802.803	440.616	585.631
Circ_chr6_56915572_56955692	15.0936	11.5133	9.83377	12.0268	13.4152	6.6473	10.2927	20.4495	3.83468	11.4385	15.4554	20.4334	14.2302	14.666	12.5527	6.78475	13.0887	8.20665	10.6568	11.5782
Circ_chr7_102141543_102240401	16.6029	14.1703	22.126	6.5601	22.3586	14.4025	12.1641	2.04495	7.66935	5.71927	18.5465	16.5413	7.11512	23.4655	32.4277	28.2698	34.5065	21.7235	32.7901	61.9992
Circ_chr7_102183972_102281220	14.3389	8.85641	7.37533	9.84015	11.1793	17.7261	11.2284	7.49815	7.66935	9.53211	10.8188	30.1635	124.515	19.0657	12.5527	23.7466	72.5826	12.5513	27.0518	14.1926
Circ_ZNF783_I	1.50936	7.97077	10.6533	6.5601	5.96229	5.53942	2.80709	4.77155	1.91734	1.90642	6.18217	3.89207	10.6727	4.39979	10.4605	13.5695	7.13927	4.82744	4.50863	4.48187
Circ_HIBADH_I	17.3576	12.399	7.37533	15.3069	18.6322	2.21577	4.67848	9.5431	10.5454	5.71927	7.72771	10.7032	24.9029	11.7328	3.13816	16.9619	5.94939	30.8956	13.9358	14.9396
Circ_chr7_34989409_35159332	3.7734	8.85641	4.09741	18.5869	7.45287	5.53942	7.48558	10.9064	13.4214	7.62569	9.27325	3.89207	7.11512	5.86638	9.41449	10.1771	4.75952	6.27567	7.78764	10.4577
Circ_chr7_65419061_65469124	30.9418	14.1703	13.1117	26.2404	20.1227	12.1867	11.2284	17.0413	8.62802	9.53211	27.8198	16.5413	17.7878	36.6649	19.875	12.4387	42.8356	12.5513	15.1654	18.301
Circ_chr7_72419431_72717737	37.734	18.5985	10.6533	20.7736	18.6322	21.0498	8.42127	8.86145	18.2147	20.9706	27.8198	23.3524	14.2302	19.0657	11.5066	27.139	32.1267	31.3784	13.5259	11.2047
Circ_ATAD2_20-21	3.7734	3.54257	5.73637	4.3734	5.21701	5.53942	2.80709	13.633	5.75201	7.62569	3.09108	22.3794	7.11512	10.2662	4.18422	5.65396	13.0887	1.44823	2.04938	4.85536
Circ_chr8_145297272_145465473	0.754679	6.19949	4.09741	5.46675	5.21701	7.75518	5.61418	9.5431	5.75201	1.90642	3.09108	5.8381	3.55756	8.79957	7.32238	3.39238	1.18988	4.82744	6.55801	3.73489
Circ_chr8_145298766_145467572	4.52807	2.65692	4.91689	6.5601	1.49057	8.86306	5.61418	12.9514	0.958669	3.81284	3.09108	18.4873	10.6727	1.4666	4.18422	9.04634	10.7089	12.0686	10.2469	6.7228
Circ_chr8_145299125_145467898	1.50936	0.885641	3.27792	4.3734	5.21701	13.2946	6.54988	11.5881	3.83468	9.53211	3.09108	7.78414	7.11512	5.86638	3.13816	1.13079	7.13927	7.24116	5.73826	5.97582
Circ_chr8_145299347_145468292	0.754679	9.74206	8.19481	8.7468	3.72643	4.43153	5.61418	8.86145	3.83468	3.81284	4.63663	11.6762	7.11512	8.79957	4.18422	7.91555	5.94939	6.75842	7.37776	5.97582
Circ_chr8_145316558_145485305	3.7734	7.97077	2.45844	6.5601	0.745287	11.0788	1.87139	8.1798	2.87601	3.81284	1.54554	5.8381	10.6727	4.39979	5.23027	4.52317	5.94939	15.9306	6.55801	4.48187
Circ_chr8_145319418_145488426	13.5842	13.2846	13.9312	10.9335	11.9246	7.75518	3.74279	22.4945	8.62802	3.81284	7.72771	38.9207	49.8058	10.2662	49.1646	36.1854	70.2028	22.689	27.4617	26.1442
Circ_chr8_145331100_145489060	33.2059	38.9682	40.9741	8.7468	35.7738	15.5104	4.67848	56.577	4.79334	3.81284	9.27325	98.2747	99.6117	39.5981	128.665	82.5478	126.127	30.8956	45.4962	33.9875
Circ_IMPAD1_3	11.3202	11.5133	12.2922	20.7736	11.9246	28.805	21.521	36.1275	21.0907	13.345	60.2762	4.86509	14.2302	42.5313	30.3356	12.4387	29.747	21.2407	39.3481	40.7103
Circ_MAPKAP1_I	21.131	16.8272	13.9312	8.7468	14.9057	9.97095	5.61418	8.1798	15.3387	7.62569	6.18217	7.78414	10.6727	11.7328	14.6448	9.04634	22.6077	10.1376	9.01727	9.33723
Circ_EHMT1_7-9	6.03743	11.5133	10.6533	2.1867	4.47172	9.97095	4.67848	5.4532	2.87601	3.81284	7.72771	12.6492	7.11512	7.33298	16.7369	9.04634	4.75952	2.41372	6.55801	4.85536
Circ_UBAP2_7-8	1.50936	13.2846	9.83377	4.3734	7.45287	5.53942	14.9712	3.40825	3.83468	9.53211	6.18217	26.2715	7.11512	29.3319	11.5066	11.3079	20.2279	2.41372	2.04938	2.98791
Circ_UBQLN1_2-5	63.393	67.3087	62.2806	26.2404	61.1135	32.1286	13.0998	23.1761	22.0494	20.9706	47.9118	35.0286	64.0361	67.4634	62.7633	53.1472	47.5952	59.8602	53.6937	83.2881
Circ_FAM120A_3-5	6.03743	7.08513	3.27792	12.0268	5.21701	9.97095	14.0355	10.2248	14.38	17.1578	12.3643	10.7032	10.6727	2.93319	9.41449	5.65396	16.6583	24.1372	21.7234	32.4935
Circ_chrX_102471077_102632034	42.262	15.9415	16.3896	30.6138	55.1512	25.4813	5.61418	3.40825	23.9667	15.2514	30.9108	10.7032	21.3454	20.5323	34.5198	40.7085	7.13927	89.7904	49.1851	51.5415
Circ_chrX_54839921_54953058	72.4492	284.291	152.424	228.51	187.067	316.855	29.0066	73.6182	47.9334	85.789	230.286	42.8128	60.4785	64.5302	28.2435	54.278	63.0636	370.265	195.101	190.479
Circ_chr10_5014776_5144402	23.3951	8.85641	5.73637	36.0805	4.47172	11.0788	2.80709	0	5.75201	1.90642	4.63663	20.4334	85.3815	2.93319	9.41449	10.1771	19.0381	24.6199	59.8419	29.8791
Circ_chr10_51065352_51262177	5.28275	8.85641	7.37533	4.3734	3.72643	2.21577	9.35697	3.40825	7.66935	0	4.63663	3.89207	10.6727	1.4666	2.09211	7.91555	2.37976	4.3447	4.09876	4.48187
Circ_ATP5C1_3-8	10.5655	5.31385	4.91689	0	3.72643	2.21577	6.54988	4.0899	9.58669	7.62569	7.72771	5.8381	3.55756	7.33298	4.18422	2.26158	1.18988	1.93098	1.6395	2.24093
Circ_LARP4B_1-4	55.8463	27.4549	22.9455	8.7468	25.3397	0	7.48558	6.13485	5.75201	7.62569	3.09108	33.0826	24.9029	24.9321	28.2435	32.793	38.0761	3.37921	8.19752	8.21676
Circ_PICALM_2-8	5.28275	2.65692	2.45844	7.65345	1.49057	2.21577	6.54988	8.1798	6.71068	3.81284	6.18217	1.94603	0	13.1994	18.829	3.39238	13.0887	50.6881	50.8246	86.276
Circ_CCDC91_7-9	6.79211	4.42821	6.55585	2.1867	4.47172	7.75518	1.87139	6.13485	2.87601	7.62569	1.54554	3.89207	0	10.2662	3.13816	3.39238	8.32915	6.27567	5.32839	8.59025
Circ_RPPH1_1	47.5448	31.8831	27.8624	8.7468	23.8492	18.834	9914.65	5333.23	10521.4	18132	14211.3	11.6762	7.11512	2.93319	25.1053	18.0927	4.75952	10.1376	2.86913	0
Circ_ARHGAP5_2	14.3389	0.885641	3.27792	6.5601	5.96229	2.21577	4.67848	29.311	30.6774	5.71927	10.8188	12.6492	7.11512	8.79957	59.6251	6.78475	9.51903	0	0.819752	1.12047
Circ_CTAGE5_2-4	7.54679	1.77128	0.819481	7.65345	6.70758	3.32365	4.67848	4.77155	4.79334	5.71927	7.72771	1.94603	7.11512	0	6.27633	6.78475	1.18988	1.93098	2.86913	2.61442
Circ_GOLGA8A_I	6.03743	5.31385	9.01429	6.5601	5.96229	0	6.54988	10.9064	10.5454	1.90642	1.54554	5.8381	21.3454	7.33298	16.7369	13.5695	16.6583	48.2744	54.1036	55.6499
Circ_chr15_43863610_43960316	7.54679	4.42821	2.45844	7.65345	11.9246	2.21577	4.67848	5.4532	4.79334	0	9.27325	4.86509	3.55756	7.33298	3.13816	5.65396	4.75952	10.1376	9.42714	7.46978
Circ_chr15_43865555_43964911	14.3389	11.5133	9.83377	8.7468	14.1604	22.1577	5.61418	10.9064	14.38	5.71927	4.63663	4.86509	0	10.2662	11.5066	5.65396	9.51903	10.6204	5.73826	8.59025
Circ_chr15_43870074_43969494	9.05615	7.08513	9.01429	5.46675	16.3963	23.2655	4.67848	10.9064	15.3387	5.71927	7.72771	8.75715	0	8.79957	1.04605	2.26158	5.94939	17.8615	7.37776	7.46978
Circ_chr15_43874293_43973987	6.79211	18.5985	12.2922	13.1202	29.8115	37.668	7.48558	8.86145	28.7601	5.71927	12.3643	6.81112	7.11512	23.4655	0	7.91555	8.32915	7.7239	6.55801	9.71071
Circ_GABPB1_2-6	0.754679	0.885641	5.73637	5.46675	0.745287	2.21577	0.935697	6.13485	5.75201	7.62569	1.54554	0.973017	0	1.4666	1.04605	2.26158	7.13927	6.27567	18.4444	18.6745
Circ_RP11-529K1.3_I	20.3763	21.2554	11.4727	27.3337	13.4152	12.1867	29.9423	47.7155	24.9254	19.0642	26.2742	42.8128	0	33.7317	13.5987	33.9238	22.6077	38.1368	35.6592	43.6982
Circ_SPECC1_4	8.30147	4.42821	2.45844	8.7468	11.9246	9.97095	9.35697	16.3596	22.0494	5.71927	15.4554	4.86509	35.5756	10.2662	34.5198	15.8311	4.75952	0	0.409876	1.86745
Circ_chr17_40764093_40812334	24.9044	20.3698	18.0286	12.0268	13.4152	22.1577	9.35697	21.8128	14.38	15.2514	17.001	32.1096	0	11.7328	5.23027	13.5695	30.9368	41.0332	23.7728	13.4456
Circ_TRIM37_23-24	0.754679	2.65692	0.819481	2.1867	1.49057	2.21577	6.54988	4.0899	30.6774	9.53211	4.63663	0.973017	0	2.93319	3.13816	1.13079	1.18988	3.37921	0.819752	5.22885
Circ_ANKRD12_4-8	10.5655	8.85641	17.2091	6.5601	9.68873	8.86306	12.1641	15.678	16.2974	24.7835	12.3643	4.86509	3.55756	5.86638	10.4605	0	11.8988	0.965488	2.45925	7.09629
Circ_ANKRD12_5-8	15.0936	9.74206	10.6533	9.84015	20.1227	7.75518	14.0355	5.4532	20.132	0	12.3643	4.86509	14.2302	10.2662	15.6908	11.3079	2.37976	0.965488	10.6568	8.59025
Circ_FKBP8_5-6	9.81083	3.54257	3.27792	3.28005	2.23586	8.86306	5.61418	2.7266	6.71068	3.81284	0	6.81112	7.11512	4.39979	6.27633	10.1771	3.56964	34.2748	22.1333	23.9033
Circ_chr19_21512012_22002023	9.81083	5.31385	13.9312	24.0537	7.45287	3.32365	8.42127	17.7229	10.5454	5.71927	12.3643	14.5953	0	19.0657	4.18422	16.9619	5.94939	2.89646	2.04938	2.24093
Circ_ZNF91_4	29.4325	29.2262	25.4039	16.4002	35.7738	37.668	20.5853	27.9477	12.4627	17.1578	29.3653	1.94603	0	11.7328	16.7369	7.91555	4.75952	0.965488	1.22963	0.746978
Circ_chr19_58966550_58981211	1.50936	0	2.45844	5.46675	5.21701	2.21577	3.74279	3.40825	0.958669	3.81284	4.63663	3.89207	10.6727	2.93319	2.09211	1.13079	2.37976	6.27567	9.01727	9.33723
Circ_chr1_148594397_148755827	0	15.9415	16.3896	4.3734	17.1416	2.21577	2.80709	16.3596	11.504	7.62569	4.63663	16.5413	21.3454	7.33298	13.5987	11.3079	9.51903	19.7925	21.3135	17.9275
Circ_chr1_155186175_155206260	9.81083	7.08513	4.09741	20.7736	4.47172	6.6473	5.61418	6.13485	1.91734	5.71927	7.72771	9.73017	0	5.86638	11.5066	1.13079	10.7089	41.9987	20.0839	28.0117
Circ_chr1_1573124_1636094	3.7734	9.74206	4.09741	7.65345	5.21701	7.75518	10.2927	4.77155	1.91734	9.53211	3.09108	4.86509	0	4.39979	4.18422	10.1771	5.94939	45.3779	37.2987	41.8308
Circ_chr1_1586823_1650894	5.28275	7.97077	7.37533	5.46675	1.49057	2.21577	7.48558	6.8165	0	11.4385	3.09108	2.91905	10.6727	7.33298	5.23027	4.52317	4.75952	37.1713	25.0024	40.3368
Circ_GNB1_4-7	2.26404	0.885641	1.63896	1.09335	1.49057	0	3.74279	1.3633	5.75201	1.90642	3.09108	0.973017	7.11512	1.4666	1.04605	3.39238	3.56964	37.1713	31.9703	39.2163
Circ_RPS6KC1_5-6	4.52807	1.77128	2.45844	12.0268	1.49057	6.6473	10.2927	12.9514	13.4214	3.81284	4.63663	5.8381	10.6727	7.33298	5.23027	2.26158	9.51903	0	1.6395	2.24093
Circ_NUDC_5-6	3.01872	3.54257	9.01429	2.1867	5.96229	1.10788	4.67848	0	7.66935	5.71927	3.09108	6.81112	14.2302	4.39979	5.23027	1.13079	5.94939	0.482744	0.409876	0.746978
Circ_RBM39_4-6	4.52807	0.885641	1.63896	2.1867	2.98115	1.10788	5.61418	9.5431	2.87601	1.90642	3.09108	1.94603	14.2302	0	2.09211	2.26158	1.18988	32.8266	39.758	73.9508
Circ_NCOA3_4-9	3.7734	3.54257	3.27792	1.09335	2.98115	3.32365	5.61418	4.0899	0.958669	3.81284	7.72771	6.81112	0	11.7328	5.23027	4.52317	5.94939	0.482744	2.86913	3.73489
Circ_HAT1_2-4	6.79211	2.65692	4.09741	2.1867	1.49057	5.53942	3.74279	3.40825	5.75201	3.81284	1.54554	9.73017	0	14.666	5.23027	7.91555	9.51903	15.9306	5.32839	18.301
Circ_SP100_3-8	23.3951	6.19949	4.09741	12.0268	12.6699	12.1867	6.54988	1.3633	7.66935	11.4385	0	22.3794	3.55756	19.0657	12.5527	16.9619	8.32915	13.5168	14.3457	10.8312
Circ_GIGYF2_11-16	12.0749	9.74206	4.91689	4.3734	8.94344	0	2.80709	3.40825	2.87601	5.71927	4.63663	0.973017	3.55756	7.33298	9.41449	12.4387	8.32915	0.482744	4.50863	5.60234
Circ_ANKRD36C_25-30	8.30147	7.97077	19.6675	12.0268	13.4152	21.0498	16.8425	28.6293	67.1068	11.4385	4.63663	22.3794	7.11512	10.2662	9.41449	0	13.0887	2.89646	7.78764	2.61442
Circ_ANKRD36_29-58	5.28275	3.54257	5.73637	4.3734	5.96229	12.1867	6.54988	21.1312	23.9667	9.53211	3.09108	8.75715	0	4.39979	4.18422	7.91555	5.94939	2.41372	2.45925	0.373489
Circ_GMPS_2-5	8.30147	0.885641	2.45844	2.1867	3.72643	3.32365	2.80709	10.2248	3.83468	1.90642	0	3.89207	3.55756	7.33298	7.32238	3.39238	2.37976	1.93098	4.91851	6.34931
Circ_GMPS_6-12	15.0936	2.65692	1.63896	0	6.70758	5.53942	27.1352	46.3522	28.7601	20.9706	7.72771	9.73017	10.6727	4.39979	10.4605	10.1771	16.6583	14.4823	13.9358	36.6019
Circ_ACAP2_2-4	5.28275	5.31385	0.819481	6.5601	1.49057	2.21577	8.42127	3.40825	4.79334	5.71927	0	4.86509	3.55756	2.93319	4.18422	4.52317	2.37976	0.965488	2.45925	6.34931
Circ_LRBA_38-40	5.28275	11.5133	4.09741	3.28005	2.98115	12.1867	16.8425	5.4532	10.5454	11.4385	4.63663	4.86509	3.55756	4.39979	1.04605	0	1.18988	1.93098	2.04938	4.85536
Circ_LRBA_32-34	3.7734	4.42821	7.37533	8.7468	6.70758	7.75518	5.61418	2.7266	8.62802	5.71927	7.72771	3.89207	0	2.93319	5.23027	2.26158	2.37976	4.3447	5.32839	4.48187
Circ_TRIO_9-11	3.01872	1.77128	3.27792	1.09335	4.47172	1.10788	4.67848	6.13485	1.91734	1.90642	1.54554	3.89207	0	1.4666	12.5527	1.13079	2.37976	1.93098	3.27901	2.61442
Circ_GUSBP2_1-3	7.54679	15.9415	9.01429	19.6803	7.45287	6.6473	29.0066	8.86145	28.7601	28.5963	27.8198	7.78414	0	10.2662	5.23027	12.4387	11.8988	1.44823	0.409876	0.373489
Circ_chr7_102150626_102249269	12.8295	7.97077	9.83377	12.0268	5.21701	17.7261	5.61418	2.04495	6.71068	7.62569	13.9099	7.78414	0	13.1994	16.7369	9.04634	30.9368	17.8615	26.6419	35.8549
Circ_FAM115D_I	4.52807	4.42821	5.73637	2.1867	2.98115	2.21577	2.80709	7.49815	3.83468	0	3.09108	7.78414	7.11512	4.39979	8.36844	13.5695	38.0761	2.41372	9.42714	12.6986
Circ_CDK13_2	9.81083	3.54257	0.819481	5.46675	2.98115	1.10788	0	6.13485	6.71068	3.81284	1.54554	2.91905	7.11512	1.4666	6.27633	3.39238	2.37976	2.89646	4.09876	5.97582
Circ_chr7_72411356_72709424	1.50936	4.42821	2.45844	6.5601	0.745287	3.32365	2.80709	12.2697	1.91734	9.53211	1.54554	7.78414	3.55756	0	7.32238	2.26158	3.56964	16.896	20.4938	48.5536
Circ_chr7_72412376_72709901	6.03743	4.42821	4.09741	4.3734	2.23586	9.97095	5.61418	6.8165	6.71068	7.62569	4.63663	10.7032	10.6727	7.33298	3.13816	6.78475	0	21.7235	36.8888	44.4452
Circ_GRHL2_5-8	3.7734	2.65692	6.55585	1.09335	2.23586	1.10788	3.74279	2.7266	0	7.62569	1.54554	0.973017	3.55756	4.39979	5.23027	1.13079	5.94939	0.965488	1.6395	3.73489
Circ_TRPS1_2-4	6.79211	6.19949	4.91689	2.1867	8.19815	3.32365	5.61418	22.4945	42.1814	11.4385	10.8188	1.94603	0	1.4666	23.0132	1.13079	2.37976	4.3447	5.73826	9.33723
Circ_PTK2_3-5	3.7734	2.65692	7.37533	5.46675	2.98115	1.10788	3.74279	21.1312	2.87601	5.71927	3.09108	15.5683	3.55756	7.33298	27.1974	12.4387	10.7089	1.93098	0	5.22885
Circ_PTK2_3-4	0	2.65692	1.63896	2.1867	1.49057	2.21577	3.74279	17.0413	3.83468	9.53211	1.54554	5.8381	3.55756	11.7328	8.36844	2.26158	2.37976	0.965488	2.45925	2.98791
Circ_chr8_145295895_145464633	1.50936	3.54257	4.09741	2.1867	0.745287	1.10788	7.48558	12.9514	5.75201	3.81284	4.63663	3.89207	0	2.93319	5.23027	3.39238	1.18988	5.79293	6.55801	6.34931
Circ_chr8_145302204_145469216	1.50936	3.54257	2.45844	3.28005	1.49057	5.53942	1.87139	11.5881	0	1.90642	9.27325	3.89207	10.6727	2.93319	2.09211	5.65396	2.37976	4.3447	4.91851	7.46978
Circ_chr8_145314143_145482870	3.7734	7.08513	10.6533	8.7468	4.47172	3.32365	4.67848	4.0899	2.87601	5.71927	0	8.75715	32.018	4.39979	11.5066	6.78475	3.56964	11.5859	7.37776	5.97582
Circ_STK3_5-6	8.30147	1.77128	3.27792	2.1867	3.72643	0	1.87139	8.1798	4.79334	5.71927	3.09108	11.6762	7.11512	4.39979	8.36844	4.52317	9.51903	3.37921	2.86913	3.73489
Circ_RABGAP1_15-19	2.26404	5.31385	4.09741	4.3734	3.72643	0	2.80709	5.4532	5.75201	3.81284	6.18217	16.5413	3.55756	19.0657	6.27633	3.39238	21.4178	1.44823	8.19752	8.59025
Circ_UBAP2_9-12	2.26404	7.08513	2.45844	5.46675	4.47172	3.32365	5.61418	4.0899	6.71068	7.62569	1.54554	10.7032	0	4.39979	7.32238	2.26158	2.37976	0.482744	2.45925	4.48187
Circ_UBAP2_7-10	3.7734	2.65692	4.09741	1.09335	2.98115	2.21577	2.80709	4.0899	7.66935	3.81284	6.18217	2.91905	0	4.39979	4.18422	3.39238	3.56964	1.93098	5.73826	4.48187
Circ_UBAP2_2-6	3.01872	6.19949	9.01429	2.1867	8.94344	0	1.87139	0.68165	1.91734	11.4385	3.09108	9.73017	14.2302	10.2662	6.27633	7.91555	8.32915	0.965488	0.409876	2.61442
Circ_MID2_2-3	5.28275	0.885641	3.27792	12.0268	3.72643	1.10788	3.74279	6.8165	1.91734	5.71927	7.72771	0	3.55756	4.39979	2.09211	2.26158	1.18988	4.3447	4.91851	7.84327
Circ_TIMM23_3-6	1.50936	0.885641	0	3.28005	0.745287	1.10788	0.935697	2.04495	3.83468	3.81284	1.54554	7.78414	0	5.86638	3.13816	3.39238	11.8988	0.965488	0.819752	2.98791
Circ_LARP4B_3-4	7.54679	1.77128	0.819481	2.1867	0	7.75518	11.2284	8.86145	11.504	3.81284	1.54554	4.86509	3.55756	0	4.18422	2.26158	3.56964	10.1376	16.395	18.6745
Circ_ZBTB44_2	12.0749	0.885641	4.09741	4.3734	7.45287	3.32365	4.67848	10.2248	5.75201	9.53211	6.18217	15.5683	7.11512	2.93319	25.1053	7.91555	23.7976	0	0	0.373489
Circ_SDHAF2_2-3	5.28275	3.54257	0	2.1867	1.49057	0	1.87139	2.04495	3.83468	1.90642	3.09108	6.81112	3.55756	2.93319	6.27633	1.13079	3.56964	4.82744	0.819752	0.746978
Circ_MED13L_3-4	5.28275	0.885641	2.45844	5.46675	2.23586	9.97095	4.67848	1.3633	2.87601	1.90642	1.54554	0.973017	0	1.4666	2.09211	1.13079	0	0.482744	4.09876	2.24093
Circ_CCDC91_2-6	6.03743	4.42821	2.45844	1.09335	1.49057	3.32365	2.80709	2.04495	1.91734	3.81284	6.18217	2.91905	0	0	3.13816	2.26158	5.94939	1.44823	3.68888	3.3614
Circ_SPATS2_2-5	6.79211	4.42821	2.45844	1.09335	3.72643	1.10788	1.87139	2.7266	1.91734	0	1.54554	6.81112	3.55756	0	5.23027	4.52317	5.94939	4.82744	5.32839	10.4577
Circ_HNRNPC_2-4	5.28275	1.77128	7.37533	2.1867	7.45287	3.32365	4.67848	1.3633	2.87601	9.53211	1.54554	5.8381	3.55756	5.86638	9.41449	9.04634	19.0381	0	0	0.746978
Circ_ARHGAP5_2-3	10.5655	1.77128	4.09741	3.28005	4.47172	1.10788	3.74279	8.86145	14.38	1.90642	15.4554	0.973017	7.11512	1.4666	20.9211	13.5695	1.18988	0	0.409876	0
Circ_MGA_1	6.79211	1.77128	5.73637	6.5601	4.47172	6.6473	10.2927	12.2697	5.75201	9.53211	20.0921	0.973017	0	1.4666	11.5066	6.78475	14.2785	0	0.819752	1.49396
Circ_MGA_2-4	6.03743	6.19949	8.19481	3.28005	5.96229	0	11.2284	12.9514	6.71068	3.81284	7.72771	1.94603	0	1.4666	6.27633	3.39238	2.37976	0.482744	1.6395	3.3614
Circ_XPO6_7-9	3.01872	2.65692	1.63896	1.09335	0.745287	0	1.87139	1.3633	1.91734	1.90642	3.09108	1.94603	3.55756	0	8.36844	4.52317	1.18988	2.41372	6.55801	5.60234
Circ_XPO6_5-6	3.7734	4.42821	4.91689	2.1867	3.72643	1.10788	8.42127	8.86145	9.58669	7.62569	6.18217	0	10.6727	0	3.13816	3.39238	3.56964	4.3447	10.2469	13.8191
Circ_BANP_2-4	1.50936	0.885641	0.819481	1.09335	2.98115	1.10788	0	2.04495	0.958669	0	1.54554	0.973017	3.55756	1.4666	3.13816	1.13079	3.56964	0.482744	2.45925	3.73489
Circ_VMP1_2-5	7.54679	3.54257	2.45844	2.1867	0.745287	1.10788	1.87139	2.04495	6.71068	26.6899	3.09108	0.973017	0	0	2.09211	4.52317	3.56964	5.79293	6.96789	8.96374
Circ_MIB1_7-10	5.28275	7.08513	0.819481	3.28005	3.72643	0	5.61418	6.8165	6.71068	1.90642	3.09108	4.86509	7.11512	0	2.09211	4.52317	2.37976	0.482744	6.55801	4.85536
Circ_ZCCHC2_2-5	3.01872	1.77128	4.09741	3.28005	2.98115	1.10788	1.87139	3.40825	1.91734	5.71927	0	5.8381	17.7878	2.93319	4.18422	2.26158	1.18988	0	1.6395	1.12047
Circ_chr19_21427914_21926914	1.50936	4.42821	0.819481	5.46675	0.745287	2.21577	3.74279	4.77155	9.58669	7.62569	3.09108	2.91905	0	0	2.09211	2.26158	1.18988	1.44823	2.04938	4.85536
Circ_chr19_2850585_2901046	9.81083	7.08513	4.09741	2.1867	8.94344	1.10788	2.80709	0.68165	0	3.81284	1.54554	2.91905	7.11512	0	4.18422	3.39238	2.37976	4.82744	9.01727	8.21676
Circ_URI1_3-4	9.05615	2.65692	3.27792	3.28005	2.98115	3.32365	12.1641	7.49815	0.958669	7.62569	1.54554	6.81112	3.55756	5.86638	2.09211	5.65396	5.94939	0	0.409876	0
Circ_SLC25A24_2-3	6.03743	2.65692	3.27792	5.46675	1.49057	1.10788	0.935697	0.68165	1.91734	0	9.27325	0.973017	7.11512	0	3.13816	1.13079	2.37976	2.89646	5.32839	5.60234
Circ_MAN1A2_2-5	23.3951	0	8.19481	9.84015	7.45287	8.86306	5.61418	10.9064	7.66935	7.62569	12.3643	23.3524	10.6727	11.7328	27.1974	15.8311	24.9875	0	0.409876	0.373489
Circ_chr1_144676874_144946742	11.3202	5.31385	2.45844	12.0268	2.98115	2.21577	6.54988	4.0899	10.5454	5.71927	0	0	7.11512	4.39979	11.5066	9.04634	4.75952	0.482744	2.86913	6.7228
Circ_ASH1L_4-5	6.03743	1.77128	4.91689	3.28005	6.70758	1.10788	6.54988	2.7266	1.91734	1.90642	4.63663	0.973017	14.2302	5.86638	5.23027	6.78475	8.32915	0	0	0.746978
Circ_ZNF124_I	21.8857	13.2846	10.6533	9.84015	5.96229	5.53942	9.35697	16.3596	14.38	9.53211	4.63663	6.81112	28.4605	8.79957	23.0132	27.139	24.9875	1.44823	0	0
Circ_ZNF124_2-4	19.6217	3.54257	4.91689	18.5869	6.70758	7.75518	16.8425	33.4009	13.4214	53.3798	9.27325	3.89207	14.2302	7.33298	12.5527	14.7003	22.6077	0	0	0.373489
Circ_CHD6_2-3	8.30147	3.54257	3.27792	2.1867	2.23586	3.32365	8.42127	1.3633	0.958669	0	4.63663	0.973017	0	4.39979	5.23027	3.39238	4.75952	1.93098	1.22963	1.49396
Circ_HAT1_5-8	4.52807	0	3.27792	1.09335	1.49057	6.6473	2.80709	6.13485	6.71068	7.62569	6.18217	3.89207	0	11.7328	1.04605	2.26158	8.32915	26.0682	20.9037	29.8791
Circ_RHBDD1_2-3	2.26404	0	2.45844	2.1867	11.9246	2.21577	1.87139	4.0899	3.83468	5.71927	3.09108	4.86509	0	1.4666	5.23027	3.39238	2.37976	1.44823	2.04938	4.10838
Circ_BIRC6_10	3.01872	5.31385	4.09741	2.1867	1.49057	2.21577	7.48558	8.86145	5.75201	11.4385	10.8188	4.86509	10.6727	2.93319	8.36844	2.26158	4.75952	0	0	2.98791
Circ_BIRC6_33-35	3.01872	0.885641	2.45844	3.28005	1.49057	1.10788	5.61418	4.77155	6.71068	7.62569	0	4.86509	3.55756	10.2662	2.09211	2.26158	3.56964	0	0.409876	1.49396
Circ_FANCL_2-7	3.7734	0.885641	4.09741	4.3734	6.70758	2.21577	4.67848	12.2697	4.79334	1.90642	0	5.8381	3.55756	0	6.27633	5.65396	2.37976	4.82744	8.60739	7.09629
Circ_TMCC1_2	0.754679	2.65692	3.27792	1.09335	0	2.21577	4.67848	11.5881	4.79334	3.81284	1.54554	0.973017	3.55756	0	1.04605	1.13079	5.94939	1.44823	0.819752	0.373489
Circ_RNF13_2-8	23.3951	7.08513	6.55585	7.65345	15.651	3.32365	12.1641	9.5431	9.58669	3.81284	4.63663	12.6492	14.2302	7.33298	13.5987	14.7003	23.7976	0	0.409876	0
Circ_SLMAP_13-15	3.01872	0	2.45844	2.1867	2.98115	3.32365	0	6.8165	5.75201	3.81284	1.54554	1.94603	3.55756	1.4666	4.18422	1.13079	1.18988	4.3447	7.37776	4.48187
Circ_ELF2_5-6	2.26404	2.65692	3.27792	4.3734	2.23586	3.32365	0.935697	2.7266	1.91734	0	0	6.81112	3.55756	4.39979	2.09211	3.39238	1.18988	5.31018	8.19752	12.6986
Circ_SMARCA5_15-16	41.5074	27.4549	31.9598	49.2007	33.5379	47.639	68.3059	34.0825	47.9334	93.4147	57.1851	44.7588	46.2483	33.7317	52.3027	40.7085	24.9875	0	0.409876	0
Circ_TBC1D1_13-15	3.01872	0.885641	0	3.28005	8.94344	1.10788	4.67848	1.3633	1.91734	3.81284	3.09108	2.91905	0	1.4666	6.27633	2.26158	4.75952	3.37921	2.45925	6.34931
Circ_TMEM165_2-4	21.8857	7.97077	14.7507	14.2135	16.3963	6.6473	8.42127	3.40825	13.4214	40.0349	9.27325	6.81112	24.9029	4.39979	16.7369	15.8311	17.8482	0	0.409876	0
Circ_SEC31A_2-4	3.01872	4.42821	2.45844	8.7468	5.21701	0	14.9712	17.0413	18.2147	26.6899	12.3643	2.91905	3.55756	4.39979	6.27633	3.39238	0	4.3447	3.27901	35.8549
Circ_UBE2D2_2-5	5.28275	0.885641	1.63896	0	4.47172	3.32365	4.67848	4.0899	0.958669	11.4385	4.63663	0	3.55756	2.93319	1.04605	9.04634	3.56964	2.41372	2.45925	4.10838
Circ_FOXO3_3	1.50936	2.65692	2.45844	2.1867	2.98115	3.32365	1.87139	2.7266	3.83468	5.71927	0	2.91905	3.55756	1.4666	17.7829	11.3079	14.2785	0.482744	0	0.373489
Circ_chr6_32632575_32726908	46.7901	75.2795	299.111	112.615	152.784	53.1784	99.1839	27.9477	42.1814	93.4147	1.54554	206.28	320.18	101.195	0	210.327	0	154.961	166.41	97.4806
Circ_CDYL_4	13.5842	8.85641	8.19481	4.3734	2.23586	3.32365	6.54988	8.1798	12.4627	5.71927	23.1831	0.973017	14.2302	2.93319	18.829	13.5695	8.32915	0.482744	0	0
Circ_ESYT2_9-13	1.50936	2.65692	2.45844	8.7468	0.745287	1.10788	7.48558	6.8165	8.62802	1.90642	6.18217	2.91905	14.2302	4.39979	13.5987	7.91555	8.32915	0	0	0.373489
Circ_SEMA3C_I	0.754679	1.77128	0	5.46675	0.745287	3.32365	1.87139	2.04495	2.87601	1.90642	3.09108	0	3.55756	1.4666	1.04605	1.13079	2.37976	9.17213	6.55801	13.4456
Circ_ASAP1_2-3	8.30147	9.74206	3.27792	9.84015	4.47172	4.43153	3.74279	1.3633	6.71068	5.71927	3.09108	1.94603	3.55756	2.93319	13.5987	2.26158	1.18988	0	0	2.24093
Circ_PTK2_5-7	3.7734	1.77128	6.55585	4.3734	3.72643	0	2.80709	4.77155	1.91734	3.81284	0	14.5953	7.11512	11.7328	30.3356	12.4387	5.94939	2.89646	3.68888	5.60234
Circ_PTK2_3-7	3.7734	2.65692	4.91689	5.46675	8.94344	1.10788	2.80709	8.86145	2.87601	3.81284	4.63663	1.94603	7.11512	2.93319	33.4738	7.91555	20.2279	0	0	0.373489
Circ_chr8_145215873_145448187	2.26404	3.54257	2.45844	6.5601	2.23586	4.43153	1.87139	2.7266	4.79334	3.81284	1.54554	7.78414	3.55756	0	5.23027	3.39238	0	3.86195	3.68888	1.49396
Circ_chr8_145298397_145466471	2.26404	0.885641	2.45844	4.3734	2.23586	8.86306	3.74279	10.9064	0.958669	9.53211	0	3.89207	14.2302	0	6.27633	5.65396	4.75952	5.79293	6.96789	5.22885
Circ_SPIDR_2-5	3.01872	1.77128	1.63896	0	1.49057	1.10788	3.74279	2.04495	0.958669	0	1.54554	0.973017	3.55756	1.4666	7.32238	1.13079	5.94939	0.965488	1.6395	1.12047
Circ_SPIDR_6-7	4.52807	9.74206	4.91689	1.09335	5.21701	7.75518	6.54988	5.4532	1.91734	5.71927	0	1.94603	0	7.33298	6.27633	2.26158	2.37976	2.89646	2.04938	2.98791
Circ_ASPH_2-3	13.5842	2.65692	9.83377	10.9335	25.3397	21.0498	27.1352	28.6293	39.3054	19.0642	13.9099	6.81112	10.6727	14.666	50.2106	10.1771	29.747	0	1.6395	0
Circ_FAM120A_2-3	6.03743	0.885641	2.45844	4.3734	4.47172	2.21577	3.74279	7.49815	4.79334	7.62569	0	3.89207	3.55756	0	4.18422	1.13079	3.56964	1.44823	1.6395	1.49396
Circ_ATP7A_11-13	3.7734	4.42821	2.45844	6.5601	3.72643	2.21577	4.67848	4.0899	5.75201	1.90642	4.63663	0	3.55756	4.39979	5.23027	2.26158	7.13927	0	2.86913	4.48187
Circ_ZRANB1_1	3.7734	0	4.09741	1.09335	0.745287	1.10788	3.74279	5.4532	1.91734	5.71927	3.09108	4.86509	3.55756	2.93319	9.41449	3.39238	14.2785	0	1.22963	0
Circ_FAM188A_2-10	3.7734	1.77128	0	9.84015	9.68873	1.10788	13.0998	4.0899	7.66935	5.71927	9.27325	1.94603	3.55756	8.79957	4.18422	4.52317	5.94939	0	0	7.09629
Circ_DDX21_2	4.52807	1.77128	5.73637	2.1867	3.72643	6.6473	0.935697	4.77155	2.87601	3.81284	4.63663	2.91905	0	0	6.27633	2.26158	7.13927	0	2.04938	0.746978
Circ_SFMBT2_5-7	6.03743	1.77128	0.819481	2.1867	3.72643	9.97095	12.1641	11.5881	20.132	7.62569	4.63663	3.89207	7.11512	10.2662	7.32238	7.91555	5.94939	0	0	0
Circ_HIPK3_2	27.1684	20.3698	28.6818	48.1074	28.3209	16.6182	33.6851	29.9926	17.256	24.7835	38.6386	7.78414	14.2302	16.1326	62.7633	33.9238	48.785	0	0	0
Circ_PHF21A_2-5	4.52807	1.77128	6.55585	5.46675	9.68873	8.86306	6.54988	4.0899	3.83468	11.4385	3.09108	0.973017	21.3454	2.93319	19.875	4.52317	5.94939	0	0	0
Circ_SCYL2_2-4	6.79211	1.77128	0.819481	3.28005	2.23586	2.21577	1.87139	3.40825	2.87601	9.53211	6.18217	3.89207	3.55756	1.4666	3.13816	1.13079	2.37976	0	0	0
Circ_CORO1C_7-8	10.5655	3.54257	8.19481	24.0537	5.96229	6.6473	8.42127	6.13485	10.5454	9.53211	10.8188	9.73017	14.2302	13.1994	23.0132	6.78475	17.8482	0	0	0
Circ_ATXN2_2-5	5.28275	2.65692	1.63896	7.65345	2.98115	1.10788	8.42127	4.77155	1.91734	7.62569	6.18217	0.973017	3.55756	4.39979	6.27633	1.13079	1.18988	0	0	0
Circ_MED13L_I	11.3202	0.885641	7.37533	3.28005	2.98115	5.53942	1.87139	3.40825	2.87601	3.81284	4.63663	2.91905	3.55756	2.93319	3.13816	2.26158	4.75952	0	0	0
Circ_RAB3IP_7-8	6.03743	4.42821	7.37533	5.46675	18.6322	5.53942	23.3924	7.49815	6.71068	30.5027	3.09108	4.86509	3.55756	1.4666	7.32238	2.26158	2.37976	0	0	0
Circ_ZNF839_2-7	0.754679	0	0.819481	4.3734	2.98115	1.10788	1.87139	3.40825	5.75201	1.90642	6.18217	0	10.6727	1.4666	2.09211	2.26158	0	0.965488	0.409876	2.61442
Circ_FUT8_4-6	2.26404	0	3.27792	1.09335	2.23586	1.10788	0.935697	0.68165	5.75201	1.90642	1.54554	0.973017	0	7.33298	0	4.52317	3.56964	1.93098	4.91851	3.3614
Circ_SIPA1L1_4-8	1.50936	0.885641	2.45844	2.1867	2.23586	1.10788	0.935697	2.7266	1.91734	5.71927	1.54554	4.86509	7.11512	2.93319	5.23027	4.52317	1.18988	0	0	0
Circ_SETD3_2-6	9.81083	10.6277	13.1117	17.4936	13.4152	6.6473	5.61418	8.86145	14.38	13.345	10.8188	6.81112	7.11512	16.1326	21.9672	11.3079	8.32915	0	0	0
Circ_chr15_23392485_23678817	1.50936	1.77128	2.45844	2.1867	0.745287	7.75518	7.48558	6.13485	6.71068	5.71927	1.54554	0	0	4.39979	1.04605	2.26158	5.94939	0	1.22963	1.86745
Circ_UBE3A_2-4	19.6217	9.74206	5.73637	12.0268	17.1416	4.43153	18.7139	7.49815	17.256	22.8771	20.0921	10.7032	14.2302	21.9989	8.36844	9.04634	13.0887	0	0	0
Circ_RP11-632K20.7_2-5	9.05615	5.31385	2.45844	14.2135	4.47172	3.32365	9.35697	3.40825	3.83468	9.53211	4.63663	5.8381	7.11512	7.33298	11.5066	2.26158	2.37976	0	0	0
Circ_chr15_43874051_43973421	10.5655	7.97077	7.37533	10.9335	7.45287	15.5104	3.74279	3.40825	4.79334	0	10.8188	3.89207	0	10.2662	3.13816	0	8.32915	6.75842	2.45925	5.97582
Circ_chr15_43888606_43988322	15.0936	8.85641	4.91689	0	30.5568	99.7095	0	11.5881	53.6855	7.62569	106.642	19.4603	0	20.5323	2.09211	4.52317	42.8356	35.2403	11.8864	8.96374
Circ_TRPM7_26-28	1.50936	0.885641	2.45844	0	1.49057	1.10788	1.87139	2.7266	3.83468	3.81284	3.09108	0	7.11512	0	1.04605	1.13079	1.18988	1.44823	0.819752	0.746978
Circ_C16orf62_7-18	0.754679	1.77128	0.819481	2.1867	2.98115	2.21577	1.87139	1.3633	1.91734	3.81284	3.09108	2.91905	0	0	2.09211	0	4.75952	2.89646	2.86913	1.86745
Circ_NFATC3_2-3	12.8295	4.42821	9.01429	6.5601	12.6699	1.10788	14.9712	6.8165	12.4627	7.62569	4.63663	17.5143	3.55756	5.86638	8.36844	13.5695	27.3672	0	0	0
Circ_CDYL2_2	6.03743	4.42821	3.27792	3.28005	2.23586	1.10788	6.54988	0.68165	4.79334	13.345	3.09108	0.973017	7.11512	10.2662	3.13816	1.13079	1.18988	0	0	0
Circ_GSE1_2	3.7734	3.54257	1.63896	6.5601	2.98115	5.53942	1.87139	2.7266	11.504	0	12.3643	5.8381	7.11512	4.39979	4.18422	7.91555	7.13927	0	0	1.12047
Circ_PLEKHM1_4	2.26404	0	1.63896	5.46675	3.72643	1.10788	2.80709	2.7266	3.83468	5.71927	6.18217	2.91905	7.11512	1.4666	4.18422	3.39238	7.13927	0	0	0.373489
Circ_CEP192_2-9	5.28275	2.65692	2.45844	2.1867	8.19815	2.21577	4.67848	9.5431	5.75201	5.71927	3.09108	9.73017	7.11512	13.1994	14.6448	9.04634	11.8988	0	0	0
Circ_ZNF236_2-3	1.50936	0.885641	0.819481	3.28005	1.49057	4.43153	2.80709	3.40825	1.91734	13.345	1.54554	0.973017	3.55756	1.4666	4.18422	2.26158	2.37976	0	0	0
Circ_ANKRD12_2-8	21.131	8.85641	19.6675	16.4002	22.3586	9.97095	11.2284	6.13485	18.2147	1.90642	12.3643	7.78414	24.9029	13.1994	21.9672	12.4387	30.9368	0	0	0
Circ_SHKBP1_11-12	1.50936	1.77128	3.27792	1.09335	2.23586	3.32365	1.87139	7.49815	1.91734	5.71927	6.18217	1.94603	3.55756	4.39979	3.13816	5.65396	11.8988	0	0	0
Circ_KDM4B_6-9	3.01872	12.399	3.27792	2.1867	5.21701	8.86306	0.935697	0	1.91734	0	1.54554	1.94603	17.7878	0	3.13816	2.26158	7.13927	2.41372	2.45925	4.10838
Circ_SAFB2_10-11	11.3202	2.65692	7.37533	5.46675	5.21701	4.43153	10.2927	2.04495	11.504	11.4385	4.63663	0.973017	7.11512	4.39979	4.18422	3.39238	1.18988	0	0	0
Circ_chr19_57931003_57953379	2.26404	2.65692	4.91689	2.1867	0.745287	1.10788	0	2.04495	1.91734	1.90642	3.09108	0	0	1.4666	4.18422	6.78475	5.94939	1.93098	3.68888	1.49396
Circ_MAN1A2_2-4	18.1123	6.19949	9.83377	3.28005	10.434	7.75518	7.48558	9.5431	13.4214	5.71927	3.09108	7.78414	7.11512	5.86638	23.0132	10.1771	8.32915	0	0	0
Circ_chr1_155642351_155743001	0.754679	2.65692	0	4.3734	0	3.32365	5.61418	8.1798	1.91734	0	4.63663	2.91905	3.55756	2.93319	4.18422	6.78475	7.13927	12.5513	22.1333	30.9996
Circ_YY1AP1_3-4	6.03743	1.77128	14.7507	9.84015	11.9246	11.0788	12.1641	4.77155	5.75201	9.53211	9.27325	1.94603	7.11512	4.39979	3.13816	7.91555	9.51903	0	0	0
Circ_KDM1A_2-3	6.79211	1.77128	4.09741	3.28005	5.96229	1.10788	2.80709	5.4532	3.83468	5.71927	3.09108	2.91905	7.11512	7.33298	23.0132	4.52317	4.75952	0	0	0
Circ_ZMYM4_3-5	10.5655	1.77128	4.91689	4.3734	5.96229	4.43153	3.74279	0.68165	1.91734	5.71927	3.09108	2.91905	7.11512	1.4666	8.36844	3.39238	4.75952	0	0	0
Circ_VAMP3_3-4	2.26404	8.85641	1.63896	3.28005	7.45287	5.53942	4.67848	4.77155	2.87601	5.71927	13.9099	4.86509	3.55756	2.93319	8.36844	2.26158	3.56964	0	0	0
Circ_RERE_6-8	3.7734	9.74206	3.27792	2.1867	12.6699	11.0788	7.48558	3.40825	2.87601	1.90642	6.18217	0.973017	10.6727	7.33298	19.875	3.39238	8.32915	0	0	0
Circ_ASXL1_2-4	22.6404	11.5133	21.3065	4.3734	17.8869	4.43153	11.2284	8.86145	4.79334	3.81284	9.27325	9.73017	28.4605	23.4655	26.1514	16.9619	40.4559	0	0	0
Circ_CBFA2T2_5-6	3.01872	0.885641	11.4727	7.65345	6.70758	7.75518	5.61418	1.3633	4.79334	3.81284	6.18217	5.8381	7.11512	0	8.36844	6.78475	2.37976	0	0	0.373489
Circ_VAPB_4-5	9.05615	6.19949	7.37533	6.5601	5.96229	1.10788	8.42127	2.7266	25.8841	3.81284	3.09108	3.89207	14.2302	7.33298	6.27633	4.52317	3.56964	0	0	0
Circ_USP25_2-3	9.81083	7.08513	9.83377	5.46675	3.72643	0	5.61418	2.7266	3.83468	3.81284	7.72771	4.86509	7.11512	10.2662	11.5066	9.04634	4.75952	0	0	0.373489
Circ_MORC3_5-7	10.5655	3.54257	3.27792	3.28005	3.72643	2.21577	8.42127	2.04495	2.87601	11.4385	1.54554	0.973017	0	8.79957	8.36844	4.52317	8.32915	0	0.409876	0
Circ_BRWD1_34-37	0.754679	2.65692	1.63896	1.09335	0.745287	3.32365	5.61418	2.7266	1.91734	3.81284	3.09108	1.94603	0	1.4666	2.09211	1.13079	0	0	1.6395	3.3614
Circ_KANSL1L_2-5	3.01872	3.54257	4.09741	1.09335	0	0	0.935697	7.49815	1.91734	7.62569	6.18217	4.86509	7.11512	1.4666	9.41449	4.52317	0	2.41372	0.409876	1.49396
Circ_RHBDD1_4-6	0	0.885641	3.27792	2.1867	2.98115	0	1.87139	4.0899	7.66935	1.90642	3.09108	4.86509	0	4.39979	3.13816	2.26158	3.56964	0.482744	0.409876	1.86745
Circ_FANCL_2-7	3.7734	0	1.63896	3.28005	2.98115	2.21577	3.74279	7.49815	1.91734	0	1.54554	4.86509	7.11512	2.93319	7.32238	10.1771	0	0.482744	0.819752	1.86745
Circ_XPO1_17-20	0	0.885641	2.45844	4.3734	0.745287	2.21577	6.54988	20.4495	6.71068	3.81284	1.54554	3.89207	0	2.93319	2.09211	1.13079	0	7.7239	12.2963	16.06
Circ_XPO1_3-4	6.03743	6.19949	6.55585	12.0268	5.21701	4.43153	15.9068	7.49815	8.62802	13.345	15.4554	0.973017	3.55756	8.79957	9.41449	9.04634	5.94939	0	0	0
Circ_XPO1_2-4	12.8295	2.65692	5.73637	15.3069	11.1793	9.97095	19.6496	18.4046	15.3387	20.9706	15.4554	22.3794	14.2302	4.39979	10.4605	12.4387	14.2785	0	0	0
Circ_EXOC6B_3-6	4.52807	4.42821	7.37533	14.2135	8.94344	11.0788	10.2927	1.3633	2.87601	7.62569	6.18217	9.73017	3.55756	5.86638	6.27633	4.52317	1.18988	0	0	0
Circ_SKIL_1	3.01872	3.54257	4.91689	6.5601	12.6699	2.21577	5.61418	3.40825	2.87601	5.71927	7.72771	5.8381	0	7.33298	15.6908	5.65396	9.51903	0	0	0.373489
Circ_FNDC3B_5-6	5.28275	1.77128	5.73637	8.7468	4.47172	4.43153	2.80709	2.04495	2.87601	0	1.54554	7.78414	3.55756	7.33298	13.5987	9.04634	8.32915	0	0.409876	0
Circ_LINC00969_2-3	9.05615	5.31385	13.9312	5.46675	22.3586	6.6473	10.2927	2.7266	4.79334	9.53211	7.72771	25.2984	3.55756	19.0657	23.0132	14.7003	20.2279	0	0	0
Circ_SETD2_16-18	0	3.54257	2.45844	6.5601	2.98115	4.43153	2.80709	3.40825	5.75201	0	1.54554	1.94603	3.55756	1.4666	4.18422	5.65396	0	9.17213	11.4765	21.6624
Circ_CCDC66_8-10	1.50936	2.65692	1.63896	8.7468	6.70758	1.10788	1.87139	2.04495	2.87601	1.90642	4.63663	0.973017	7.11512	7.33298	4.18422	6.78475	3.56964	0	0	0
Circ_ELF2_2-4	3.7734	0	1.63896	5.46675	2.98115	1.10788	1.87139	0.68165	1.91734	5.71927	0	3.89207	0	1.4666	4.18422	1.13079	4.75952	2.89646	2.04938	4.10838
Circ_FBXW7_2-3	8.30147	4.42821	10.6533	14.2135	14.9057	7.75518	13.0998	8.1798	8.62802	11.4385	10.8188	5.8381	21.3454	4.39979	34.5198	11.3079	29.747	0	0	0
Circ_RELL1_4-6	2.26404	3.54257	13.9312	2.1867	26.8303	14.4025	11.2284	2.04495	1.91734	3.81284	1.54554	1.94603	10.6727	4.39979	8.36844	4.52317	3.56964	0	0	0
Circ_FIP1L1_11-13	6.03743	1.77128	2.45844	2.1867	2.98115	4.43153	2.80709	0.68165	1.91734	1.90642	4.63663	2.91905	3.55756	1.4666	5.23027	2.26158	3.56964	0	0	0
Circ_MAN2A1_2-4	5.28275	5.31385	7.37533	7.65345	7.45287	1.10788	0.935697	0.68165	2.87601	1.90642	3.09108	6.81112	0	17.5991	7.32238	5.65396	7.13927	0	0	0.373489
Circ_CSNK1G3_1-3	11.3202	4.42821	3.27792	13.1202	10.434	15.5104	15.9068	15.678	15.3387	13.345	17.001	1.94603	7.11512	4.39979	16.7369	11.3079	8.32915	0	0	0
Circ_FAM13B_6-7	0.754679	0	1.63896	4.3734	1.49057	2.21577	1.87139	0.68165	1.91734	5.71927	1.54554	0.973017	3.55756	1.4666	2.09211	0	0	2.89646	2.86913	3.73489
Circ_RARS_2-5	6.03743	7.97077	6.55585	19.6803	11.9246	9.97095	11.2284	6.13485	14.38	11.4385	7.72771	7.78414	39.1332	19.0657	8.36844	7.91555	14.2785	0	0	0
Circ_RHOBTB3_6-7	5.28275	1.77128	9.83377	13.1202	22.3586	2.21577	3.74279	1.3633	2.87601	7.62569	4.63663	3.89207	7.11512	13.1994	3.13816	3.39238	15.4684	0	0	0
Circ_RHOBTB3_7-10	0.754679	0.885641	0.819481	4.3734	5.96229	1.10788	0	4.0899	0	1.90642	1.54554	0.973017	0	1.4666	2.09211	1.13079	1.18988	7.7239	1.22963	8.59025
Circ_KPNA5_2-4	3.7734	4.42821	3.27792	1.09335	2.23586	1.10788	8.42127	2.04495	5.75201	3.81284	9.27325	1.94603	3.55756	2.93319	4.18422	3.39238	3.56964	0	0	0
Circ_RANBP9_6-12	6.03743	1.77128	4.09741	1.09335	6.70758	6.6473	4.67848	4.77155	1.91734	1.90642	9.27325	5.8381	7.11512	7.33298	21.9672	2.26158	9.51903	0	0	0
Circ_chr6_158703295_158735300	17.3576	14.1703	8.19481	6.5601	31.302	8.86306	5.61418	8.1798	0.958669	7.62569	13.9099	1.94603	17.7878	7.33298	12.5527	11.3079	7.13927	0	0	0
Circ_chr6_158733083_158735300	19.6217	9.74206	13.1117	8.7468	26.085	11.0788	3.74279	8.86145	4.79334	11.4385	9.27325	1.94603	32.018	7.33298	51.2567	23.7466	33.3166	0	0	0
Circ_IBTK_13-16	5.28275	1.77128	1.63896	2.1867	3.72643	0	2.80709	3.40825	0.958669	3.81284	1.54554	0.973017	0	4.39979	2.09211	1.13079	0	2.89646	2.86913	3.3614
Circ_KLHDC10_3-5	1.50936	3.54257	3.27792	3.28005	3.72643	2.21577	0	3.40825	0	0	3.09108	1.94603	3.55756	1.4666	2.09211	3.39238	2.37976	1.44823	1.6395	0.373489
Circ_RBM33_3-5	9.81083	7.08513	7.37533	9.84015	5.21701	8.86306	6.54988	12.9514	4.79334	5.71927	3.09108	7.78414	3.55756	5.86638	12.5527	4.52317	11.8988	0	0	0
Circ_ESYT2_2-6	1.50936	2.65692	0.819481	2.1867	6.70758	1.10788	5.61418	7.49815	4.79334	7.62569	4.63663	7.78414	0	2.93319	4.18422	1.13079	5.94939	0	0	0.373489
Circ_ZKSCAN1_2-3	12.0749	11.5133	9.83377	10.9335	20.868	16.6182	18.7139	10.9064	22.0494	32.4092	12.3643	8.75715	3.55756	8.79957	21.9672	19.2235	21.4178	0	0	0
Circ_GRHL2_2-4	1.50936	0.885641	0.819481	4.3734	0.745287	0	0.935697	7.49815	0.958669	7.62569	10.8188	0	7.11512	2.93319	2.09211	0	1.18988	2.89646	2.04938	7.84327
Circ_EMC2_2-5	13.5842	4.42821	1.63896	1.09335	5.96229	2.21577	7.48558	6.8165	3.83468	3.81284	1.54554	1.94603	7.11512	14.666	12.5527	6.78475	11.8988	0	0	0
Circ_TRPS1_2-5	21.131	23.0267	27.8624	21.867	32.7926	19.9419	0.935697	19.0862	7.66935	5.71927	4.63663	14.5953	3.55756	23.4655	36.6119	0	22.6077	0	0	0.746978
Circ_ASAP1_8-13	7.54679	8.85641	6.55585	6.5601	8.94344	2.21577	3.74279	1.3633	4.79334	7.62569	3.09108	7.78414	3.55756	20.5323	39.7501	9.04634	27.3672	0	0	0
Circ_chr8_145294517_145463319	1.50936	2.65692	0.819481	2.1867	0.745287	8.86306	1.87139	7.49815	2.87601	1.90642	1.54554	3.89207	3.55756	0	0	0	4.75952	4.82744	3.27901	3.3614
Circ_PCMTD1_2	29.4325	15.9415	19.6675	25.147	15.651	13.2946	19.6496	98.1576	27.8014	19.0642	23.1831	38.9207	32.018	21.9989	292.895	37.3161	83.2915	0	0	0
Circ_ARFGEF1_20-26	0	2.65692	0.819481	2.1867	0	1.10788	3.74279	6.13485	3.83468	9.53211	1.54554	0.973017	0	4.39979	1.04605	1.13079	3.56964	5.31018	5.73826	5.97582
Circ_ARFGEF1_8-14	0.754679	2.65692	0	1.09335	2.23586	2.21577	12.1641	9.5431	5.75201	3.81284	9.27325	0.973017	0	5.86638	2.09211	2.26158	0	6.27567	3.27901	7.09629
Circ_TMEM245_13-14	0	1.77128	1.63896	1.09335	2.23586	0	8.42127	7.49815	6.71068	5.71927	6.18217	0.973017	3.55756	1.4666	2.09211	2.26158	0	2.41372	2.86913	5.60234
Circ_FOCAD_14-17	0.754679	1.77128	0.819481	5.46675	4.47172	2.21577	0	2.7266	0.958669	3.81284	1.54554	1.94603	7.11512	0	1.04605	5.65396	0	2.89646	4.50863	1.86745
Circ_chr9_86274695_86284242	2.26404	2.65692	4.91689	2.1867	2.23586	6.6473	0	6.13485	3.83468	9.53211	3.09108	2.91905	0	7.33298	6.27633	2.26158	0	31.3784	21.3135	35.4815
Circ_ZCCHC6_19-23	2.26404	0.885641	4.91689	2.1867	5.96229	3.32365	3.74279	4.0899	4.79334	15.2514	3.09108	3.89207	3.55756	4.39979	7.32238	2.26158	1.18988	0	0	0
Circ_chrX_3799806_3824273	0.754679	2.65692	1.63896	6.5601	0	0	4.67848	5.4532	6.71068	3.81284	7.72771	1.94603	7.11512	1.4666	9.41449	0	5.94939	10.1376	17.6247	19.7949
Circ_FBXW4_2-5	2.26404	4.42821	3.27792	5.46675	0.745287	6.6473	9.35697	2.04495	1.91734	3.81284	1.54554	1.94603	0	2.93319	1.04605	4.52317	10.7089	0	0	0
Circ_PARD3_21-22	5.28275	1.77128	4.91689	2.1867	2.98115	1.10788	1.87139	1.3633	0.958669	7.62569	1.54554	1.94603	0	1.4666	2.09211	1.13079	4.75952	0	0	0
Circ_CCSER2_2-3	3.7734	1.77128	1.63896	0	1.49057	1.10788	2.80709	8.86145	1.91734	0	4.63663	1.94603	0	0	1.04605	3.39238	2.37976	1.93098	2.86913	3.73489
Circ_CCSER2_6-9	4.52807	0.885641	1.63896	3.28005	1.49057	4.43153	4.67848	2.7266	0.958669	3.81284	1.54554	7.78414	7.11512	1.4666	1.04605	5.65396	0	0	0	0
Circ_RAB6A_4-6	3.01872	1.77128	4.09741	4.3734	3.72643	2.21577	3.74279	0.68165	2.87601	3.81284	4.63663	2.91905	0	4.39979	5.23027	4.52317	1.18988	0	0	0
Circ_CLNS1A_3-6	2.26404	0.885641	0.819481	1.09335	2.98115	1.10788	3.74279	2.04495	2.87601	3.81284	0	2.91905	3.55756	5.86638	7.32238	7.91555	8.32915	0	0	0
Circ_RSF1_8-11	3.7734	0	0.819481	3.28005	3.72643	0	7.48558	2.7266	5.75201	3.81284	3.09108	0	10.6727	0	3.13816	4.52317	3.56964	2.41372	3.68888	6.7228
Circ_PICALM_2-12	1.50936	0	2.45844	4.3734	4.47172	1.10788	0	0.68165	2.87601	3.81284	0	0.973017	3.55756	5.86638	5.23027	0	2.37976	1.93098	0.819752	1.86745
Circ_TMEM135_I	2.26404	0	3.27792	0	1.49057	2.21577	13.0998	0.68165	5.75201	1.90642	12.3643	0	3.55756	2.93319	0	1.13079	3.56964	6.75842	7.78764	9.33723
Circ_SPPL3_4-6	0.754679	3.54257	1.63896	10.9335	1.49057	2.21577	6.54988	1.3633	0.958669	3.81284	4.63663	0.973017	3.55756	5.86638	2.09211	1.13079	0	0	0	0
Circ_CLIP1_9	3.01872	1.77128	0	0	2.98115	0	5.61418	2.7266	5.75201	3.81284	0	0.973017	3.55756	1.4666	3.13816	2.26158	2.37976	5.31018	10.6568	14.1926
Circ_SLC38A1_2-5	14.3389	13.2846	20.487	6.5601	14.9057	2.21577	15.9068	5.4532	2.87601	13.345	6.18217	16.5413	0	46.9311	13.5987	7.91555	16.6583	0	0	0
Circ_CPSF6_2-9	6.79211	7.08513	0	3.28005	2.23586	1.10788	0	33.4009	4.79334	1.90642	1.54554	2.91905	3.55756	5.86638	66.9475	5.65396	7.13927	0	0	0.373489
Circ_FGD6_2	6.79211	2.65692	4.91689	7.65345	11.1793	1.10788	4.67848	2.04495	0.958669	3.81284	12.3643	0	3.55756	2.93319	9.41449	2.26158	2.37976	0	0	0
Circ_RP11-307N16.6_4	3.01872	1.77128	3.27792	0	0	3.32365	2.80709	1.3633	2.87601	1.90642	4.63663	0	0	2.93319	3.13816	1.13079	1.18988	3.37921	3.27901	7.46978
Circ_PAN3_2-4	1.50936	0	0.819481	1.09335	2.23586	2.21577	5.61418	2.7266	2.87601	0	1.54554	0	3.55756	0	1.04605	2.26158	5.94939	0.482744	1.6395	1.86745
Circ_ELF1_9	0	4.42821	1.63896	7.65345	1.49057	5.53942	3.74279	2.04495	1.91734	3.81284	0	1.94603	0	2.93319	3.13816	0	3.56964	26.5509	29.9209	54.5294
Circ_ELF1_6-8	0	0.885641	1.63896	3.28005	0	2.21577	2.80709	1.3633	5.75201	1.90642	0	0.973017	0	7.33298	1.04605	3.39238	8.32915	5.31018	10.2469	10.4577
Circ_DNAJC3_5-9	2.26404	1.77128	4.09741	3.28005	0.745287	2.21577	1.87139	6.13485	5.75201	7.62569	1.54554	3.89207	0	8.79957	4.18422	5.65396	5.94939	0	0	0
Circ_DYNC1H1_63-64	5.28275	4.42821	5.73637	7.65345	2.23586	4.43153	9.35697	4.77155	9.58669	7.62569	6.18217	0	7.11512	4.39979	9.41449	1.13079	3.56964	0	0	0
Circ_SOS2_14	0.754679	2.65692	4.91689	2.1867	1.49057	5.53942	4.67848	2.7266	2.87601	3.81284	6.18217	0.973017	7.11512	1.4666	4.18422	5.65396	0	0	0	0
Circ_FUT8_8-10	0	0.885641	0.819481	4.3734	4.47172	4.43153	2.80709	2.7266	0.958669	0	0	0	3.55756	4.39979	6.27633	1.13079	1.18988	8.68939	6.55801	5.97582
Circ_SLTM_3-5	9.81083	9.74206	12.2922	9.84015	13.4152	3.32365	14.9712	3.40825	11.504	9.53211	6.18217	6.81112	0	16.1326	16.7369	7.91555	11.8988	0	0	0
Circ_ZFAND6_3-5	1.50936	7.08513	2.45844	2.1867	8.19815	9.97095	6.54988	6.13485	3.83468	7.62569	12.3643	0.973017	0	5.86638	2.09211	1.13079	14.2785	0	0	0
Circ_ZNF652_4-5	1.50936	6.19949	4.91689	12.0268	2.98115	3.32365	21.521	2.04495	2.87601	24.7835	3.09108	1.94603	0	2.93319	2.09211	2.26158	1.18988	0	0	0
Circ_USP32_6-7	2.26404	0.885641	0	3.28005	0.745287	5.53942	4.67848	4.0899	5.75201	3.81284	3.09108	1.94603	0	0	1.04605	0	1.18988	1.44823	2.04938	4.48187
Circ_TTC39C_2-4	3.01872	1.77128	5.73637	3.28005	2.23586	2.21577	3.74279	5.4532	9.58669	5.71927	3.09108	3.89207	0	8.79957	6.27633	2.26158	3.56964	0	0	0
Circ_TTC39C_2-6	13.5842	5.31385	6.55585	2.1867	7.45287	2.21577	5.61418	5.4532	6.71068	11.4385	6.18217	2.91905	0	13.1994	2.09211	3.39238	1.18988	0	0	0
Circ_RALBP1_5-6	3.01872	1.77128	7.37533	5.46675	10.434	3.32365	5.61418	1.3633	4.79334	5.71927	1.54554	2.91905	0	2.93319	6.27633	1.13079	3.56964	0	0	0
Circ_MARK4_3-4	6.03743	2.65692	0	5.46675	2.23586	3.32365	3.74279	2.7266	6.71068	1.90642	3.09108	2.91905	3.55756	10.2662	12.5527	5.65396	4.75952	0	0	0
Circ_KDM4B_2-5	2.26404	12.399	1.63896	2.1867	2.23586	7.75518	4.67848	4.0899	4.79334	1.90642	3.09108	0	0	0	3.13816	1.13079	0	2.89646	0.819752	8.59025
Circ_SLC25A24_4-7	2.26404	1.77128	0	3.28005	4.47172	2.21577	3.74279	0	1.91734	3.81284	1.54554	0.973017	0	2.93319	2.09211	2.26158	0	5.31018	10.2469	8.21676
Circ_MAN1A2_2-6	4.52807	1.77128	4.09741	2.1867	4.47172	2.21577	0.935697	2.04495	2.87601	1.90642	0	7.78414	3.55756	2.93319	6.27633	4.52317	1.18988	0	0	0
Circ_PRDM2_3-5	3.7734	0.885641	2.45844	2.1867	0.745287	2.21577	0	0.68165	1.91734	1.90642	3.09108	1.94603	0	4.39979	3.13816	1.13079	2.37976	0	0	0.373489
Circ_ASH1L_5	1.50936	2.65692	4.09741	1.09335	2.98115	1.10788	5.61418	4.77155	1.91734	5.71927	3.09108	3.89207	0	2.93319	3.13816	1.13079	4.75952	0	0	0
Circ_GON4L_2	5.28275	5.31385	6.55585	6.5601	3.72643	5.53942	9.35697	1.3633	5.75201	3.81284	9.27325	1.94603	3.55756	7.33298	8.36844	0	13.0887	0	0	0
Circ_SUCO_2-6	5.28275	3.54257	5.73637	4.3734	5.96229	0	0.935697	0.68165	1.91734	1.90642	4.63663	2.91905	10.6727	2.93319	5.23027	6.78475	4.75952	0	0	0
Circ_chr1_186034370_186349016	1.50936	6.19949	7.37533	26.2404	3.72643	2.21577	9.35697	0.68165	0	0	9.27325	0	0	5.86638	1.04605	4.52317	1.18988	0.482744	2.45925	2.98791
Circ_ELK4_2-5	0.754679	0.885641	3.27792	5.46675	1.49057	2.21577	8.42127	7.49815	2.87601	1.90642	1.54554	2.91905	0	4.39979	4.18422	2.26158	4.75952	0	0	0
Circ_HP1BP3_5-6	1.50936	0.885641	2.45844	7.65345	1.49057	1.10788	3.74279	0.68165	2.87601	1.90642	4.63663	0.973017	0	2.93319	5.23027	1.13079	2.37976	0	0	0
Circ_DNAH14_2-8	5.28275	4.42821	2.45844	1.09335	2.23586	0	2.80709	2.04495	1.91734	9.53211	1.54554	1.94603	3.55756	46.9311	2.09211	4.52317	3.56964	0	0	0
Circ_RNF19B_2-3	3.01872	1.77128	0	7.65345	1.49057	1.10788	4.67848	1.3633	3.83468	3.81284	3.09108	1.94603	3.55756	7.33298	9.41449	1.13079	4.75952	0	0	0
Circ_SCMH1_9-10	9.81083	2.65692	2.45844	6.5601	3.72643	0	4.67848	1.3633	1.91734	5.71927	3.09108	7.78414	14.2302	2.93319	10.4605	11.3079	40.4559	0	0	0
Circ_chr1_741179_745550	6.79211	0.885641	4.91689	7.65345	9.68873	6.6473	11.2284	2.04495	8.62802	9.53211	10.8188	7.78414	14.2302	2.93319	4.18422	1.13079	0	0	0	0
Circ_LZIC_5-7	4.52807	6.19949	4.91689	3.28005	1.49057	8.86306	8.42127	3.40825	10.5454	5.71927	3.09108	0	3.55756	8.79957	7.32238	6.78475	0	0	0	0.373489
Circ_PTPRA_4-5	3.01872	2.65692	3.27792	8.7468	1.49057	3.32365	5.61418	0	1.91734	1.90642	3.09108	0.973017	0	7.33298	9.41449	1.13079	8.32915	0.482744	0	0
Circ_RBM12_2-3	1.50936	1.77128	2.45844	3.28005	2.23586	6.6473	1.87139	8.86145	5.75201	11.4385	1.54554	0.973017	7.11512	5.86638	0	1.13079	2.37976	0	0	0
Circ_RBL1_7-10	5.28275	1.77128	0	1.09335	0.745287	3.32365	0.935697	4.77155	6.71068	0	3.09108	2.91905	7.11512	0	5.23027	1.13079	1.18988	0.482744	0	1.12047
Circ_NCOA3_10-16	0	0.885641	3.27792	0	0.745287	1.10788	5.61418	2.7266	1.91734	1.90642	3.09108	0	3.55756	1.4666	0	1.13079	1.18988	2.41372	10.2469	16.4335
Circ_NCOA3_17-18	3.01872	1.77128	3.27792	1.09335	3.72643	1.10788	4.67848	2.7266	1.91734	0	3.09108	0	0	1.4666	0	1.13079	1.18988	4.3447	7.78764	4.10838
Circ_BAGE2_3-6	0	0	1.63896	4.3734	0.745287	1.10788	6.54988	4.0899	5.75201	7.62569	1.54554	0.973017	0	1.4666	0	1.13079	1.18988	0.482744	0.819752	0.373489
Circ_BACH1_2-4	6.03743	0.885641	2.45844	2.1867	0.745287	0	1.87139	8.86145	4.79334	5.71927	0	1.94603	0	13.1994	5.23027	1.13079	5.94939	0	0.409876	0.373489
Circ_EPB41L5_4-10	2.26404	1.77128	1.63896	3.28005	5.21701	3.32365	1.87139	1.3633	0	1.90642	0	0	3.55756	2.93319	1.04605	0	2.37976	2.41372	2.45925	5.60234
Circ_chr2_130872454_131258215	12.0749	71.737	90.9624	18.5869	58.8776	23.2655	2.80709	34.7642	29.7187	11.4385	4.63663	0	0	0	1.04605	1.13079	0	1.93098	5.32839	1.49396
Circ_STK39_9-14	3.01872	2.65692	3.27792	3.28005	3.72643	14.4025	0	0	1.91734	1.90642	0	0.973017	7.11512	1.4666	0	3.39238	1.18988	0.965488	3.27901	2.98791
Circ_NAB1_4-6	5.28275	3.54257	1.63896	7.65345	7.45287	3.32365	5.61418	4.77155	5.75201	3.81284	9.27325	1.94603	0	4.39979	17.7829	4.52317	2.37976	0	0	0
Circ_RHBDD1_2-6	3.7734	3.54257	5.73637	3.28005	5.96229	3.32365	1.87139	4.0899	0.958669	1.90642	3.09108	0.973017	0	7.33298	3.13816	2.26158	1.18988	0	0	0
Circ_ILKAP_6-9	3.01872	2.65692	3.27792	2.1867	2.98115	0	8.42127	3.40825	5.75201	5.71927	4.63663	2.91905	3.55756	4.39979	10.4605	2.26158	7.13927	0	0	0
Circ_UBXN2A_5-6	0.754679	0.885641	0.819481	1.09335	1.49057	1.10788	3.74279	3.40825	3.83468	0	0	0.973017	0	2.93319	1.04605	0	2.37976	5.79293	4.91851	4.48187
Circ_BIRC6_2-8	1.50936	0.885641	4.09741	0	1.49057	3.32365	0.935697	6.13485	1.91734	0	3.09108	2.91905	0	7.33298	0	1.13079	1.18988	0.482744	1.22963	0.373489
Circ_RTN4_4-5	12.8295	2.65692	3.27792	0	2.23586	0	4.67848	4.0899	0.958669	1.90642	1.54554	1.94603	0	2.93319	3.13816	0	2.37976	0.482744	0.409876	0.746978
Circ_KIAA1841_17-20	6.03743	2.65692	0	8.7468	5.96229	7.75518	0.935697	0.68165	4.79334	9.53211	1.54554	3.89207	7.11512	1.4666	2.09211	1.13079	2.37976	0	0	0
Circ_ANKRD36_45-49	4.52807	22.141	11.4727	8.7468	2.98115	8.86306	7.48558	8.1798	12.4627	7.62569	4.63663	2.91905	0	5.86638	3.13816	2.26158	7.13927	0	0	0
Circ_PHC3_5-7	18.1123	2.65692	9.83377	8.7468	16.3963	6.6473	5.61418	4.77155	3.83468	3.81284	6.18217	5.8381	0	2.93319	8.36844	3.39238	19.0381	0	0	0
Circ_PHC3_5-6	3.7734	0.885641	3.27792	6.5601	0.745287	3.32365	9.35697	4.77155	5.75201	13.345	4.63663	2.91905	0	2.93319	4.18422	0	3.56964	0	0.409876	0
Circ_SETD2_6-9	0.754679	0.885641	3.27792	6.5601	4.47172	2.21577	0.935697	0	1.91734	3.81284	1.54554	3.89207	3.55756	5.86638	2.09211	1.13079	3.56964	0	0	0
Circ_ARL8B_5-6	3.01872	2.65692	4.09741	4.3734	6.70758	2.21577	9.35697	0.68165	3.83468	3.81284	4.63663	3.89207	0	4.39979	1.04605	1.13079	1.18988	0	0	0
Circ_PAPSS1_3-5	0.754679	0.885641	0.819481	2.1867	0	1.10788	0.935697	4.77155	0.958669	1.90642	3.09108	2.91905	3.55756	1.4666	23.0132	2.26158	19.0381	0	0	0
Circ_SCLT1_6-9	12.8295	2.65692	4.09741	5.46675	17.8869	5.53942	10.2927	2.7266	9.58669	0	1.54554	12.6492	3.55756	8.79957	26.1514	11.3079	8.32915	0	0	0
Circ_LRBA_31-34	0.754679	1.77128	0.819481	4.3734	3.72643	4.43153	1.87139	1.3633	0.958669	1.90642	1.54554	6.81112	0	2.93319	1.04605	3.39238	3.56964	0	0	0
Circ_LRBA_29-31	4.52807	4.42821	3.27792	8.7468	5.96229	2.21577	4.67848	1.3633	4.79334	1.90642	0	2.91905	0	0	2.09211	1.13079	0	4.3447	3.68888	6.7228
Circ_AFF1_2-3	1.50936	3.54257	0.819481	2.1867	8.19815	2.21577	5.61418	4.0899	3.83468	3.81284	6.18217	2.91905	3.55756	0	3.13816	3.39238	3.56964	0	0	0
Circ_KLHL8_2	0.754679	3.54257	3.27792	2.1867	2.98115	5.53942	3.74279	9.5431	4.79334	15.2514	4.63663	5.8381	0	2.93319	7.32238	2.26158	3.56964	0	0	0
Circ_TRIO_5-8	1.50936	0.885641	1.63896	1.09335	1.49057	0	17.7782	14.9963	4.79334	13.345	12.3643	0.973017	3.55756	0	2.09211	3.39238	1.18988	0	0	4.10838
Circ_FAM114A2_2-4	4.52807	3.54257	3.27792	4.3734	2.98115	4.43153	2.80709	2.04495	4.79334	3.81284	3.09108	1.94603	3.55756	0	1.04605	5.65396	1.18988	0	0	0
Circ_UIMC1_7-10	3.01872	0	1.63896	4.3734	3.72643	3.32365	3.74279	3.40825	0.958669	1.90642	4.63663	2.91905	7.11512	4.39979	3.13816	1.13079	4.75952	0	0	0
Circ_TNPO1_5-6	1.50936	3.54257	0.819481	4.3734	2.98115	1.10788	13.0998	6.8165	5.75201	17.1578	3.09108	0	0	0	2.09211	1.13079	0	4.3447	2.86913	8.96374
Circ_HOMER1_2-5	0.754679	0.885641	4.09741	3.28005	1.49057	2.21577	2.80709	2.04495	0	1.90642	7.72771	0	0	0	2.09211	2.26158	1.18988	3.86195	2.86913	7.84327
Circ_MSH3_16-19	3.01872	0.885641	0	3.28005	2.98115	2.21577	1.87139	2.04495	1.91734	3.81284	4.63663	2.91905	3.55756	4.39979	6.27633	4.52317	1.18988	0	0	0
Circ_REPS1_5-7	1.50936	0.885641	3.27792	6.5601	1.49057	1.10788	1.87139	1.3633	3.83468	9.53211	3.09108	0	3.55756	1.4666	2.09211	3.39238	1.18988	0	0	0
Circ_ARID1B_7-8	0	0.885641	1.63896	1.09335	0.745287	1.10788	2.80709	2.7266	1.91734	1.90642	0	0	3.55756	0	1.04605	4.52317	1.18988	3.37921	2.45925	4.48187
Circ_TNFRSF21_2-3	2.26404	0.885641	0	2.1867	0.745287	1.10788	8.42127	6.13485	3.83468	5.71927	1.54554	6.81112	3.55756	0	6.27633	3.39238	2.37976	0	0	0.373489
Circ_SENP6_18	1.50936	0	0.819481	3.28005	1.49057	1.10788	4.67848	0.68165	3.83468	0	4.63663	0	3.55756	0	10.4605	4.52317	1.18988	0.965488	1.6395	0.746978
Circ_ZNF292_2-4	6.03743	3.54257	2.45844	9.84015	2.23586	1.10788	3.74279	4.0899	1.91734	1.90642	4.63663	1.94603	0	2.93319	10.4605	7.91555	5.94939	0	0	0
Circ_EPHB4_11-12	1.50936	2.65692	4.91689	2.1867	7.45287	1.10788	5.61418	4.77155	3.83468	3.81284	3.09108	5.8381	0	4.39979	9.41449	3.39238	13.0887	0	0	0
Circ_TNPO3_2-4	12.0749	2.65692	6.55585	3.28005	5.96229	3.32365	1.87139	3.40825	1.91734	9.53211	0	7.78414	7.11512	4.39979	15.6908	13.5695	17.8482	0	0	0
Circ_MKLN1_3-6	3.01872	0	1.63896	4.3734	2.23586	3.32365	2.80709	4.0899	0.958669	7.62569	4.63663	2.91905	3.55756	2.93319	3.13816	1.13079	5.94939	0	0	0
Circ_KMT2C_4-6	4.52807	0.885641	1.63896	2.1867	0.745287	2.21577	5.61418	3.40825	0	3.81284	1.54554	3.89207	3.55756	1.4666	3.13816	2.26158	3.56964	0	0	0
Circ_SNX13_6-9	1.50936	0	0.819481	2.1867	0	1.10788	1.87139	0	6.71068	1.90642	1.54554	2.91905	7.11512	2.93319	4.18422	1.13079	0	0.965488	1.6395	1.86745
Circ_CCDC126_3	4.52807	0.885641	8.19481	6.5601	4.47172	3.32365	5.61418	0	4.79334	11.4385	1.54554	5.8381	10.6727	11.7328	9.41449	5.65396	5.94939	0	0	0
Circ_CRCP_2-4	6.79211	0.885641	1.63896	3.28005	2.23586	3.32365	4.67848	2.7266	1.91734	19.0642	4.63663	0	3.55756	0	4.18422	3.39238	2.37976	0	0.409876	0
Circ_UBR5_2-5	4.52807	2.65692	7.37533	6.5601	8.94344	2.21577	9.35697	4.0899	1.91734	1.90642	6.18217	2.91905	0	4.39979	4.18422	4.52317	4.75952	0	0	0
Circ_SLC45A4_I	9.05615	1.77128	6.55585	0	9.68873	6.6473	4.67848	32.0376	1.91734	9.53211	9.27325	7.78414	14.2302	10.2662	41.8422	19.2235	34.5065	0	0	0
Circ_MTUS1_2-3	7.54679	1.77128	0.819481	1.09335	4.47172	8.86306	0.935697	0.68165	0	0	1.54554	0	3.55756	5.86638	1.04605	0	3.56964	2.89646	0.819752	3.3614
Circ_PROSC_2-4	6.79211	5.31385	3.27792	7.65345	2.98115	6.6473	10.2927	4.0899	8.62802	5.71927	9.27325	1.94603	7.11512	0	11.5066	3.39238	5.94939	0	0	0
Circ_ESRP1_7-9	3.7734	5.31385	3.27792	2.1867	7.45287	3.32365	2.80709	4.77155	0.958669	3.81284	3.09108	6.81112	0	23.4655	18.829	3.39238	1.18988	0	0	0
Circ_KIAA0368_28-31	0.754679	3.54257	3.27792	7.65345	7.45287	6.6473	3.74279	7.49815	3.83468	7.62569	7.72771	9.73017	0	7.33298	34.5198	7.91555	16.6583	0	0	0
Circ_PRRC2B_2-3	0.754679	1.77128	0.819481	0	1.49057	0	3.74279	2.7266	0.958669	1.90642	0	2.91905	0	2.93319	3.13816	1.13079	1.18988	1.93098	1.6395	2.24093
Circ_POMT1_3-4	2.26404	8.85641	8.19481	1.09335	8.94344	0	1.87139	2.04495	2.87601	5.71927	1.54554	6.81112	7.11512	14.666	4.18422	1.13079	16.6583	0	0	0
Circ_KIAA2026_2-3	0	0.885641	4.09741	2.1867	2.98115	2.21577	0.935697	0.68165	0.958669	1.90642	3.09108	2.91905	7.11512	2.93319	5.23027	2.26158	3.56964	0	0	0
Circ_FAM120A_2-5	5.28275	5.31385	4.91689	7.65345	8.94344	4.43153	5.61418	8.1798	1.91734	5.71927	0	2.91905	3.55756	4.39979	5.23027	1.13079	5.94939	0	0	0
Circ_PDCD11_26-27	1.50936	0	0.819481	1.09335	0.745287	1.10788	1.87139	6.8165	2.87601	3.81284	1.54554	1.94603	0	0	5.23027	0	4.75952	0	1.22963	2.24093
Circ_SMC3_19-20	3.7734	0	2.45844	3.28005	2.23586	1.10788	2.80709	4.0899	3.83468	5.71927	1.54554	0.973017	0	5.86638	5.23027	3.39238	5.94939	0	0	0
Circ_OAT_2-4	0	0.885641	0.819481	0	2.23586	2.21577	0.935697	2.04495	1.91734	0	3.09108	0.973017	7.11512	0	1.04605	2.26158	4.75952	0.965488	0.819752	0
Circ_FAM188A_2-8	2.26404	1.77128	5.73637	2.1867	1.49057	2.21577	4.67848	1.3633	2.87601	0	3.09108	0.973017	0	5.86638	4.18422	1.13079	2.37976	0	0	0
Circ_LARP4B_I	3.01872	0.885641	5.73637	0	5.21701	2.21577	2.80709	0	3.83468	0	4.63663	0.973017	0	2.93319	3.13816	0	1.18988	0.965488	3.27901	6.34931
Circ_TBCEL_2-7	3.01872	0	1.63896	4.3734	5.96229	5.53942	8.42127	2.7266	3.83468	3.81284	3.09108	0	3.55756	1.4666	5.23027	7.91555	9.51903	0	0	0
Circ_HPS5_15-16	2.26404	0.885641	1.63896	3.28005	2.23586	2.21577	0	1.3633	3.83468	1.90642	1.54554	3.89207	7.11512	0	3.13816	2.26158	2.37976	0	0	0
Circ_PDHX_4-8	5.28275	0.885641	2.45844	4.3734	2.98115	6.6473	0.935697	2.7266	3.83468	0	6.18217	0	7.11512	5.86638	4.18422	1.13079	7.13927	0	0	0
Circ_C11orf30_6-7	1.50936	0.885641	0.819481	0	0.745287	1.10788	1.87139	2.7266	1.91734	3.81284	0	0	0	0	2.09211	3.39238	1.18988	0.965488	1.6395	1.86745
Circ_RNF10_5-6	3.01872	0	1.63896	1.09335	1.49057	1.10788	0.935697	0.68165	0.958669	0	3.09108	0.973017	3.55756	2.93319	1.04605	0	1.18988	0	0.409876	0
Circ_MRPS35_2-5	3.7734	0	0	4.3734	4.47172	3.32365	3.74279	2.04495	1.91734	7.62569	3.09108	2.91905	7.11512	5.86638	5.23027	1.13079	3.56964	0	0	0
Circ_RNASEH2B_2-9	3.01872	1.77128	2.45844	3.28005	0.745287	2.21577	1.87139	0.68165	2.87601	3.81284	4.63663	0.973017	0	5.86638	0	1.13079	2.37976	0	0	0
Circ_PPP1R13B_2-4	3.01872	0.885641	1.63896	0	1.49057	0	0.935697	4.77155	0.958669	1.90642	0	1.94603	3.55756	1.4666	2.09211	4.52317	5.94939	0	0	0.373489
Circ_METTL3_2-3	3.01872	0.885641	0.819481	6.5601	0.745287	3.32365	0	2.7266	4.79334	7.62569	4.63663	1.94603	0	2.93319	9.41449	3.39238	5.94939	0	0	0
Circ_RBM23_2-3	3.7734	7.08513	8.19481	0	10.434	2.21577	7.48558	4.0899	4.79334	0	4.63663	8.75715	3.55756	7.33298	1.04605	2.26158	4.75952	0	0	0
Circ_FKBP3_3-7	6.79211	0	0.819481	1.09335	6.70758	3.32365	2.80709	2.7266	5.75201	3.81284	1.54554	4.86509	0	7.33298	12.5527	1.13079	5.94939	0	0	0
Circ_VRK1_2-11	5.28275	0.885641	0	3.28005	1.49057	1.10788	3.74279	7.49815	2.87601	1.90642	13.9099	9.73017	0	5.86638	7.32238	2.26158	11.8988	0	0	0
Circ_GALK2_4-5	2.26404	0.885641	2.45844	1.09335	1.49057	1.10788	0.935697	3.40825	1.91734	1.90642	3.09108	0	3.55756	1.4666	5.23027	2.26158	0	0	0	0
Circ_TRPM7_29-36	0	0.885641	1.63896	1.09335	2.23586	3.32365	9.35697	4.0899	6.71068	1.90642	1.54554	1.94603	0	0	2.09211	0	0	4.3447	3.27901	5.97582
Circ_ABHD2_2-3	6.79211	3.54257	1.63896	7.65345	9.68873	2.21577	2.80709	0	2.87601	5.71927	1.54554	3.89207	0	1.4666	13.5987	6.78475	3.56964	0	0	0
Circ_CHD2_32-37	3.7734	2.65692	2.45844	0	2.98115	0	2.80709	0	1.91734	3.81284	3.09108	0.973017	0	1.4666	2.09211	0	2.37976	3.86195	9.42714	10.4577
Circ_chr16_31733947_31892142	4.52807	0	0	2.1867	0.745287	1.10788	0.935697	0.68165	0.958669	1.90642	3.09108	0.973017	0	1.4666	0	1.13079	1.18988	0	1.6395	2.24093
Circ_CHD9_I	1.50936	5.31385	2.45844	8.7468	7.45287	3.32365	6.54988	14.9963	0.958669	0	7.72771	5.8381	10.6727	2.93319	15.6908	9.04634	0	0	0	0
Circ_NFATC3_2	2.26404	4.42821	3.27792	5.46675	8.94344	0	7.48558	5.4532	4.79334	0	4.63663	9.73017	3.55756	4.39979	18.829	14.7003	14.2785	0	0	0
Circ_NPEPPS_20-21	4.52807	2.65692	3.27792	5.46675	1.49057	2.21577	0	2.7266	0.958669	5.71927	1.54554	1.94603	0	1.4666	8.36844	4.52317	5.94939	0	0	0
Circ_UTP18_2-4	4.52807	3.54257	6.55585	4.3734	10.434	2.21577	4.67848	2.04495	3.83468	20.9706	0	1.94603	0	2.93319	3.13816	3.39238	9.51903	0	0	0
Circ_RPS6KB1_2-4	0.754679	0.885641	1.63896	2.1867	2.98115	0	4.67848	0	2.87601	5.71927	0	0	3.55756	0	4.18422	2.26158	1.18988	1.44823	2.45925	6.7228
Circ_FOXK2_2-3	5.28275	1.77128	0.819481	1.09335	1.49057	1.10788	1.87139	1.3633	1.91734	0	3.09108	0.973017	3.55756	1.4666	1.04605	2.26158	0	0	0	0
Circ_RNF138_3-4	6.79211	1.77128	0	1.09335	0.745287	1.10788	3.74279	6.13485	10.5454	1.90642	4.63663	4.86509	7.11512	0	4.18422	4.52317	2.37976	0	0	0
Circ_PPP4R1_3-9	2.26404	0.885641	2.45844	1.09335	1.49057	1.10788	1.87139	1.3633	1.91734	1.90642	1.54554	0	0	2.93319	3.13816	1.13079	2.37976	0	0	0
Circ_ZNF766_2-3	7.54679	2.65692	2.45844	6.5601	0.745287	0	3.74279	2.04495	2.87601	1.90642	1.54554	2.91905	0	4.39979	5.23027	1.13079	2.37976	0	0	0
Circ_SDF4_3-4	2.26404	0.885641	0.819481	3.28005	2.23586	1.10788	1.87139	2.7266	4.79334	5.71927	1.54554	0	0	2.93319	6.27633	2.26158	2.37976	0	0	0
Circ_CHD1L_13-17	0.754679	0	0.819481	1.09335	0.745287	0	2.80709	2.7266	0.958669	1.90642	1.54554	3.89207	3.55756	0	5.23027	1.13079	0	4.82744	0	1.12047
Circ_CEP350_7-8	5.28275	1.77128	1.63896	2.1867	2.23586	2.21577	2.80709	3.40825	1.91734	15.2514	4.63663	2.91905	0	0	4.18422	2.26158	0	0	0	1.49396
Circ_CDC42_3-6	4.52807	0.885641	0	0	1.49057	0	2.80709	2.7266	0.958669	1.90642	6.18217	0.973017	0	2.93319	4.18422	4.52317	7.13927	2.41372	0	2.24093
Circ_SDCCAG8_14-16	2.26404	1.77128	1.63896	3.28005	2.23586	2.21577	0.935697	3.40825	0.958669	3.81284	0	1.94603	0	2.93319	1.04605	3.39238	5.94939	0	0	0
Circ_DHDDS_5-6	3.7734	0.885641	3.27792	1.09335	4.47172	2.21577	0.935697	0	5.75201	5.71927	6.18217	3.89207	0	7.33298	6.27633	7.91555	5.94939	0	0	0
Circ_ZNF362_7-8	0.754679	2.65692	6.55585	2.1867	4.47172	2.21577	3.74279	2.7266	0	3.81284	3.09108	1.94603	0	14.666	3.13816	1.13079	1.18988	0	0	0
Circ_FGGY_3-5	1.50936	0.885641	3.27792	3.28005	2.98115	4.43153	3.74279	1.3633	2.87601	1.90642	1.54554	0.973017	0	0	3.13816	4.52317	3.56964	0	0	0
Circ_RALY_3-8	3.01872	3.54257	0	0	0	0	8.42127	4.77155	4.79334	7.62569	1.54554	0.973017	0	1.4666	1.04605	1.13079	1.18988	52.1363	27.8716	37.3489
Circ_ZMYND8_11	3.7734	2.65692	1.63896	0	0.745287	1.10788	4.67848	4.0899	2.87601	3.81284	4.63663	0	0	1.4666	1.04605	0	0	0.482744	0.409876	2.61442
Circ_NCOA3_I	0.754679	5.31385	1.63896	1.09335	1.49057	0	0	0.68165	0.958669	5.71927	0	0.973017	0	1.4666	3.13816	2.26158	0	0.965488	1.6395	4.10838
Circ_DOPEY2_20-21	6.79211	0.885641	5.73637	3.28005	9.68873	3.32365	4.67848	2.7266	4.79334	13.345	6.18217	0	0	1.4666	6.27633	4.52317	3.56964	0	0	0
Circ_DYRK1A_3-4	2.26404	1.77128	1.63896	2.1867	2.98115	1.10788	2.80709	4.0899	1.91734	0	0	0.973017	0	2.93319	3.13816	4.52317	2.37976	0	0	0.746978
Circ_BRWD1_30-33	0.754679	0	0.819481	0	1.49057	1.10788	0.935697	2.7266	3.83468	1.90642	1.54554	0.973017	0	2.93319	4.18422	0	0	0.965488	3.27901	2.61442
Circ_TTC28_4-5	3.01872	0.885641	2.45844	5.46675	0.745287	0	2.80709	0.68165	2.87601	3.81284	0	0.973017	0	2.93319	3.13816	2.26158	0	0	2.86913	0.746978
Circ_PPP6R2_2-3	12.0749	0.885641	4.91689	2.1867	10.434	0	3.74279	3.40825	2.87601	7.62569	0	2.91905	10.6727	2.93319	3.13816	11.3079	8.32915	0	0	0
Circ_SEPT10_2-8	3.7734	0.885641	4.09741	2.1867	6.70758	3.32365	2.80709	2.7266	0	3.81284	0	1.94603	3.55756	4.39979	1.04605	5.65396	4.75952	0	0	0
Circ_CFLAR_6-8	3.7734	1.77128	4.09741	2.1867	3.72643	4.43153	4.67848	4.0899	4.79334	1.90642	3.09108	0	0	1.4666	8.36844	3.39238	1.18988	0	0	0
Circ_BMPR2_2-3	4.52807	4.42821	1.63896	2.1867	4.47172	3.32365	8.42127	4.0899	0	15.2514	0	1.94603	0	2.93319	8.36844	2.26158	1.18988	0	0	0.373489
Circ_chr2_231175458_231264957	2.26404	0	0.819481	1.09335	1.49057	0	0	2.7266	0	1.90642	3.09108	4.86509	3.55756	4.39979	3.13816	3.39238	0	5.79293	4.50863	9.71071
Circ_AGAP1_7-9	0	0.885641	3.27792	0	1.49057	2.21577	1.87139	2.04495	0.958669	3.81284	1.54554	0.973017	0	1.4666	0	1.13079	0	0.482744	1.6395	3.73489
Circ_UGP2_2-3	0.754679	0	0.819481	3.28005	1.49057	0	3.74279	3.40825	2.87601	1.90642	1.54554	0.973017	3.55756	2.93319	4.18422	2.26158	3.56964	0	0	0
Circ_ZNF638_11-21	3.7734	0.885641	2.45844	1.09335	1.49057	1.10788	2.80709	3.40825	4.79334	1.90642	0	0	3.55756	2.93319	4.18422	2.26158	5.94939	0	0	0
Circ_ZNF148_2-4	2.26404	0.885641	0.819481	0	2.23586	0	1.87139	2.04495	3.83468	3.81284	1.54554	4.86509	3.55756	2.93319	5.23027	3.39238	3.56964	0	0	0
Circ_LRCH3_16-20	6.03743	2.65692	2.45844	2.1867	0.745287	2.21577	5.61418	2.04495	1.91734	1.90642	1.54554	0.973017	0	2.93319	7.32238	0	1.18988	0	0	0
Circ_USP4_I	4.52807	4.42821	3.27792	0	2.23586	2.21577	0.935697	0	3.83468	3.81284	1.54554	3.89207	3.55756	7.33298	4.18422	3.39238	1.18988	0	0	0
Circ_SUCLG2_3-6	0.754679	0.885641	2.45844	0	1.49057	2.21577	3.74279	2.04495	6.71068	3.81284	4.63663	0	0	0	1.04605	0	1.18988	4.3447	2.86913	1.49396
Circ_PPA2_2-7	1.50936	1.77128	1.63896	2.1867	2.98115	2.21577	1.87139	2.04495	0.958669	3.81284	6.18217	1.94603	0	0	3.13816	1.13079	2.37976	0	0	0
Circ_HTT_2-6	3.7734	2.65692	3.27792	3.28005	4.47172	3.32365	1.87139	2.04495	2.87601	0	0	1.94603	7.11512	5.86638	2.09211	9.04634	4.75952	0	0	0
Circ_APBB2_7-9	1.50936	0	2.45844	2.1867	2.23586	1.10788	1.87139	1.3633	0.958669	0	1.54554	0	3.55756	0	1.04605	3.39238	0	6.27567	7.78764	9.71071
Circ_ANKRD17_29	2.26404	0.885641	0.819481	3.28005	2.23586	1.10788	6.54988	4.77155	3.83468	3.81284	1.54554	0.973017	0	0	2.09211	2.26158	4.75952	0	0	0
Circ_NUP54_2-5	3.01872	3.54257	1.63896	3.28005	4.47172	0	1.87139	1.3633	3.83468	9.53211	3.09108	2.91905	3.55756	0	4.18422	3.39238	5.94939	0	0	0
Circ_GOLPH3_2-3	3.7734	2.65692	0.819481	2.1867	2.23586	2.21577	14.0355	4.77155	11.504	7.62569	3.09108	0.973017	3.55756	0	7.32238	1.13079	0	0	0	0
Circ_EMB_3-9	2.26404	1.77128	3.27792	1.09335	4.47172	0	16.8425	3.40825	5.75201	5.71927	4.63663	2.91905	0	10.2662	6.27633	5.65396	5.94939	0	0	0
Circ_ASCC3_5-10	0	0	0.819481	2.1867	0	1.10788	4.67848	14.3147	2.87601	1.90642	1.54554	2.91905	0	1.4666	0	2.26158	4.75952	0.482744	0.409876	0.746978
Circ_ARID1B_I	3.01872	0.885641	0	6.5601	1.49057	0	4.67848	5.4532	0.958669	0	1.54554	0.973017	0	1.4666	2.09211	3.39238	0	2.89646	4.50863	10.8312
Circ_ATXN1_8	0	1.77128	3.27792	0	2.98115	1.10788	2.80709	1.3633	1.91734	7.62569	1.54554	0.973017	0	0	0	1.13079	1.18988	3.37921	2.04938	1.49396
Circ_IBTK_12	4.52807	1.77128	0	2.1867	3.72643	3.32365	0.935697	4.77155	0	1.90642	1.54554	3.89207	0	0	2.09211	2.26158	0	0.965488	1.22963	1.49396
Circ_FAM185A_3-4	5.28275	0.885641	4.09741	4.3734	2.98115	0	3.74279	0.68165	1.91734	3.81284	3.09108	0.973017	3.55756	1.4666	3.13816	0	3.56964	0	0	0
Circ_RAPGEF5_2-6	2.26404	0	1.63896	4.3734	1.49057	2.21577	2.80709	6.8165	2.87601	3.81284	21.6376	2.91905	0	7.33298	3.13816	6.78475	14.2785	0	0	0
Circ_RAPGEF5_2-5	4.52807	0	5.73637	3.28005	2.23586	2.21577	0.935697	4.77155	0.958669	5.71927	1.54554	1.94603	0	10.2662	1.04605	1.13079	4.75952	0	0	0
Circ_CDK13_2-5	5.28275	1.77128	0.819481	2.1867	2.98115	1.10788	3.74279	4.77155	7.66935	1.90642	0	2.91905	0	7.33298	6.27633	3.39238	2.37976	0	0	0
Circ_SEMA3C_7-12	0.754679	0.885641	0.819481	1.09335	2.23586	0	7.48558	1.3633	6.71068	1.90642	1.54554	0	0	2.93319	1.04605	0	0	6.27567	3.27901	13.0721
Circ_ZNF789_I	0.754679	0	4.09741	2.1867	5.21701	1.10788	5.61418	2.04495	3.83468	0	1.54554	0	7.11512	0	4.18422	2.26158	3.56964	0	0.409876	6.34931
Circ_EMC2_2-3	0.754679	0.885641	0.819481	0	0.745287	1.10788	1.87139	0.68165	0.958669	0	1.54554	0.973017	0	5.86638	2.09211	1.13079	2.37976	0	0	0.373489
Circ_PVT1_2	4.52807	0.885641	0.819481	1.09335	0	0	0	9.5431	3.83468	5.71927	1.54554	1.94603	10.6727	0	6.27633	3.39238	10.7089	0	0.819752	2.98791
Circ_ASAP1_10-13	1.50936	4.42821	1.63896	4.3734	2.23586	0	3.74279	2.04495	1.91734	0	3.09108	8.75715	3.55756	10.2662	19.875	2.26158	9.51903	0	0	0
Circ_PTK2_3-10	3.7734	3.54257	4.91689	2.1867	3.72643	1.10788	0	0.68165	1.91734	1.90642	0	2.91905	3.55756	1.4666	9.41449	7.91555	16.6583	0	0	0
Circ_chr8_145218674_145448187	0.754679	4.42821	0	0	1.49057	3.32365	4.67848	1.3633	0.958669	1.90642	0	6.81112	0	4.39979	6.27633	0	1.18988	2.41372	3.68888	0.746978
Circ_NCOA2_3-4	1.50936	0.885641	1.63896	2.1867	0	2.21577	1.87139	1.3633	5.75201	3.81284	4.63663	1.94603	0	4.39979	2.09211	2.26158	2.37976	0	0	0
Circ_TMEM245_9-14	1.50936	2.65692	2.45844	3.28005	2.23586	0	2.80709	1.3633	0	1.90642	1.54554	0	0	1.4666	3.13816	1.13079	0	1.93098	3.68888	2.61442
Circ_DENND4C_3-10	1.50936	2.65692	2.45844	2.1867	0.745287	1.10788	0.935697	3.40825	0.958669	0	1.54554	0.973017	3.55756	2.93319	0	1.13079	1.18988	0	0	0
Circ_UBAP2_11-14	0.754679	0	2.45844	1.09335	1.49057	0	0	0.68165	0.958669	1.90642	0	5.8381	0	1.4666	1.04605	2.26158	1.18988	0.482744	0.409876	2.24093
Circ_UBAP2_4-10	0.754679	0.885641	0.819481	0	0	1.10788	0	0.68165	1.91734	1.90642	0	1.94603	0	2.93319	3.13816	4.52317	1.18988	1.44823	0.819752	5.22885
Circ_UBQLN1_5-6	1.50936	0	0.819481	2.1867	0	0	1.87139	3.40825	4.79334	3.81284	3.09108	1.94603	0	1.4666	1.04605	0	5.94939	21.7235	15.9852	25.0238
Circ_chr10_32832228_32873232	6.79211	5.31385	0.819481	2.1867	7.45287	4.43153	6.54988	0	0	3.81284	9.27325	3.89207	0	2.93319	3.13816	1.13079	2.37976	0	0	0
Circ_KAT6B_2-3	3.01872	2.65692	0.819481	1.09335	1.49057	2.21577	1.87139	2.7266	5.75201	13.345	0	0	0	0	4.18422	1.13079	1.18988	0	0	2.61442
Circ_IFT46_3-9	2.26404	1.77128	0.819481	1.09335	0.745287	0	1.87139	0	1.91734	5.71927	1.54554	0.973017	3.55756	0	1.04605	1.13079	0	0	0	7.84327
Circ_CAPRIN1_3-6	1.50936	0.885641	1.63896	0	0.745287	0	1.87139	4.77155	8.62802	3.81284	0	0	0	0	7.32238	3.39238	2.37976	24.1372	34.8394	38.0959
Circ_LDLRAD3_5	3.7734	1.77128	1.63896	5.46675	9.68873	12.1867	5.61418	2.04495	0	1.90642	0	1.94603	0	5.86638	16.7369	2.26158	10.7089	0	0	0
Circ_chr11_68286969_68411492	3.01872	2.65692	2.45844	0	2.23586	1.10788	1.87139	0.68165	1.91734	3.81284	1.54554	0	0	0	2.09211	4.52317	0	0	0.409876	1.49396
Circ_PICALM_2-7	0	0	0	2.1867	1.49057	2.21577	2.80709	1.3633	0.958669	0	1.54554	0	0	1.4666	1.04605	1.13079	1.18988	20.758	11.0666	35.8549
Circ_CLIP1_1-7	2.26404	1.77128	0.819481	0	2.23586	1.10788	0.935697	0.68165	1.91734	0	1.54554	0	0	2.93319	0	1.13079	0	3.37921	4.91851	9.33723
Circ_SLC15A4_2	0	1.77128	0.819481	2.1867	0.745287	1.10788	2.80709	0.68165	1.91734	0	1.54554	2.91905	0	1.4666	4.18422	2.26158	2.37976	0	0	0
Circ_SLC38A1_2-3	3.01872	1.77128	2.45844	0	2.23586	3.32365	2.80709	2.04495	2.87601	3.81284	3.09108	0	0	7.33298	3.13816	1.13079	3.56964	0	0	0
Circ_CNOT2_3-4	1.50936	0.885641	1.63896	3.28005	0.745287	1.10788	0	6.8165	2.87601	1.90642	0	0.973017	0	1.4666	4.18422	1.13079	1.18988	0	0	0
Circ_SKA3_4	1.50936	0.885641	0.819481	0	0.745287	2.21577	0	2.7266	5.75201	3.81284	0	7.78414	3.55756	2.93319	7.32238	2.26158	11.8988	0	0	0
Circ_PAN3_9-12	0	0.885641	0	3.28005	0.745287	2.21577	8.42127	4.77155	4.79334	3.81284	3.09108	0	0	0	5.23027	2.26158	0	1.44823	4.09876	3.73489
Circ_UGGT2_37-38	1.50936	1.77128	0	2.1867	2.23586	3.32365	0.935697	4.0899	0.958669	1.90642	0	1.94603	0	1.4666	5.23027	1.13079	1.18988	0	0	0
Circ_PNN_7-8	6.03743	1.77128	2.45844	2.1867	8.19815	6.6473	2.80709	2.04495	1.91734	0	1.54554	9.73017	0	5.86638	3.13816	0	5.94939	0	0	0
Circ_MLH3_2	2.26404	1.77128	2.45844	2.1867	3.72643	5.53942	2.80709	2.04495	0	1.90642	1.54554	0	3.55756	0	5.23027	3.39238	1.18988	0	0	0
Circ_CHSY1_2	6.79211	0.885641	1.63896	0	0	0	0.935697	1.3633	0.958669	0	0	1.94603	0	1.4666	9.41449	2.26158	8.32915	0.482744	0.409876	0.373489
Circ_HERC2P7_1-4	1.50936	1.77128	4.09741	4.3734	5.21701	2.21577	1.87139	2.7266	0	0	0	0.973017	3.55756	1.4666	1.04605	1.13079	2.37976	0	0	0
Circ_GALK2_4-8	0.754679	0.885641	0	2.1867	2.23586	1.10788	0	1.3633	0.958669	1.90642	1.54554	0.973017	0	1.4666	3.13816	2.26158	2.37976	0	0	0
Circ_VPS13C_8-13	0	1.77128	1.63896	2.1867	2.98115	6.6473	0	0.68165	0.958669	1.90642	3.09108	0	7.11512	8.79957	3.13816	5.65396	7.13927	0	0	0
Circ_USP3_4-8	0.754679	0.885641	2.45844	0	1.49057	0	5.61418	2.7266	3.83468	3.81284	0	0	0	1.4666	1.04605	1.13079	0	8.20665	6.14814	8.96374
Circ_PDE8A_15-16	3.7734	0.885641	2.45844	2.1867	0.745287	1.10788	0.935697	2.7266	0.958669	0	3.09108	0	7.11512	1.4666	4.18422	0	1.18988	0	0	0
Circ_PDXDC1_2-3	4.52807	7.08513	4.91689	1.09335	2.23586	0	2.80709	1.3633	5.75201	3.81284	0	17.5143	0	13.1994	2.09211	1.13079	13.0887	0	0	0
Circ_PHKB_2-6	2.26404	0	0	6.5601	0.745287	3.32365	3.74279	11.5881	4.79334	3.81284	3.09108	1.94603	3.55756	1.4666	4.18422	0	4.75952	0	0	0
Circ_NFAT5_13	2.26404	0	0.819481	2.1867	0.745287	1.10788	1.87139	4.0899	0.958669	3.81284	1.54554	0.973017	0	0	1.04605	1.13079	1.18988	0	0	0
Circ_ANKRD11_3-4	0	0.885641	1.63896	0	0.745287	0	0.935697	2.7266	4.79334	1.90642	1.54554	0.973017	0	0	0	4.52317	1.18988	0.965488	4.50863	9.71071
Circ_UBE2G1_3-5	3.01872	1.77128	4.09741	0	3.72643	2.21577	0.935697	2.04495	2.87601	1.90642	6.18217	1.94603	0	0	2.09211	1.13079	3.56964	0	0	0
Circ_DGKE_6-8	0	7.97077	2.45844	0	0.745287	5.53942	0.935697	1.3633	0.958669	1.90642	0	2.91905	0	4.39979	0	0	1.18988	1.44823	1.6395	4.85536
Circ_TRIM37_5-9	3.01872	1.77128	0	3.28005	3.72643	2.21577	1.87139	2.04495	11.504	0	3.09108	0.973017	0	0	1.04605	0	1.18988	0	0.819752	0.746978
Circ_YPEL2_2	3.7734	3.54257	4.09741	4.3734	2.23586	0	5.61418	4.0899	11.504	17.1578	6.18217	0	7.11512	0	8.36844	3.39238	1.18988	0	0	0
Circ_VMP1_6-7	0.754679	0	1.63896	1.09335	2.98115	0	5.61418	0	2.87601	7.62569	4.63663	0	0	2.93319	2.09211	1.13079	0	5.31018	5.73826	9.71071
Circ_CEP192_2-11	2.26404	1.77128	1.63896	0	4.47172	0	3.74279	5.4532	1.91734	3.81284	1.54554	3.89207	0	7.33298	4.18422	3.39238	10.7089	0	0	0
Circ_PIAS2_1-2	0	0.885641	1.63896	3.28005	0	1.10788	2.80709	0.68165	2.87601	0	3.09108	0.973017	3.55756	4.39979	4.18422	1.13079	1.18988	0	0	0
Circ_PPP4R1_3-9	2.26404	0.885641	2.45844	1.09335	2.98115	0	4.67848	0	0.958669	0	4.63663	0	7.11512	1.4666	1.04605	2.26158	1.18988	0	0	1.12047
Circ_FARSA_5-7	2.26404	1.77128	3.27792	4.3734	4.47172	0	2.80709	0	2.87601	3.81284	1.54554	1.94603	0	1.4666	8.36844	4.52317	3.56964	0	0	0
Circ_UBA2_2-5	2.26404	2.65692	0	2.1867	1.49057	0	3.74279	0.68165	0.958669	9.53211	1.54554	1.94603	0	1.4666	4.18422	2.26158	4.75952	0	0	0
Circ_CCDC9_6-7	3.01872	3.54257	4.91689	4.3734	2.98115	0	0.935697	0	2.87601	5.71927	1.54554	0	3.55756	2.93319	4.18422	6.78475	5.94939	0	0	0
Circ_POLD1_2-3	3.01872	0	1.63896	0	0.745287	1.10788	0.935697	0.68165	0.958669	0	1.54554	1.94603	3.55756	1.4666	6.27633	3.39238	2.37976	0	0	0
Circ_PRDM2_7-8	3.01872	0.885641	2.45844	2.1867	0	1.10788	5.61418	0	2.87601	0	1.54554	0	0	2.93319	1.04605	1.13079	3.56964	0.482744	0	0.373489
Circ_STX6_4-7	0.754679	0.885641	0	2.1867	2.98115	1.10788	2.80709	7.49815	1.91734	1.90642	0	0.973017	0	1.4666	5.23027	3.39238	1.18988	0	0	0
Circ_SWT1_14-16	0.754679	0	0.819481	3.28005	1.49057	0	2.80709	4.77155	0.958669	5.71927	3.09108	0	0	4.39979	1.04605	1.13079	1.18988	0	0	1.86745
Circ_DENND1B_6-10	2.26404	0.885641	0.819481	3.28005	1.49057	1.10788	0.935697	1.3633	0.958669	3.81284	3.09108	0	0	1.4666	6.27633	2.26158	0	0	0	0
Circ_EIF4G3_4-5	1.50936	0.885641	1.63896	1.09335	1.49057	0	0.935697	1.3633	0.958669	5.71927	0	1.94603	3.55756	1.4666	1.04605	2.26158	0	0	0	0
Circ_EGLN1_2-3	2.26404	0.885641	0.819481	2.1867	1.49057	2.21577	0.935697	1.3633	1.91734	0	3.09108	0.973017	0	0	1.04605	1.13079	1.18988	0	0	0
Circ_DISC1_7-9	4.52807	0.885641	0	4.3734	0.745287	1.10788	2.80709	0.68165	2.87601	5.71927	0	0	3.55756	10.2662	7.32238	3.39238	1.18988	0	0	0
Circ_SRSF4_4	5.28275	0.885641	2.45844	4.3734	2.98115	1.10788	2.80709	0	4.79334	3.81284	6.18217	0	0	4.39979	2.09211	1.13079	1.18988	0	0	0
Circ_WDR78_2-4	0	1.77128	3.27792	7.65345	12.6699	7.75518	4.67848	3.40825	2.87601	7.62569	12.3643	0	7.11512	0	5.23027	4.52317	3.56964	0	0	0
Circ_ZZZ3_2-5	1.50936	3.54257	1.63896	0	2.98115	3.32365	0.935697	4.77155	0.958669	9.53211	0	4.86509	0	2.93319	6.27633	0	1.18988	0	0	1.86745
Circ_RERE_5-8	3.7734	10.6277	2.45844	1.09335	3.72643	3.32365	0.935697	2.04495	2.87601	0	1.54554	1.94603	0	0	11.5066	6.78475	2.37976	0	0	0
Circ_TASP1_5-8	0.754679	0.885641	0	1.09335	1.49057	1.10788	0	0.68165	1.91734	1.90642	1.54554	0	0	4.39979	4.18422	2.26158	0	0	0.819752	0.373489
Circ_CHD6_4-5	2.26404	4.42821	0.819481	1.09335	0.745287	0	0	0.68165	0.958669	1.90642	0	0	0	1.4666	3.13816	0	3.56964	1.93098	2.45925	5.22885
Circ_ZMYND8_9-12	0	0.885641	0.819481	2.1867	0.745287	1.10788	3.74279	1.3633	0.958669	0	1.54554	0	0	2.93319	0	1.13079	0	1.44823	2.04938	2.24093
Circ_NRIP1_2-3	4.52807	0	4.91689	8.7468	2.23586	5.53942	7.48558	1.3633	5.75201	0	6.18217	0	3.55756	0	0	1.13079	0	2.41372	2.45925	7.09629
Circ_DYRK1A_I	2.26404	2.65692	2.45844	1.09335	0.745287	2.21577	3.74279	2.04495	2.87601	1.90642	3.09108	0	0	1.4666	2.09211	1.13079	0	0	0	0
Circ_CRKL_2	6.03743	0	1.63896	4.3734	2.98115	4.43153	7.48558	6.8165	6.71068	0	3.09108	3.89207	3.55756	0	2.09211	1.13079	4.75952	0	0	0
Circ_SPECC1L_3-4	1.50936	0.885641	0.819481	1.09335	0	1.10788	1.87139	0.68165	0	3.81284	1.54554	13.6222	3.55756	0	5.23027	1.13079	2.37976	0	0	0
Circ_GCAT_3-4	2.26404	2.65692	0	1.09335	2.98115	2.21577	0.935697	1.3633	1.91734	0	0	1.94603	0	0	1.04605	4.52317	0	6.75842	1.6395	1.49396
Circ_CCDC134_2-4	6.03743	1.77128	0	1.09335	4.47172	2.21577	0.935697	0.68165	0.958669	0	0	1.94603	3.55756	1.4666	3.13816	4.52317	4.75952	0	0	0
Circ_ATXN10_4-9	0	0	0	1.09335	1.49057	1.10788	1.87139	3.40825	0.958669	3.81284	1.54554	1.94603	3.55756	5.86638	6.27633	6.78475	8.32915	0	0	0
Circ_EPB41L5_17-25	7.54679	2.65692	2.45844	0	1.49057	4.43153	1.87139	1.3633	1.91734	3.81284	6.18217	0.973017	0	27.8653	2.09211	1.13079	0	0	0	0
Circ_MGAT5_2-3	9.81083	1.77128	2.45844	0	0	3.32365	0.935697	2.04495	0.958669	1.90642	1.54554	3.89207	0	5.86638	1.04605	3.39238	2.37976	0	0	0
Circ_GTDC1_2-3	6.03743	2.65692	0	0	0	0	1.87139	0.68165	2.87601	5.71927	1.54554	1.94603	7.11512	2.93319	3.13816	4.52317	2.37976	0	0	0.373489
Circ_ORC4_2-4	2.26404	0.885641	0	2.1867	1.49057	1.10788	3.74279	6.8165	5.75201	3.81284	1.54554	0	3.55756	1.4666	5.23027	3.39238	0	0	0	0
Circ_PLEKHM3_3	4.52807	0.885641	0	1.09335	1.49057	1.10788	2.80709	2.7266	2.87601	0	4.63663	0.973017	0	1.4666	5.23027	4.52317	1.18988	0	0	0
Circ_KANSL1L_2-5	0	0	0.819481	1.09335	2.98115	3.32365	0	0.68165	0	1.90642	1.54554	0	14.2302	1.4666	1.04605	1.13079	0	1.93098	2.45925	1.86745
Circ_AGAP1_10-11	1.50936	0	0	3.28005	1.49057	2.21577	3.74279	0.68165	0.958669	1.90642	0	0	0	4.39979	3.13816	0	1.18988	3.37921	9.01727	11.5782
Circ_BIRC6_2-6	3.7734	0.885641	2.45844	1.09335	0.745287	2.21577	7.48558	2.04495	0	1.90642	1.54554	0	0	1.4666	4.18422	1.13079	1.18988	0	0	0
Circ_VRK2_3-7	4.52807	0	0.819481	1.09335	5.96229	1.10788	1.87139	1.3633	0.958669	0	3.09108	2.91905	0	2.93319	15.6908	3.39238	3.56964	0	0	0
Circ_XPO1_11-16	0	0.885641	0	1.09335	1.49057	0	1.87139	4.77155	0.958669	7.62569	1.54554	0	0	4.39979	2.09211	0	1.18988	2.89646	1.6395	1.49396
Circ_MITD1_4-6	1.50936	0	0	2.1867	1.49057	1.10788	1.87139	1.3633	5.75201	0	6.18217	2.91905	3.55756	1.4666	1.04605	3.39238	1.18988	0	0	0
Circ_SLC33A1_2-4	1.50936	0.885641	0	1.09335	2.23586	2.21577	6.54988	11.5881	9.58669	5.71927	10.8188	1.94603	0	0	2.09211	0	3.56964	0	0	11.9516
Circ_RSRC1_2-3	38.4886	1.77128	5.73637	2.1867	0.745287	0	5.61418	9.5431	5.75201	0	4.63663	10.7032	0	4.39979	23.0132	4.52317	13.0887	0	0	0
Circ_STT3B_2-3	1.50936	1.77128	0.819481	3.28005	0	3.32365	2.80709	3.40825	1.91734	1.90642	1.54554	2.91905	0	0	9.41449	1.13079	4.75952	0	0	0
Circ_SETD2_13-15	0.754679	0	0	3.28005	0.745287	0	0.935697	2.7266	0.958669	0	1.54554	0.973017	0	1.4666	2.09211	0	2.37976	2.41372	1.6395	5.22885
Circ_FAM208A_2-4	3.7734	3.54257	2.45844	2.1867	2.98115	4.43153	1.87139	0	2.87601	3.81284	4.63663	0.973017	0	2.93319	5.23027	2.26158	0	0	0	0
Circ_FOXP1_8-11	0.754679	0.885641	2.45844	1.09335	1.49057	0	2.80709	0.68165	1.91734	3.81284	6.18217	0	0	8.79957	1.04605	2.26158	0	0	0	0.373489
Circ_LARP1B_2-4	4.52807	0	3.27792	1.09335	3.72643	2.21577	2.80709	0	3.83468	3.81284	4.63663	2.91905	7.11512	0	3.13816	3.39238	2.37976	0	0	0
Circ_SNX25_2-5	0.754679	0	0	3.28005	2.23586	1.10788	4.67848	2.7266	1.91734	3.81284	1.54554	0	3.55756	2.93319	3.13816	1.13079	3.56964	0	0	0
Circ_TBC1D1_8-12	0	3.54257	1.63896	5.46675	0.745287	0	0	0.68165	3.83468	0	4.63663	1.94603	0	0	1.04605	3.39238	7.13927	3.86195	6.14814	10.8312
Circ_CDS1_6-10	0.754679	1.77128	0	2.1867	2.23586	4.43153	0.935697	2.7266	4.79334	3.81284	0	0	0	0	1.04605	1.13079	0	4.82744	7.37776	3.73489
Circ_MAN2A1_2-3	3.7734	0	0	3.28005	0.745287	1.10788	2.80709	0.68165	1.91734	1.90642	6.18217	2.91905	0	1.4666	2.09211	3.39238	4.75952	0	0	0
Circ_AFF4_12-13	1.50936	0.885641	2.45844	1.09335	0.745287	0	6.54988	6.13485	11.504	7.62569	20.0921	0.973017	3.55756	1.4666	0	0	0	0	0	42.2043
Circ_NIPBL_2-9	3.7734	4.42821	2.45844	3.28005	3.72643	4.43153	8.42127	3.40825	1.91734	1.90642	7.72771	7.78414	0	0	8.36844	3.39238	0	0	0	0
Circ_GPBP1_8-11	0.754679	3.54257	3.27792	1.09335	3.72643	2.21577	3.74279	4.0899	3.83468	7.62569	0	0.973017	0	2.93319	3.13816	1.13079	0	0	0	0
Circ_ZSWIM6_2	0.754679	0.885641	3.27792	0	1.49057	1.10788	0.935697	1.3633	0	1.90642	1.54554	0.973017	0	0	4.18422	1.13079	1.18988	0.482744	0	0
Circ_ERBB2IP_2-4	0	0.885641	3.27792	3.28005	2.98115	0	3.74279	2.04495	4.79334	3.81284	0	1.94603	3.55756	2.93319	1.04605	1.13079	2.37976	0	0	0
Circ_UTRN_43-44	0	0.885641	2.45844	3.28005	0.745287	3.32365	2.80709	0.68165	0.958669	0	4.63663	0.973017	0	1.4666	4.18422	1.13079	1.18988	0	0	0
Circ_TMEM181_4-6	4.52807	1.77128	2.45844	1.09335	1.49057	2.21577	1.87139	2.7266	1.91734	5.71927	3.09108	2.91905	0	0	4.18422	4.52317	0	0	0	0
Circ_C6orf136_3-4	0	0	0.819481	5.46675	2.23586	0	0.935697	0.68165	2.87601	0	3.09108	0.973017	3.55756	2.93319	4.18422	2.26158	1.18988	0.482744	0	0
Circ_KMT2C_15-23	2.26404	1.77128	0	0	0	2.21577	4.67848	2.04495	3.83468	5.71927	0	7.78414	3.55756	0	0	3.39238	3.56964	1.93098	2.45925	1.86745
Circ_LMBR1_2-4	3.7734	0.885641	1.63896	3.28005	2.23586	1.10788	1.87139	4.77155	4.79334	0	3.09108	1.94603	0	4.39979	0	6.78475	3.56964	0	0	0
Circ_ANKIB1_2-5	4.52807	0.885641	0	3.28005	2.98115	2.21577	4.67848	3.40825	3.83468	5.71927	3.09108	0.973017	0	2.93319	1.04605	0	2.37976	0	0	0
Circ_TRPS1_2-3	19.6217	8.85641	1.63896	4.3734	3.72643	2.21577	0	12.2697	2.87601	1.90642	0	10.7032	0	2.93319	14.6448	3.39238	3.56964	0	0	0
Circ_RAB2A_4-6	1.50936	1.77128	0.819481	1.09335	0	2.21577	0.935697	1.3633	0.958669	1.90642	3.09108	0.973017	0	0	6.27633	4.52317	0	0	0.409876	0
Circ_CHD7_4-6	1.50936	0.885641	0.819481	2.1867	0	2.21577	1.87139	0.68165	0.958669	0	4.63663	0	3.55756	1.4666	4.18422	2.26158	1.18988	0	0	0
Circ_ARFGEF1_15-19	0	2.65692	1.63896	1.09335	0	0	1.87139	2.7266	4.79334	5.71927	4.63663	0.973017	0	1.4666	2.09211	0	0	2.89646	3.27901	6.34931
Circ_ARFGEF1_2-7	0.754679	1.77128	0.819481	0	1.49057	3.32365	4.67848	3.40825	1.91734	5.71927	0	0	0	2.93319	0	0	1.18988	2.41372	2.45925	5.22885
Circ_GAPVD1_15-16	0	0	0.819481	4.3734	0.745287	1.10788	0.935697	2.04495	1.91734	1.90642	1.54554	1.94603	7.11512	1.4666	3.13816	4.52317	0	0	0	0
Circ_CAMSAP1_2-4	0.754679	0.885641	3.27792	2.1867	2.98115	0	0	4.0899	0	1.90642	3.09108	0.973017	0	0	1.04605	4.52317	0	0.482744	2.45925	1.86745
Circ_ZDHHC21_3-8	2.26404	1.77128	1.63896	4.3734	0.745287	0	4.67848	0	1.91734	1.90642	1.54554	1.94603	0	1.4666	1.04605	2.26158	1.18988	0	0	0
Circ_RP11-453F18__B.1_5-10	0.754679	0.885641	0.819481	1.09335	0	1.10788	0	3.40825	5.75201	5.71927	1.54554	0.973017	7.11512	0	10.4605	12.4387	16.6583	0	0	0
Circ_RP11-453F18__B.1_7-9	0	0.885641	1.63896	0	0.745287	2.21577	2.80709	2.7266	4.79334	0	0	4.86509	3.55756	0	15.6908	14.7003	32.1267	0	1.6395	1.12047
Circ_HUWE1_21-22	0	0.885641	4.91689	3.28005	1.49057	6.6473	0.935697	2.7266	1.91734	0	0	0.973017	3.55756	8.79957	1.04605	1.13079	4.75952	0	0	0
Circ_MGEA5_4-12	0.754679	0.885641	3.27792	1.09335	1.49057	0	0.935697	0.68165	0.958669	0	1.54554	3.89207	0	1.4666	0	2.26158	1.18988	0	0	0
Circ_UPF2_3-7	3.01872	0	3.27792	0	0.745287	0	2.80709	3.40825	1.91734	3.81284	0	1.94603	3.55756	1.4666	3.13816	4.52317	0	0	0	0.373489
Circ_CCDC7_2-9	1.50936	2.65692	0	4.3734	0	3.32365	1.87139	1.3633	0.958669	1.90642	1.54554	4.86509	0	0	2.09211	0	3.56964	0	0	0.373489
Circ_SFMBT2_5-9	1.50936	0	0.819481	2.1867	1.49057	0	0.935697	2.04495	4.79334	3.81284	0	2.91905	0	1.4666	7.32238	1.13079	4.75952	0	0	0
Circ_ARHGEF12_2-3	6.79211	1.77128	7.37533	2.1867	2.98115	2.21577	1.87139	1.3633	2.87601	0	0	2.91905	0	0	1.04605	6.78475	1.18988	0	0	0
Circ_ARHGEF12_32-36	3.01872	0	0.819481	1.09335	7.45287	2.21577	1.87139	1.3633	1.91734	0	0	1.94603	3.55756	2.93319	0	2.26158	2.37976	0	0	0
Circ_QSER1_2-4	0.754679	0	0	1.09335	2.23586	3.32365	0.935697	1.3633	0	3.81284	1.54554	0.973017	0	1.4666	2.09211	1.13079	3.56964	0	0	0
Circ_PPFIA1_17-19	6.79211	2.65692	1.63896	0	2.23586	1.10788	2.80709	13.633	0	1.90642	0	1.94603	10.6727	0	6.27633	9.04634	4.75952	0	0	0
Circ_FCHSD2_5-7	2.26404	0.885641	0.819481	2.1867	1.49057	0	1.87139	4.0899	1.91734	0	1.54554	0	0	7.33298	2.09211	2.26158	1.18988	0	0	0
Circ_RAB6A_3-6	1.50936	1.77128	0.819481	2.1867	1.49057	0	0	1.3633	0	1.90642	1.54554	1.94603	0	2.93319	4.18422	2.26158	2.37976	0	0	0
Circ_C11orf30_8-13	3.01872	0	0.819481	1.09335	1.49057	0	1.87139	0.68165	0.958669	0	3.09108	0	0	0	1.04605	1.13079	0	0.482744	0.819752	4.48187
Circ_RSF1_8-14	0	0	0.819481	2.1867	0.745287	0	0.935697	0	0	5.71927	1.54554	0.973017	0	0	2.09211	1.13079	3.56964	0.482744	1.22963	3.73489
Circ_RSF1_6-7	3.7734	1.77128	0	1.09335	2.98115	0	2.80709	1.3633	1.91734	1.90642	0	0	0	0	3.13816	2.26158	0	3.37921	4.91851	4.85536
Circ_PICALM_2-4	5.28275	0	0	2.1867	2.23586	4.43153	3.74279	1.3633	2.87601	3.81284	1.54554	1.94603	0	5.86638	1.04605	0	3.56964	0	0	0
Circ_SLC41A2_I	0	0.885641	1.63896	3.28005	0.745287	0	2.80709	2.7266	3.83468	0	4.63663	0	3.55756	0	2.09211	2.26158	1.18988	0	0	1.49396
Circ_ATXN2_2-3	0	0	0	1.09335	0.745287	2.21577	3.74279	0.68165	1.91734	7.62569	3.09108	0	3.55756	2.93319	1.04605	1.13079	1.18988	0	0	0
Circ_ERC1_2	6.03743	0	1.63896	2.1867	1.49057	2.21577	0.935697	6.8165	0	0	0	2.91905	14.2302	0	14.6448	3.39238	2.37976	0.482744	0	0
Circ_GCN1L1_29-31	2.26404	0	2.45844	5.46675	2.23586	0	0.935697	1.3633	2.87601	0	3.09108	2.91905	7.11512	1.4666	9.41449	1.13079	0	0	0	0
Circ_RILPL1_3-4	0	0	4.91689	2.1867	0.745287	1.10788	0.935697	0	0.958669	3.81284	0	2.91905	0	4.39979	1.04605	1.13079	1.18988	0	0	1.49396
Circ_TMED2_2-3	4.52807	0	3.27792	0	11.1793	1.10788	0.935697	2.7266	5.75201	0	0	1.94603	7.11512	4.39979	10.4605	3.39238	3.56964	0	0	0
Circ_AEBP2_2-3	4.52807	0	0.819481	1.09335	0	0	1.87139	1.3633	1.91734	3.81284	0	1.94603	0	0	0	4.52317	9.51903	0.482744	0.819752	1.86745
Circ_CCDC91_4-9	0.754679	0.885641	4.09741	1.09335	1.49057	1.10788	1.87139	2.04495	0	1.90642	0	0.973017	0	1.4666	3.13816	0	2.37976	0	0	0
Circ_FGD4_5-10	0.754679	0.885641	0.819481	0	2.98115	3.32365	5.61418	2.04495	3.83468	0	1.54554	1.94603	0	0	4.18422	1.13079	2.37976	0	0	0
Circ_SPATS2_6-8	5.28275	1.77128	0.819481	0	0	0	0	0	0	1.90642	1.54554	1.94603	3.55756	0	1.04605	1.13079	2.37976	2.89646	6.14814	8.59025
Circ_TDRD3_2-4	1.50936	0.885641	0.819481	2.1867	1.49057	1.10788	3.74279	1.3633	2.87601	0	3.09108	0.973017	0	0	2.09211	1.13079	0	0	0	0
Circ_SCFD1_20-24	0.754679	0.885641	0.819481	0	1.49057	1.10788	2.80709	1.3633	2.87601	0	0	0.973017	3.55756	0	9.41449	2.26158	1.18988	0	0	0
Circ_BAZ1A_2	1.50936	0.885641	1.63896	2.1867	0.745287	0	3.74279	1.3633	1.91734	3.81284	1.54554	0	0	2.93319	4.18422	2.26158	0	0	0	0
Circ_SAMD4A_2	0.754679	0	1.63896	1.09335	0	3.32365	1.87139	0	0.958669	1.90642	1.54554	0.973017	7.11512	0	2.09211	1.13079	1.18988	0	0	0
Circ_FUT8_2-3	0.754679	0	0.819481	0	1.49057	1.10788	0	2.04495	0.958669	1.90642	0	0	3.55756	1.4666	0	1.13079	0	0.482744	1.22963	2.24093
Circ_FUT8_3	12.0749	2.65692	0.819481	2.1867	2.98115	3.32365	1.87139	4.0899	6.71068	1.90642	0	0.973017	0	0	4.18422	0	4.75952	0	0	0
Circ_AAGAB_2-5	3.01872	2.65692	3.27792	5.46675	2.23586	1.10788	0	4.0899	1.91734	3.81284	1.54554	0.973017	0	1.4666	3.13816	0	0	0	0	0
Circ_THSD4_5-6	0	5.31385	3.27792	6.5601	7.45287	12.1867	4.67848	0	0	1.90642	3.09108	0	0	1.4666	0	1.13079	0	4.3447	2.45925	4.48187
Circ_IGF1R_2	6.03743	0	0	0	6.70758	1.10788	2.80709	0.68165	0	0	1.54554	0	3.55756	0	4.18422	2.26158	2.37976	1.44823	1.6395	2.98791
Circ_CLEC16A_12-19	0.754679	0	0	2.1867	1.49057	0	0	1.3633	1.91734	0	0	0.973017	0	4.39979	1.04605	4.52317	3.56964	1.93098	1.22963	1.12047
Circ_RP11-196G11.1_I	0	2.65692	1.63896	3.28005	0.745287	2.21577	3.74279	1.3633	2.87601	1.90642	1.54554	0.973017	0	0	0	5.65396	1.18988	0	0	0
Circ_CREBBP_2	5.28275	0.885641	0	0	2.98115	1.10788	1.87139	3.40825	3.83468	7.62569	3.09108	1.94603	0	0	10.4605	2.26158	3.56964	0	0	0
Circ_GLIS2_3-4	3.7734	2.65692	1.63896	9.84015	1.49057	1.10788	0	0	0	0	3.09108	1.94603	3.55756	5.86638	2.09211	4.52317	4.75952	0	0	0
Circ_TERF2_4-5	0	0	1.63896	6.5601	2.23586	1.10788	3.74279	2.04495	4.79334	9.53211	4.63663	3.89207	0	0	2.09211	2.26158	2.37976	0	0	0
Circ_MAP2K4_2-4	3.01872	0.885641	2.45844	4.3734	4.47172	2.21577	0.935697	6.8165	2.87601	5.71927	0	0	0	2.93319	3.13816	0	3.56964	0	0	0
Circ_NF1_2-5	3.7734	0	0.819481	1.09335	0.745287	0	1.87139	2.7266	1.91734	3.81284	1.54554	1.94603	0	4.39979	0	1.13079	2.37976	0	0	0
Circ_AATF_3-4	0	2.65692	2.45844	2.1867	0	3.32365	1.87139	1.3633	3.83468	5.71927	1.54554	0.973017	3.55756	1.4666	1.04605	0	0	0	0	0
Circ_SNX11_3-5	0.754679	5.31385	3.27792	0	2.23586	0	0.935697	0.68165	2.87601	5.71927	3.09108	0.973017	3.55756	0	1.04605	2.26158	0	0	0	0
Circ_ZNF652_3-5	3.01872	4.42821	0.819481	1.09335	3.72643	1.10788	8.42127	0	0.958669	9.53211	1.54554	1.94603	0	4.39979	1.04605	0	0	0	0	0
Circ_RPRD1A_2-6	2.26404	1.77128	1.63896	3.28005	0.745287	0	0	2.04495	0	3.81284	1.54554	0.973017	0	2.93319	2.09211	1.13079	1.18988	0	0	0
Circ_SMAD2_2-6	4.52807	0.885641	0.819481	3.28005	3.72643	1.10788	0.935697	2.7266	1.91734	0	3.09108	0	0	0	1.04605	0	1.18988	0	0	0.373489
Circ_ZCCHC2_6-11	0	3.54257	1.63896	0	1.49057	0	0	0.68165	0	0	4.63663	0.973017	0	2.93319	4.18422	1.13079	1.18988	4.82744	2.45925	9.71071
Circ_CEPT1_2-4	1.50936	1.77128	1.63896	1.09335	2.23586	0	0.935697	0.68165	0.958669	0	4.63663	2.91905	0	1.4666	4.18422	0	8.32915	0	0	0
Circ_CAPZA1_4-7	0.754679	0	0.819481	2.1867	1.49057	0	3.74279	0.68165	0.958669	5.71927	3.09108	0.973017	0	5.86638	3.13816	0	5.94939	0	0	0
Circ_VPS13D_19	0	0	0.819481	1.09335	2.23586	1.10788	10.2927	6.13485	13.4214	3.81284	13.9099	0	0	7.33298	1.04605	0	2.37976	0	0	1.12047
Circ_DAP3_4-6	0	0.885641	0.819481	3.28005	2.23586	0	1.87139	0.68165	3.83468	5.71927	0	2.91905	0	1.4666	1.04605	4.52317	5.94939	0	0	0
Circ_chr1_1606902_1669248	0	4.42821	3.27792	1.09335	1.49057	0	3.74279	2.04495	1.91734	3.81284	0	0	0	4.39979	0	1.13079	1.18988	0	1.6395	1.49396
Circ_CEP350_2-6	2.26404	0.885641	1.63896	0	0	1.10788	0	4.77155	3.83468	1.90642	0	2.91905	3.55756	0	2.09211	2.26158	0	0	1.22963	1.12047
Circ_HP1BP3_5-10	0.754679	0	0.819481	0	3.72643	1.10788	2.80709	1.3633	0.958669	0	0	0.973017	0	1.4666	1.04605	3.39238	0	0.482744	0.409876	0
Circ_HP1BP3_5-9	0.754679	1.77128	3.27792	2.1867	1.49057	3.32365	2.80709	1.3633	0	0	1.54554	1.94603	0	2.93319	7.32238	0	1.18988	0	0	0
Circ_PCNXL2_10-12	0.754679	0.885641	0	0	0.745287	1.10788	0.935697	0	0.958669	0	4.63663	1.94603	0	1.4666	1.04605	0	0	0.965488	0.409876	0.746978
Circ_PIK3R3_2-7	6.79211	2.65692	0	3.28005	2.98115	2.21577	0	1.3633	3.83468	5.71927	3.09108	2.91905	0	0	1.04605	2.26158	1.18988	0	0	0
Circ_FGGY_2-5	0	0.885641	2.45844	1.09335	1.49057	0	0.935697	1.3633	0.958669	0	1.54554	0.973017	0	1.4666	2.09211	1.13079	1.18988	0	0	0
Circ_ANKRD13C_4-9	2.26404	2.65692	8.19481	2.1867	2.23586	0	3.74279	0.68165	4.79334	3.81284	0	1.94603	0	5.86638	4.18422	0	8.32915	0	0	0
Circ_ASXL1_3-6	2.26404	0	1.63896	1.09335	2.98115	1.10788	0.935697	1.3633	0	1.90642	0	0	3.55756	4.39979	10.4605	5.65396	3.56964	0	0	0
Circ_RALY_I	0.754679	0	0	1.09335	0.745287	0	1.87139	2.04495	1.91734	0	1.54554	0	0	0	1.04605	1.13079	2.37976	15.4478	15.9852	15.313
Circ_RPRD1B_4-6	11.3202	5.31385	7.37533	1.09335	2.23586	1.10788	1.87139	2.7266	0	0	0	0	10.6727	10.2662	4.18422	3.39238	2.37976	0	0	0
Circ_ARFGEF2_6-7	1.50936	0.885641	3.27792	0	1.49057	1.10788	0.935697	1.3633	0.958669	3.81284	0	3.89207	7.11512	5.86638	2.09211	0	0	0	0	0
Circ_ATP9A_2-4	3.7734	3.54257	3.27792	0	2.23586	0	0.935697	4.0899	0.958669	0	0	1.94603	0	0	0	2.26158	1.18988	0.482744	1.22963	2.24093
Circ_DYRK1A_I	2.26404	1.77128	1.63896	2.1867	2.23586	0	0.935697	0.68165	2.87601	0	1.54554	0	0	1.4666	2.09211	2.26158	2.37976	0	0	0
Circ_PTTG1IP_3-5	5.28275	2.65692	4.09741	0	2.23586	3.32365	1.87139	2.7266	3.83468	0	0	1.94603	0	2.93319	17.7829	6.78475	9.51903	0	0	0
Circ_PITPNB_2-7	0.754679	0.885641	0	0	2.23586	0	1.87139	4.0899	0.958669	3.81284	3.09108	0.973017	3.55756	0	1.04605	1.13079	1.18988	0	0	0
Circ_NUP50_5	0.754679	0	1.63896	0	1.49057	1.10788	2.80709	2.7266	1.91734	1.90642	0	0	3.55756	1.4666	1.04605	1.13079	2.37976	0	0	0
Circ_TLK1_11-12	0	2.65692	0.819481	2.1867	0.745287	0	4.67848	0.68165	3.83468	1.90642	1.54554	0.973017	0	2.93319	2.09211	1.13079	0	0	0	0
Circ_KANSL1L_2-4	0	0	0.819481	2.1867	0	0	1.87139	2.04495	1.91734	0	0	3.89207	3.55756	1.4666	5.23027	1.13079	1.18988	0	2.45925	1.12047
Circ_UBXN2A_2-4	0	0.885641	1.63896	0	2.23586	0	1.87139	3.40825	3.83468	0	1.54554	0	0	0	2.09211	2.26158	1.18988	0.965488	2.86913	0.373489
Circ_FANCL_2-5	7.54679	3.54257	2.45844	0	3.72643	1.10788	3.74279	6.13485	1.91734	0	1.54554	1.94603	0	2.93319	6.27633	2.26158	0	0	0	0
Circ_KIAA1841_I	2.26404	1.77128	0.819481	1.09335	1.49057	1.10788	0	0.68165	0.958669	3.81284	0	2.91905	0	0	2.09211	9.04634	2.37976	0	0	0
Circ_EXOC6B_3-5	2.26404	0.885641	3.27792	2.1867	5.96229	0	3.74279	0	0	3.81284	3.09108	0	7.11512	2.93319	6.27633	2.26158	1.18988	0	0	0
Circ_TIMMDC1_2-4	1.50936	0.885641	2.45844	2.1867	0	1.10788	2.80709	2.04495	3.83468	0	1.54554	0	0	1.4666	2.09211	1.13079	5.94939	0	0	0
Circ_TIMMDC1_2-5	3.7734	0	1.63896	1.09335	0.745287	0	0.935697	0.68165	1.91734	1.90642	0	2.91905	0	2.93319	6.27633	2.26158	2.37976	0	0	0
Circ_CEP70_4-6	5.28275	0.885641	0	4.3734	1.49057	1.10788	11.2284	17.0413	9.58669	3.81284	7.72771	0	0	0	5.23027	0	3.56964	0	0	9.33723
Circ_PHC3_I	1.50936	0	3.27792	1.09335	2.23586	2.21577	0.935697	2.04495	0	1.90642	7.72771	2.91905	0	7.33298	5.23027	0	3.56964	0	0	0
Circ_RAD54L2_I	0	0	2.45844	1.09335	2.98115	3.32365	0	3.40825	4.79334	0	3.09108	0	7.11512	2.93319	5.23027	4.52317	7.13927	0	0	0.373489
Circ_ATXN7_3-4	0.754679	0	0	0	0.745287	0	2.80709	2.7266	2.87601	3.81284	1.54554	1.94603	3.55756	2.93319	7.32238	2.26158	1.18988	0	0	0
Circ_LRBA_32-36	1.50936	3.54257	2.45844	1.09335	3.72643	1.10788	2.80709	0	0	1.90642	0	2.91905	0	1.4666	3.13816	3.39238	1.18988	0	0	0
Circ_FAM160A1_2-3	0	0	1.63896	1.09335	0.745287	0	3.74279	2.04495	0.958669	0	1.54554	1.94603	0	2.93319	0	0	1.18988	1.44823	0.819752	0.373489
Circ_APBB2_6	0.754679	0.885641	1.63896	5.46675	0.745287	1.10788	1.87139	0.68165	0	0	1.54554	0	0	0	0	1.13079	0	1.93098	0.819752	2.98791
Circ_DCUN1D4_2-5	3.01872	0	1.63896	2.1867	1.49057	3.32365	2.80709	2.04495	0.958669	0	4.63663	0.973017	0	0	3.13816	3.39238	5.94939	0	0	0
Circ_DCUN1D4_2-7	2.26404	3.54257	3.27792	1.09335	2.23586	0	3.74279	3.40825	2.87601	5.71927	1.54554	0	0	5.86638	1.04605	0	1.18988	0	0	0
Circ_CCSER1_2-3	4.52807	2.65692	0.819481	3.28005	1.49057	0	3.74279	3.40825	0.958669	1.90642	0	0.973017	3.55756	0	2.09211	0	1.18988	0	0	0
Circ_MARCH6_21-22	1.50936	0.885641	0.819481	2.1867	0.745287	0	0.935697	1.3633	0.958669	0	4.63663	0	3.55756	2.93319	3.13816	4.52317	0	0	0	0
Circ_MYO10_5-9	3.7734	2.65692	0.819481	1.09335	2.98115	0	0	0	0.958669	3.81284	6.18217	0	14.2302	19.0657	11.5066	4.52317	19.0381	0	0	0
Circ_MAPK9_2-5	0.754679	2.65692	2.45844	3.28005	2.23586	0	0.935697	0.68165	1.91734	3.81284	0	0.973017	0	1.4666	1.04605	1.13079	0	0	0	0
Circ_LIFR_2-5	0.754679	0	0.819481	2.1867	1.49057	0	6.54988	1.3633	1.91734	3.81284	3.09108	0.973017	0	1.4666	0	3.39238	1.18988	0	0	0
Circ_EMB_3-7	3.01872	0	1.63896	0	1.49057	0	4.67848	0.68165	3.83468	1.90642	3.09108	1.94603	0	1.4666	1.04605	1.13079	3.56964	0	0	0
Circ_MSH3_14-19	0.754679	2.65692	3.27792	1.09335	2.23586	0	1.87139	0	1.91734	1.90642	0	0	0	2.93319	1.04605	0	0	2.41372	2.04938	2.61442
Circ_ANKRD32_5-9	0.754679	0	0	0	0	1.10788	2.80709	0.68165	0.958669	1.90642	4.63663	0.973017	3.55756	7.33298	0	1.13079	1.18988	0.482744	0	0
Circ_PTPRK_12-13	3.01872	0	0	2.1867	2.23586	0	0.935697	2.04495	2.87601	1.90642	1.54554	0	7.11512	2.93319	2.09211	1.13079	1.18988	0	0	0
Circ_HBS1L_3-4	0.754679	0.885641	0.819481	1.09335	0.745287	0	0	1.3633	4.79334	1.90642	0	0.973017	0	2.93319	5.23027	2.26158	4.75952	0	0	0
Circ_SIRT5_2-3	0	0.885641	2.45844	3.28005	2.23586	0	3.74279	4.0899	3.83468	0	1.54554	2.91905	0	1.4666	6.27633	6.78475	4.75952	0	0	0
Circ_RANBP9_6-9	0.754679	3.54257	4.91689	1.09335	2.98115	2.21577	3.74279	0.68165	0.958669	0	0	0	7.11512	0	17.7829	2.26158	5.94939	0	0	0
Circ_ESR1_2	32.4512	36.3113	31.1403	5.46675	33.5379	12.1867	0.935697	0	0	1.90642	0	0	0	4.39979	1.04605	0	0	2.89646	0.819752	2.24093
Circ_ESR1_3-4	49.8088	42.5108	48.3494	2.1867	49.9342	15.5104	0.935697	0.68165	0	0	3.09108	0	0	5.86638	0	0	0	4.3447	2.86913	7.09629
Circ_RIPK1_2-3	3.7734	0	0.819481	4.3734	0	4.43153	0.935697	0.68165	5.75201	1.90642	0	3.89207	0	2.93319	0	3.39238	4.75952	0	0.819752	0
Circ_UBR2_2-4	0	0.885641	0	0	0.745287	2.21577	0.935697	0	1.91734	1.90642	4.63663	0	0	1.4666	1.04605	0	4.75952	1.44823	2.45925	1.12047
Circ_RREB1_2-6	2.26404	0	0	7.65345	2.98115	3.32365	1.87139	0.68165	1.91734	5.71927	3.09108	5.8381	0	1.4666	5.23027	2.26158	0	0	0	0
Circ_MKLN1_2-6	2.26404	0.885641	0	2.1867	2.23586	3.32365	0	7.49815	0	1.90642	3.09108	3.89207	0	2.93319	4.18422	2.26158	8.32915	0	0	0
Circ_HIPK2_2	2.26404	2.65692	3.27792	2.1867	2.98115	2.21577	0.935697	7.49815	0	0	3.09108	1.94603	0	0	2.09211	4.52317	5.94939	0	0	0
Circ_PDIA4_2-3	0.754679	2.65692	4.09741	0	2.23586	2.21577	0.935697	1.3633	6.71068	1.90642	1.54554	1.94603	0	0	5.23027	0	1.18988	0	0	0
Circ_WDR60_2-4	0.754679	0	1.63896	1.09335	2.23586	0	4.67848	0.68165	0.958669	1.90642	0	1.94603	0	0	1.04605	1.13079	2.37976	0	0	0.373489
Circ_CDK13_3-5	0.754679	1.77128	0.819481	0	0	0	0.935697	2.7266	0.958669	1.90642	1.54554	0	0	0	1.04605	0	1.18988	3.37921	6.14814	4.85536
Circ_TPST1_2	3.01872	1.77128	0.819481	2.1867	1.49057	0	2.80709	5.4532	0	0	0	3.89207	3.55756	4.39979	16.7369	1.13079	5.94939	0	0	0
Circ_PILRB_5	1.50936	0	0	0	3.72643	3.32365	2.80709	1.3633	10.5454	7.62569	0	0	3.55756	4.39979	2.09211	3.39238	1.18988	0	0	0.746978
Circ_TRPS1_3-5	0.754679	1.77128	1.63896	1.09335	0.745287	4.43153	0	5.4532	0	1.90642	0	1.94603	7.11512	4.39979	10.4605	0	3.56964	0	0	0
Circ_FAM49B_4-11	0	1.77128	0.819481	1.09335	0	0	0	1.3633	0.958669	1.90642	0	4.86509	0	4.39979	1.04605	0	2.37976	3.37921	2.04938	2.24093
Circ_PTK2_17-22	0.754679	0	0.819481	0	1.49057	1.10788	0	1.3633	0	0	0	4.86509	7.11512	7.33298	2.09211	1.13079	3.56964	0.965488	0	0.746978
Circ_PSD3_5-8	0.754679	3.54257	2.45844	1.09335	0	1.10788	2.80709	0.68165	0.958669	20.9706	1.54554	0	7.11512	0	9.41449	3.39238	0	0	0	0
Circ_SPIDR_3-5	1.50936	1.77128	0.819481	2.1867	0.745287	0	1.87139	0.68165	1.91734	0	1.54554	2.91905	3.55756	0	5.23027	0	4.75952	0	0	0
Circ_MTDH_2-6	0.754679	0	0	0	0	2.21577	0.935697	0.68165	0	0	1.54554	0.973017	0	1.4666	2.09211	1.13079	2.37976	0.482744	0.409876	1.49396
Circ_TMEM245_2-8	0.754679	0	1.63896	3.28005	0	1.10788	0.935697	3.40825	6.71068	3.81284	0	0.973017	0	0	0	0	1.18988	0.482744	1.22963	0.746978
Circ_PTBP3_2-5	0.754679	0	3.27792	1.09335	0.745287	1.10788	3.74279	2.7266	5.75201	7.62569	3.09108	0	0	0	1.04605	0	0	0	2.86913	5.97582
Circ_RABGAP1_10-14	0	0	0.819481	0	0.745287	0	3.74279	2.7266	2.87601	0	3.09108	0.973017	0	0	1.04605	1.13079	1.18988	0.482744	2.45925	3.3614
Circ_PRRC2B_4-5	0	0.885641	0	0	1.49057	1.10788	2.80709	4.77155	6.71068	9.53211	4.63663	1.94603	0	0	3.13816	0	0	1.93098	6.55801	5.97582
Circ_GRHPR_2-4	5.28275	6.19949	1.63896	4.3734	4.47172	0	0	0.68165	3.83468	1.90642	0	1.94603	0	1.4666	6.27633	3.39238	2.37976	0	0	0
Circ_GNAQ_4-5	3.7734	0.885641	1.63896	1.09335	1.49057	2.21577	1.87139	2.04495	0	1.90642	1.54554	0	0	1.4666	1.04605	0	1.18988	0	0	0
Circ_FAM178A_5-6	3.01872	0	0.819481	0	1.49057	4.43153	0	3.40825	3.83468	5.71927	3.09108	0	3.55756	2.93319	3.13816	0	1.18988	0	0	0
Circ_FBXW4_2-4	0.754679	0.885641	0.819481	1.09335	0	2.21577	0.935697	0	0.958669	0	0	0.973017	0	4.39979	2.09211	3.39238	2.37976	0	0	0
Circ_PDCD11_28-30	2.26404	0.885641	0	0	0.745287	0	1.87139	0.68165	0.958669	0	0	0.973017	0	0	3.13816	0	1.18988	1.93098	3.27901	4.48187
Circ_SHOC2_2-3	3.01872	0	3.27792	3.28005	1.49057	2.21577	1.87139	2.7266	3.83468	3.81284	1.54554	0	0	0	2.09211	1.13079	0	0	0	0
Circ_CHST15_2-5	1.50936	1.77128	0.819481	4.3734	0	0	0.935697	3.40825	3.83468	0	1.54554	0.973017	0	1.4666	3.13816	0	2.37976	0	0	0
Circ_FAM53B_4	3.7734	0	4.09741	1.09335	0.745287	3.32365	1.87139	4.0899	3.83468	0	1.54554	0	0	0	1.04605	1.13079	2.37976	0	0	0
Circ_DOCK1_2-6	5.28275	5.31385	1.63896	0	1.49057	0	1.87139	2.7266	2.87601	5.71927	3.09108	0	0	0	1.04605	1.13079	4.75952	0	0	0
Circ_DNAJC1_4-8	2.26404	1.77128	0	1.09335	2.23586	1.10788	1.87139	0	0	11.4385	0	1.94603	0	2.93319	1.04605	3.39238	0	0	0.409876	0
Circ_ZMYND11_1-4	3.01872	0	0	1.09335	2.23586	0	0.935697	0	0.958669	1.90642	1.54554	0.973017	0	5.86638	1.04605	2.26158	2.37976	0	0	0
Circ_C10ORF68_I	2.26404	1.77128	0	0	1.49057	3.32365	2.80709	0	0.958669	1.90642	6.18217	5.8381	0	1.4666	2.09211	0	1.18988	0	0	0
Circ_GDI2_2-6	2.26404	0	1.63896	1.09335	0	0	1.87139	4.77155	0	0	0	0.973017	3.55756	1.4666	1.04605	1.13079	3.56964	0	0	0.746978
Circ_GDI2_2-4	6.03743	0	0.819481	0	1.49057	2.21577	0	2.7266	3.83468	7.62569	1.54554	0	3.55756	2.93319	5.23027	0	10.7089	0	0	0
Circ_DNA2_2-3	2.26404	0.885641	0.819481	2.1867	0	0	1.87139	0.68165	0.958669	1.90642	0	1.94603	3.55756	0	1.04605	0	8.32915	0	0	0
Circ_DDX6_2-4	0.754679	0	0	1.09335	0.745287	0	0.935697	0.68165	1.91734	1.90642	0	0.973017	3.55756	0	1.04605	0	3.56964	0	0	0.373489
Circ_SHANK2_1-2	2.26404	0.885641	0.819481	0	1.49057	1.10788	0.935697	0.68165	3.83468	15.2514	7.72771	0	0	0	7.32238	2.26158	0	0	0	0
Circ_RSF1_12-14	3.01872	0	0	0	1.49057	0	1.87139	0	0.958669	0	1.54554	0	3.55756	1.4666	1.04605	1.13079	0	0.965488	3.68888	4.48187
Circ_SYTL2_6	0.754679	2.65692	0	18.5869	5.96229	0	3.74279	0	0.958669	3.81284	3.09108	0	0	5.86638	0	0	0	4.82744	4.09876	5.97582
Circ_ANKS1B_5-7	5.28275	2.65692	3.27792	4.3734	8.94344	7.75518	1.87139	3.40825	0	0	1.54554	0	0	5.86638	2.09211	1.13079	0	0	0	0
Circ_MED13L_I	4.52807	2.65692	0.819481	2.1867	1.49057	2.21577	7.48558	0	4.79334	0	0	0.973017	0	0	5.23027	3.39238	2.37976	0	0	0
Circ_LRP6_2	0.754679	0.885641	2.45844	1.09335	0	0	0	4.77155	0	3.81284	1.54554	2.91905	3.55756	0	4.18422	2.26158	2.37976	0	0	0
Circ_PCED1B_I	0.754679	0	4.09741	0	0.745287	3.32365	0.935697	0.68165	1.91734	5.71927	3.09108	0.973017	0	0	1.04605	2.26158	0	0	0	0
Circ_EIF4B_7-8	0.754679	0.885641	0	0	0.745287	0	0.935697	0.68165	0.958669	3.81284	1.54554	0	0	2.93319	3.13816	0	0	0	0.409876	1.49396
Circ_CCT2_7-8	0	1.77128	3.27792	2.1867	4.47172	1.10788	1.87139	0	2.87601	0	1.54554	0	3.55756	2.93319	3.13816	0	2.37976	0	0	0
Circ_CCT2_7-10	0.754679	2.65692	0	0	1.49057	0	0.935697	2.04495	0.958669	1.90642	0	0	3.55756	5.86638	4.18422	1.13079	3.56964	0	0	0
Circ_TUBGCP3_12-17	3.7734	1.77128	2.45844	0	2.23586	1.10788	0.935697	2.04495	0.958669	0	3.09108	4.86509	0	1.4666	0	0	2.37976	0	0	0
Circ_ZDHHC20_8-11	0.754679	0	0.819481	3.28005	0.745287	1.10788	0.935697	0.68165	0.958669	0	1.54554	0	0	0	1.04605	3.39238	1.18988	0	0	0
Circ_CDC42BPB_2-4	4.52807	0.885641	0.819481	2.1867	0.745287	0	0.935697	0	0.958669	1.90642	0	0.973017	0	0	2.09211	2.26158	2.37976	0	0	0
Circ_SYNE2_27-38	1.50936	1.77128	0	1.09335	1.49057	1.10788	1.87139	2.04495	1.91734	0	3.09108	3.89207	0	0	4.18422	0	0	0	0.409876	0
Circ_FUT8_I	1.50936	0.885641	4.91689	2.1867	2.98115	2.21577	0	1.3633	2.87601	0	0	0	0	1.4666	2.09211	1.13079	0	0	0	0.373489
Circ_SIPA1L1_4-5	0	1.77128	3.27792	0	0	0	2.80709	0.68165	0.958669	1.90642	1.54554	2.91905	0	5.86638	4.18422	5.65396	2.37976	0	0	0
Circ_PSEN1_2-3	0.754679	0	2.45844	1.09335	3.72643	1.10788	8.42127	3.40825	4.79334	3.81284	1.54554	0	7.11512	0	5.23027	0	0	0	0	0
Circ_SLTM_4-5	6.03743	3.54257	1.63896	4.3734	3.72643	0	5.61418	0	4.79334	3.81284	0	1.94603	0	0	2.09211	1.13079	2.37976	0	0	0
Circ_USP3_2-8	0.754679	3.54257	0	0	0	1.10788	9.35697	2.7266	1.91734	1.90642	3.09108	0	0	4.39979	2.09211	5.65396	7.13927	0	0	0
Circ_HERC1_22-27	1.50936	0.885641	0	1.09335	2.23586	4.43153	1.87139	0.68165	0	1.90642	0	3.89207	0	1.4666	3.13816	0	1.18988	0	0	0
Circ_PDE8A_15-19	0.754679	0.885641	0	3.28005	0	1.10788	0.935697	2.04495	1.91734	0	1.54554	0	0	0	0	2.26158	1.18988	0	0.409876	0.373489
Circ_IQGAP1_6-9	2.26404	1.77128	0.819481	1.09335	0	2.21577	0.935697	1.3633	5.75201	1.90642	4.63663	1.94603	0	0	0	0	1.18988	0	0	0
Circ_SRCAP_26-27	0	5.31385	2.45844	1.09335	2.23586	1.10788	3.74279	0	0.958669	0	1.54554	0	0	1.4666	4.18422	3.39238	5.94939	0	0	0
Circ_FTO_5-7	0	0	0	5.46675	2.23586	1.10788	1.87139	2.04495	0.958669	0	0	3.89207	3.55756	4.39979	5.23027	5.65396	2.37976	0	0	0
Circ_WSB1_3-6	0.754679	0	0	0	0.745287	1.10788	1.87139	3.40825	1.91734	1.90642	3.09108	1.94603	3.55756	2.93319	0	0	1.18988	0	0	0
Circ_USP32_5-9	0.754679	0.885641	0.819481	0	0	0	1.87139	2.04495	1.91734	1.90642	0	0	0	4.39979	0	0	1.18988	0.965488	2.45925	3.3614
Circ_MED13_18-20	0.754679	0	0.819481	1.09335	0	0	4.67848	2.04495	7.66935	15.2514	3.09108	0	0	0	0	1.13079	0	4.82744	9.01727	8.21676
Circ_PRPSAP1_8-9	2.26404	0	2.45844	2.1867	1.49057	0	0.935697	0.68165	0.958669	20.9706	0	0.973017	0	0	5.23027	1.13079	5.94939	0	0	0
Circ_LDLR_12-13	2.26404	0.885641	3.27792	1.09335	0	0	1.87139	0.68165	0	3.81284	0	0	0	1.4666	0	1.13079	0	7.24116	1.22963	1.86745
Circ_UBA2_2-6	0.754679	0.885641	0.819481	0	0.745287	2.21577	4.67848	0.68165	0	7.62569	3.09108	0	0	0	3.13816	2.26158	2.37976	0	0	0
Circ_DHX34_6	0	0.885641	0.819481	0	2.23586	2.21577	0	1.3633	0.958669	1.90642	0	7.78414	0	1.4666	2.09211	4.52317	2.37976	0	0	0
Circ_GNB1_2-3	0	0.885641	0	1.09335	0	0	0.935697	2.7266	2.87601	3.81284	1.54554	0	0	4.39979	0	0	1.18988	5.79293	8.19752	13.8191
Circ_CAMSAP2_2-4	1.50936	0	0	2.1867	0.745287	0	1.87139	2.04495	0.958669	1.90642	0	1.94603	7.11512	1.4666	2.09211	2.26158	0	0	0	0
Circ_EIF4G3_3-6	0.754679	0	0.819481	1.09335	1.49057	0	0	0.68165	1.91734	3.81284	1.54554	0	0	0	2.09211	0	0	0.482744	1.22963	4.10838
Circ_EIF4G3_4-6	1.50936	0.885641	0	1.09335	5.21701	1.10788	1.87139	1.3633	0.958669	0	1.54554	0	0	0	2.09211	1.13079	1.18988	0	0	0
Circ_KDM1A_2-8	1.50936	1.77128	0	5.46675	0.745287	0	0	1.3633	1.91734	1.90642	1.54554	0.973017	0	1.4666	4.18422	1.13079	0	0	0	0
Circ_PUM1_6-7	0.754679	1.77128	0.819481	1.09335	0	1.10788	2.80709	1.3633	0.958669	3.81284	0	1.94603	0	0	3.13816	0	8.32915	0	0	0
Circ_RBL1_3-7	1.50936	0.885641	0	1.09335	0.745287	2.21577	4.67848	10.9064	6.71068	0	1.54554	0	0	0	2.09211	0	1.18988	0.482744	0	0
Circ_ZMYND8_13-14	7.54679	1.77128	3.27792	2.1867	2.98115	0	0.935697	0	0	1.90642	0	0	3.55756	0	4.18422	4.52317	0	0	1.22963	1.49396
Circ_ZMYND8_8-11	3.7734	0.885641	0.819481	0	0.745287	1.10788	0.935697	2.04495	0.958669	0	1.54554	0	0	1.4666	1.04605	0	2.37976	0	0	0
Circ_RUNX1_3-4	3.01872	2.65692	0.819481	2.1867	1.49057	1.10788	0	0	0	0	1.54554	1.94603	0	4.39979	3.13816	2.26158	3.56964	0	0	0
Circ_BRWD1_26-27	3.7734	0.885641	1.63896	3.28005	0.745287	0	2.80709	0.68165	1.91734	9.53211	0	0	0	0	2.09211	1.13079	1.18988	0	0	0
Circ_ADARB1_2-3	0	0.885641	0.819481	2.1867	0	1.10788	6.54988	1.3633	0.958669	0	1.54554	0	3.55756	1.4666	1.04605	0	2.37976	0	0	0
Circ_PCNT_7-8	3.7734	0	4.09741	1.09335	3.72643	0	1.87139	2.7266	1.91734	0	0	1.94603	0	1.4666	15.6908	7.91555	2.37976	0	0	0
Circ_MAPK1_2-3	3.01872	2.65692	0	1.09335	1.49057	1.10788	2.80709	0.68165	3.83468	1.90642	0	0	0	0	1.04605	1.13079	1.18988	0	0	0
Circ_RNF149_2-6	3.01872	0	0.819481	2.1867	0.745287	1.10788	0	2.04495	1.91734	1.90642	0	0	0	1.4666	1.04605	3.39238	1.18988	0	0	0
Circ_R3HDM1_2-3	1.50936	1.77128	0	0	1.49057	2.21577	0	2.7266	0	0	3.09108	0.973017	3.55756	1.4666	3.13816	1.13079	3.56964	0	0	0
Circ_STK39_15-16	2.26404	0	2.45844	1.09335	1.49057	5.53942	0.935697	0.68165	0.958669	0	0	0	0	0	0	1.13079	0	3.37921	3.68888	1.86745
Circ_SP3_4	1.50936	0	0	2.1867	0	0	2.80709	1.3633	0.958669	5.71927	3.09108	0.973017	0	2.93319	3.13816	4.52317	2.37976	0	0	0
Circ_KANSL1L_2	1.50936	0.885641	2.45844	1.09335	0	0	2.80709	2.04495	0.958669	1.90642	0	0	0	5.86638	9.41449	3.39238	1.18988	0	0	0
Circ_BARD1_4-6	9.05615	0	2.45844	0	2.98115	0	3.74279	3.40825	3.83468	3.81284	0	13.6222	0	1.4666	33.4738	2.26158	8.32915	0	0	0
Circ_RP11-507M3.1_2-3	1.50936	0	1.63896	1.09335	3.72643	3.32365	1.87139	2.7266	0	3.81284	4.63663	2.91905	0	2.93319	2.09211	0	0	0	0	0
Circ_HADHB_4-7	0	0	0.819481	0	1.49057	3.32365	1.87139	0.68165	0	0	4.63663	0.973017	0	4.39979	1.04605	1.13079	1.18988	0	0	0.373489
Circ_SLC30A6_3-5	1.50936	0	0.819481	1.09335	1.49057	0	0.935697	0	1.91734	0	0	0.973017	3.55756	4.39979	3.13816	1.13079	2.37976	0	0	0
Circ_CRIM1_2-4	6.79211	0	1.63896	2.1867	2.98115	0	0	2.04495	0.958669	0	0	1.94603	0	2.93319	2.09211	1.13079	4.75952	0	0	0.373489
Circ_PRKCE_3-6	0	0.885641	0.819481	3.28005	0.745287	0	0	0	0.958669	0	1.54554	0.973017	0	1.4666	1.04605	0	0	2.41372	3.68888	5.60234
Circ_MBOAT2_2-4	2.26404	0.885641	4.91689	4.3734	2.23586	0	0	4.77155	3.83468	1.90642	0	0.973017	0	4.39979	3.13816	0	5.94939	0	0	0
Circ_BBX_4-5	0	0.885641	2.45844	3.28005	0.745287	0	2.80709	0	1.91734	0	1.54554	0.973017	3.55756	1.4666	3.13816	0	2.37976	0	0	0
Circ_PHLDB2_3-5	0	0.885641	2.45844	0	1.49057	1.10788	0	1.3633	0.958669	3.81284	12.3643	0	0	7.33298	2.09211	1.13079	0	0	0	15.6865
Circ_EEFSEC_3-4	0	1.77128	2.45844	1.09335	0	6.6473	1.87139	0.68165	4.79334	1.90642	0	0.973017	0	0	2.09211	2.26158	3.56964	0	0	0
Circ_CEP70_3-6	6.79211	0.885641	1.63896	0	5.96229	2.21577	2.80709	0	0.958669	0	1.54554	0.973017	0	0	2.09211	0	8.32915	0	0	1.12047
Circ_RNF13_2-5	2.26404	0	0	0	0.745287	0	0.935697	3.40825	1.91734	0	6.18217	0.973017	0	0	0	1.13079	3.56964	5.79293	7.78764	5.97582
Circ_ACAP2_5-9	1.50936	0	0.819481	0	0	0	6.54988	6.8165	5.75201	5.71927	6.18217	0	0	0	2.09211	1.13079	0	0.965488	2.04938	2.61442
Circ_SLC4A7_2-3	3.7734	0.885641	0.819481	2.1867	2.23586	0	1.87139	0.68165	1.91734	0	0	1.94603	0	2.93319	3.13816	4.52317	0	0	0	0
Circ_CLASP2_2-6	2.26404	0	7.37533	0	1.49057	1.10788	0.935697	2.04495	0.958669	0	0	1.94603	3.55756	0	1.04605	1.13079	0	0	0	0.373489
Circ_SNRK_3-4	0.754679	0	1.63896	2.1867	0.745287	1.10788	2.80709	0.68165	0	3.81284	1.54554	0	3.55756	0	0	2.26158	3.56964	0	0	0
Circ_SETD2_7-9	0	0.885641	0.819481	0	1.49057	1.10788	0	0	1.91734	3.81284	0	0.973017	0	2.93319	3.13816	1.13079	2.37976	0	0.409876	0
Circ_NEK4_13-15	2.26404	4.42821	1.63896	0	6.70758	6.6473	0.935697	0	0.958669	1.90642	0	0	0	1.4666	6.27633	2.26158	1.18988	0	0	0
Circ_FAM208A_2-11	3.01872	0.885641	0.819481	3.28005	0.745287	1.10788	5.61418	6.13485	1.91734	0	0	0	0	1.4666	3.13816	0	1.18988	0	0	0
Circ_SLC39A8_3-6	32.4512	0.885641	0.819481	2.1867	0.745287	0	2.80709	0	0.958669	3.81284	0	0	0	1.4666	1.04605	3.39238	4.75952	0	0	0
Circ_TET2_3	3.01872	0	1.63896	5.46675	1.49057	3.32365	3.74279	0.68165	1.91734	5.71927	0	3.89207	0	0	0	2.26158	4.75952	0	0	0
Circ_PPA2_2-5	2.26404	0.885641	3.27792	3.28005	0.745287	0	0	1.3633	0.958669	1.90642	3.09108	0	3.55756	0	6.27633	2.26158	0	0	0	0
Circ_PAPSS1_2-5	2.26404	0.885641	0	1.09335	1.49057	0	0	5.4532	0	1.90642	0	0.973017	7.11512	2.93319	38.704	6.78475	22.6077	0	0	0
Circ_WHSC1_4-5	3.01872	0	0	1.09335	1.49057	0	0.935697	1.3633	0.958669	1.90642	1.54554	2.91905	0	0	1.04605	1.13079	4.75952	0	0	0
Circ_WHSC1_4-9	21.131	0	0.819481	3.28005	0.745287	0	0.935697	6.8165	0.958669	0	1.54554	1.94603	0	4.39979	0	1.13079	9.51903	0	0	0
Circ_PDS5A_5-9	0.754679	0.885641	1.63896	2.1867	1.49057	2.21577	4.67848	6.8165	1.91734	0	1.54554	0	0	0	3.13816	1.13079	0	0	0	0
Circ_ANKRD17_29-30	0	0.885641	0.819481	1.09335	0	2.21577	1.87139	1.3633	2.87601	1.90642	1.54554	2.91905	3.55756	0	0	0	1.18988	0	0	0
Circ_CAMLG_2-3	0.754679	0.885641	1.63896	5.46675	1.49057	1.10788	0.935697	0	5.75201	5.71927	0	0	0	0	4.18422	2.26158	2.37976	0	0	0
Circ_ANKHD1_4-7	2.26404	0.885641	1.63896	1.09335	0	0	1.87139	0.68165	0	1.90642	1.54554	0.973017	0	0	2.09211	1.13079	3.56964	0	0	0
Circ_RANBP17_17-20	1.50936	1.77128	2.45844	1.09335	0	0	1.87139	0.68165	0	0	1.54554	2.91905	7.11512	1.4666	5.23027	0	2.37976	0	0	0
Circ_CANX_2-7	1.50936	2.65692	0	1.09335	0.745287	1.10788	2.80709	1.3633	3.83468	0	1.54554	0.973017	0	0	0	0	3.56964	0	0	0.373489
Circ_ERBB2IP_21	0	0	3.27792	7.65345	2.23586	0	4.67848	4.77155	2.87601	5.71927	0	0	0	2.93319	2.09211	4.52317	1.18988	0.482744	0	0
Circ_ASCC3_11-13	1.50936	0	0	1.09335	2.23586	0	2.80709	6.13485	0.958669	0	0	1.94603	0	1.4666	0	0	8.32915	0.965488	0.819752	4.48187
Circ_MAP7_4-5	1.50936	2.65692	0	2.1867	2.98115	0	0.935697	0.68165	0	1.90642	0	0.973017	3.55756	0	1.04605	1.13079	1.18988	0	0	0
Circ_ESR1_1-4	3.01872	2.65692	1.63896	0	0.745287	1.10788	0.935697	0.68165	0.958669	1.90642	1.54554	0	0	0	0	0	0	0	0.409876	1.86745
Circ_IGF2R_15-18	1.50936	0	0.819481	4.3734	0.745287	0	1.87139	1.3633	0.958669	5.71927	1.54554	0	3.55756	0	0	3.39238	1.18988	0	0	0
Circ_MAP3K4_2-3	20.3763	1.77128	2.45844	3.28005	5.96229	0	0.935697	2.04495	0	0	1.54554	0	0	2.93319	7.32238	10.1771	5.94939	0	0	0
Circ_FBXO9_2-4	0.754679	0.885641	0.819481	1.09335	1.49057	0	0	1.3633	1.91734	0	0	2.91905	3.55756	0	4.18422	1.13079	3.56964	0	0	0
Circ_ZNF800_4-5	0	0	0	1.09335	0.745287	1.10788	0.935697	2.7266	0	1.90642	0	2.91905	3.55756	2.93319	1.04605	2.26158	3.56964	0	0	0
Circ_KLHDC10_4-5	1.50936	1.77128	1.63896	1.09335	1.49057	0	0.935697	0.68165	2.87601	0	0	0.973017	0	0	1.04605	2.26158	1.18988	0	0	0
Circ_EZH2_2-3	2.26404	0.885641	0	1.09335	0.745287	0	0.935697	2.04495	2.87601	0	0	0.973017	0	13.1994	7.32238	2.26158	3.56964	0	0	0
Circ_RBM33_2-5	3.01872	0.885641	0	3.28005	1.49057	1.10788	0	3.40825	0.958669	0	1.54554	0	3.55756	2.93319	9.41449	0	8.32915	0	0	0
Circ_AC154.6_2	4.52807	0.885641	0	4.3734	2.98115	0	2.80709	4.0899	0.958669	1.90642	3.09108	0.973017	0	0	1.04605	3.39238	0	0	0	0
Circ_OGDH_7-8	0.754679	0	0.819481	2.1867	1.49057	0	2.80709	0.68165	1.91734	1.90642	1.54554	0	3.55756	0	0	2.26158	2.37976	0	0	0
Circ_CCZ1_5-8	1.50936	4.42821	6.55585	1.09335	3.72643	2.21577	0.935697	1.3633	1.91734	0	0	0.973017	0	1.4666	2.09211	0	0	0	0	0
Circ_ATAD2_22-24	0.754679	0	0.819481	0	1.49057	2.21577	0	8.1798	2.87601	1.90642	1.54554	6.81112	0	0	0	0	0	1.93098	0.409876	1.12047
Circ_RAB11FIP1_2	9.05615	0.885641	0	0	0.745287	2.21577	4.67848	0	0.958669	0	1.54554	1.94603	0	5.86638	1.04605	4.52317	3.56964	0	0	0
Circ_ASH2L_6-9	0.754679	1.77128	2.45844	0	2.23586	2.21577	0.935697	1.3633	1.91734	0	1.54554	2.91905	0	0	0	3.39238	1.18988	0	0	0
Circ_CSPP1_14-15	2.26404	1.77128	1.63896	0	1.49057	1.10788	1.87139	0.68165	0	0	0	2.91905	0	1.4666	13.5987	1.13079	1.18988	0	0	0
Circ_NCOA2_9-10	1.50936	0	0	1.09335	1.49057	1.10788	0.935697	2.04495	1.91734	0	1.54554	0	3.55756	0	3.13816	1.13079	1.18988	0	0	0
Circ_MRRF_3-5	0	0.885641	0	1.09335	2.23586	1.10788	0	1.3633	0	1.90642	0	0.973017	3.55756	2.93319	3.13816	0	4.75952	0	0.409876	0
Circ_NFIB_3-6	0	0	1.63896	2.1867	0	0	18.7139	13.633	2.87601	0	6.18217	5.8381	3.55756	0	4.18422	7.91555	3.56964	0	0	25.0238
Circ_ZNF81_3-5	3.7734	0.885641	1.63896	1.09335	1.49057	1.10788	1.87139	2.7266	0	0	0	2.91905	0	0	2.09211	1.13079	2.37976	0	0	0
Circ_SLK_12-14	0	1.77128	0	1.09335	0.745287	1.10788	0.935697	1.3633	0	0	0	1.94603	0	1.4666	2.09211	1.13079	3.56964	0	0	0
Circ_chr10_126628943_126631876	1.50936	0	0	1.09335	0	0	0.935697	1.3633	0.958669	0	0	0.973017	3.55756	1.4666	1.04605	2.26158	2.37976	0	0	0
Circ_DOCK1_2-10	3.01872	2.65692	1.63896	0	2.98115	2.21577	0	1.3633	0	1.90642	1.54554	1.94603	0	0	3.13816	3.39238	0	0	0	0
Circ_PARD3_8-11	0	0	0.819481	0	0.745287	0	0.935697	1.3633	0	0	0	2.91905	0	0	2.09211	1.13079	2.37976	4.3447	2.86913	7.84327
Circ_HERC4_9-19	0.754679	0	0	0	0	0	2.80709	1.3633	0.958669	7.62569	1.54554	0.973017	0	0	0	0	1.18988	1.44823	1.22963	4.10838
Circ_SLC25A16_3-7	1.50936	0	0.819481	0	2.23586	0	0.935697	1.3633	0	5.71927	1.54554	1.94603	0	4.39979	0	3.39238	3.56964	0	0	0
Circ_KAT6B_3	2.26404	0.885641	0.819481	1.09335	2.23586	1.10788	0	2.04495	1.91734	0	0	0.973017	0	1.4666	2.09211	0	0	0	0	0
Circ_LARP4B_5-7	0.754679	0.885641	0	1.09335	0.745287	0	4.67848	2.7266	0	1.90642	3.09108	0	0	0	0	0	0	1.93098	0.819752	7.84327
Circ_NUP98_11-14	0.754679	1.77128	1.63896	1.09335	0.745287	0	1.87139	0.68165	0.958669	0	0	1.94603	0	2.93319	0	0	0	0	0	0.373489
Circ_RNF169_2-4	1.50936	2.65692	3.27792	2.1867	2.98115	0	2.80709	0	1.91734	0	1.54554	0.973017	0	0	1.04605	1.13079	0	0	0	0
Circ_CCDC90B_3-7	0.754679	0.885641	0.819481	0	0	6.6473	0	0	0.958669	3.81284	0	0	3.55756	1.4666	2.09211	1.13079	4.75952	0	0	0
Circ_PTGES3_2-5	0	0	0.819481	1.09335	0	1.10788	0.935697	1.3633	0.958669	0	0	2.91905	0	2.93319	1.04605	0	2.37976	0	0	2.61442
Circ_TMTC2_2	3.7734	1.77128	0.819481	0	2.23586	2.21577	10.2927	5.4532	1.91734	1.90642	0	0	0	0	5.23027	0	1.18988	0	0	0
Circ_UGGT2_6-10	3.01872	0	2.45844	0	0.745287	2.21577	3.74279	0	2.87601	3.81284	0	0.973017	0	1.4666	3.13816	0	2.37976	0	0	0
Circ_PPP2R5C_9-10	0	1.77128	0	2.1867	1.49057	0	0.935697	0	0.958669	1.90642	1.54554	0.973017	0	1.4666	1.04605	0	1.18988	0	0	0
Circ_WDR20_2-3	2.26404	0	0.819481	0	0	0	0.935697	1.3633	0.958669	7.62569	3.09108	0	3.55756	0	2.09211	1.13079	4.75952	0	0	0
Circ_ARID4A_6-11	1.50936	0	1.63896	0	2.23586	0	0	0.68165	0	1.90642	3.09108	2.91905	0	1.4666	0	1.13079	3.56964	0	0.409876	0
Circ_TMOD3_3-9	0	3.54257	2.45844	0	2.23586	2.21577	1.87139	0	0.958669	1.90642	0	0.973017	0	1.4666	2.09211	0	1.18988	0	0	0
Circ_RNF111_2	0.754679	0.885641	0.819481	1.09335	0.745287	1.10788	0.935697	0.68165	0.958669	5.71927	0	0	0	0	1.04605	0	0	0	0	0
Circ_EDC3_2-3	0.754679	0	0.819481	1.09335	0	2.21577	2.80709	1.3633	0	1.90642	0	3.89207	0	0	1.04605	1.13079	2.37976	0	0	0
Circ_HDGFRP3_2-5	0.754679	2.65692	4.09741	0	5.21701	1.10788	0.935697	0	0	1.90642	0	0	3.55756	1.4666	0	0	2.37976	0	0.409876	0
Circ_CHD2_34-37	3.7734	4.42821	1.63896	0	5.21701	0	0	0	0	0	0	5.8381	0	5.86638	5.23027	0	4.75952	22.2062	44.2666	64.2401
Circ_RSL1D1_3-5	0.754679	0.885641	0.819481	0	0	1.10788	0.935697	3.40825	0.958669	3.81284	1.54554	0.973017	0	1.4666	0	0	0	0	0	0
Circ_SMG1_39-41	3.01872	0	0.819481	1.09335	2.23586	0	0.935697	0.68165	1.91734	0	3.09108	0	0	0	6.27633	4.52317	2.37976	0	0	0
Circ_PHKB_2-7	1.50936	0	2.45844	1.09335	0.745287	0	0	0	0.958669	1.90642	4.63663	1.94603	0	0	2.09211	1.13079	4.75952	0	0	0
Circ_SF3B3_19-21	0.754679	1.77128	0	0	2.23586	0	0.935697	1.3633	1.91734	0	0	0.973017	0	0	2.09211	2.26158	2.37976	0	0	0.373489
Circ_GLG1_20-23	1.50936	0.885641	0	4.3734	0	0	18.7139	16.3596	33.5534	11.4385	15.4554	0	0	0	5.23027	2.26158	0	0	0	19.0479
Circ_USP10_3-4	0	0	0	1.09335	0	1.10788	0.935697	0.68165	0.958669	5.71927	3.09108	0.973017	0	0	5.23027	2.26158	2.37976	0	0	0
Circ_KLHDC4_2-5	2.26404	0	0.819481	1.09335	0	0	0	2.04495	1.91734	5.71927	0	0.973017	0	0	0	1.13079	0	1.44823	0.819752	2.98791
Circ_ANKRD11_I	0	0.885641	0	0	0	0	0	3.40825	0.958669	3.81284	3.09108	2.91905	0	0	1.04605	2.26158	0	1.44823	1.22963	1.49396
Circ_NUFIP2_2	0.754679	0.885641	1.63896	0	1.49057	0	0	1.3633	0.958669	3.81284	9.27325	0	0	1.4666	8.36844	5.65396	0	0	0	0
Circ_ERBB2_7-11	0	1.77128	1.63896	0	1.49057	0	24.3281	22.4945	38.3468	43.8477	10.8188	0.973017	0	7.33298	1.04605	0	0	0	0	0
Circ_USP32_4-9	0	0	0.819481	3.28005	0.745287	0	0	2.04495	0.958669	1.90642	0	0	14.2302	1.4666	1.04605	1.13079	1.18988	0	0	0
Circ_USP32_2-5	0.754679	0.885641	0.819481	1.09335	0	0	0	1.3633	1.91734	3.81284	0	2.91905	0	0	0	0	0	1.44823	1.6395	2.61442
Circ_INTS2_3-4	1.50936	0.885641	2.45844	1.09335	0.745287	0	1.87139	0	1.91734	0	1.54554	1.94603	0	0	1.04605	1.13079	0	0	0	0
Circ_MED13_21-23	0	0	0	2.1867	1.49057	1.10788	1.87139	3.40825	2.87601	11.4385	1.54554	0	0	0	0	0	0	0.965488	3.68888	6.34931
Circ_BPTF_7-9	0	0	2.45844	1.09335	0.745287	0	2.80709	2.7266	1.91734	0	3.09108	0	0	1.4666	0	2.26158	2.37976	0	0	1.49396
Circ_TBCD_3-7	1.50936	4.42821	0.819481	1.09335	5.96229	2.21577	0	0	0	5.71927	3.09108	0	0	0	1.04605	1.13079	2.37976	0	0	0
Circ_UBA2_10-15	0.754679	0.885641	0	1.09335	0.745287	0	0.935697	2.04495	0	1.90642	1.54554	2.91905	0	2.93319	6.27633	0	0	0	0	0
Circ_TRIM33_2-4	6.79211	0.885641	0.819481	1.09335	0.745287	1.10788	2.80709	2.7266	0.958669	1.90642	3.09108	0	0	0	0	0	0	0	0	0
Circ_MAN1A2_2-3	1.50936	0	1.63896	0	0	0	0.935697	0.68165	1.91734	0	1.54554	1.94603	0	2.93319	3.13816	2.26158	2.37976	0	0	0
Circ_POLR3C_12-15	0	2.65692	1.63896	0	0.745287	3.32365	0.935697	3.40825	1.91734	0	0	0	0	1.4666	3.13816	1.13079	2.37976	0	0	0
Circ_SCNM1_3-5	0	2.65692	1.63896	4.3734	2.23586	0	0	0	2.87601	0	3.09108	0.973017	7.11512	2.93319	2.09211	4.52317	0	0	0	0
Circ_DDI2_5-6	0	1.77128	0.819481	0	3.72643	1.10788	2.80709	0	1.91734	1.90642	1.54554	0.973017	0	1.4666	0	0	1.18988	0	0	0
Circ_GNB1_2-5	3.7734	0.885641	0.819481	2.1867	0	0	0.935697	4.0899	0	3.81284	3.09108	0	0	2.93319	1.04605	4.52317	0	0	0	0
Circ_ACBD6_5-6	0.754679	0	0.819481	0	0	0	3.74279	8.1798	6.71068	7.62569	10.8188	0	0	2.93319	3.13816	0	3.56964	0	0	21.6624
Circ_TRAF5_2-3	1.50936	0.885641	0.819481	3.28005	0.745287	0	3.74279	0.68165	2.87601	0	0	2.91905	0	0	1.04605	0	1.18988	0	0	0
Circ_TTC13_2-4	3.01872	1.77128	0	0	0	2.21577	2.80709	1.3633	3.83468	3.81284	7.72771	2.91905	0	2.93319	0	1.13079	0	0	0	0
Circ_SMYD3_6-10	3.01872	0	0	1.09335	1.49057	1.10788	0.935697	0	0	43.8477	0	2.91905	0	2.93319	0	0	0	2.41372	2.45925	4.48187
Circ_KHDRBS1_5-7	0	0	0	0	0.745287	0	6.54988	4.77155	2.87601	1.90642	1.54554	0	0	2.93319	2.09211	0	0	24.1372	22.1333	25.7707
Circ_FOXJ3_2-4	0	0	2.45844	1.09335	0.745287	0	0.935697	1.3633	0.958669	1.90642	0	2.91905	0	0	3.13816	0	1.18988	0	0	0.373489
Circ_EPS15_15-18	2.26404	0	2.45844	4.3734	2.98115	1.10788	0.935697	1.3633	2.87601	0	0	1.94603	0	0	2.09211	0	1.18988	0	0	0
Circ_ZZZ3_I	0	0	1.63896	2.1867	0.745287	1.10788	1.87139	0.68165	0	0	1.54554	0.973017	0	0	1.04605	0	1.18988	0	0	0.746978
Circ_SLX4IP_3-4	0.754679	0	0.819481	1.09335	0.745287	1.10788	3.74279	2.04495	4.79334	1.90642	1.54554	0	0	0	0	0	1.18988	0	0	0
Circ_XRN2_15-17	0.754679	2.65692	0	1.09335	0.745287	0	2.80709	1.3633	0	1.90642	1.54554	1.94603	0	0	1.04605	1.13079	0	0	0	0
Circ_ZMYND8_2-10	2.26404	0.885641	2.45844	2.1867	0	1.10788	1.87139	2.04495	2.87601	0	0	0	0	0	0	0	1.18988	0	0.409876	0.373489
Circ_ZBTB46_2-3	0.754679	0	0.819481	1.09335	0.745287	1.10788	0	0.68165	0.958669	0	0	3.89207	0	0	3.13816	6.78475	2.37976	0	0	0
Circ_ATXN10_2-9	2.26404	0	0	0	1.49057	0	2.80709	1.3633	1.91734	1.90642	1.54554	0.973017	0	0	2.09211	1.13079	1.18988	0	0	0
Circ_ATXN10_I	7.54679	0	0	13.1202	3.72643	0	2.80709	0	0	7.62569	1.54554	0.973017	0	1.4666	5.23027	1.13079	9.51903	0	0	0
Circ_UXS1_2-5	0	1.77128	2.45844	2.1867	0	1.10788	1.87139	2.04495	3.83468	1.90642	4.63663	0	0	0	2.09211	2.26158	0	0	0	0
Circ_EPB41L5_17-25	2.26404	0	1.63896	1.09335	4.47172	1.10788	1.87139	0	2.87601	1.90642	3.09108	0	0	4.39979	0	0	0	0	0	1.86745
Circ_TSN_2-4	0	3.54257	2.45844	4.3734	1.49057	0	0.935697	2.04495	2.87601	1.90642	1.54554	0	0	0	1.04605	1.13079	0	0	0	0
Circ_ORC4_2-5	0.754679	1.77128	0	2.1867	0.745287	1.10788	0.935697	0	0.958669	0	1.54554	0.973017	0	0	2.09211	0	1.18988	0	0	0
Circ_NBAS_13-21	0.754679	0	0	1.09335	0.745287	0	0	2.04495	0.958669	1.90642	1.54554	1.94603	0	1.4666	3.13816	0	1.18988	0	0	0
Circ_PMS1_2-5	1.50936	0	0	1.09335	0	0	1.87139	3.40825	2.87601	1.90642	0	2.91905	3.55756	0	3.13816	2.26158	1.18988	0	0	0
Circ_ERBB4_16-20	0.754679	1.77128	1.63896	0	0.745287	6.6473	0.935697	0	0.958669	0	0	0	0	1.4666	0	0	0	0.482744	0.819752	1.86745
Circ_PSMD1_8-16	0.754679	0	1.63896	0	1.49057	1.10788	0	1.3633	0.958669	0	0	0.973017	0	1.4666	5.23027	0	5.94939	0	0.409876	0
Circ_UBXN2A_2-6	2.26404	4.42821	0.819481	1.09335	2.23586	2.21577	0	2.04495	0	0	1.54554	0.973017	0	1.4666	0	0	1.18988	0	0	0
Circ_XPO1_8-11	1.50936	0	1.63896	1.09335	1.49057	0	1.87139	0	0	0	0	0.973017	0	4.39979	1.04605	3.39238	2.37976	0.482744	0	0
Circ_RAB7A_4-5	0	0	0.819481	2.1867	0	0	28.0709	19.7679	22.0494	19.0642	18.5465	0	0	0	0	1.13079	1.18988	0	0.819752	216.997
Circ_TMCC1_2-3	0.754679	0	0	1.09335	0	0	0	2.04495	4.79334	3.81284	0	3.89207	0	1.4666	6.27633	5.65396	0	2.41372	0	2.61442
Circ_chr3_13170805_13171025	0.754679	0	1.63896	2.1867	1.49057	5.53942	1.87139	0.68165	1.91734	0	3.09108	0	3.55756	0	1.04605	0	0	0	0	0
Circ_RNF13_2-7	3.7734	0.885641	0.819481	1.09335	0.745287	0	1.87139	0	1.91734	0	0	1.94603	7.11512	0	0	1.13079	3.56964	0	0	0
Circ_KLHL24_2-3	3.7734	0	0.819481	1.09335	2.23586	0	1.87139	0	1.91734	0	0	0.973017	0	1.4666	1.04605	0	3.56964	0	0	0.373489
Circ_PAK2_6-7	2.26404	0.885641	0.819481	0	0	0	0.935697	2.04495	0.958669	0	3.09108	0.973017	0	1.4666	8.36844	3.39238	0	0	0	0
Circ_LRCH3_2-4	1.50936	0	0.819481	7.65345	0.745287	2.21577	2.80709	2.04495	0	1.90642	0	0.973017	0	0	1.04605	1.13079	0	0	0	0
Circ_SUMF1_2-5	0	0.885641	0.819481	3.28005	1.49057	0	0.935697	0.68165	0.958669	1.90642	0	0.973017	0	1.4666	0	1.13079	0	0	0	0
Circ_SUMF1_4-7	0.754679	1.77128	0.819481	3.28005	0.745287	1.10788	0	0.68165	0	0	1.54554	1.94603	0	1.4666	1.04605	0	0	0	0	0
Circ_SETD2_13-18	0.754679	0	0	2.1867	0.745287	1.10788	0	0.68165	0.958669	1.90642	0	0	3.55756	0	1.04605	1.13079	2.37976	0	0	0
Circ_SLMAP_4-11	0	1.77128	0	0	0	1.10788	0	1.3633	0.958669	0	1.54554	0.973017	0	1.4666	5.23027	0	0	0.482744	1.22963	1.49396
Circ_SLC25A26_3-6	0.754679	0	1.63896	1.09335	2.23586	1.10788	1.87139	2.7266	0	0	3.09108	0	0	2.93319	4.18422	1.13079	0	0	0	0
Circ_NFKB1_2-5	2.26404	0	0.819481	3.28005	0.745287	0	2.80709	1.3633	3.83468	0	4.63663	0	0	1.4666	2.09211	0	0	0	0	0.373489
Circ_MANBA_2-5	6.03743	1.77128	0.819481	1.09335	1.49057	1.10788	2.80709	0	1.91734	3.81284	0	0	0	0	6.27633	0	2.37976	0	0	0
Circ_CTBP1_2-5	0.754679	1.77128	0	0	2.23586	0	12.1641	6.8165	4.79334	1.90642	6.18217	0	0	0	0	1.13079	1.18988	0	0	5.22885
Circ_LARP1B_2-5	3.01872	0	0.819481	2.1867	0.745287	1.10788	0	1.3633	0	1.90642	0	0	0	0	2.09211	1.13079	4.75952	0	0	0.373489
Circ_FBXL5_2-9	1.50936	0	0.819481	1.09335	0.745287	0	0.935697	1.3633	1.91734	0	1.54554	0	0	0	1.04605	1.13079	4.75952	0	0	0
Circ_FIP1L1_12-13	1.50936	1.77128	0.819481	0	1.49057	2.21577	3.74279	2.04495	1.91734	0	1.54554	0	0	0	1.04605	1.13079	0	0	0	0
Circ_FAM13B_5-7	0.754679	0	0.819481	0	0.745287	0	2.80709	2.04495	5.75201	3.81284	7.72771	0	0	0	1.04605	0	0	0.482744	0	5.60234
Circ_CANX_2-4	0.754679	0	0.819481	1.09335	0	0	37.4279	11.5881	55.6028	32.4092	21.6376	0	0	0	0	0	0	55.5156	70.9085	99.7216
Circ_GPBP1_4-5	0	2.65692	3.27792	1.09335	2.23586	1.10788	0	0.68165	0	0	0	1.94603	0	0	0	1.13079	0	5.31018	2.04938	1.86745
Circ_ERBB2IP_2-7	0.754679	0.885641	0.819481	3.28005	1.49057	0	1.87139	2.04495	0	0	1.54554	0	0	1.4666	0	3.39238	1.18988	0	0	0
Circ_FCHO2_22-24	1.50936	0	0	1.09335	0	0	0	0	0.958669	5.71927	0	1.94603	0	0	2.09211	2.26158	1.18988	0.965488	3.68888	4.10838
Circ_chr6_158688266_158735300	3.7734	1.77128	1.63896	4.3734	11.1793	0	0	2.04495	0.958669	1.90642	0	0	0	1.4666	0	4.52317	1.18988	0	0	0
Circ_TMEM181_3-6	0.754679	0	0.819481	2.1867	4.47172	3.32365	0.935697	6.13485	0.958669	0	0	0	0	0	2.09211	3.39238	1.18988	0	0	0
Circ_FGFR1OP_8-12	3.7734	0.885641	0	0	2.23586	2.21577	0	2.04495	3.83468	1.90642	0	0	0	1.4666	1.04605	0	0	0	0.409876	10.0842
Circ_RREB1_3-6	1.50936	0	0	0	2.23586	0	8.42127	8.1798	8.62802	13.345	4.63663	0	0	1.4666	2.09211	0	3.56964	0	0	2.98791
Circ_KMT2E_2-3	0	0	0	0	1.49057	0	3.74279	2.7266	0.958669	7.62569	4.63663	0	0	0	1.04605	2.26158	0	1.44823	4.50863	10.0842
Circ_SNX13_10-12	2.26404	0	0	0	0	0	3.74279	0.68165	0.958669	0	3.09108	0	0	1.4666	2.09211	1.13079	3.56964	0.482744	0.819752	0
Circ_HIBADH_2-4	0.754679	0	0.819481	0	2.23586	0	0.935697	2.04495	3.83468	0	1.54554	3.89207	3.55756	2.93319	0	0	3.56964	0	0	0
Circ_CCZ1B_5-8	0	0	0	1.09335	0	0	2.80709	1.3633	0.958669	1.90642	1.54554	1.94603	0	2.93319	1.04605	1.13079	1.18988	0	0	0
Circ_BAZ1B_8-13	0	0	3.27792	2.1867	1.49057	0	15.9068	17.7229	13.4214	17.1578	17.001	2.91905	0	0	3.13816	0	0	0	0	29.5056
Circ_RSBN1L_7-8	0	0	0	0	0	0	0.935697	1.3633	0	1.90642	4.63663	0.973017	0	0	1.04605	1.13079	1.18988	0.482744	4.50863	2.61442
Circ_EIF3E_2-7	0.754679	0	0	0	0.745287	0	88.8912	47.7155	34.5121	36.222	38.6386	0	0	0	2.09211	2.26158	2.37976	0	0	191.973
Circ_PTK2_24-26	1.50936	0	0.819481	0	2.23586	2.21577	0	2.7266	0	1.90642	0	1.94603	0	2.93319	9.41449	0	0	0.965488	0	0.746978
Circ_chr8_145215873_145448823	2.26404	0.885641	0	1.09335	0	1.10788	0	1.3633	0	0	0	0.973017	0	0	1.04605	1.13079	1.18988	0.482744	0.819752	0
Circ_PSD3_5-9	0.754679	1.77128	0	0	0	0	0.935697	0.68165	0	1.90642	0	0	0	0	4.18422	2.26158	2.37976	1.44823	2.04938	2.98791
Circ_ELP3_11-14	0.754679	2.65692	0	1.09335	1.49057	0	0	0	0.958669	0	0	1.94603	3.55756	1.4666	3.13816	2.26158	1.18988	0	0	0
Circ_LEPROTL1_2-3	0	0	1.63896	2.1867	1.49057	0	2.80709	0	2.87601	7.62569	6.18217	0	0	1.4666	2.09211	1.13079	2.37976	0	0	0
Circ_RAB2A_3-6	1.50936	1.77128	0.819481	1.09335	0	2.21577	0	0.68165	2.87601	0	3.09108	0	0	2.93319	4.18422	0	2.37976	0	0	0
Circ_CSPP1_8-11	0	1.77128	1.63896	2.1867	2.98115	0	1.87139	0	0	0	4.63663	1.94603	0	1.4666	1.04605	3.39238	2.37976	0	0	0
Circ_KIAA1429_3-4	5.28275	2.65692	0	1.09335	1.49057	1.10788	3.74279	1.3633	0.958669	0	0	0.973017	10.6727	1.4666	0	0	0	0	0	0
Circ_RAD23B_2-9	3.01872	0	0	1.09335	0.745287	1.10788	1.87139	0	1.91734	0	1.54554	0	0	1.4666	3.13816	0	1.18988	0	0	1.12047
Circ_CAMSAP1_2-7	1.50936	0	0.819481	1.09335	0	0	0	0.68165	1.91734	1.90642	3.09108	0.973017	0	2.93319	0	2.26158	1.18988	0	0	0
Circ_EHMT1_2-6	1.50936	0	0.819481	1.09335	0	0	0.935697	0.68165	0	0	1.54554	0	0	0	2.09211	0	2.37976	0.965488	0.819752	1.86745
Circ_EHMT1_19-25	0	0.885641	0	0	0	3.32365	1.87139	2.04495	0.958669	3.81284	0	2.91905	0	0	2.09211	2.26158	1.18988	0	1.6395	0
Circ_UBQLN1_2-6	0	0	2.45844	2.1867	0.745287	1.10788	0.935697	0.68165	0.958669	3.81284	0	0	3.55756	0	2.09211	0	0	0	0	0.746978
Circ_ERCC6L2_12-13	0	1.77128	4.09741	1.09335	0	0	1.87139	1.3633	0.958669	1.90642	1.54554	0.973017	0	1.4666	0	0	4.75952	0	0	0
Circ_WWC3_2-8	0	1.77128	0	4.3734	0.745287	0	0.935697	0.68165	0.958669	0	7.72771	3.89207	0	1.4666	3.13816	0	3.56964	0	0	0
Circ_ZFX_5-6	1.50936	0	1.63896	1.09335	1.49057	0	0	2.7266	4.79334	0	3.09108	0	0	1.4666	5.23027	1.13079	1.18988	0	0	0
Circ_SMC1A_14-15	0	0	0.819481	0	2.98115	0	2.80709	1.3633	2.87601	7.62569	3.09108	7.78414	0	2.93319	5.23027	2.26158	0	0	0	0
Circ_NOLC1_2-5	0.754679	0	0.819481	3.28005	1.49057	0	0	0.68165	0	1.90642	0	0	0	4.39979	2.09211	2.26158	3.56964	0	0	0
Circ_GFRA1_5-7	8.30147	5.31385	7.37533	7.65345	4.47172	17.7261	0	0	0	0	6.18217	0	0	0	0	0	0	4.82744	2.86913	6.34931
Circ_DOCK1_2-23	0.754679	0	0	0	0.745287	0	0	1.3633	1.91734	1.90642	1.54554	0	0	1.4666	2.09211	1.13079	1.18988	0	0	0
Circ_ANKRD26_17-29	0.754679	0	4.09741	1.09335	3.72643	0	0	2.7266	0	0	1.54554	0.973017	0	1.4666	1.04605	2.26158	0	0	0	0
Circ_PARD3_12-18	0	0	0	1.09335	0	0	0.935697	0	1.91734	3.81284	3.09108	2.91905	0	1.4666	0	0	0	1.93098	1.6395	4.10838
Circ_HERC4_4-8	0	1.77128	0	0	0	0	0	1.3633	1.91734	0	0	0.973017	3.55756	0	1.04605	0	1.18988	2.89646	2.86913	2.61442
Circ_SFMBT2_5-11	0	1.77128	1.63896	0	2.23586	1.10788	0	1.3633	0.958669	0	1.54554	0	7.11512	0	7.32238	0	3.56964	0	0	0
Circ_DNAJB12_4-5	0.754679	0	0	0	1.49057	2.21577	1.87139	0.68165	0.958669	0	0	0	3.55756	0	3.13816	6.78475	1.18988	0	0	0
Circ_CCSER2_4-6	0.754679	0	0	1.09335	0	0	3.74279	2.04495	0.958669	1.90642	0	0	0	0	2.09211	0	0	0.482744	2.04938	1.12047
Circ_CCSER2_4-9	2.26404	1.77128	0.819481	2.1867	0	0	0	0.68165	0.958669	0	0	0	3.55756	1.4666	1.04605	2.26158	0	0	0	0
Circ_WAPAL_10-15	0	0	0.819481	0	0	0	2.80709	1.3633	0.958669	3.81284	1.54554	0	3.55756	0	0	0	0	1.44823	4.91851	10.8312
Circ_BTAF1_23-26	0.754679	0	0	5.46675	0.745287	1.10788	1.87139	2.7266	1.91734	0	0	0	7.11512	0	1.04605	0	2.37976	0	0	0
Circ_BTAF1_24-26	2.26404	0	0.819481	0	0	1.10788	0.935697	0.68165	0.958669	0	1.54554	1.94603	3.55756	0	1.04605	0	0	0	0	0
Circ_IDE_2-4	1.50936	1.77128	0	0	0.745287	4.43153	0.935697	0.68165	2.87601	1.90642	1.54554	0	0	0	1.04605	0	0	0	0	0
Circ_BTBD10_3-6	4.52807	0.885641	1.63896	1.09335	1.49057	0	0	1.3633	0	0	0	0	0	4.39979	7.32238	1.13079	1.18988	0	0	0
Circ_RBM4_2	3.01872	0.885641	0	0	0.745287	1.10788	0	5.4532	0.958669	1.90642	1.54554	0	0	0	4.18422	0	4.75952	0	0	0
Circ_CLNS1A_2-6	0.754679	0	0.819481	0	0.745287	0	0.935697	1.3633	0.958669	0	3.09108	0	0	0	2.09211	1.13079	2.37976	0	0	0
Circ_NARS2_7-11	3.7734	0	0	0	0	0	3.74279	1.3633	2.87601	0	1.54554	0	0	0	2.09211	1.13079	0	3.86195	4.09876	2.24093
Circ_PICALM_2-13	0	0	0.819481	3.28005	0	2.21577	0	0.68165	0.958669	0	0	0	0	0	2.09211	1.13079	0	7.7239	9.42714	18.6745
Circ_C12orf45_I	0	0	0.819481	0	1.49057	0	0	0.68165	0.958669	0	1.54554	1.94603	0	2.93319	2.09211	2.26158	4.75952	0	0	0
Circ_TMEM120B_12	2.26404	0	0.819481	0	0.745287	2.21577	2.80709	0	0.958669	0	0	1.94603	0	1.4666	1.04605	0	2.37976	0	0	0
Circ_FGD4_8-10	1.50936	2.65692	0	3.28005	1.49057	0	1.87139	0.68165	1.91734	1.90642	4.63663	0	0	0	3.13816	0	0	0	0	0
Circ_SCAF11_11	0.754679	0.885641	2.45844	0	0.745287	3.32365	1.87139	2.04495	0.958669	0	0	4.86509	0	0	1.04605	0	0	0	0	0
Circ_SLC38A1_2-4	0.754679	3.54257	3.27792	0	0.745287	0	2.80709	0.68165	1.91734	1.90642	3.09108	0	0	0	0	2.26158	0	0	0	0
Circ_ATF1_2-6	0.754679	0.885641	0	0	0	0	1.87139	2.04495	6.71068	7.62569	4.63663	0	0	0	1.04605	0	0	0	0.409876	14.9396
Circ_SLC11A2_3-4	0.754679	0	0.819481	1.09335	0	2.21577	0	2.04495	1.91734	1.90642	1.54554	0	3.55756	0	0	1.13079	0	0	0	0
Circ_MDM2_5-7	0	0	0	0	0.745287	0	14.9712	13.633	12.4627	9.53211	6.18217	0.973017	0	0	1.04605	0	1.18988	0	0	6.7228
Circ_POC1B_5-9	0.754679	0	0.819481	3.28005	0	1.10788	0.935697	0	0	1.90642	1.54554	0	0	1.4666	1.04605	1.13079	0	0	0	0
Circ_CDK8_10-12	2.26404	0	0	1.09335	0	0	1.87139	1.3633	1.91734	1.90642	0	1.94603	0	1.4666	2.09211	1.13079	0	0	0	0
Circ_N4BP2L2_2	0.754679	0	0	0	0.745287	0	0.935697	0	3.83468	3.81284	0	0.973017	0	0	0	0	2.37976	2.41372	3.27901	6.7228
Circ_VWA8_15-17	0	0	0	2.1867	0.745287	0	2.80709	0.68165	0	1.90642	4.63663	1.94603	0	0	2.09211	1.13079	1.18988	0	0	0
Circ_UCHL3_3-6	0.754679	0	0	3.28005	0	0	2.80709	2.04495	2.87601	0	0	3.89207	0	1.4666	0	1.13079	4.75952	0	0.409876	0
Circ_BRF1_4-6	1.50936	0	0	1.09335	0.745287	1.10788	0	0.68165	0	9.53211	3.09108	0	3.55756	0	1.04605	0	0	0	0	2.98791
Circ_STRN3_2-7	1.50936	0.885641	0.819481	0	2.23586	0	0	0.68165	0	1.90642	0	1.94603	0	1.4666	0	1.13079	1.18988	0	0	0
Circ_KTN1_3-6	3.01872	0	0.819481	2.1867	0	5.53942	3.74279	4.0899	0	0	3.09108	0	0	0	8.36844	0	0	0	0.409876	0.373489
Circ_FUT8_3-7	0	0	0	1.09335	0	2.21577	0.935697	0	2.87601	0	1.54554	0	0	2.93319	0	0	1.18988	4.3447	4.91851	5.97582
Circ_SIPA1L1_3-5	0	0.885641	0.819481	2.1867	0	1.10788	2.80709	1.3633	0.958669	3.81284	0	0	0	0	2.09211	0	1.18988	0	0	0
Circ_chr14_96904172_96968937	0.754679	0	0	0	0	0	8.42127	6.8165	3.83468	3.81284	3.09108	0.973017	0	0	0	0	0	30.4129	26.6419	34.361
Circ_TTBK2_4-6	1.50936	0	0.819481	1.09335	0	2.21577	0	1.3633	0	1.90642	3.09108	0	0	1.4666	0	1.13079	1.18988	0	0	0
Circ_TRPM7_26-29	0	0.885641	0.819481	0	1.49057	0	1.87139	0.68165	1.91734	1.90642	0	0	0	0	0	0	0	0.482744	0.819752	1.86745
Circ_USP3_2-3	0	2.65692	0	0	0	1.10788	0.935697	0.68165	0	0	0	0	3.55756	0	1.04605	0	2.37976	7.24116	4.91851	5.97582
Circ_ARIH1_2-5	0.754679	0	0.819481	1.09335	0	1.10788	0	0	0.958669	1.90642	0	0.973017	0	0	3.13816	1.13079	3.56964	0	0	0
Circ_ARIH1_2-6	0	0	0.819481	0	2.98115	0	2.80709	0.68165	2.87601	1.90642	0	0.973017	0	2.93319	2.09211	1.13079	0	0	0	0
Circ_ETFA_2-9	3.7734	0.885641	3.27792	0	0	1.10788	0.935697	0	0.958669	0	0	0	0	1.4666	1.04605	3.39238	1.18988	0	0	0
Circ_ETFA_3-5	0.754679	0	0.819481	2.1867	1.49057	0	1.87139	0.68165	1.91734	7.62569	0	0	0	2.93319	0	0	1.18988	0	0	0
Circ_ZFAND6_2-5	1.50936	0	0.819481	1.09335	0.745287	2.21577	0.935697	2.7266	1.91734	0	0	0	0	1.4666	1.04605	0	0	0	0	0
Circ_CLEC16A_12-22	0	1.77128	2.45844	1.09335	0.745287	0	0.935697	1.3633	0.958669	0	0	0	0	0	0	1.13079	2.37976	0	0	0.373489
Circ_GSPT1_2-5	0.754679	0.885641	0	1.09335	1.49057	2.21577	2.80709	0	0	0	0	0	0	2.93319	2.09211	0	1.18988	0.965488	0	0
Circ_CHD9_2	1.50936	0.885641	0.819481	0	2.98115	1.10788	0	3.40825	0.958669	1.90642	0	1.94603	3.55756	0	0	0	0	0	0	0
Circ_MLYCD_2-4	0	0	0.819481	1.09335	1.49057	0	1.87139	0.68165	2.87601	0	0	0.973017	0	1.4666	0	2.26158	3.56964	0	0	0
Circ_NF1_2-8	0.754679	0	0.819481	1.09335	0	1.10788	0.935697	1.3633	0	0	0	1.94603	0	0	2.09211	1.13079	0	0	0	0.373489
Circ_VMP1_2-7	3.01872	0.885641	1.63896	1.09335	2.98115	0	0	0.68165	0.958669	5.71927	0	1.94603	3.55756	0	0	0	0	0	0	0
Circ_RPS6KB1_11-12	1.50936	0.885641	0	0	0.745287	0	0	0	0	1.90642	1.54554	0.973017	0	2.93319	3.13816	1.13079	2.37976	0	0	0
Circ_TANC2_4-5	0.754679	0	1.63896	1.09335	2.23586	0	1.87139	0	1.91734	1.90642	0	0.973017	0	0	0	1.13079	0	0	0	0.373489
Circ_BPTF_23-25	0	3.54257	1.63896	1.09335	3.72643	2.21577	4.67848	0	0.958669	0	1.54554	0	0	0	4.18422	0	0	0	0.409876	0
Circ_GGA3_4-7	0.754679	0	0.819481	0	1.49057	2.21577	1.87139	1.3633	0	1.90642	0	1.94603	0	0	3.13816	1.13079	0	0	0	0
Circ_ENGASE_2-3	3.7734	1.77128	2.45844	2.1867	2.98115	0	0	0	0	0	0	0	3.55756	4.39979	2.09211	2.26158	8.32915	0	0	0
Circ_CNTROB_13	0	0.885641	0	0	2.23586	1.10788	0.935697	0.68165	0	0	1.54554	0.973017	0	0	0	2.26158	0	0.482744	0	0.746978
Circ_ELP2_7-16	0	0	0	1.09335	0.745287	0	1.87139	0.68165	0.958669	1.90642	0	0	0	0	0	1.13079	0	11.1031	7.37776	9.33723
Circ_ZNF516_4-5	0	1.77128	0	0	1.49057	2.21577	1.87139	0.68165	0	0	0	0	3.55756	0	2.09211	0	0	0.965488	3.68888	1.49396
Circ_ZNF236_2-9	0	0	0.819481	0	0.745287	2.21577	0	1.3633	0	3.81284	3.09108	0	3.55756	0	3.13816	1.13079	1.18988	0	0	0
Circ_MYO9B_2	1.50936	0	0	1.09335	2.23586	1.10788	0	2.04495	6.71068	0	0	2.91905	0	0	2.09211	3.39238	1.18988	0	0	0
Circ_GATAD2A_3-4	2.26404	0	0.819481	2.1867	0.745287	0	0	0.68165	1.91734	0	3.09108	0	0	0	1.04605	3.39238	0	0	0	0.373489
Circ_URI1_2-4	2.26404	0	0	0	0.745287	0	1.87139	4.0899	3.83468	7.62569	1.54554	1.94603	0	2.93319	0	0	2.37976	0	0	0
Circ_PIP5K1C_4-5	3.01872	1.77128	2.45844	0	1.49057	1.10788	1.87139	0	1.91734	0	4.63663	0.973017	0	0	0	0	2.37976	0	0	0
Circ_DBP_3	1.50936	0	0.819481	2.1867	2.23586	1.10788	0	0	2.87601	1.90642	3.09108	0	0	2.93319	2.09211	0	0	0	0	0
Circ_RPS5_4-5	0	1.77128	1.63896	0	0	0	1.87139	0.68165	2.87601	1.90642	0	0	0	0	1.04605	0	3.56964	0	1.22963	1.12047
Circ_MFN2_9-11	0.754679	0	1.63896	2.1867	1.49057	1.10788	0.935697	0	0	0	0	0	0	2.93319	1.04605	1.13079	1.18988	0	0	0
Circ_CHD1L_18-19	1.50936	0	0	1.09335	0	0	3.74279	4.77155	0	0	1.54554	0	0	0	0	1.13079	1.18988	5.79293	3.68888	5.22885
Circ_RC3H1_2	3.01872	0	1.63896	1.09335	2.98115	0	0	1.3633	1.91734	3.81284	3.09108	0.973017	0	0	0	1.13079	0	0	0	0
Circ_ACBD6_4-6	0	0	0.819481	0	1.49057	0	4.67848	18.4046	10.5454	17.1578	10.8188	0	0	0	1.04605	1.13079	0	0	0	14.9396
Circ_NEK7_I	0.754679	0	0	0	0	0	1.87139	0.68165	1.91734	1.90642	1.54554	0	0	1.4666	0	0	0	2.89646	6.14814	4.85536
Circ_NUCKS1_2-4	1.50936	0	0	0	0	0	0.935697	0.68165	0.958669	0	1.54554	0.973017	0	0	2.09211	1.13079	0	0.482744	0.819752	0
Circ_PPP2R5A_2-3	0.754679	0.885641	0	1.09335	0	0	1.87139	0	0.958669	0	0	0	3.55756	0	1.04605	0	1.18988	0.482744	0.409876	0
Circ_RPS6KC1_3-5	1.50936	0	2.45844	2.1867	0	1.10788	0	0.68165	0.958669	0	1.54554	1.94603	0	0	1.04605	1.13079	0	0	0	0
Circ_KHDRBS1_2-4	0	0	0	0	0	0	6.54988	4.0899	1.91734	1.90642	3.09108	0.973017	0	0	3.13816	0	0	20.2752	22.5432	20.9154
Circ_RLF_2-5	1.50936	0	1.63896	1.09335	1.49057	1.10788	1.87139	0.68165	0	3.81284	3.09108	0	0	0	3.13816	0	0	0	0	0
Circ_OMA1_3-8	0	0	0.819481	0	0	1.10788	0	1.3633	2.87601	3.81284	1.54554	3.89207	0	0	2.09211	2.26158	4.75952	0	0	0
Circ_INADL_16-22	0	0	0	1.09335	0.745287	0	5.61418	1.3633	2.87601	1.90642	0	0	3.55756	0	0	0	0	5.31018	2.45925	7.84327
Circ_INADL_23-24	0	0	0.819481	0	0.745287	1.10788	0	0.68165	1.91734	0	1.54554	1.94603	0	0	0	0	0	4.82744	4.09876	7.46978
Circ_RERE_3	0	0.885641	0	0	0	0	1.87139	1.3633	1.91734	5.71927	1.54554	0	0	2.93319	0	0	0	2.89646	1.6395	6.34931
Circ_CTNNBIP1_3-5	1.50936	0	1.63896	1.09335	0.745287	0	0.935697	0	0	1.90642	1.54554	0.973017	0	0	1.04605	1.13079	0	0	0	0
Circ_XRN2_25-27	0	0	1.63896	3.28005	1.49057	2.21577	0	0.68165	0	1.90642	0	0.973017	0	0	2.09211	0	2.37976	0	0.409876	0
Circ_RBM39_7-9	0.754679	0.885641	0.819481	0	0	0	1.87139	2.04495	0.958669	0	0	0	3.55756	1.4666	9.41449	0	0	0	0	0.373489
Circ_TOP1_9-13	0	0.885641	1.63896	2.1867	0.745287	0	0.935697	0	0	1.90642	0	0	0	0	3.13816	2.26158	2.37976	0	0	0.746978
Circ_PSMA7_2-4	1.50936	0.885641	0	1.09335	2.98115	0	0	0	1.91734	0	0	0.973017	3.55756	0	2.09211	1.13079	0	0	0	0.746978
Circ_BRWD1_26-29	1.50936	0	0	0	2.98115	0	2.80709	5.4532	2.87601	0	4.63663	0	0	0	2.09211	0	0	0.482744	0.819752	1.86745
Circ_PDXK_4-5	0.754679	0	0	1.09335	0.745287	0	0	2.04495	0.958669	0	0	0.973017	3.55756	1.4666	2.09211	0	13.0887	0	0	0
Circ_chr22_22312864_22578060	0	0.885641	0	1.09335	0.745287	1.10788	0	0	0	0	1.54554	0	0	0	1.04605	2.26158	0	1.44823	1.22963	2.61442
Circ_REV1_2-3	0.754679	0	0	0	0.745287	0	1.87139	2.04495	1.91734	5.71927	0	3.89207	3.55756	0	3.13816	2.26158	0	0	0	0
Circ_RNF149_2-4	0	0	0.819481	1.09335	1.49057	0	0	0.68165	2.87601	1.90642	1.54554	0	3.55756	0	5.23027	0	2.37976	0	0	0
Circ_UXS1_2-6	0	0	0.819481	0	0	0	2.80709	2.04495	2.87601	1.90642	0	0	3.55756	1.4666	1.04605	1.13079	1.18988	0	0	0
Circ_R3HDM1_19-20	1.50936	0.885641	0.819481	0	0	2.21577	0.935697	0.68165	0.958669	0	1.54554	0.973017	0	0	1.04605	0	0	0	0	0
Circ_NUP35_2-3	0	0	0	0	0	3.32365	0.935697	2.7266	0	1.90642	1.54554	0	0	0	2.09211	0	1.18988	1.93098	1.22963	2.61442
Circ_ANKAR_15-22	2.26404	0	0	2.1867	0	3.32365	0	1.3633	0	1.90642	0	2.91905	0	2.93319	4.18422	1.13079	1.18988	0	0	0
Circ_BMPR2_12	0.754679	0	0.819481	3.28005	1.49057	0	0	0.68165	2.87601	1.90642	0	0	0	0	5.23027	1.13079	1.18988	0	0	0
Circ_BARD1_2-6	0.754679	2.65692	0	0	0.745287	1.10788	0.935697	0	0	5.71927	0	0.973017	0	0	3.13816	1.13079	3.56964	0	0	0
Circ_ACSL3_3-4	2.26404	0	0.819481	0	2.23586	3.32365	2.80709	1.3633	0	3.81284	0	0	0	1.4666	3.13816	0	1.18988	0	0	0
Circ_GIGYF2_6-10	0.754679	0.885641	0	1.09335	0.745287	3.32365	0	0.68165	0.958669	0	0	0	0	0	4.18422	2.26158	2.37976	0	0	0
Circ_FBXO11_12-13	0.754679	0	0	1.09335	0.745287	1.10788	0	1.3633	0.958669	1.90642	0	1.94603	0	0	1.04605	0	3.56964	0	0	0
Circ_C2orf42_3-4	0	0	0.819481	2.1867	0	1.10788	0.935697	0.68165	2.87601	0	1.54554	0	3.55756	1.4666	3.13816	0	0	0	0	0
Circ_ZNF514_3-5	1.50936	0	0.819481	1.09335	0	2.21577	0	0.68165	0.958669	0	3.09108	0	0	0	2.09211	1.13079	3.56964	0	0	0
Circ_TIMMDC1_2-6	2.26404	3.54257	0.819481	1.09335	0	0	1.87139	2.04495	0.958669	0	0	0	0	2.93319	2.09211	1.13079	0	0	0	0
Circ_CEP70_2-5	0.754679	0	0	0	1.49057	0	0.935697	0	1.91734	3.81284	0	1.94603	0	0	0	0	3.56964	2.89646	3.68888	2.98791
Circ_SENP2_3-10	3.01872	1.77128	4.09741	1.09335	1.49057	1.10788	3.74279	0.68165	0	0	0	1.94603	0	0	1.04605	0	0	0	0	0
Circ_PAK2_6-10	0.754679	1.77128	0.819481	0	1.49057	1.10788	0.935697	0	0	0	0	0.973017	0	0	1.04605	0	1.18988	0	0	0.373489
Circ_SENP5_2	0.754679	0.885641	0	0	0.745287	1.10788	0.935697	4.0899	0	1.90642	0	0.973017	0	0	1.04605	0	2.37976	0	0	0
Circ_DLG1_13-15	0.754679	1.77128	3.27792	0	1.49057	1.10788	0	4.0899	0.958669	0	0	5.8381	0	8.79957	0	0	1.18988	0	0	0
Circ_RBM6_3-5	0.754679	0	0	0	0	2.21577	1.87139	0.68165	2.87601	0	1.54554	0	0	0	5.23027	2.26158	0	0.482744	0	1.86745
Circ_UBE2K_2-4	0	0.885641	0.819481	2.1867	0	0	1.87139	1.3633	2.87601	1.90642	0	0.973017	0	1.4666	0	1.13079	0	0	0	0
Circ_UBE2K_2-5	2.26404	0	0.819481	1.09335	4.47172	0	2.80709	0	0	0	1.54554	0	0	4.39979	2.09211	1.13079	1.18988	0	0	0
Circ_GIN1_5-7	0	0.885641	0.819481	2.1867	1.49057	0	0.935697	1.3633	0	0	3.09108	0.973017	0	1.4666	1.04605	0	0	0	0	0
Circ_CSNK1G3_1-5	0	1.77128	1.63896	1.09335	2.98115	2.21577	2.80709	0	0	3.81284	1.54554	0	0	2.93319	4.18422	0	0	0	0	0
Circ_CANX_5-7	0	0	0	0	0.745287	0	16.8425	13.633	13.4214	30.5027	12.3643	0	0	1.4666	0	0	0	46.3434	63.5307	82.9146
Circ_CANX_7-8	0.754679	0.885641	0.819481	0	0	0	0	1.3633	2.87601	3.81284	0	0.973017	3.55756	0	2.09211	0	0	0	0	0.373489
Circ_CNOT6_5-6	1.50936	0	0	3.28005	0	0	6.54988	4.77155	10.5454	20.9706	7.72771	0	0	1.4666	2.09211	0	0	0	0	3.3614
Circ_GPBP1_8-10	0	0	0	1.09335	2.98115	1.10788	2.80709	2.04495	0.958669	5.71927	0	0	0	0	2.09211	1.13079	1.18988	0	0	0
Circ_PIK3R1_2	0	0	1.63896	1.09335	0.745287	2.21577	0	0.68165	0	0	0	0	0	1.4666	0	2.26158	1.18988	0	0.819752	0.373489
Circ_CCDC125_4-9	0	0	0.819481	2.1867	1.49057	1.10788	2.80709	0.68165	7.66935	5.71927	9.27325	0	0	0	0	0	0	0	0	2.98791
Circ_MSH3_9-13	0	0	0.819481	0	0.745287	3.32365	0.935697	0.68165	0	0	1.54554	0	0	0	1.04605	0	0	1.93098	2.86913	2.61442
Circ_RHOBTB3_4-6	0	0	0	1.09335	1.49057	0	1.87139	0.68165	0	3.81284	1.54554	0	0	0	0	0	1.18988	1.44823	2.45925	1.86745
Circ_REV3L_4-11	0.754679	0	0.819481	1.09335	0	0	2.80709	10.2248	6.71068	1.90642	3.09108	0	0	0	1.04605	0	0	0	0	4.85536
Circ_AKAP7_2-5	0.754679	0	3.27792	0	0	0	0.935697	0	0	0	0	3.89207	3.55756	0	4.18422	3.39238	4.75952	0.482744	0	0.373489
Circ_MAP3K5_4-7	1.50936	0	0	1.09335	1.49057	0	0.935697	0.68165	0.958669	5.71927	3.09108	0.973017	0	0	2.09211	0	0	0	0	0
Circ_UTRN_28-32	0.754679	0.885641	0	2.1867	4.47172	0	0.935697	1.3633	0	0	0	0	0	1.4666	2.09211	1.13079	3.56964	0	0	0
Circ_ESR1_4	6.79211	4.42821	8.19481	1.09335	8.94344	3.32365	0	0	0	0	0	0	3.55756	0	0	0	0	6.27567	5.73826	15.313
Circ_MAP3K4_3	7.54679	0	0	0	0	1.10788	0.935697	1.3633	0	3.81284	1.54554	0.973017	0	1.4666	4.18422	0	3.56964	0	0	0
Circ_SNX14_2-5	1.50936	0	0	1.09335	0.745287	1.10788	0	0.68165	0.958669	0	0	0	0	4.39979	2.09211	1.13079	1.18988	0	0	0
Circ_USP45_7-11	0.754679	0	0	0	3.72643	2.21577	1.87139	3.40825	3.83468	0	0	0.973017	0	0	2.09211	2.26158	1.18988	0	0	0
Circ_CUX1_21	0	0	1.63896	1.09335	0.745287	0	0.935697	1.3633	1.91734	0	0	0	3.55756	1.4666	3.13816	2.26158	0	0	0	0
Circ_chr7_102181540_102281220	3.01872	0	0.819481	0	1.49057	1.10788	1.87139	0	1.91734	3.81284	0	1.94603	0	0	1.04605	0	8.32915	0	0	0
Circ_NUP205_6-12	0	0.885641	1.63896	1.09335	0	1.10788	0.935697	1.3633	2.87601	3.81284	0	0	0	0	0	1.13079	2.37976	0	0	0
Circ_PARP12_2-5	3.01872	2.65692	0	1.09335	1.49057	1.10788	1.87139	1.3633	1.91734	0	0	0	3.55756	0	1.04605	0	0	0	0	0
Circ_PARP12_2-4	2.26404	0.885641	0.819481	1.09335	0	0	0.935697	0.68165	0.958669	0	0	0	3.55756	0	1.04605	2.26158	0	0	0	0
Circ_LMBR1_4-9	0	0.885641	0.819481	3.28005	0.745287	1.10788	0.935697	1.3633	0	0	0	0	0	2.93319	1.04605	0	1.18988	0	0	0
Circ_HIBADH_3-4	3.7734	0	0	0	0	1.10788	3.74279	2.04495	0.958669	3.81284	3.09108	0.973017	0	0	1.04605	0	0	0	0	0.373489
Circ_BBS9_14-17	0.754679	0	1.63896	1.09335	0.745287	0	0.935697	0	0	0	0	0	3.55756	0	4.18422	1.13079	2.37976	0.482744	0	0
Circ_HERPUD2_2-4	1.50936	0	0.819481	3.28005	0	0	4.67848	1.3633	1.91734	0	0	0	0	2.93319	2.09211	3.39238	1.18988	0	0	0
Circ_GTF2I_7-11	0	0	0.819481	4.3734	0	0	4.67848	2.7266	1.91734	0	3.09108	0.973017	3.55756	0	4.18422	1.13079	0	0	0	0
Circ_GTF2I_7-12	0	0	2.45844	0	0.745287	0	0.935697	1.3633	0	3.81284	4.63663	0.973017	0	0	1.04605	1.13079	2.37976	0	0	0
Circ_SEMA3C_6-12	0	0	0.819481	2.1867	1.49057	2.21577	2.80709	0	0.958669	1.90642	0	0	0	1.4666	4.18422	0	0	0	0	0.373489
Circ_VPS13B_18-19	0	0	0	1.09335	1.49057	0	2.80709	13.633	4.79334	3.81284	0	0	0	2.93319	0	1.13079	0	0	1.22963	1.49396
Circ_GRHL2_4	0	0.885641	0	1.09335	0	2.21577	4.67848	2.04495	0	7.62569	0	2.91905	0	1.4666	7.32238	0	2.37976	0	0	0
Circ_TRPS1_5	0.754679	0	0	0	0	0	0.935697	5.4532	7.66935	0	4.63663	2.91905	0	0	2.09211	0	0	2.41372	8.19752	5.60234
Circ_TBC1D31_2-8	1.50936	0	0.819481	0	0.745287	1.10788	0	0.68165	0.958669	0	1.54554	0	0	0	1.04605	1.13079	1.18988	0	0	0
Circ_PTK2_11-14	0	0	0	0	0.745287	0	0.935697	9.5431	1.91734	0	0	0.973017	0	0	2.09211	0	2.37976	6.75842	11.0666	7.09629
Circ_MTUS1_4-6	0.754679	0	1.63896	2.1867	0	2.21577	0.935697	0.68165	0	0	1.54554	0	0	0	0	0	0	1.44823	1.22963	2.61442
Circ_HOOK3_7-9	0	2.65692	0.819481	3.28005	0	2.21577	0.935697	1.3633	0.958669	0	0	0	0	1.4666	7.32238	1.13079	0	0	0	0
Circ_ATP6V1H_4-7	0	0	0	1.09335	0.745287	0	1.87139	2.04495	0.958669	5.71927	0	0	0	0	1.04605	0	0	5.31018	3.27901	4.10838
Circ_CHD7_2	0	0.885641	0	0	0	0	1.87139	2.04495	2.87601	1.90642	1.54554	2.91905	3.55756	0	5.23027	0	1.18988	0	0	0
Circ_MTDH_3-6	2.26404	0	0	0	0	1.10788	0	2.04495	1.91734	1.90642	0	0.973017	3.55756	0	4.18422	2.26158	2.37976	0	0	0
Circ_STK3_9-10	2.26404	0.885641	0	2.1867	1.49057	0	0.935697	1.3633	0	0	0	0	3.55756	0	2.09211	1.13079	0	0	0	0.373489
Circ_STRBP_3-4	3.01872	0	0	0	0	0	1.87139	2.7266	0.958669	3.81284	1.54554	0	0	0	0	1.13079	0	7.7239	4.91851	10.0842
Circ_CAMSAP1_I	2.26404	0	0	1.09335	0	0	2.80709	0	0.958669	0	0	1.94603	0	1.4666	0	0	1.18988	0.965488	2.04938	2.61442
Circ_DDX58_11-12	2.26404	0.885641	0	0	0.745287	0	11.2284	12.9514	8.62802	5.71927	3.09108	0.973017	0	0	0	0	0	0	0	1.12047
Circ_UBAP2_11-13	1.50936	0	0.819481	0	0.745287	1.10788	0	0.68165	0.958669	0	0	0	3.55756	0	0	3.39238	5.94939	0.482744	0	0
Circ_UBAP2_5-10	0	1.77128	0	0	0.745287	0	0	0	0.958669	3.81284	1.54554	0.973017	0	0	2.09211	2.26158	2.37976	0	0.409876	0
Circ_AGTPBP1_14-17	1.50936	0.885641	0	0	1.49057	0	0.935697	1.3633	0	1.90642	0	6.81112	3.55756	0	13.5987	1.13079	0	0	0	0
Circ_CD99L2_3-7	4.52807	0.885641	0	0	1.49057	0	1.87139	1.3633	0.958669	0	0	1.94603	0	2.93319	1.04605	1.13079	0	0	0	0
Circ_HUWE1_3-6	0.754679	0	0	1.09335	0	0	1.87139	5.4532	0.958669	1.90642	1.54554	2.91905	0	0	3.13816	0	2.37976	0	0	0
Circ_GFRA1_4	3.7734	0.885641	0	2.1867	0.745287	3.32365	0	0.68165	0	0	0	0	0	0	0	0	0	5.79293	0.819752	2.61442
Circ_DHTKD1_2-7	3.01872	0	0.819481	0	0	0	0.935697	2.7266	0.958669	9.53211	0	0.973017	0	0	1.04605	2.26158	0	0	0	0
Circ_FGFR2_3-6	1.50936	0	0	0	2.98115	1.10788	0.935697	0.68165	0	0	0	0.973017	0	1.4666	1.04605	0	1.18988	0	0	0
Circ_ATE1_2-8	0.754679	1.77128	0	0	0	1.10788	1.87139	0	0.958669	1.90642	0	0	0	0	0	0	0	1.93098	3.68888	3.3614
Circ_ATE1_I	0.754679	0	0	1.09335	0	1.10788	0	1.3633	2.87601	1.90642	0	1.94603	0	0	0	0	0	0.965488	1.6395	0
Circ_ARHGAP12_2-3	0	0	0.819481	0	1.49057	0	0.935697	0	0	1.90642	1.54554	0.973017	0	0	0	0	0	0.965488	3.27901	8.21676
Circ_HERC4_9-16	0	2.65692	3.27792	2.1867	0.745287	2.21577	0	1.3633	0	0	1.54554	0	0	1.4666	2.09211	0	0	0	0	0
Circ_CCAR1_4-6	0	0.885641	0	1.09335	1.49057	1.10788	0	0	0.958669	0	0	1.94603	0	0	3.13816	1.13079	1.18988	0	0	0
Circ_DDX21_4-6	0	0	0	0	0.745287	1.10788	16.8425	21.8128	10.5454	30.5027	24.7287	0	0	0	0	0	0	0.965488	0	120.263
Circ_WAPAL_5-9	0.754679	0	0	1.09335	0.745287	0	0	0.68165	0	1.90642	0	0	0	0	1.04605	0	0	1.44823	4.09876	13.0721
Circ_ARHGEF12_2-4	3.01872	0.885641	1.63896	2.1867	0.745287	0	0	1.3633	0	1.90642	0	0	0	1.4666	1.04605	0	0	0	0	0
Circ_TMEM138_3-4	0.754679	0	0.819481	2.1867	4.47172	2.21577	2.80709	0	0.958669	1.90642	1.54554	0	0	0	0	0	0	0	0	0
Circ_NCOR2_10-14	0	0.885641	1.63896	0	0.745287	0	0.935697	1.3633	0	0	3.09108	2.91905	0	0	1.04605	0	1.18988	0	0	0
Circ_ATF7IP_2	1.50936	0	0	1.09335	0.745287	0	0.935697	1.3633	2.87601	0	0	0	0	0	5.23027	0	1.18988	0	0.409876	0
Circ_ITPR2_27-37	1.50936	0	0	0	0	2.21577	0	1.3633	0.958669	1.90642	0	0	0	1.4666	4.18422	4.52317	0	0	0	0.746978
Circ_LARP4_2-8	0	0.885641	0	1.09335	2.23586	0	4.67848	0	1.91734	0	0	0	0	1.4666	1.04605	1.13079	5.94939	0	0	0
Circ_CDK17_2-3	0.754679	1.77128	0	2.1867	0.745287	0	2.80709	0	0.958669	0	0	0.973017	0	0	1.04605	2.26158	0	0	0	0
Circ_PCCA_9-12	0.754679	0.885641	0	1.09335	0	0	0.935697	0	0	0	1.54554	0	0	0	0	0	1.18988	1.93098	2.04938	1.86745
Circ_ELF1_6-7	0.754679	0	1.63896	1.09335	2.23586	0	3.74279	0.68165	0.958669	0	0	0	0	0	0	0	0	0	0.409876	1.12047
Circ_ZC3H13_5-8	5.28275	0.885641	0.819481	1.09335	0.745287	0	0	0.68165	0.958669	0	0	0.973017	0	0	2.09211	0	0	0	0	0
Circ_LRCH1_16-18	1.50936	0	0	1.09335	0	1.10788	1.87139	0.68165	0	0	0	0.973017	0	2.93319	2.09211	5.65396	0	0	0	0
Circ_RBM23_2-5	0	0	0	1.09335	2.98115	0	0.935697	0.68165	1.91734	0	1.54554	1.94603	0	0	5.23027	0	3.56964	0	0	0
Circ_PRMT5_4-7	0	0.885641	0	1.09335	0	0	1.87139	0.68165	1.91734	3.81284	0	2.91905	0	0	0	2.26158	2.37976	0	0	0
Circ_HECTD1_23-24	0	0	1.63896	0	0.745287	1.10788	0	0.68165	0	0	1.54554	0.973017	0	0	1.04605	2.26158	2.37976	0	0	0
Circ_MNAT1_2-6	0.754679	0	0	1.09335	2.23586	0	0	1.3633	0	3.81284	1.54554	0	0	1.4666	3.13816	1.13079	0	0	0	0
Circ_WDR89_3	0.754679	0	0.819481	1.09335	1.49057	0	0.935697	0	0.958669	5.71927	0	0	0	0	1.04605	1.13079	0	0	0	0
Circ_GPATCH2L_3-9	0	0	1.63896	0	0.745287	0	0.935697	0.68165	0.958669	1.90642	0	0	0	2.93319	3.13816	0	1.18988	0	0	0
Circ_BCL11B_2	0	0	0	0	0	0	1.87139	0	2.87601	1.90642	3.09108	0	3.55756	1.4666	1.04605	1.13079	1.18988	0	0	0
Circ_SNHG14_I	1.50936	0	0	0	0.745287	0	0	2.04495	0.958669	1.90642	1.54554	0.973017	0	1.4666	0	1.13079	0	0	0	0
Circ_GABPB1_5-6	0.754679	0.885641	0	3.28005	0.745287	0	2.80709	0	2.87601	0	1.54554	0	0	0	3.13816	3.39238	0	0	0	0
Circ_TRPM7_2-10	0.754679	0	2.45844	4.3734	0.745287	1.10788	0	0	0.958669	1.90642	0	0	0	1.4666	0	1.13079	0	0	0	0
Circ_chr15_85180578_85525579	0	0	0.819481	2.1867	0	0	0	0.68165	0	0	0	0	3.55756	0	1.04605	1.13079	0	0.482744	0.409876	1.12047
Circ_PDE8A_3-13	0	0	0	1.09335	0.745287	0	3.74279	2.7266	4.79334	0	4.63663	0.973017	0	0	0	0	0	0	1.6395	6.7228
Circ_IQGAP1_32-35	2.26404	0	0.819481	0	2.23586	0	0.935697	0.68165	1.91734	0	0	0.973017	0	2.93319	0	0	0	0	0	0.373489
Circ_GSPT1_4-5	0	0	0	1.09335	0.745287	0	0.935697	0	0.958669	1.90642	0	0.973017	0	0	1.04605	2.26158	1.18988	0	0	0
Circ_HAGH_8-9	0	1.77128	0.819481	2.1867	1.49057	2.21577	0	0.68165	0	3.81284	0	0	3.55756	0	2.09211	0	0	0	0	0
Circ_KDM8_3-4	0.754679	0	0.819481	2.1867	0.745287	1.10788	0.935697	1.3633	0	0	4.63663	0	0	0	0	3.39238	0	0	0	0
Circ_AXIN1_3-5	0.754679	0	0.819481	0	0	0	0	0	0	0	0	0	3.55756	0	2.09211	1.13079	2.37976	2.41372	4.09876	4.48187
Circ_AXIN1_2	0.754679	0.885641	0	0	0	0	0	2.7266	0.958669	3.81284	0	0	0	0	1.04605	0	0	3.37921	4.50863	4.48187
Circ_CARHSP1_2-3	0	0	0	1.09335	1.49057	1.10788	0.935697	1.3633	1.91734	0	1.54554	0	7.11512	0	0	0	2.37976	0	0	0
Circ_MAP2K4_3-4	1.50936	0	0	0	1.49057	1.10788	0.935697	0	0	0	0	3.89207	3.55756	1.4666	3.13816	0	5.94939	0	0	0
Circ_NLK_2-7	2.26404	0	0	2.1867	2.98115	0	0.935697	1.3633	0.958669	0	0	0	0	7.33298	3.13816	2.26158	0	0	0	0
Circ_UBE2G1_2-5	0.754679	0	0	0	0	0	0	4.0899	1.91734	1.90642	1.54554	0	3.55756	0	1.04605	1.13079	2.37976	0	0	0
Circ_DGKE_3-5	0	1.77128	3.27792	4.3734	2.98115	1.10788	0.935697	0	0	3.81284	3.09108	0	0	1.4666	0	0	0	0	0	0
Circ_DGKE_I	0.754679	2.65692	0.819481	0	0	1.10788	0	0.68165	0	1.90642	0	0	0	0	0	1.13079	2.37976	0	0	0.373489
Circ_RPS6KB1_10-13	0	0.885641	0	0	0	1.10788	0.935697	0.68165	0.958669	0	1.54554	1.94603	0	0	0	1.13079	4.75952	0	0	0
Circ_MED13_13-17	0	0	0	0	0	0	4.67848	4.0899	5.75201	13.345	1.54554	0	0	0	0	1.13079	0	0.482744	2.86913	6.7228
Circ_POLR2A_9-10	2.26404	0	0	0	0.745287	0	3.74279	3.40825	2.87601	3.81284	0	0	0	0	1.04605	3.39238	2.37976	0	0	0
Circ_TRAPPC8_27-28	0	0.885641	1.63896	1.09335	2.98115	1.10788	2.80709	1.3633	0.958669	0	3.09108	0	0	0	0	0	0	0	0	0
Circ_SMAD2_3-6	3.01872	0	2.45844	2.1867	1.49057	0	1.87139	0.68165	0	3.81284	0	0	3.55756	7.33298	0	0	0	0	0	0
Circ_MBD2_2-6	0	0.885641	0	0	1.49057	0	13.0998	8.1798	15.3387	5.71927	20.0921	0	0	0	1.04605	0	0	0	0	63.1196
Circ_ANKRD12_3-8	1.50936	1.77128	0	0	2.23586	3.32365	2.80709	2.7266	0	3.81284	0	0	0	1.4666	0	0	2.37976	0	0	0
Circ_CIRBP_4-6	0	0	0	0	1.49057	1.10788	1.87139	0.68165	0	0	0	0.973017	3.55756	0	2.09211	3.39238	0	0	0	1.12047
Circ_URI1_2-10	0.754679	0.885641	0	0	0.745287	0	0.935697	0	0	0	0	0	0	0	8.36844	0	3.56964	1.44823	3.27901	3.3614
Circ_URI1_3-10	0	0	0.819481	0	0	0	1.87139	4.77155	0	0	1.54554	1.94603	0	0	8.36844	0	0	1.93098	2.86913	3.73489
Circ_CACTIN_2	2.26404	0.885641	0.819481	1.09335	0.745287	0	0	0	0	0	1.54554	1.94603	0	0	2.09211	0	2.37976	0	0	0
Circ_PPP5C_3-4	2.26404	0	0.819481	0	0.745287	1.10788	0	1.3633	0.958669	0	0	0.973017	0	1.4666	1.04605	0	0	0	0	0
Circ_chr19_47421745_47425613	0	0.885641	4.09741	0	0.745287	1.10788	0	1.3633	0	1.90642	0	0	0	0	2.09211	0	2.37976	0.482744	0	0
Circ_chr19_47421745_47440665	0.754679	1.77128	0.819481	1.09335	2.98115	0	0	8.1798	0.958669	1.90642	0	0	0	0	0	3.39238	0	0	0	0
Circ_MEIS3_2-4	1.50936	0	0	3.28005	0	1.10788	0	0	0	1.90642	4.63663	0	3.55756	0	7.32238	6.78475	1.18988	0	0	0
Circ_CHD1L_2-6	0.754679	0	0	1.09335	0	2.21577	0.935697	1.3633	0	0	3.09108	0	0	1.4666	1.04605	0	2.37976	0	0	0
Circ_ILF2_4-8	3.7734	0	0	0	1.49057	0	0	0	0.958669	0	0	1.94603	7.11512	4.39979	4.18422	2.26158	2.37976	0	0	0
Circ_PLEKHM2_4-7	2.26404	0	0	3.28005	1.49057	0	1.87139	0	2.87601	3.81284	0	0	0	0	1.04605	4.52317	1.18988	0	0	0
Circ_SUCO_4-9	0.754679	0.885641	0	1.09335	0	1.10788	0.935697	2.04495	0	0	0	0.973017	0	1.4666	0	0	3.56964	0	0	0
Circ_STX6_2-7	2.26404	0	0	0	0.745287	1.10788	3.74279	0.68165	0	0	1.54554	0.973017	0	0	0	2.26158	2.37976	0	0	0
Circ_KDM5B_6-11	0	0	0.819481	0	1.49057	1.10788	0	2.7266	0	0	0	0	0	2.93319	1.04605	0	0	0.482744	0.409876	0.373489
Circ_PCNXL2_13-17	0	0	0	1.09335	0	2.21577	0.935697	0	0	1.90642	1.54554	0	3.55756	0	0	0	1.18988	0.482744	0	0.746978
Circ_SMYD3_3-5	0	0.885641	0	3.28005	1.49057	0	0	0.68165	0	7.62569	0	0	0	0	0	1.13079	0	0.482744	1.22963	1.86745
Circ_KIAA0319L_4-5	0	0	0.819481	2.1867	0.745287	1.10788	0.935697	0	0	1.90642	0	0	0	0	1.04605	2.26158	1.18988	0	0	0
Circ_PIK3R3_2-6	1.50936	0	0	1.09335	0.745287	1.10788	0	0.68165	0	1.90642	0	1.94603	0	0	0	1.13079	2.37976	0	0	0
Circ_RERE_6-11	0	2.65692	0	6.5601	0.745287	2.21577	0	0	0	1.90642	3.09108	0	0	0	5.23027	4.52317	4.75952	0	0	0
Circ_ZMYND8_11-12	6.03743	0	0.819481	0	0	0	1.87139	1.3633	0.958669	0	0	0.973017	0	0	1.04605	1.13079	1.18988	0	0	0
Circ_SULF2_3	0	0	0	0	0	0	2.80709	0.68165	0.958669	3.81284	1.54554	0	7.11512	0	0	0	0	5.79293	8.19752	6.7228
Circ_TTC3_10-15	0.754679	0.885641	0.819481	2.1867	4.47172	0	0	1.3633	1.91734	0	0	0	0	0	9.41449	1.13079	0	0	0	0
Circ_LARGE_I	5.28275	2.65692	1.63896	1.09335	2.98115	1.10788	0.935697	1.3633	0.958669	0	0	0	0	0	0	0	0	0	0	0
Circ_SAP130_11-12	0	1.77128	0	0	0	1.10788	0.935697	0	0.958669	0	0	0.973017	0	1.4666	0	0	0	2.41372	1.6395	3.73489
Circ_MGAT5_I	0	1.77128	0.819481	0	0	0	0.935697	0.68165	0.958669	0	0	1.94603	0	1.4666	0	2.26158	1.18988	0	0	0
Circ_KYNU_2-4	0.754679	0	0.819481	0	0	0	3.74279	0.68165	6.71068	0	3.09108	0	0	0	0	0	0	0.965488	0.819752	0.373489
Circ_ACVR2A_2-4	3.01872	0	0	5.46675	0	0	2.80709	3.40825	0	0	1.54554	6.81112	0	4.39979	4.18422	2.26158	0	0	0	0
Circ_TANC1_5-7	0.754679	0	0	0	0	1.10788	2.80709	1.3633	0	1.90642	0	0	3.55756	5.86638	1.04605	2.26158	0	0	0	0
Circ_STK39_2-5	0	0	1.63896	0	2.23586	5.53942	0.935697	0.68165	0.958669	5.71927	1.54554	0	0	5.86638	0	0	0	0	0	0
Circ_NDUFS1_15-16	2.26404	0.885641	0	1.09335	1.49057	0	1.87139	0	0	0	1.54554	0.973017	0	2.93319	1.04605	0	0	0	0	0
Circ_ZDBF2_2-4	0	0	1.63896	0	0	0	0.935697	8.1798	0.958669	0	3.09108	0	0	0	6.27633	1.13079	11.8988	0	0	0.373489
Circ_BARD1_2-4	0	0	0	0	0	0	0	0.68165	0	1.90642	1.54554	0.973017	3.55756	0	5.23027	0	1.18988	0	0.819752	1.12047
Circ_CUL3_2-3	3.7734	0	0	0	0	1.10788	0.935697	0	1.91734	0	0	2.91905	7.11512	0	5.23027	2.26158	4.75952	0	0	0
Circ_TRIP12_3-4	0	0	1.63896	1.09335	0	0	1.87139	1.3633	1.91734	1.90642	1.54554	0	0	0	2.09211	2.26158	0	0	0	0
Circ_SP140L_2-4	0	0	0.819481	0	0	1.10788	1.87139	0.68165	3.83468	0	0	0.973017	0	1.4666	0	2.26158	2.37976	0	0	0
Circ_DGKD_2-3	1.50936	1.77128	0	0	0.745287	3.32365	3.74279	0.68165	0	1.90642	1.54554	0	0	1.4666	0	0	0	0	0	0
Circ_PER2_2-4	0	0	1.63896	0	0	2.21577	1.87139	1.3633	0	0	0	1.94603	0	0	1.04605	0	0	8.20665	5.73826	7.09629
Circ_LCLAT1_3-4	0.754679	0	0.819481	0	0.745287	0	1.87139	3.40825	0	0	1.54554	0	0	0	1.04605	3.39238	2.37976	0	0	0
Circ_PRKCE_7-10	1.50936	0	0	0	0	0	0	0.68165	0	0	1.54554	0.973017	3.55756	0	0	1.13079	0	1.93098	2.45925	4.48187
Circ_AFTPH_2	1.50936	1.77128	0	0	0	0	2.80709	2.04495	0.958669	3.81284	0	2.91905	0	0	3.13816	0	0	0.482744	0	0
Circ_ZNF638_24	0	0	0	1.09335	0	2.21577	1.87139	2.04495	1.91734	3.81284	3.09108	0	0	0	2.09211	1.13079	0	0	0	0
Circ_KIDINS220_21-22	0	0	0.819481	1.09335	0	0	0.935697	0.68165	1.91734	1.90642	3.09108	0	0	2.93319	1.04605	0	0	0	0	0
Circ_CCDC14_5-11	0.754679	0	0	1.09335	0	1.10788	0	0.68165	0	0	0	1.94603	0	4.39979	4.18422	0	1.18988	0	0	3.73489
Circ_RASA2_2-5	0	0	0.819481	1.09335	0	0	0	0.68165	1.91734	0	1.54554	0	0	1.4666	1.04605	2.26158	3.56964	0	0	0
Circ_TFDP2_2-3	0	0.885641	2.45844	2.1867	2.98115	0	2.80709	0.68165	0.958669	0	0	0	0	2.93319	0	2.26158	0	0	0	0
Circ_C3orf58_2-3	1.50936	0	0.819481	0	0	1.10788	0	4.77155	0	0	1.54554	0	7.11512	1.4666	0	2.26158	10.7089	0	0	0
Circ_PLOD2_2-7	1.50936	0	0	1.09335	2.23586	0	0.935697	0	0	1.90642	3.09108	1.94603	3.55756	0	0	0	2.37976	0	0	0
Circ_RNF13_6-8	0	0	0	0	0	0	0.935697	2.04495	2.87601	3.81284	0	0	0	1.4666	1.04605	0	0	1.44823	0.819752	1.12047
Circ_DLG1_13-17	2.26404	0	0.819481	2.1867	0.745287	0	0	0.68165	0.958669	0	0	0.973017	0	0	2.09211	1.13079	0	0	0	0
Circ_DLG1_13-14	0	0	0.819481	2.1867	0.745287	0	0.935697	1.3633	0.958669	0	0	0	3.55756	2.93319	0	0	2.37976	0	0	0
Circ_LRCH3_16-17	1.50936	0	0	1.09335	2.23586	0	0.935697	1.3633	0	1.90642	0	1.94603	0	0	0	2.26158	2.37976	0	0	0
Circ_ATXN7_2-5	0.754679	0	0.819481	0	1.49057	1.10788	0	1.3633	0.958669	0	1.54554	0.973017	3.55756	0	0	0	0	0	0	0
Circ_ARL13B_2-4	0.754679	0	0	0	0.745287	1.10788	3.74279	0	1.91734	0	1.54554	0	0	2.93319	2.09211	0	1.18988	0	0	0
Circ_WDR1_3-5	0	2.65692	0	0	0	1.10788	0	0	0.958669	0	4.63663	2.91905	0	1.4666	2.09211	1.13079	3.56964	0	0	0
Circ_ARHGAP10_5-10	0	0	0.819481	6.5601	0	0	2.80709	0	0.958669	3.81284	1.54554	0	0	1.4666	7.32238	1.13079	0	0	0	0
Circ_LRBA_32-35	0	0.885641	0	2.1867	0.745287	1.10788	0.935697	0	0	0	0	1.94603	0	0	1.04605	2.26158	2.37976	0	0	0
Circ_NEIL3_8-9	0.754679	0	0.819481	0	0	1.10788	1.87139	0.68165	0	1.90642	0	3.89207	0	0	0	1.13079	1.18988	0	0	0
Circ_PDS5A_31-32	0.754679	1.77128	1.63896	1.09335	1.49057	1.10788	0	0	0	0	0	0.973017	0	0	1.04605	0	0	0	0	0.746978
Circ_RBM47_I	0.754679	0	0.819481	2.1867	0.745287	4.43153	4.67848	2.04495	1.91734	0	0	0.973017	0	0	0	0	0	0	0	0
Circ_FIP1L1_10-13	1.50936	1.77128	1.63896	2.1867	2.23586	0	0	0.68165	0	0	0	0	0	2.93319	1.04605	0	5.94939	0	0	0
Circ_TBC1D14_4-7	0.754679	1.77128	0	1.09335	0.745287	0	0.935697	0	1.91734	0	0	0	0	2.93319	1.04605	0	1.18988	0	0	0
Circ_CDS1_2-5	1.50936	0	0	0	0	0	1.87139	0	0.958669	1.90642	4.63663	0.973017	0	0	0	1.13079	0	1.44823	0	2.61442
Circ_PTPN13_24-27	0.754679	1.77128	2.45844	1.09335	5.21701	4.43153	0.935697	0	0	0	0	0	0	0	1.04605	0	1.18988	0	0	0
Circ_SMAD5_2-3	0	0	0.819481	0	4.47172	1.10788	0.935697	0.68165	0	0	0	0	3.55756	0	3.13816	1.13079	2.37976	0	0	0
Circ_FAM13B_14-16	1.50936	0.885641	0	1.09335	1.49057	0	1.87139	0	0	9.53211	0	0	0	1.4666	1.04605	0	0	0.482744	0	0
Circ_CTNNA1_4-7	0	0.885641	0	1.09335	0	0	0	3.40825	0.958669	3.81284	0	2.91905	0	1.4666	1.04605	0	1.18988	0	0	0
Circ_TRIO_8-11	0	1.77128	0.819481	1.09335	2.23586	0	0	0.68165	0.958669	1.90642	0	0	0	0	1.04605	1.13079	0	0	0	0
Circ_PRELID2_2-6	0.754679	0	0	1.09335	1.49057	2.21577	0	0	0.958669	1.90642	1.54554	0	0	7.33298	4.18422	0	0	0	0	0
Circ_FAM193B_3-5	0.754679	1.77128	0.819481	2.1867	0	1.10788	0	0	0	0	0	0	0	0	1.04605	1.13079	2.37976	0	0	0.373489
Circ_ZSWIM6_2-4	2.26404	0	1.63896	2.1867	0	1.10788	0	0	0	0	0	0.973017	0	0	1.04605	3.39238	0	0.482744	0	0.373489
Circ_KIAA1919_2-3	0.754679	0.885641	1.63896	0	0	0	0	1.3633	1.91734	1.90642	0	0.973017	0	0	0	1.13079	1.18988	0	0	0
Circ_PTPRK_4-6	0	0	0	0	1.49057	0	0	0.68165	4.79334	1.90642	1.54554	0	7.11512	0	1.04605	1.13079	2.37976	0	0	0
Circ_QKI_2-3	1.50936	0	0.819481	1.09335	0.745287	0	0	4.77155	0.958669	0	3.09108	0	0	0	5.23027	1.13079	0	0	0	0
Circ_UBR2_3-4	0	0.885641	1.63896	0	1.49057	1.10788	0	0.68165	0.958669	1.90642	0	0.973017	0	0	0	0	2.37976	0	0	0
Circ_UBR2_5-8	0	0	1.63896	0	2.23586	1.10788	0	0.68165	1.91734	0	1.54554	0	0	0	0	0	1.18988	0	0.409876	1.49396
Circ_FARS2_3-4	3.01872	0	0.819481	0	1.49057	1.10788	1.87139	0.68165	3.83468	0	0	0	0	0	2.09211	3.39238	0	0	0	0
Circ_PHIP_5-7	3.01872	0	0.819481	1.09335	0.745287	0	0.935697	3.40825	0.958669	0	0	0	0	0	4.18422	0	1.18988	0	0	0
Circ_ZNF292_I	2.26404	0	2.45844	4.3734	0	1.10788	3.74279	1.3633	0	0	0	0	3.55756	0	7.32238	3.39238	0	0	0	0
Circ_KMT2C_2-6	0	0	0.819481	0	0	1.10788	11.2284	12.9514	9.58669	13.345	10.8188	0	0	0	0	0	1.18988	0	0	1.86745
Circ_SNX13_2-9	0.754679	0	1.63896	1.09335	0	0	0	0	0.958669	1.90642	1.54554	0.973017	0	0	1.04605	0	1.18988	0	0	0
Circ_RSBN1L_4-6	0	0	0.819481	0	0	1.10788	0	1.3633	1.91734	0	3.09108	0	0	1.4666	0	0	0	3.37921	2.04938	4.10838
Circ_SEMA3C_3-5	0	1.77128	3.27792	1.09335	1.49057	0	0	0	0	0	0	0	0	1.4666	1.04605	0	0	6.75842	10.2469	7.09629
Circ_ICA1_2-6	0	0	0	1.09335	0.745287	0	1.87139	1.3633	0	0	3.09108	0	3.55756	0	1.04605	3.39238	1.18988	0	0	0
Circ_VPS13B_I	2.26404	0	1.63896	0	2.23586	1.10788	0.935697	0	0	1.90642	0	0	0	0	2.09211	1.13079	2.37976	0	0	0
Circ_ATAD2_9-13	0	0	0	0	0	0	3.74279	16.3596	4.79334	3.81284	7.72771	0.973017	0	0	0	1.13079	1.18988	0	0	4.85536
Circ_EFR3A_2-4	4.52807	0.885641	0	1.09335	0	0	0.935697	5.4532	0	0	3.09108	0	0	0	5.23027	1.13079	2.37976	0	0	0
Circ_PTGR1_5-9	0.754679	0	2.45844	1.09335	1.49057	0	0	0	0	3.81284	0	0.973017	0	1.4666	2.09211	0	1.18988	0	0	0
Circ_C9orf84_I	0	0	1.63896	0	0	1.10788	2.80709	0.68165	0.958669	0	0	0	0	4.39979	4.18422	1.13079	1.18988	0	0	0
Circ_DENND1A_2-5	1.50936	0	3.27792	2.1867	2.23586	0	0	2.04495	0	1.90642	1.54554	0.973017	0	0	1.04605	0	0	0	0	0
Circ_MAPKAP1_2-4	3.01872	0	0	0	0.745287	0	0.935697	2.04495	0.958669	1.90642	0	1.94603	0	0	5.23027	0	2.37976	0	0	0
Circ_PBX3_3-5	0.754679	0.885641	0	0	0	0	4.67848	2.7266	1.91734	1.90642	1.54554	0	0	0	0	1.13079	0	0	0	4.48187
Circ_GLE1_2-3	0	0	0.819481	2.1867	1.49057	1.10788	0	0.68165	0	3.81284	0	2.91905	0	0	1.04605	1.13079	0	0	0	0
Circ_RAPGEF1_2-4	0	0	0	1.09335	0.745287	0	1.87139	0.68165	2.87601	1.90642	0	0.973017	0	0	2.09211	0	1.18988	0	0	0
Circ_REXO4_3-4	0	0.885641	0	0	0.745287	0	1.87139	0	0.958669	0	1.54554	0.973017	0	1.4666	2.09211	1.13079	0	0	0	0
Circ_GLIS3_2	1.50936	0.885641	0.819481	0	0	0	2.80709	0	0	1.90642	1.54554	0	0	2.93319	3.13816	0	1.18988	0	0	0
Circ_RCL1_2-3	1.50936	0	0	0	0.745287	0	4.67848	2.7266	0.958669	0	0	0.973017	0	1.4666	4.18422	1.13079	0	0	0	0
Circ_C9orf41_2-3	3.01872	0.885641	1.63896	0	1.49057	0	0.935697	0	0	7.62569	0	2.91905	0	0	4.18422	1.13079	0	0	0	0
Circ_chr9_86274695_86301070	0.754679	0	1.63896	3.28005	1.49057	0	0.935697	0	0.958669	1.90642	0	0.973017	0	0	1.04605	0	0	0	0	0
Circ_UBQLN1_2-3	0.754679	0	1.63896	2.1867	0	0	3.74279	4.0899	4.79334	1.90642	0	0	0	1.4666	0	0	0	0	0	0.373489
Circ_ATP11C_2-5	0	0.885641	0	1.09335	0.745287	0	1.87139	1.3633	0	0	0	0.973017	0	4.39979	2.09211	1.13079	0	0	0	0
Circ_WDR37_6-9	0	0	0	0	0	0	0.935697	0	0.958669	0	1.54554	0	3.55756	0	0	1.13079	1.18988	0	0.409876	0.746978
Circ_DHTKD1_2-3	0	0	0	1.09335	0.745287	1.10788	0	1.3633	0.958669	1.90642	0	1.94603	0	0	0	0	1.18988	0	0	0
Circ_DHTKD1_2-6	0.754679	0	0	0	1.49057	0	0.935697	2.04495	0	3.81284	0	0.973017	0	0	1.04605	0	1.18988	0	0	0
Circ_FAM53B_3-4	0	0	0	0	0.745287	1.10788	0.935697	0.68165	0	1.90642	0	0	0	0	1.04605	1.13079	3.56964	0	0	0
Circ_MLLT10_15-17	1.50936	0.885641	0	0	1.49057	1.10788	0	0	0	1.90642	0	0	0	1.4666	1.04605	1.13079	0	0	0	0
Circ_CUL2_2-4	3.7734	0	0	1.09335	1.49057	0	0	0	0.958669	0	0	0	0	1.4666	3.13816	1.13079	3.56964	0	0	0
Circ_CCDC6_2-3	2.26404	0	0	0	0	2.21577	1.87139	0.68165	0	1.90642	1.54554	0	0	0	0	1.13079	1.18988	0	0	0
Circ_DNA2_2-5	0.754679	0	0	1.09335	0.745287	0	0.935697	0	0	0	0	0	0	0	4.18422	1.13079	4.75952	0	0	0.373489
Circ_CUL5_3-7	1.50936	0.885641	1.63896	0	0	1.10788	0.935697	0	0	0	0	1.94603	0	0	3.13816	1.13079	0	0	0	0
Circ_ARHGEF12_31-36	0.754679	0	0	5.46675	2.23586	3.32365	0	0	0.958669	1.90642	3.09108	0	0	0	1.04605	0	0	0	0	0
Circ_FNBP4_3-4	0	0	1.63896	1.09335	0	2.21577	0.935697	0	0	1.90642	0	0	0	0	2.09211	0	2.37976	0	0	1.86745
Circ_RAB6A_4-6	2.26404	0	0	0	0	0	1.87139	0.68165	0.958669	1.90642	0	0	0	4.39979	0	2.26158	2.37976	0	0	0
Circ_ANKS1B_4-7	1.50936	0.885641	0	1.09335	0.745287	1.10788	0	0	0.958669	1.90642	0	0	0	0	0	0	3.56964	0	0	0
Circ_RIC8B_5-6	1.50936	0	0.819481	0	0	1.10788	0	1.3633	0.958669	0	1.54554	0.973017	0	0	0	0	1.18988	0	0	0
Circ_BRAP_2-4	0.754679	0.885641	0	0	0.745287	2.21577	0.935697	0	0.958669	0	0	0	0	0	1.04605	0	1.18988	0	0	0
Circ_MED13L_2	1.50936	0	0.819481	0	0	0	0	2.7266	0	0	0	0	0	0	1.04605	0	4.75952	1.44823	5.32839	4.10838
Circ_ERC1_8-11	0.754679	0	0	0	0.745287	0	0.935697	0	0	0	0	0.973017	0	4.39979	6.27633	1.13079	2.37976	0	0	0
Circ_ETNK1_2-6	0	0	0	0	0.745287	0	0.935697	0	0	0	1.54554	0.973017	0	0	4.18422	6.78475	0	0.482744	0	0.373489
Circ_PPHLN1_4-9	1.50936	0	0	0	0	0	2.80709	2.7266	3.83468	1.90642	1.54554	0	0	0	1.04605	1.13079	0	0	0	0
Circ_R3HDM2_9-11	0	0	0	1.09335	1.49057	1.10788	1.87139	2.04495	0.958669	0	0	0	0	0	1.04605	0	3.56964	0	0	0
Circ_PCCA_13-16	0	0	0	0	1.49057	0	0	0	0	5.71927	1.54554	0.973017	0	0	1.04605	0	0	2.89646	1.22963	1.12047
Circ_VWA8_10-12	0	0	0.819481	1.09335	0	0	1.87139	0.68165	0.958669	0	1.54554	0	0	4.39979	0	0	1.18988	0	0	0
Circ_VPS36_7-11	0.754679	0	0	0	0	1.10788	0.935697	1.3633	2.87601	0	1.54554	1.94603	0	1.4666	0	0	0	0	0	0
Circ_MYCBP2_16-21	1.50936	0.885641	0	1.09335	0	1.10788	0.935697	0	3.83468	0	1.54554	1.94603	0	0	0	0	0	0	0	0
Circ_DYNC1H1_42-43	0	0	0	2.1867	0.745287	2.21577	0	1.3633	0.958669	0	3.09108	0	3.55756	0	1.04605	0	0	0	0	0
Circ_SCFD1_11-14	0	0.885641	0	0	1.49057	1.10788	0	1.3633	2.87601	0	0	0	0	4.39979	2.09211	0	1.18988	0	0	0
Circ_chr14_35020920_35024118	0	0	4.09741	8.7468	0.745287	0	0.935697	0.68165	0	3.81284	1.54554	0	3.55756	0	0	0	0	0	0	0
Circ_SAV1_3-4	0.754679	0	0	2.1867	0	2.21577	0	0	0	1.90642	0	0	0	1.4666	0	2.26158	0	0.482744	0	0.373489
Circ_RPS6KA5_2-5	0.754679	0.885641	0	1.09335	0.745287	0	0.935697	0	0	1.90642	0	0	0	0	0	2.26158	2.37976	0	0	0
Circ_ATG2B_2-6	0.754679	0	1.63896	1.09335	0	1.10788	0.935697	2.04495	0	0	0	0	0	1.4666	1.04605	0	0	0	0	0
Circ_TJP1_3-8	1.50936	0	0	0	1.49057	1.10788	0.935697	1.3633	0	0	0	0	3.55756	0	0	0	2.37976	0	0	0.373489
Circ_PDIA3_3-5	0.754679	0	0	0	0	0	0	1.3633	0	1.90642	0	0.973017	3.55756	0	1.04605	0	1.18988	0	0.409876	0
Circ_VPS13C_2-5	1.50936	0	0.819481	0	0	1.10788	0.935697	2.04495	2.87601	1.90642	3.09108	0	0	0	0	0	0	0	0	0
Circ_SPG21_2-5	0	0	1.63896	4.3734	0	1.10788	2.80709	0	0	3.81284	3.09108	2.91905	0	0	0	0	3.56964	0	0	0
Circ_ETFA_2-4	0	0	0	0	0	2.21577	2.80709	0.68165	0	1.90642	0	0	0	1.4666	2.09211	2.26158	0	0	0.409876	0
Circ_chr15_82706806_83073482	0	0	0	0	1.49057	0	0	2.04495	0.958669	1.90642	0	0.973017	3.55756	0	0	0	0	1.44823	0	1.12047
Circ_CHD2_3-5	3.7734	0	4.09741	0	2.23586	0	0	0	1.91734	3.81284	0	0	10.6727	0	10.4605	0	2.37976	0	0	0
Circ_ATF7IP2_2-6	0	0.885641	0	0	1.49057	1.10788	0	0	0.958669	1.90642	3.09108	0.973017	0	0	1.04605	0	0	0	0	0
Circ_CLEC16A_20-22	0	0	0	1.09335	0	1.10788	0.935697	0	0.958669	0	0	0	0	1.4666	0	0	0	2.89646	0.819752	1.86745
Circ_MKL2_2-3	1.50936	0.885641	0.819481	1.09335	0.745287	0	0.935697	0	0	1.90642	0	0.973017	0	0	0	0	0	0	0	0
Circ_XPO6_7-8	0	0.885641	0	0	0	0	3.74279	1.3633	0.958669	1.90642	0	0	0	0	2.09211	1.13079	1.18988	0	0	0
Circ_NMRAL1_3-4	0.754679	0	1.63896	0	5.21701	1.10788	0.935697	0	0	0	1.54554	0.973017	0	0	0	1.13079	0	0	0	0
Circ_CHD9_I	0	0	0.819481	0	1.49057	0	0	1.3633	0.958669	1.90642	0	0.973017	0	0	2.09211	0	1.18988	0	0	0
Circ_CTCF_3-4	0.754679	0	0	1.09335	0.745287	0	0.935697	2.04495	3.83468	0	1.54554	0	0	0	0	0	1.18988	0	0	0
Circ_CTCF_9-10	0	0.885641	0	0	0	0	0.935697	0	0	0	1.54554	1.94603	3.55756	0	3.13816	1.13079	3.56964	0	0	0
Circ_CIRH1A_11-16	0	0	0.819481	1.09335	0	0	1.87139	0.68165	0	0	1.54554	0	0	0	2.09211	1.13079	3.56964	0	0	0
Circ_SF3B3_5-10	0	0	0	0	0	0	36.4922	49.7605	39.3054	22.8771	15.4554	0	0	2.93319	1.04605	0	0	0	0	23.1563
Circ_BANP_6-10	0.754679	0	0	0	0	1.10788	1.87139	0.68165	0	1.90642	0	0	0	0	2.09211	0	1.18988	0	0	0.746978
Circ_RPA1_2-5	1.50936	0	0	3.28005	0	1.10788	0.935697	2.04495	0.958669	0	0	0.973017	0	0	0	0	1.18988	0	0	0
Circ_NLK_5-7	0.754679	0	0	0	3.72643	1.10788	0.935697	0	0.958669	0	0	0.973017	0	10.2662	1.04605	0	0	0	0	0
Circ_ZZEF1_15-16	0.754679	0	0	0	0	0	0.935697	0.68165	0.958669	0	0	0	3.55756	0	1.04605	1.13079	1.18988	0	0	0
Circ_KPNB1_7-10	0.754679	0	1.63896	1.09335	0	0	0.935697	1.3633	0.958669	3.81284	0	0	3.55756	0	0	0	0	0	0	0
Circ_KPNB1_8-15	0	0	0	0	0.745287	1.10788	0	2.7266	1.91734	1.90642	0	0	0	1.4666	9.41449	1.13079	0	0	0	0
Circ_SPAG9_23-25	0.754679	0	0	1.09335	0	1.10788	0.935697	0.68165	1.91734	0	0	1.94603	0	0	0	1.13079	0	0	0	0
Circ_TRIM37_17-22	0	0.885641	2.45844	0	0.745287	1.10788	0	0	2.87601	0	0	0	0	1.4666	0	0	0	0.482744	0.409876	0
Circ_TRIM37_4-8	0	0	0.819481	0	0	0	1.87139	2.7266	7.66935	0	1.54554	0	0	0	0	0	0	0.965488	2.45925	1.49396
Circ_RPS6KB1_3-4	1.50936	0.885641	0.819481	0	0	0	0.935697	0	1.91734	0	0	0	0	0	0	0	0	0.965488	0.409876	3.73489
Circ_USP32_2-4	0	0.885641	0	0	0	0	4.67848	3.40825	9.58669	13.345	1.54554	0	0	0	0	0	0	0	1.22963	11.9516
Circ_MED13_4-8	0	0	0	0	0.745287	0	1.87139	0	0	5.71927	0	0	0	0	1.04605	1.13079	0	0.482744	3.27901	5.22885
Circ_TEX2_2	0	0.885641	0.819481	1.09335	0	0	2.80709	0.68165	0.958669	0	1.54554	0	0	0	2.09211	0	0	0	0	0
Circ_SEPT9_3	3.01872	0	1.63896	1.09335	0	0	0	0.68165	0	0	0	0	0	2.93319	1.04605	3.39238	0	0.965488	0	0
Circ_TBCD_15-23	0	0	0.819481	0	0	1.10788	0	0	0.958669	1.90642	3.09108	0	0	1.4666	1.04605	1.13079	0	0	0	0
Circ_FAM210A_3-5	1.50936	0.885641	0.819481	0	0.745287	0	0	0	0	0	1.54554	0	0	0	3.13816	1.13079	1.18988	0	0	0
Circ_RBBP8_9-15	0.754679	0	1.63896	2.1867	8.94344	0	0	0.68165	0	0	0	7.78414	0	0	0	1.13079	1.18988	0	0	0
Circ_POLI_2-3	1.50936	1.77128	0	0	1.49057	1.10788	0	0	0	0	0	0.973017	0	1.4666	2.09211	1.13079	0	0	0	0
Circ_ZNF516_3	0	0	0.819481	0	0.745287	0	0	0.68165	0.958669	0	0	0	3.55756	0	0	0	0	0.482744	0.409876	1.86745
Circ_DNM2_9-11	0.754679	1.77128	1.63896	0	0	1.10788	0	0	0	0	1.54554	0.973017	0	4.39979	0	0	2.37976	0	0	0
Circ_MAST3_26	0.754679	0.885641	0.819481	0	0.745287	0	0	0	0	0	1.54554	0	0	1.4666	0	1.13079	2.37976	0	0	0
Circ_UBA2_3-6	0.754679	0	0.819481	1.09335	0	0	0.935697	1.3633	1.91734	0	1.54554	0.973017	0	0	0	0	0	0	0	0
Circ_ZNF525_4	0	0.885641	1.63896	0	0	0	0	1.3633	0.958669	0	0	0	0	8.79957	1.04605	0	1.18988	0	0	0.373489
Circ_TRIM33_3-4	0	0	0	1.09335	0.745287	0	6.54988	4.0899	6.71068	7.62569	4.63663	0	0	0	0	0	0	0	0	8.96374
Circ_MAN1A2_6-8	0.754679	0	0	0	0	0	0	2.04495	0.958669	1.90642	0	0	0	0	0	1.13079	0	0.482744	3.27901	1.86745
Circ_VPS13D_25-27	1.50936	0	0	0	0	1.10788	0.935697	0.68165	0.958669	1.90642	0	0	0	0	1.04605	0	1.18988	0	0	0
Circ_PRUNE_4-5	3.01872	0	3.27792	0	0.745287	0	0	1.3633	0.958669	1.90642	3.09108	0	0	0	1.04605	0	0	0	0	0
Circ_GABPB2_2-9	0	0	0.819481	2.1867	1.49057	0	0.935697	2.04495	0	0	1.54554	0	0	0	4.18422	0	2.37976	0	0	0
Circ_PI4KB_2	0	0	1.63896	0	2.98115	0	0	0.68165	2.87601	1.90642	0	0.973017	0	0	0	1.13079	2.37976	0	0	0
Circ_NEK7_6-9	0.754679	0	0	0	0	0	2.80709	0.68165	0	1.90642	1.54554	0	0	0	0	0	0	1.44823	4.91851	5.97582
Circ_HP1BP3_4-9	0.754679	0	0.819481	0	0	0	14.0355	23.1761	20.132	13.345	17.001	0	0	0	0	0	0	0	0	38.8429
Circ_TBCE_8-12	0.754679	0	0	0	0	1.10788	2.80709	6.13485	0	0	3.09108	0	0	0	0	1.13079	1.18988	0	0	2.24093
Circ_SMYD3_6-8	2.26404	0	0.819481	0	4.47172	0	0	0.68165	0.958669	15.2514	0	0	0	0	0	3.39238	3.56964	0	0	0
Circ_NRD1_4-5	1.50936	0	0	0	2.98115	2.21577	0.935697	4.77155	2.87601	0	4.63663	0	0	0	0	0	1.18988	0	0	0
Circ_FGGY_2-4	0.754679	0	0.819481	0	1.49057	0	0	0.68165	3.83468	0	0	0	0	1.4666	2.09211	0	4.75952	0	0	0
Circ_DNAJC6_2-4	1.50936	0.885641	2.45844	0	2.23586	0	0	0.68165	0.958669	0	0	0	0	0	0	1.13079	2.37976	0	0	0
Circ_SEC23B_14-18	0	0	0.819481	0	0	1.10788	0.935697	0.68165	1.91734	0	0	0	0	0	0	0	1.18988	0	0.409876	0.746978
Circ_NFATC2_2-3	0	0	0	1.09335	1.49057	1.10788	0	0	0	1.90642	1.54554	0	0	0	0	2.26158	1.18988	0	0	0.373489
Circ_ATP9A_8-11	0.754679	0	0.819481	3.28005	0.745287	0	0.935697	2.7266	0	0	0	0	0	0	3.13816	2.26158	0	0	0	0
Circ_NRIP1_2	0	0	0	1.09335	0	2.21577	3.74279	0	1.91734	0	1.54554	0	0	0	0	0	0	8.68939	6.55801	17.9275
Circ_LARGE_2-3	0	2.65692	0	2.1867	0.745287	0	0.935697	0.68165	0.958669	0	0	0	0	1.4666	2.09211	0	0	0	0	0
Circ_ATXN10_2-5	0	0	0	0	0.745287	1.10788	0.935697	3.40825	0	0	1.54554	0.973017	0	0	1.04605	0	2.37976	0	0	0
Circ_NOL10_7-13	0	0.885641	0	0	0	0	0.935697	1.3633	2.87601	0	0	0	0	0	2.09211	1.13079	1.18988	0	0	0.373489
Circ_chr2_132310586_132339702	4.52807	9.74206	13.9312	0	7.45287	3.32365	0	4.77155	0	0	0	0	0	0	0	0	0	0	0.409876	0.373489
Circ_UBXN4_2-9	0	0	0.819481	1.09335	1.49057	0	0	2.04495	0.958669	0	0	2.91905	0	1.4666	0	0	1.18988	0	0	0
Circ_MCM6_7-8	0.754679	0	0.819481	1.09335	0	0	0.935697	0.68165	0	1.90642	0	0	0	0	0	1.13079	1.18988	0	0	0
Circ_KYNU_5-8	0	0	0	0	0	0	0.935697	0.68165	3.83468	0	1.54554	0	0	2.93319	0	0	0	1.93098	0.409876	0.746978
Circ_NUP35_4-8	0	0	0	0	0	0	0	0.68165	0.958669	0	0	0.973017	3.55756	0	0	1.13079	0	2.89646	2.45925	6.34931
Circ_NAB1_3-6	1.50936	0	0	0	1.49057	1.10788	0.935697	6.13485	0	0	1.54554	0.973017	0	0	0	0	4.75952	0	0	0
Circ_SPATS2L_6	0.754679	0	0	1.09335	0	0	0.935697	0.68165	1.91734	0	1.54554	0	0	0	2.09211	1.13079	0	0	0	0
Circ_CARF_5-8	0	0	1.63896	0	0.745287	1.10788	1.87139	0	0	0	1.54554	0.973017	0	0	0	1.13079	1.18988	0	0	0
Circ_KANSL1L_I	0	0	0	0	0	2.21577	0	0.68165	0	0	1.54554	1.94603	0	1.4666	7.32238	1.13079	1.18988	0	0	0
Circ_KANSL1L_2-3	1.50936	0	0	0	0	0	0.935697	1.3633	0	0	0	0	0	2.93319	0	0	1.18988	0.965488	1.22963	1.12047
Circ_AGAP1_12-13	0	0	0	1.09335	0	1.10788	0	0.68165	0.958669	0	0	0	0	0	0	1.13079	1.18988	0	1.22963	1.86745
Circ_THAP4_2	0	0	0	0	0	0	0	0	0.958669	0	0	0.973017	3.55756	0	1.04605	0	1.18988	1.44823	2.04938	3.73489
Circ_EPT1_2-6	0.754679	0	0	0	2.23586	0	0	0.68165	0	0	0	0	0	1.4666	4.18422	2.26158	3.56964	0	0	1.49396
Circ_EPT1_2-7	1.50936	0	0	0	0	0	0	0.68165	0.958669	1.90642	0	0	0	0	1.04605	1.13079	2.37976	0	0	0.373489
Circ_SRBD1_11-14	1.50936	0.885641	0	0	1.49057	0	2.80709	2.7266	0.958669	0	0	0	0	0	8.36844	0	2.37976	0	0	0
Circ_EPCAM_2-3	3.7734	0	0	0	2.98115	1.10788	0.935697	0	0	0	1.54554	0	3.55756	1.4666	0	0	1.18988	0	0	0
Circ_XPO1_11-12	1.50936	0	0	0	0	1.10788	0	0.68165	0	0	0	1.94603	0	0	1.04605	1.13079	0	1.44823	0	0.373489
Circ_ACTR2_3-8	0	0	0	0	0.745287	0	0.935697	0	1.91734	3.81284	1.54554	0	0	1.4666	3.13816	0	1.18988	0	0	0
Circ_ZNF638_3-8	0	0	0.819481	1.09335	0	0	0	0.68165	0	0	0	0.973017	0	1.4666	1.04605	1.13079	0	0	0	0.373489
Circ_ALMS1_7-9	0	0	2.45844	2.1867	1.49057	1.10788	0	0	1.91734	0	1.54554	0	0	0	1.04605	0	2.37976	0	0	0
Circ_BBX_4-7	0	0	1.63896	2.1867	1.49057	0	0	1.3633	0.958669	0	0	0	0	0	1.04605	1.13079	3.56964	0	0	0
Circ_SPICE1_2-7	0	0	0	2.1867	0.745287	1.10788	1.87139	0.68165	0	1.90642	0	0	0	0	2.09211	0	3.56964	0	0	0
Circ_ATG7_13-18	1.50936	0	0	1.09335	0.745287	1.10788	0.935697	0	0	1.90642	0	0	0	0	2.09211	0	0	0	0	0.373489
Circ_CEP70_7-11	2.26404	0	0	0	0.745287	0	0.935697	0	1.91734	1.90642	0	0.973017	0	0	0	0	0	0	0.819752	2.24093
Circ_RNF13_2-6	3.01872	0.885641	0	0	0	0	0.935697	2.7266	0	0	0	1.94603	0	0	1.04605	0	1.18988	0	0.409876	0
Circ_PHC3_8-10	0.754679	0.885641	0	0	0	2.21577	1.87139	3.40825	1.91734	1.90642	0	0	0	1.4666	0	0	0	0	0	0
Circ_PHC3_2-6	2.26404	0	0	2.1867	0.745287	0	6.54988	0.68165	0	3.81284	0	0	3.55756	0	1.04605	0	0	0	0	0
Circ_MFN1_13-18	1.50936	0	0.819481	0	0	0	0	0	1.91734	0	3.09108	0.973017	0	1.4666	3.13816	2.26158	0	0	0	0
Circ_MRPL47_3-6	0.754679	0.885641	0.819481	0	1.49057	0	0.935697	0	0	1.90642	0	0.973017	0	0	1.04605	0	0	0	0	0
Circ_DLG1_13-18	0	0	0	1.09335	0	0	0.935697	0.68165	0.958669	0	0	0	0	0	0	0	3.56964	0.482744	1.22963	1.12047
Circ_FOXP1_10-11	0.754679	0	0	1.09335	0	0	0.935697	0	0	1.90642	3.09108	0	0	0	0	0	0	1.44823	3.27901	3.3614
Circ_WHSC1_4-8	5.28275	0	0.819481	2.1867	0	0	0	0.68165	0	0	0	0	3.55756	2.93319	2.09211	2.26158	0	0	0	0
Circ_TBC1D1_12-15	0	0	0	0	0.745287	0	0.935697	0.68165	0.958669	0	1.54554	0	3.55756	0	2.09211	0	3.56964	0	0	0
Circ_FRYL_2-3	0	0	0	1.09335	0	0	0	0.68165	0.958669	1.90642	1.54554	0.973017	0	0	5.23027	0	1.18988	0	0	0
Circ_TBC1D14_2	0.754679	0	0	0	0	1.10788	0	0.68165	0.958669	0	1.54554	0	0	0	0	1.13079	1.18988	0.482744	0	0
Circ_NUP54_2-3	0.754679	0	1.63896	2.1867	1.49057	1.10788	0.935697	0.68165	0	0	0	0	0	2.93319	0	0	0	0	0	0
Circ_PHAX_2	0.754679	0	0	1.09335	0	0	0.935697	0	0.958669	1.90642	0	0	0	2.93319	0	1.13079	5.94939	0	0	0
Circ_SLC12A2_8-15	0	0	0.819481	0	1.49057	1.10788	0	0	0.958669	3.81284	0	0.973017	0	0	3.13816	1.13079	0	0	0	0
Circ_chr5_128364038_128796175	0	0	0.819481	0	0.745287	0	0	0	0.958669	0	0	0	0	0	1.04605	0	1.18988	2.41372	3.27901	5.60234
Circ_ISOC1_2-4	2.26404	2.65692	0	0	0	1.10788	2.80709	0.68165	0	0	1.54554	0	0	1.4666	0	0	1.18988	0	0	0
Circ_ANKHD1_4-6	0	0	0	1.09335	0	1.10788	0	0.68165	0	1.90642	1.54554	0	0	0	2.09211	0	1.18988	0	0.409876	0
Circ_RANBP17_17-20	1.50936	1.77128	0	0	0	1.10788	0.935697	0.68165	0.958669	1.90642	0	3.89207	0	0	0	0	0	0	0	0
Circ_CANX_7-10	1.50936	1.77128	0	1.09335	1.49057	0	0.935697	0	0	0	1.54554	0	0	0	0	0	1.18988	0	0	0.373489
Circ_DROSHA_27-29	0	0	0.819481	0	0	0	0.935697	0	0.958669	3.81284	0	1.94603	0	0	2.09211	1.13079	1.18988	0	0	0
Circ_PPWD1_2-5	1.50936	1.77128	1.63896	0	0	1.10788	1.87139	0.68165	0	7.62569	0	0	0	0	0	1.13079	0	0	0	0
Circ_NSUN2_15-17	0.754679	0	0	1.09335	0	1.10788	1.87139	0	0	0	0	2.91905	0	0	1.04605	1.13079	1.18988	0	0	0
Circ_TNPO1_2-4	0	0	0	0	0	0	1.87139	3.40825	2.87601	5.71927	3.09108	0	0	0	0	0	0	4.3447	4.91851	5.60234
Circ_NHSL1_2-3	0.754679	0	0	0	0	5.53942	0	0	0	1.90642	1.54554	0	3.55756	0	0	1.13079	0	0	0.409876	1.12047
Circ_PCMT1_2-3	3.7734	0	0	0	0	1.10788	0	1.3633	0	1.90642	1.54554	0.973017	0	0	3.13816	0	2.37976	0	0	0
Circ_ESR1_2-3	0	2.65692	1.63896	2.1867	3.72643	3.32365	0	0.68165	0	0	0	0	0	1.4666	0	0	0	0	0	0.746978
Circ_SCAF8_2-6	5.28275	0	1.63896	2.1867	2.23586	0	0	2.04495	0	0	0	1.94603	0	0	1.04605	0	1.18988	0	0	0
Circ_TMEM181_2-6	2.26404	0	0	1.09335	0	1.10788	1.87139	1.3633	1.91734	0	0	0.973017	0	0	0	0	1.18988	0	0	0
Circ_chr6_30592660_30863291	0	0	0.819481	1.09335	0.745287	1.10788	0	1.3633	0	0	0	0	0	0	0	0	0	2.41372	2.04938	2.61442
Circ_EXOC2_8-11	3.7734	0	0	1.09335	0	0	0.935697	2.04495	0	1.90642	0	0	0	0	1.04605	2.26158	1.18988	0	0	0
Circ_ME1_2-3	2.26404	0	0	0	1.49057	1.10788	0.935697	0	1.91734	0	0	0	3.55756	0	2.09211	0	0	0	0	0.373489
Circ_BRAF_4-13	1.50936	0	0	1.09335	3.72643	2.21577	0.935697	2.04495	0	0	0	0	0	0	1.04605	0	1.18988	0	0	0
Circ_AGK_11-14	1.50936	0	0	2.1867	0	0	2.80709	2.04495	0.958669	0	3.09108	0.973017	0	0	0	2.26158	0	0	0	0
Circ_MAD1L1_2-3	0.754679	0.885641	0	0	1.49057	0	0	0.68165	0	0	0	0	0	4.39979	4.18422	4.52317	1.18988	0	0	0
Circ_MPP6_2-10	0.754679	0	0.819481	0	0	0	0	2.04495	1.91734	1.90642	0	0	3.55756	0	4.18422	0	1.18988	0	0	0
Circ_BBS9_13-17	1.50936	0	0.819481	4.3734	0	0	1.87139	0.68165	0	0	1.54554	0	0	0	2.09211	0	1.18988	0	0	0
Circ_DPY19L1_2-6	0.754679	1.77128	1.63896	2.1867	2.23586	0	0	0	1.91734	0	0	0	0	0	5.23027	2.26158	0	0	0	0
Circ_PRKAR1B_2-4	0.754679	0	0	0	0.745287	0	0.935697	1.3633	3.83468	0	0	0	3.55756	0	1.04605	2.26158	0	0	0	0
Circ_BAZ1B_8-9	0	0.885641	0	2.1867	0	2.21577	0	1.3633	0	5.71927	0	2.91905	0	0	1.04605	0	2.37976	0	0	0
Circ_ANKIB1_2-3	0.754679	0	0.819481	1.09335	0.745287	0	0.935697	0.68165	0.958669	0	0	0.973017	0	0	0	0	0	0	0	0
Circ_PEX1_3-5	0.754679	0	0.819481	1.09335	0	0	0	1.3633	0.958669	1.90642	0	0.973017	0	0	1.04605	0	0	0	0	0
Circ_CCDC132_12-15	0.754679	0	0.819481	0	0.745287	1.10788	0.935697	0	0.958669	0	0	0	0	1.4666	1.04605	0	0	0	0	0
Circ_PPP3CC_2-3	0	0.885641	0	0	0	0	2.80709	2.04495	0	0	1.54554	0.973017	0	2.93319	1.04605	1.13079	0	0	0	0
Circ_AGPAT5_2-6	0	0.885641	1.63896	0	0.745287	0	0	0.68165	0.958669	0	0	0.973017	0	0	1.04605	1.13079	0	0	0	0
Circ_STK3_7-10	0	0.885641	0	0	0.745287	0	0	5.4532	0	0	6.18217	0	0	0	0	0	2.37976	5.79293	6.96789	12.3251
Circ_ZNF462_8-10	0	0.885641	0.819481	1.09335	0.745287	0	0	0	0	1.90642	0	0	7.11512	0	4.18422	2.26158	0	0	0	0
Circ_RAD23B_2-4	0	0	1.63896	1.09335	0	0	0	0.68165	0.958669	0	0	0	0	1.4666	3.13816	0	0	0.482744	0	0.746978
Circ_TMEM245_9-12	0	0	0	0	0.745287	0	0.935697	0.68165	0	0	0	0	0	1.4666	3.13816	0	0	1.44823	3.68888	3.73489
Circ_PTBP3_2-7	1.50936	0	1.63896	1.09335	0	0	0	0	0.958669	1.90642	1.54554	0	0	1.4666	4.18422	0	0	0	0	0
Circ_MVB12B_2-6	0.754679	0	0	2.1867	0	2.21577	0	1.3633	0.958669	1.90642	3.09108	0	0	0	0	1.13079	0	0	0	0
Circ_EHMT1_16-18	0	0	0.819481	0	0	0	0	1.3633	0	5.71927	0	0	0	0	1.04605	0	1.18988	0.965488	1.6395	0.746978
Circ_UBAP2_12-13	0	0	1.63896	0	0	0	0	0.68165	0	1.90642	0	2.91905	0	0	0	1.13079	2.37976	0	0.819752	1.86745
Circ_RCL1_9	3.7734	0	0	0	0.745287	0	0	1.3633	0.958669	0	0	2.91905	0	0	15.6908	1.13079	5.94939	0	0	0
Circ_UHRF2_2-3	1.50936	0	0.819481	0	0.745287	0	2.80709	0.68165	0.958669	0	0	1.94603	0	0	2.09211	0	0	0	0	0
Circ_IARS_13-20	0	0	0	0	0	0	1.87139	4.77155	0.958669	1.90642	1.54554	0	3.55756	0	5.23027	0	1.18988	0	0	0
Circ_FUNDC1_4-5	1.50936	0	0.819481	0	0	0	1.87139	0	1.91734	0	0	0	3.55756	1.4666	1.04605	0	3.56964	0	0	0
Circ_VTI1A_4-5	0.754679	0.885641	0.819481	0	0	0	0.935697	0	0	0	0	0.973017	0	0	0	1.13079	1.18988	0	0	0
Circ_NHLRC2_3-5	0	0	0	1.09335	0	0	0.935697	1.3633	2.87601	1.90642	0	0	0	0	2.09211	1.13079	0	0	0	0
Circ_ATRNL1_2-5	0	0	0	3.28005	0	1.10788	0	0	0	0	1.54554	0	3.55756	17.5991	1.04605	0	3.56964	0	0	0
Circ_DHTKD1_2-10	1.50936	0	0.819481	0	0	0	1.87139	0	1.91734	5.71927	0	0	0	5.86638	0	0	1.18988	0	0	0
Circ_DOCK1_2-29	0	0.885641	0.819481	0	0	0	1.87139	0	0	0	0	1.94603	0	0	3.13816	2.26158	9.51903	0	0	0
Circ_FAM188A_2-9	0	0	0	2.1867	0.745287	1.10788	0.935697	0	0	0	3.09108	0	0	1.4666	1.04605	0	0	0	0	0
Circ_PFKP_15-16	0.754679	0	0	1.09335	0	1.10788	0	2.04495	0.958669	0	0	1.94603	0	0	0	3.39238	0	0	0	0
Circ_chr10_32832228_32912745	0.754679	0	0.819481	0	2.98115	1.10788	0	0	0	0	0	0	0	1.4666	1.04605	0	1.18988	0	0	0
Circ_CCNY_6-9	2.26404	0.885641	0	0	0	3.32365	0	0.68165	0.958669	1.90642	0	0	0	0	1.04605	0	0	0	0	0
Circ_chr10_4872867_4951798	0	0.885641	0.819481	0	0	1.10788	0	2.04495	0.958669	0	1.54554	1.94603	0	0	0	0	0	0	0	0
Circ_MAPK8_2-4	0	0	1.63896	1.09335	0.745287	0	2.80709	0.68165	0	1.90642	0	0	0	4.39979	0	0	0	0	0	0
Circ_SGMS1_2-6	0	0	0.819481	0	0	0	0	1.3633	1.91734	0	1.54554	0	0	1.4666	0	0	0	0	1.22963	0.746978
Circ_GDI2_2-7	0	0	0	0	0	0	3.74279	4.77155	1.91734	5.71927	0	0.973017	3.55756	1.4666	0	0	0	0	0	0
Circ_KIF20B_24-29	1.50936	0.885641	0	2.1867	1.49057	0	0.935697	1.3633	0	0	0	1.94603	0	0	0	0	0	0	0	0
Circ_HECTD2_2-5	0.754679	0	0	1.09335	0.745287	2.21577	1.87139	0	0	0	1.54554	0	0	0	0	0	2.37976	0	0	0
Circ_EXOC6_2-5	3.01872	0	0	0	0	0	0.935697	0	1.91734	3.81284	0	0.973017	0	0	1.04605	0	1.18988	0	0	0
Circ_LCOR_5-7	0.754679	0	0.819481	0	0	1.10788	0.935697	0	0.958669	0	0	1.94603	0	2.93319	0	0	0	0	0	0
Circ_PPP6R3_6-9	0	0	0	1.09335	0	0	0.935697	0	0	0	0	0	0	0	2.09211	1.13079	0	3.86195	5.32839	7.46978
Circ_C11orf30_9-13	1.50936	1.77128	1.63896	0	1.49057	0	0.935697	0.68165	0	1.90642	0	0	0	0	0	0	0	0	0	0
Circ_PICALM_2-19	0	0	0	0	1.49057	0	0	0.68165	0	3.81284	0	1.94603	0	0	1.04605	0	2.37976	0	0	0.373489
Circ_PICALM_2-17	0	0	0	2.1867	0	0	0	0	0.958669	1.90642	0	0	0	0	0	0	2.37976	1.93098	0.819752	3.3614
Circ_MED13L_2-4	0.754679	1.77128	0.819481	0	0	0	0.935697	0.68165	0.958669	0	0	0	0	0	1.04605	0	0	0	0	0
Circ_FBXW8_6-7	0	0	0	0	0	0	0.935697	2.04495	0	1.90642	1.54554	0	0	0	0	0	0	2.41372	0.819752	1.49396
Circ_CLIP1_1-2	0.754679	0.885641	0.819481	1.09335	0.745287	0	0	0	0	0	0	0	0	2.93319	1.04605	0	0	0	0	0
Circ_KDM5A_9-10	0	0	0	0	0	0	3.74279	8.86145	5.75201	11.4385	4.63663	0	0	0	2.09211	0	0	0	0	3.73489
Circ_LARP4_2-4	1.50936	0.885641	0.819481	0	0.745287	0	0.935697	2.7266	0	3.81284	0	0	0	0	0	0	0	0	0	0
Circ_ATP2B1_I	0	0	0	0	0	0	18.7139	7.49815	5.75201	3.81284	7.72771	0	0	0	1.04605	0	0	0	0	11.9516
Circ_RMST_6-12	0.754679	0	0.819481	2.1867	31.302	4.43153	0	0	0	0	0	0	3.55756	0	1.04605	0	0	0	0	0
Circ_SPATA13_2-3	0	0.885641	0	0	0	2.21577	0	0	0	0	0	1.94603	0	0	1.04605	0	0	2.41372	2.86913	1.49396
Circ_PAN3_5-8	0	0	0	0	0	0	0	0.68165	1.91734	0	0	0	0	0	1.04605	0	1.18988	1.44823	4.91851	4.48187
Circ_PDS5B_20-21	0	0.885641	0	3.28005	1.49057	0	0	0	0	0	3.09108	0.973017	0	0	2.09211	0	3.56964	0	0	0
Circ_SUPT20H_2-9	0.754679	0	0	0	0	0	0	0.68165	0	1.90642	0	1.94603	0	1.4666	0	1.13079	1.18988	0	0	0
Circ_MTRF1_2-5	0.754679	0	0	0	1.49057	0	0	2.04495	0.958669	0	1.54554	0	0	0	1.04605	1.13079	0	0	0	0
Circ_SETDB2_2-6	0	0	0.819481	1.09335	0.745287	0	0	0	1.91734	0	1.54554	0	3.55756	0	1.04605	0	0	0	0	0
Circ_UGGT2_3-7	0	0.885641	0.819481	0	1.49057	0	0.935697	0	0	0	0	0	0	1.4666	2.09211	0	1.18988	0	0	0
Circ_HIF1A_3-4	0	0	1.63896	0	0	0	0.935697	0.68165	0.958669	0	1.54554	0.973017	0	0	1.04605	0	0	0	0	0
Circ_SYNE2_27-33	0	0	0.819481	0	0.745287	0	0	2.04495	0.958669	0	0	0	0	1.4666	3.13816	0	1.18988	0	0	0
Circ_FUT8_I	0	0	0	0	0	0	1.87139	2.04495	2.87601	1.90642	0	0	3.55756	0	0	2.26158	5.94939	0	0	0
Circ_PSEN1_2-5	0	0	0.819481	0	0	0	0.935697	0	0	1.90642	1.54554	2.91905	0	2.93319	0	0	2.37976	0	0	0
Circ_GPATCH2L_3-8	0	0	0	0	0.745287	0	0.935697	0	0.958669	0	0	0.973017	0	2.93319	2.09211	1.13079	0	0	0	0
Circ_CEP128_16-19	3.01872	0	3.27792	0	1.49057	1.10788	0	0	0	0	0	0.973017	0	0	1.04605	0	9.51903	0	0	0
Circ_TC2N_4-8	0	0	0.819481	0	1.49057	0	0.935697	0	1.91734	1.90642	0	0	0	7.33298	0	1.13079	0	0	0	0
Circ_VRK1_4-11	0	0	0	0	0.745287	0	0	1.3633	0	1.90642	1.54554	0.973017	0	1.4666	1.04605	0	0	0	0	0
Circ_NUSAP1_5-10	0	0.885641	0.819481	0	0	1.10788	0.935697	0	0.958669	0	0	0	0	0	1.04605	0	1.18988	0	0	0
Circ_TRPM7_4-5	0	0	0	0	0	1.10788	9.35697	2.04495	9.58669	3.81284	7.72771	0	0	0	0	0	0	0	0	5.22885
Circ_MAPK6_2-3	0	0	0	0	0	0	0.935697	1.3633	0.958669	3.81284	0	0	0	2.93319	0	2.26158	1.18988	0	0	0
Circ_TEX9_8-9	1.50936	0	2.45844	0	0.745287	1.10788	0.935697	0	0	1.90642	0	0	0	0	0	1.13079	0	0	0	0
Circ_ARIH1_2-11	0	0	0	1.09335	0.745287	0	0	0.68165	0	3.81284	0	0	0	0	1.04605	1.13079	0	0	0.409876	0
Circ_UBE2Q2_2-5	0.754679	0	1.63896	1.09335	0.745287	0	0	0.68165	0	3.81284	0	0	0	0	1.04605	0	0	0	0	0
Circ_ETFA_3-8	2.26404	0	0	2.1867	0	0	0	0.68165	0	3.81284	1.54554	0	0	0	4.18422	0	1.18988	0	0	0
Circ_AKAP13_13-14	0	0	0	0	0	0	6.54988	0.68165	0.958669	0	1.54554	0	0	0	0	0	0	2.41372	8.60739	10.8312
Circ_CLEC16A_4-10	0	0.885641	0.819481	0	0	1.10788	0.935697	0	0	1.90642	0	0	0	0	0	1.13079	1.18988	0	0	0
Circ_CLEC16A_12-18	2.26404	0	0	0	0	3.32365	0	0	0.958669	0	1.54554	0.973017	0	0	2.09211	0	0	0	0.409876	0
Circ_ERCC4_7-8	0	0	0	0	0.745287	2.21577	1.87139	2.04495	0.958669	0	1.54554	2.91905	0	0	0	0	0	0	0	0
Circ_CRAMP1L_3-6	0.754679	0.885641	0.819481	0	0	1.10788	0	0	0	0	0	0.973017	0	0	1.04605	2.26158	0	0	0	0
Circ_UQCRC2_5-12	0	0	0.819481	0	0	0	2.80709	0.68165	0.958669	5.71927	0	0.973017	0	0	3.13816	0	0	0	0	0
Circ_CDR2_3-4	1.50936	0	0	0	1.49057	0	0.935697	0.68165	0	0	0	0	0	0	2.09211	2.26158	2.37976	0	0	0
Circ_XPO6_2-4	0	0	0	0	0	0	6.54988	4.0899	8.62802	1.90642	0	0	0	0	0	0	0	1.44823	2.04938	5.97582
Circ_N4BP1_2-3	3.01872	0	0	0	2.98115	0	0	1.3633	1.91734	0	0	0	0	1.4666	1.04605	1.13079	0	0	0	0
Circ_BANP_5-11	0	0	0	1.09335	0.745287	0	0	0	0.958669	0	1.54554	0	0	0	0	0	0	2.41372	1.6395	2.61442
Circ_ANKRD11_2-3	0	0	0	0	0	0	1.87139	1.3633	0.958669	0	0	0	0	0	1.04605	0	1.18988	0	2.04938	1.86745
Circ_EPN2_5-9	0	0	0	4.3734	0.745287	0	0	0	0.958669	1.90642	0	0.973017	0	0	0	0	1.18988	0.482744	0	0
Circ_ZZEF1_25-28	0	0	0	0	2.23586	1.10788	0	0	1.91734	0	0	0	0	7.33298	3.13816	5.65396	2.37976	0	0	0
Circ_SPAG9_3-5	0.754679	0	1.63896	1.09335	0	0	0.935697	0	0	3.81284	0	0.973017	0	0	0	1.13079	0	0	0	0
Circ_TOM1L1_11-12	0	1.77128	1.63896	1.09335	0	0	0	0	0	7.62569	0	0	0	1.4666	1.04605	0	1.18988	0	0	0
Circ_TRIM37_20-24	0	0	0	0	0	0	0.935697	0	0.958669	3.81284	3.09108	0	0	0	0	0	0	0.965488	0.819752	1.49396
Circ_TRIM37_17-19	0	0	0	0	0	0	2.80709	0.68165	14.38	11.4385	0	0	0	0	0	0	0	4.3447	3.27901	3.73489
Circ_PPM1D_2-3	0.754679	0	0	0	0	0	0.935697	0	0	3.81284	3.09108	0	0	0	0	0	0	11.1031	6.96789	14.5661
Circ_BCAS3_2-5	0.754679	0.885641	0	1.09335	0	0	2.80709	0	0.958669	0	1.54554	0	0	0	1.04605	0	0	0	0	0
Circ_BRIP1_13-14	0	1.77128	0	0	0	0	0	0.68165	0.958669	5.71927	0	1.94603	0	2.93319	2.09211	0	0	0	0	0
Circ_INTS2_3-5	0	0	0.819481	0	0.745287	0	0	0.68165	0	3.81284	0	1.94603	0	4.39979	1.04605	0	0	0	0	0
Circ_TEX2_5-7	0	0	1.63896	0	1.49057	0	0	0.68165	1.91734	0	3.09108	0	0	0	1.04605	0	0	0	0.409876	0
Circ_BPTF_18-20	0	0.885641	1.63896	1.09335	0.745287	0	0	0	0	0	1.54554	0	0	0	0	0	0	0.482744	0.409876	0
Circ_MYO5B_15-17	1.50936	0.885641	0.819481	0	0	0	0	0	1.91734	0	0	0	0	0	5.23027	1.13079	1.18988	0	0	0
Circ_KANK2_5-6	0	0	0.819481	1.09335	0	0	0	0	0.958669	0	0	0	0	1.4666	2.09211	2.26158	0	0	0	0.373489
Circ_ZNF709_I	0	0	0.819481	2.1867	3.72643	2.21577	0	0	0.958669	1.90642	0	0	0	0	0	1.13079	0	0	0	0
Circ_TNPO2_6-10	1.50936	0	0	0	0	1.10788	0	0.68165	0.958669	0	0	0.973017	0	0	1.04605	0	4.75952	0	0	0
Circ_TMEM38A_2-4	1.50936	0	0.819481	0	0	0	0.935697	0.68165	0.958669	0	0	0.973017	3.55756	0	0	0	0	0	0	0
Circ_LSM14A_2-6	0	0	0	0	0	0	0	0.68165	1.91734	1.90642	0	0.973017	3.55756	0	1.04605	2.26158	0	0	0	0
Circ_MAN1A2_2-8	0.754679	0	0.819481	1.09335	1.49057	0	0	0	0	0	0	1.94603	0	0	1.04605	0	1.18988	0	0	0
Circ_ASH1L_2	1.50936	0	0	0	1.49057	0	1.87139	0.68165	0	1.90642	0	0	0	0	0	2.26158	2.37976	0	0	0
Circ_RIT1_4-5	1.50936	0	0.819481	0	1.49057	2.21577	1.87139	0	0.958669	0	0	0	0	0	1.04605	0	0	0	0	0
Circ_DDI2_3-8	0	0	0	0	1.49057	0	1.87139	0	0	3.81284	0	0.973017	3.55756	0	1.04605	2.26158	0	0	0	0
Circ_DCAF6_13-16	0	0.885641	0.819481	0	0.745287	0	0	0.68165	0	1.90642	0	0.973017	0	0	2.09211	0	0	0	0	0
Circ_CDC42BPA_7-10	0	0	0.819481	0	0.745287	0	1.87139	0.68165	0	0	0	0	0	1.4666	1.04605	1.13079	0	0	0	0
Circ_SIPA1L2_2	0	0	0	0	0	1.10788	1.87139	0.68165	0	0	1.54554	0	0	0	2.09211	0	1.18988	0	0.409876	0
Circ_FOXJ3_3-4	0	0	0	2.1867	0.745287	0	0	0	2.87601	3.81284	0	0	0	1.4666	2.09211	0	2.37976	0	0	0
Circ_STIL_12-13	0.754679	0	0	0	0	0	0	2.04495	0	1.90642	0	0	0	0	2.09211	0	0	0.482744	0.409876	0.373489
Circ_FAF1_9-13	4.52807	0	0	1.09335	0	0	0.935697	2.04495	2.87601	1.90642	0	0	0	0	0	1.13079	0	0	0	0
Circ_OMA1_3-7	0	0	0	1.09335	0.745287	1.10788	0	0.68165	0	1.90642	0	0	0	2.93319	0	0	5.94939	0	0	0
Circ_INADL_28-31	0	0.885641	1.63896	0	0	1.10788	0	0	0	0	0	1.94603	0	0	1.04605	1.13079	1.18988	0	0	0
Circ_MIER1_6-9	0.754679	0	0	0	0	0	1.87139	0.68165	3.83468	0	3.09108	0.973017	0	0	0	0	2.37976	0	0	0
Circ_ITCH_15-20	0	0	0	0	0.745287	0	0.935697	2.04495	0.958669	0	1.54554	0	0	2.93319	2.09211	0	0	0	0	0
Circ_STK4_6-9	0	0	0.819481	1.09335	0	1.10788	0.935697	0	0.958669	0	0	0	0	0	0	1.13079	0	0	0.409876	0
Circ_NCOA3_14-17	0	0	0	0	0	0	0	0.68165	0.958669	1.90642	6.18217	0	0	0	0	0	0	0.482744	3.68888	4.85536
Circ_STAU1_3-6	0.754679	0	0	1.09335	0	0	0	0.68165	0.958669	0	0	0.973017	0	2.93319	0	0	2.37976	0	0	0
Circ_AURKA_3-6	0	0	0.819481	0	0.745287	0	1.87139	0	0	1.90642	0	0	0	2.93319	1.04605	0	2.37976	0	0	0
Circ_TPTE_10-13	0	0	0	0	0	0	4.67848	4.0899	2.87601	3.81284	0	0	0	0	0	0	0	1.44823	1.22963	2.24093
Circ_NRIP1_2	0	0	0	0	0	0	1.87139	0	2.87601	3.81284	3.09108	0	0	0	0	0	0	1.93098	5.32839	8.59025
Circ_BACH1_3-4	0	1.77128	0	1.09335	0	0	0.935697	0	2.87601	1.90642	0	0	0	0	2.09211	0	3.56964	0	0	0
Circ_TTC3_10-16	2.26404	0	0.819481	1.09335	0	1.10788	0	0.68165	0	0	0	0	0	0	2.09211	1.13079	0	0	0	0
Circ_BRWD1_26-37	0	0	0	0	2.23586	0	0.935697	0	0	0	1.54554	0	3.55756	1.4666	4.18422	0	1.18988	0	0	0
Circ_BRWD1_30-32	0	0	0	1.09335	0	2.21577	0	0	0.958669	0	0	0	0	1.4666	2.09211	1.13079	0	0.482744	0	0
Circ_PITPNB_2-3	2.26404	0	0	0	0	0	0.935697	0.68165	0	0	0	0.973017	3.55756	2.93319	2.09211	0	0	0	0	0
Circ_NOL12_2-4	0.754679	0	0	0	0	1.10788	0	2.04495	2.87601	5.71927	7.72771	0	0	0	0	0	0	0	0	9.71071
Circ_XPNPEP3_3	0	0	0	1.09335	0.745287	0	0	1.3633	0	0	4.63663	0.973017	0	0	1.04605	0	2.37976	0	0	0
Circ_CCDC134_2-6	1.50936	0	0.819481	0	0	0	0	2.04495	1.91734	0	0	0	0	1.4666	0	2.26158	2.37976	0	0	0
Circ_CELSR1_18-20	1.50936	0.885641	0	0	1.49057	0	0	0.68165	0.958669	1.90642	0	0	0	0	0	0	3.56964	0	0	0
Circ_REV1_2-4	1.50936	0.885641	0.819481	0	0.745287	1.10788	0.935697	0	0	1.90642	0	0	0	0	0	0	0	0	0	0
Circ_UXS1_2-9	0	0	0	0	0	0	0.935697	0.68165	1.91734	1.90642	0	0	0	2.93319	1.04605	1.13079	0	0	0	0
Circ_EPB41L5_11-14	0	0	0	0	0	0	0	0	3.83468	1.90642	0	0.973017	0	0	1.04605	0	0	2.41372	4.09876	4.10838
Circ_UGGT1_26-28	1.50936	0	0	0	0.745287	0	1.87139	1.3633	0	0	4.63663	0	0	0	1.04605	2.26158	0	0	0	0
Circ_FAM168B_2-3	0.754679	0	0	0	0.745287	1.10788	0	1.3633	0	1.90642	3.09108	0	0	0	0	0	2.37976	0	0	0
Circ_chr2_132332608_132370676	3.01872	5.31385	8.19481	2.1867	3.72643	2.21577	0	4.77155	0	0	0	0	0	0	0	0	0	0	0	0
Circ_MTX2_2-10	0.754679	1.77128	0	2.1867	0.745287	0	0.935697	0.68165	0	1.90642	0	0	0	0	0	0	0	0	0	0
Circ_SSFA2_16-17	0.754679	0	0	0	0.745287	0	0.935697	0.68165	0	3.81284	0	0	0	0	2.09211	0	0	0.482744	0	0
Circ_SLC39A10_2-3	0	0	0	4.3734	0.745287	0	0.935697	0	0.958669	5.71927	1.54554	0.973017	0	0	0	0	0	0	0	0
Circ_CFLAR_2-8	0	0	0	0	0.745287	0	1.87139	3.40825	6.71068	1.90642	0	1.94603	0	0	0	0	0	0	0	7.09629
Circ_ERBB4_21-25	2.26404	1.77128	2.45844	0	0	1.10788	0	0	0	0	0	0	0	0	0	0	0	1.44823	1.22963	0.746978
Circ_BARD1_5-9	0	0	0	0	0	0	2.80709	1.3633	1.91734	3.81284	6.18217	0	0	0	0	0	0	0	0.819752	2.61442
Circ_BARD1_4-7	0.754679	0	0	0	0.745287	0	0.935697	0	0	5.71927	0	0	0	2.93319	6.27633	0	1.18988	0	0	0
Circ_TRIP12_2-3	0.754679	0	0	3.28005	1.49057	1.10788	1.87139	0	0	0	0	0	3.55756	0	0	1.13079	0	0	0	0
Circ_DGKD_16-18	0	0	0.819481	1.09335	0.745287	0	0	0	0.958669	0	0	0	0	1.4666	2.09211	1.13079	0	0	0	0
Circ_BIRC6_36-37	1.50936	0	0	0	0	0	1.87139	0.68165	2.87601	0	0	0.973017	0	1.4666	0	1.13079	0	0	0	0
Circ_CRIM1_3-4	3.7734	0.885641	0	0	0.745287	1.10788	0	0.68165	0	0	1.54554	0	0	0	6.27633	0	0	0	0	0
Circ_LRPPRC_26-30	0.754679	0	0.819481	0	0	1.10788	1.87139	0	0	0	0	0.973017	0	0	2.09211	2.26158	0	0	0	0
Circ_CAMKMT_4-7	3.01872	0.885641	0	1.09335	1.49057	0	0	0	0	1.90642	0	0	3.55756	0	1.04605	0	0	0	0	0
Circ_CCT4_3-10	0.754679	0	0	0	0.745287	1.10788	0.935697	0	0	1.90642	0	0.973017	0	0	1.04605	0	0	0	0	0
Circ_ALMS1_8-9	0	0.885641	0	0	2.98115	0	0.935697	0	0	0	3.09108	0	0	1.4666	2.09211	1.13079	0	0	0	0
Circ_ELMOD3_5-8	0	0	0.819481	1.09335	0.745287	0	0	0	1.91734	1.90642	1.54554	0	0	0	2.09211	0	0	0	0	0
Circ_ATG7_13-17	0	0	0	1.09335	0.745287	0	0	0.68165	0	3.81284	1.54554	0	0	0	2.09211	0	1.18988	0	0	0
Circ_RYK_7-13	0.754679	0	0	0	1.49057	0	0	0.68165	0.958669	0	0	0.973017	3.55756	0	0	0	2.37976	0	0	0
Circ_METTL6_4-6	0.754679	0	0	0	0	0	0	0	1.91734	1.90642	0	0	3.55756	0	1.04605	1.13079	2.37976	0	0	0
Circ_DLG1_13-19	0	0	0.819481	0	1.49057	0	1.87139	0	0.958669	0	0	0	0	0	0	0	0	2.89646	1.22963	2.98791
Circ_STT3B_2-5	0	0	0.819481	2.1867	0	0	0	2.04495	0	0	1.54554	0	0	2.93319	1.04605	0	1.18988	0	0	0
Circ_TRNT1_3-5	0	0.885641	0.819481	0	0.745287	0	0	0	0.958669	1.90642	0	0	0	2.93319	1.04605	0	0	0	0	0
Circ_ATXN7_2-4	0.754679	0	0	0	0.745287	0	0	1.3633	0.958669	1.90642	0	0	0	0	3.13816	1.13079	0	0	0	0
Circ_MAGI1_8-12	0.754679	0	1.63896	0	1.49057	0	1.87139	2.04495	0	0	0	0	0	0	4.18422	0	0	0.482744	0	0
Circ_FOXP1_8-12	2.26404	1.77128	0	0	3.72643	0	0.935697	0	0	0	1.54554	0	0	0	1.04605	0	0	0	0	0.373489
Circ_EIF4E3_2-7	0	0.885641	0	0	0	0	0.935697	0	0	0	0	0	0	2.93319	0	0	1.18988	0.965488	2.45925	1.12047
Circ_SEC24B_2	1.50936	0	0.819481	0	0	0	0	0	0	1.90642	1.54554	0	0	0	1.04605	0	0	0	0.819752	0.373489
Circ_LRBA_29-34	0	0	0	2.1867	0.745287	0	0	1.3633	1.91734	0	1.54554	0	0	1.4666	1.04605	0	0	0	0	0
Circ_FBXL5_2-10	0	0.885641	0.819481	0	0	0	0.935697	0	0	1.90642	0	0	0	0	1.04605	1.13079	1.18988	0	0	0
Circ_ARAP2_2	1.50936	0	1.63896	0	0	0	6.54988	0	1.91734	5.71927	0	0.973017	0	0	7.32238	0	0	0	0	0
Circ_SLAIN2_2-6	1.50936	0	0.819481	0	2.23586	2.21577	0	2.7266	0	0	0	0	0	0	1.04605	1.13079	0	0	0	0
Circ_PTPN13_31-34	0.754679	0	0.819481	0	1.49057	0	0	0.68165	0	0	0	1.94603	0	0	2.09211	0	0	0	0	0.373489
Circ_DCP2_2-8	3.01872	0.885641	0.819481	3.28005	1.49057	0	1.87139	0	0	0	0	0	0	0	0	1.13079	0	0	0	0
Circ_SRFBP1_5-7	0	0.885641	0	0	0.745287	0	0.935697	0	0	0	0	0.973017	0	0	5.23027	1.13079	2.37976	0	0	0
Circ_C5orf15_2	0	0	1.63896	0	0	1.10788	0	0	0	1.90642	1.54554	0.973017	0	0	1.04605	0	1.18988	0	0	0
Circ_HSPA9_4-5	0.754679	0	0	0	0	0	1.87139	0.68165	0.958669	0	3.09108	1.94603	0	0	1.04605	0	0	0	0	0
Circ_UBE2D2_3-6	0.754679	0	0.819481	0	0	0	0	0	0	1.90642	1.54554	0	0	1.4666	1.04605	0	2.37976	0	0	0
Circ_CSNK1A1_6-10	0	0	0.819481	0	0	0	7.48558	0	5.75201	7.62569	1.54554	0	0	0	0	1.13079	0	0	0.409876	0
Circ_MTMR12_2-6	1.50936	0	0.819481	0	0	0	0.935697	0	0.958669	0	0	0.973017	0	0	0	0	1.18988	0	0	0.373489
Circ_NNT_18-22	0	0.885641	0.819481	1.09335	2.98115	2.21577	0	0	0.958669	0	0	0	0	0	0	1.13079	0	0	0	0
Circ_PARP8_3-7	0.754679	0	1.63896	0	0.745287	0	0	0	0.958669	0	0	0	3.55756	0	0	1.13079	1.18988	0	0	0
Circ_MCCC2_2-6	1.50936	0	0	0	0.745287	2.21577	0	0.68165	0.958669	1.90642	0	0.973017	0	0	0	0	0	0	0	0
Circ_CAST_2-6	0	0	0	0	0	0	10.2927	6.8165	17.256	5.71927	20.0921	0.973017	0	0	0	0	0	0	0	42.9512
Circ_CEP85L_3-5	0	2.65692	0.819481	0	0	0	0	0	0.958669	0	0	0.973017	0	1.4666	2.09211	1.13079	0	0	0	0
Circ_TAB2_3-4	0.754679	0	0	1.09335	0.745287	0	0.935697	0	1.91734	0	1.54554	0	0	0	0	0	1.18988	0	0	0
Circ_DTNBP1_4-6	1.50936	0	0.819481	0	0.745287	0	0	0.68165	0.958669	0	0	0	0	0	2.09211	1.13079	0	0	0	0
Circ_PSMB1_2-4	1.50936	0	0	0	0	0	0.935697	0.68165	0.958669	1.90642	0	0.973017	0	0	1.04605	0	0	0	0	0
Circ_RAB23_2-6	0	0	0	2.1867	0	1.10788	0	0	0	0	0	2.91905	0	2.93319	3.13816	2.26158	2.37976	0	0	0
Circ_SENP6_2-6	1.50936	0	0.819481	0	0	2.21577	0	0.68165	0	0	0	0	0	1.4666	1.04605	0	0	0	0	0.373489
Circ_ZC3HC1_2-4	0.754679	0	1.63896	0	0	1.10788	0	2.7266	0	0	1.54554	1.94603	0	0	1.04605	0	0	0	0	0
Circ_ESYT2_2-7	0	0	0.819481	0	0	0	0	0.68165	0	1.90642	1.54554	0.973017	0	0	1.04605	0	0	0.482744	0	0
Circ_BBS9_2-5	0	0	0	1.09335	0.745287	0	0	0	0	1.90642	0	0	0	2.93319	3.13816	1.13079	1.18988	0	0	0
Circ_RSBN1L_3-4	0	0	0	0	0	0	4.67848	2.7266	9.58669	3.81284	4.63663	0	0	0	0	1.13079	0	0	0	9.71071
Circ_VPS13B_9-17	0.754679	0	0	0	0	0	0.935697	2.7266	0.958669	1.90642	0	0	0	0	0	0	0	0	0.409876	0.746978
Circ_OXR1_2-5	0.754679	0	0	0	0.745287	1.10788	0	0.68165	0	0	0	0	0	0	1.04605	0	1.18988	0	0	0.373489
Circ_TAF2_7-14	0.754679	0	0.819481	0	1.49057	0	0	1.3633	0	0	0	10.7032	0	1.4666	0	0	3.56964	0	0	0
Circ_TBC1D31_2-4	0.754679	0	0.819481	0	0.745287	0	0	0	1.91734	0	1.54554	0	0	0	1.04605	1.13079	0	0	0	0
Circ_FAM49B_3-4	0	0.885641	0	0	2.23586	0	0	2.04495	0	0	0	0	0	0	0	1.13079	0	1.44823	1.6395	1.49396
Circ_PTK2_6-10	0	0	0	0	0	0	0	7.49815	1.91734	1.90642	1.54554	0	0	0	0	0	0	11.5859	11.0666	15.6865
Circ_MROH1_7-11	0	0	1.63896	0	0	0	0	1.3633	0	0	0	0.973017	0	1.4666	1.04605	1.13079	5.94939	0	0	0
Circ_PSD3_3-4	1.50936	1.77128	0	0	0	0	0	1.3633	0	0	0	0	0	0	1.04605	0	0	0.482744	0.819752	0.746978
Circ_RAB11FIP1_2-4	5.28275	0	0	2.1867	1.49057	0	0	0	0	3.81284	0	0	7.11512	8.79957	0	1.13079	0	0	0	0
Circ_ASH2L_6-10	0.754679	0	0.819481	0	0	1.10788	0.935697	0	0	0	0	1.94603	0	1.4666	0	1.13079	0	0	0	0
Circ_WWP1_2-5	0	0.885641	0.819481	1.09335	0.745287	0	0	0	1.91734	1.90642	0	0	0	0	1.04605	0	0	0	0	0
Circ_CPNE3_3-6	0.754679	0	0	1.09335	0	0	0.935697	0	0.958669	1.90642	0	0.973017	0	1.4666	0	0	0	0	0	0
Circ_RP11-37B2.1_2-4	2.26404	0.885641	0	0	0.745287	0	2.80709	0	0	1.90642	0	0	0	0	2.09211	1.13079	0	0	0	0
Circ_RP11-37B2.1_2-3	1.50936	0	0.819481	1.09335	0.745287	0	0	0.68165	0	0	0	0	7.11512	0	3.13816	0	0	0	0	0
Circ_MSANTD3_2	1.50936	0	0	1.09335	0	1.10788	0	1.3633	0	0	0	0	7.11512	0	0	0	3.56964	0	0	0.746978
Circ_RAD23B_2-5	0.754679	0	0	0	1.49057	0	1.87139	2.04495	0.958669	0	1.54554	0	0	0	3.13816	0	0	0	0	0
Circ_PTGR1_5-8	0	0	0	0	0	1.10788	0.935697	1.3633	0	1.90642	0	0	0	2.93319	4.18422	0	1.18988	0	0	0
Circ_PTBP3_6-7	0	0	0	0	0	0	0.935697	2.04495	1.91734	3.81284	0	0	0	0	0	0	0	0.482744	4.50863	2.98791
Circ_C9orf91_7-8	0.754679	0.885641	0	0	2.23586	1.10788	1.87139	0.68165	2.87601	0	0	0	0	0	0	0	0	0	0	0
Circ_CNTRL_22-25	2.26404	0	1.63896	0	1.49057	0	0.935697	2.7266	0	1.90642	0	0	0	0	1.04605	0	0	0	0	0
Circ_CAMSAP1_6-7	0	1.77128	0	1.09335	0	1.10788	1.87139	1.3633	0	1.90642	0	0	0	0	0	0	0	0	0	0.373489
Circ_RUSC2_2	0.754679	0	0	4.3734	0	0	2.80709	0.68165	0	0	1.54554	0	10.6727	0	0	0	2.37976	0	0	0
Circ_KDM4C_5-8	0.754679	0.885641	0	1.09335	0.745287	0	0.935697	0	0	0	0	0	0	0	3.13816	0	1.18988	0	0	0
Circ_UBQLN1_7-11	0	0	0	0	0.745287	1.10788	0	0.68165	0.958669	0	0	0.973017	0	0	2.09211	0	1.18988	0	0	0
Circ_AGTPBP1_2-8	0	0	0	0	0	0	0.935697	0.68165	0	0	0	0.973017	0	0	2.09211	1.13079	0	0	0.409876	1.12047
Circ_C9orf3_3-5	0	0	0	1.09335	0.745287	1.10788	1.87139	2.04495	0	0	0	0	0	1.4666	0	0	0	0	0.409876	0
Circ_WWC3_2-3	0.754679	0	2.45844	0	0	0	0	0.68165	0.958669	0	0	0.973017	3.55756	0	0	0	5.94939	0	0	0
Circ_CXorf23_1-3	0.754679	0	0	1.09335	0	1.10788	0.935697	0.68165	0	1.90642	1.54554	0	0	0	0	0	0	0	0	0
Circ_WDR37_2-5	0	0	0	0	0	0	0.935697	0	1.91734	0	0	0	0	0	0	1.13079	0	0.482744	0.819752	1.86745
Circ_NEBL_I	2.26404	0.885641	0.819481	0	3.72643	0	0	0	0	0	0	0	0	5.86638	0	0	0	0	0.409876	0
Circ_DNAJC1_4-7	0.754679	0	0	1.09335	1.49057	0	0	0.68165	0	1.90642	0	0.973017	0	0	0	0	0	0	0	0
Circ_KIF5B_20-24	0	0	0	0	0	0	0.935697	0	0.958669	1.90642	1.54554	0	3.55756	0	1.04605	0	0	0	0	0
Circ_CWF19L2_11-12	0.754679	0	0	2.1867	0	0	0	0	0	1.90642	1.54554	0	0	0	2.09211	1.13079	0	0	0	0
Circ_ZC3H12C_2	0	0.885641	0	0	0	0	0	1.3633	0	0	0	1.94603	0	0	2.09211	1.13079	1.18988	0	0	0
Circ_ARHGAP32_2-4	0	0	1.63896	2.1867	0	0	0	0	0.958669	1.90642	0	0.973017	0	0	0	0	3.56964	0	0	0
Circ_PPP6R3_10-19	0	0	0	0	0.745287	0	0.935697	0	0	1.90642	0	0	0	0	0	0	0	1.44823	2.45925	2.24093
Circ_PPFIA1_3-6	0	0	0.819481	0	1.49057	0	0	1.3633	0	0	0	0	0	0	1.04605	1.13079	1.18988	0	0	0
Circ_PRR4_2-3	0	0	1.63896	0	0	0	0	0.68165	1.91734	3.81284	1.54554	0	0	0	0	0	0	0	0.409876	0
Circ_TMEM116_5-9	0	0.885641	0	0	1.49057	1.10788	0	0.68165	0	0	0	0.973017	0	0	0	0	0	0	0.409876	0
Circ_FBXW8_I	0	0	0	0	0	0	0	0.68165	0.958669	0	0	0	0	0	0	2.26158	0	0.482744	1.22963	0.373489
Circ_TMEM120B_2-5	0	0	0.819481	0	0	0	0	0.68165	0	0	0	0	0	1.4666	1.04605	0	1.18988	0	0	0.373489
Circ_SLC15A4_2-5	0.754679	0.885641	0.819481	0	0	0	0	0	0.958669	0	0	0	0	0	0	1.13079	2.37976	0	0	0
Circ_SARNP_2-9	0	0	0	0	0	0	6.54988	8.1798	11.504	9.53211	9.27325	0	0	0	0	0	0	0	0	63.4931
Circ_TBC1D30_10-11	0	0	0	0	0.745287	1.10788	0	0	0.958669	1.90642	1.54554	0	0	0	0	1.13079	0	0	0	0
Circ_CDK8_I	0	0	0	1.09335	0	1.10788	0.935697	1.3633	0	0	0	0	0	0	4.18422	0	0	0.482744	0	0
Circ_PAN3_6-16	1.50936	0	0.819481	0	0	0	1.87139	0	0.958669	0	1.54554	0.973017	0	0	0	0	0	0	0	0
Circ_NAA16_3-9	0.754679	0	0.819481	0	0	2.21577	0	0	0	0	1.54554	0	0	2.93319	4.18422	0	0	0	0	0
Circ_GTF2F2_4-5	0.754679	0	0	1.09335	0	0	0.935697	1.3633	0	1.90642	0	0	0	0	0	1.13079	0	0	0	0
Circ_ITM2B_2-6	0	1.77128	0.819481	1.09335	2.23586	0	0	0.68165	0	0	1.54554	0	0	0	0	0	0	0	0	0
Circ_UGGT2_7-12	0	0.885641	0.819481	0	0	0	0	0	0.958669	0	1.54554	0	0	0	2.09211	1.13079	0	0	0	0
Circ_TRAF3_2-5	0	0	0	0	0	1.10788	0.935697	0	0	0	0	1.94603	0	0	1.04605	2.26158	3.56964	0	0	0
Circ_STRN3_2-3	0.754679	0.885641	0	0	0	2.21577	0	0	0	0	0	0.973017	0	0	2.09211	2.26158	0	0	0	0
Circ_HECTD1_23-26	0	0	0	1.09335	0	0	1.87139	0.68165	0	0	1.54554	0	0	1.4666	0	0	1.18988	0	0	0
Circ_TRAPPC6B_2-3	0.754679	0	0.819481	1.09335	0.745287	0	0	0	0	0	0	0	7.11512	0	0	2.26158	0	0	0	0
Circ_PAPOLA_2-4	0	0	0	0	0	0	0	4.0899	0	1.90642	3.09108	0	0	0	0	0	0	3.37921	2.45925	7.46978
Circ_RMDN3_4-5	1.50936	0	0	1.09335	0	1.10788	0	0	0.958669	0	0	0	0	0	1.04605	0	1.18988	0	0	0
Circ_TP53BP1_11-12	0	0	0	1.09335	0	0	0.935697	0.68165	0	1.90642	1.54554	0.973017	0	0	0	0	0	0	0	0
Circ_GABPB1_3-6	0	0.885641	0	0	0	0	0	0	0.958669	0	0	0	0	0	1.04605	0	0	0.965488	0.409876	0.373489
Circ_TXNDC11_2-5	0	0	0	1.09335	0	0	0	1.3633	0.958669	0	0	0.973017	0	0	5.23027	0	2.37976	0	0	0
Circ_PARN_4-5	0	0	0	1.09335	1.49057	0	4.67848	0	1.91734	0	0	0	0	0	1.04605	3.39238	0	0	0	0
Circ_RPS15A_2-5	0.754679	0.885641	0	0	0	0	0	0	0	0	0	0	0	0	1.04605	0	0	3.86195	1.22963	0.746978
Circ_LONP2_8-11	1.50936	0	0	1.09335	0	0	3.74279	0	1.91734	3.81284	3.09108	0	0	0	0	0	0	0	0	0
Circ_RBL2_2-4	1.50936	0	0	0	0	0	0	0.68165	0	1.90642	1.54554	0.973017	0	0	1.04605	0	0	0	0	0
Circ_CBFB_3-5	2.26404	0	0.819481	2.1867	0	0	0	0	0	1.90642	0	0	0	0	1.04605	1.13079	0	0	0	0
Circ_TXNL4B_2-3	0	0	1.63896	1.09335	0	0	0	1.3633	0.958669	1.90642	0	0	0	4.39979	0	0	0	0	0	0
Circ_ZFHX3_2-3	0	0	0	0	0	0	0.935697	1.3633	0.958669	1.90642	1.54554	0	0	1.4666	0	0	0	0	0	0
Circ_KLHDC4_6-7	0	0.885641	0	0	0	0	0	0	0	1.90642	1.54554	0	0	0	0	0	0	3.86195	1.22963	2.98791
Circ_ZC3H18_7-8	0	0.885641	0.819481	0	0.745287	1.10788	0.935697	0	0	0	0	0	0	0	1.04605	0	0	0	0	0
Circ_TCF25_8-12	0	0.885641	0	0	0	0	0	1.3633	0.958669	0	0	0.973017	0	0	2.09211	1.13079	0	0	0	0
Circ_VMP1_2-10	0	0	0	0	0	0	0.935697	0	0	1.90642	3.09108	0	0	0	0	0	0	12.0686	10.2469	10.8312
Circ_PPM1D_3-4	0	0	2.45844	0	1.49057	0	0.935697	0	1.91734	1.90642	0	0	0	0	0	0	2.37976	0	0	0
Circ_PPM1D_5-6	0	0	0	0	0	0	0.935697	2.04495	0	0	0	0.973017	0	0	0	0	0	2.89646	4.50863	4.85536
Circ_BCAS3_2-4	0.754679	0	0	0	0.745287	1.10788	0.935697	0.68165	0	0	0	0	0	0	0	0	1.18988	0	0	0
Circ_BRIP1_5-14	0	0	0	0	0	0	1.87139	5.4532	7.66935	19.0642	0	0	0	0	1.04605	0	0	0	0	0.746978
Circ_MED13_13-15	0	2.65692	0	0	0	1.10788	1.87139	0	2.87601	3.81284	0	0	0	0	0	0	1.18988	0	0	0
Circ_MED13_9	0	0	0	0	0	0	1.87139	0	0.958669	1.90642	0	0	0	0	0	0	0	2.41372	6.96789	8.59025
Circ_MED13_2-9	0.754679	0.885641	1.63896	1.09335	0	0	1.87139	0	0	0	1.54554	0	0	0	0	0	0	0	0	0
Circ_SMURF2_2-5	0	0	0	0	0.745287	1.10788	0	1.3633	0	0	1.54554	0	0	0	0	0	0	0.482744	0	1.49396
Circ_WIPI1_2-4	0.754679	0	0	1.09335	0	1.10788	0	1.3633	0.958669	0	0	0	0	0	0	0	2.37976	0	0	0
Circ_C17orf80_3	0	0	0	0	0.745287	0	0	1.3633	0	1.90642	0	0.973017	0	1.4666	5.23027	0	0	0	0	0
Circ_CEP192_16-21	0.754679	2.65692	0.819481	0	0	0	0	0	0.958669	1.90642	0	0	0	0	5.23027	0	0	0	0	0
Circ_GREB1L_2-7	3.01872	0.885641	0	3.28005	0.745287	2.21577	1.87139	0	0	0	0	0	0	0	0	0	0	0	0	0
Circ_MIB1_2-12	0.754679	0.885641	0	2.1867	0	0	2.80709	0.68165	0	0	3.09108	0	0	0	0	0	0	0	0	0
Circ_ELP2_17-21	0.754679	0	0	0	0	0	0.935697	1.3633	0	0	0	0	0	0	0	0	0	1.93098	2.04938	5.22885
Circ_MOCOS_2-5	0.754679	0	0	0	0	0	0	2.04495	0	1.90642	0	0.973017	0	5.86638	0	0	3.56964	0	0	0
Circ_POLI_2-7	0	0	0	2.1867	0.745287	1.10788	0.935697	1.3633	0	0	0	0	0	0	0	0	1.18988	0	0	0
Circ_SOGA2_3-4	0	0.885641	0.819481	0	0	0	0	1.3633	0	0	1.54554	0	0	1.4666	1.04605	0	0	0	0	0
Circ_ZNF709_I	0	0	0	0	0.745287	1.10788	0	1.3633	0	0	1.54554	0	0	1.4666	0	0	0	0.965488	0	0
Circ_CSDE1_4-14	0	0	0	1.09335	0	0	0	0	0	1.90642	0	0.973017	0	1.4666	0	1.13079	0	0.482744	0	0
Circ_CSDE1_4-8	0	0	0	0	0	1.10788	0	0	0.958669	1.90642	1.54554	0.973017	0	0	1.04605	0	0	0	0	0
Circ_RNF115_I	0	0	0.819481	1.09335	2.23586	0	1.87139	0	0	0	0	0	0	0	1.04605	0	1.18988	0	0	0
Circ_ACP6_2-9	0	0	0.819481	0	2.98115	1.10788	0	0	0	1.90642	0	0.973017	0	0	2.09211	0	0	0	0	0
Circ_YY1AP1_3-7	0.754679	0	0	1.09335	0	0	0.935697	0	0	3.81284	3.09108	0	0	0	0	0	0	0	0	0.373489
Circ_DDI2_5-8	1.50936	0	0	0	0	0	0.935697	0	0.958669	0	0	1.94603	0	1.4666	0	2.26158	0	0	0	0
Circ_PRRC2C_23-25	0	0	1.63896	1.09335	0	0	0.935697	0	1.91734	1.90642	0	0	0	0	0	1.13079	0	0	0	0
Circ_TDRD5_14-16	1.50936	0	0.819481	0	0	0	0	0	0	1.90642	0	0	0	1.4666	1.04605	0	3.56964	0	0	0
Circ_ECE1_2-4	0.754679	1.77128	0	1.09335	0	0	0	0	0	0	0	0	0	0	1.04605	1.13079	1.18988	0	0	0
Circ_ZBTB40_2-3	1.50936	0.885641	0	0	0	0	0.935697	0.68165	0	1.90642	0	0	0	0	0	0	3.56964	0	0	0
Circ_SIPA1L2_I	0	0	0	0	0	0	0.935697	0	0.958669	1.90642	1.54554	0	7.11512	0	1.04605	0	0	0	0	0
Circ_PUM1_4-7	1.50936	0	0	0	0	0	1.87139	0.68165	1.91734	0	1.54554	1.94603	0	0	0	0	0	0	0	0
Circ_ZCCHC17_4-7	0	0	0.819481	0	0	0	0.935697	0.68165	0	0	1.54554	0	0	0	1.04605	0	1.18988	0	0	0
Circ_S100PBP_2-5	0.754679	0.885641	0.819481	0	0	0	0.935697	0	0.958669	0	0	0	0	0	2.09211	0	0	0	0	0
Circ_C1orf50_3-5	0.754679	0	0	1.09335	0	1.10788	0	2.04495	1.91734	0	0	0	0	0	1.04605	0	0	0	0	0
Circ_KIF2C_11-13	0	0	0	0	0	0	0	0.68165	0.958669	0	0	2.91905	0	0	2.09211	2.26158	1.18988	0	0	0
Circ_STIL_14-17	0	0	0	0	0	0	0	2.04495	0.958669	0	1.54554	0	0	0	0	0	3.56964	0	4.09876	1.12047
Circ_ANKRD13C_6-9	0.754679	0	1.63896	0	0	0	0	0	0.958669	0	1.54554	0.973017	3.55756	0	0	0	0	0	0	0
Circ_KIF16B_18-22	0	0	0.819481	1.09335	0	0	1.87139	0	0	0	1.54554	0	0	1.4666	0	0	1.18988	0	0	0
Circ_ZNF133_2-6	0.754679	0	1.63896	0	0	0	0.935697	2.7266	0	0	0	0	0	0	1.04605	0	1.18988	0	0	0
Circ_NAPB_2-7	0	0	0	0	0	0	0.935697	0.68165	2.87601	1.90642	0	0	0	1.4666	2.09211	0	0	0	0	0
Circ_ITCH_15-23	0	0	0.819481	0	0.745287	0	0.935697	0	0	0	0	0.973017	7.11512	0	3.13816	0	0	0	0	0
Circ_NCOA3_10-13	0	0	0	0	0	0	3.74279	0.68165	0.958669	0	0	0	0	0	0	0	0	2.89646	2.04938	3.3614
Circ_YTHDF1_4	0	0	0	0	0	0	0.935697	0.68165	0	5.71927	0	0.973017	0	0	3.13816	0	1.18988	0	0	0
Circ_USP25_17-18	0	0	0	0	0	2.21577	1.87139	0.68165	0.958669	0	1.54554	0	0	0	2.09211	0	0	0	0	0
Circ_BACE2_2-8	0.754679	0	0.819481	0	0	0	0	0.68165	0	0	0	0	3.55756	0	4.18422	0	2.37976	0	0	0
Circ_FBXO7_2-4	0	0.885641	0	0	0.745287	0	0	0	0	5.71927	0	0	0	0	4.18422	1.13079	1.18988	0	0	0
Circ_ZC3H7B_12-13	0	0	0	1.09335	2.98115	1.10788	0	0	2.87601	0	1.54554	0	0	0	0	1.13079	0	0	0	0
Circ_CELSR1_3-5	0	0.885641	0	0	0.745287	0	0	0	0	0	1.54554	0	0	0	1.04605	1.13079	2.37976	0	0	0
Circ_MAP3K2_2-7	0	0.885641	0	0	0.745287	0	0	0	0.958669	0	0	0	0	1.4666	3.13816	1.13079	0	0	0	0
Circ_chr2_132322434_132370676	0	0.885641	0.819481	0	0.745287	2.21577	0	0.68165	0	0	0	0	0	0	0	0	0	0	0.819752	0
Circ_chr2_132332608_132339702	0	0.885641	3.27792	4.3734	2.98115	1.10788	0	2.04495	0	0	0	0	0	0	0	0	0	0	0	0
Circ_UBXN4_2-6	0.754679	0	0	1.09335	0	0	0	1.3633	2.87601	0	0	0.973017	0	4.39979	0	0	0	0	0	0
Circ_COBLL1_8-13	0	0	0	1.09335	0	2.21577	0	0.68165	0.958669	1.90642	0	0	0	0	2.09211	0	0	0	0	0
Circ_OLA1_5-7	0	1.77128	0	1.09335	0	0	0.935697	1.3633	0	0	0	0.973017	0	0	0	0	2.37976	0	0	0
Circ_NCKAP1_21-23	0	0.885641	1.63896	0	0	0	0.935697	0	0	1.90642	0	0.973017	0	1.4666	0	0	0	0	0	0
Circ_CARF_5-7	0	0	0.819481	1.09335	0	2.21577	1.87139	0	1.91734	0	0	0	0	0	0	0	1.18988	0	0	0
Circ_BARD1_4-9	0.754679	0	0	0	0	0	0	0.68165	0.958669	0	0	0.973017	0	0	4.18422	0	2.37976	0	0	0
Circ_BARD1_2-7	0.754679	0	0	1.09335	0	0	0	0.68165	0	1.90642	1.54554	0	0	0	1.04605	0	0	0	0	0
Circ_DIS3L2_2-5	0.754679	0	0	0	0	0	0	0	0.958669	0	0	0	0	0	0	0	1.18988	1.44823	1.22963	1.49396
Circ_NDUFA10_2-9	0.754679	0	0.819481	0	0.745287	0	0.935697	0.68165	0	0	0	0	0	0	1.04605	0	0	0	0	0
Circ_DTNB_4-5	0	0	0	0	0.745287	0	0	0.68165	0	0	0	0	0	0	0	0	1.18988	6.27567	2.04938	2.61442
Circ_EPT1_2-4	0	0	0	0	0	0	3.74279	2.7266	0	0	1.54554	0	0	0	0	0	0	1.44823	4.91851	7.09629
Circ_EPT1_5-6	0	0	0	0	0	0	1.87139	2.7266	0.958669	0	0	0	0	0	0	0	0	4.82744	9.83702	5.60234
Circ_PPP1CB_2-7	0	0	0	0	0	0	0.935697	3.40825	0.958669	0	0	0	0	1.4666	1.04605	0	1.18988	0	0	0
Circ_BIRC6_36-39	1.50936	0	0	0	0	0	0	2.04495	0.958669	0	0	0.973017	0	0	1.04605	0	1.18988	0	0	0
Circ_BIRC6_55-57	0	1.77128	0	1.09335	1.49057	0	0	0	0	0	0	0.973017	3.55756	0	3.13816	0	0	0	0	0
Circ_LRPPRC_26-29	0.754679	0	0	0	0	0	0.935697	0.68165	0.958669	1.90642	0	0.973017	0	0	0	0	0	0	0	0
Circ_PPM1B_2-3	0.754679	0	0	0	0.745287	1.10788	0	0	0	0	0	0	0	0	2.09211	1.13079	1.18988	0	0	0
Circ_EPCAM_2-4	0.754679	0	0.819481	0	0.745287	0	0.935697	0	0	0	1.54554	0	0	5.86638	0	0	0	0	0	0
Circ_REL_2-4	1.50936	0	0.819481	0	0	1.10788	0	0	0.958669	0	0	0.973017	0	1.4666	0	0	0	0	0	0
Circ_ZNF638_4-8	0.754679	0	0	0	0	0	0	0.68165	1.91734	0	0	0	0	0	1.04605	0	1.18988	0	0.409876	0
Circ_EXOC6B_17-18	0.754679	0	0	0	0.745287	1.10788	0.935697	0.68165	0	0	1.54554	0	0	0	0	0	0	0	0	0
Circ_TOPBP1_17-19	2.26404	0	0	0	0	0	1.87139	0	0.958669	1.90642	0	0	7.11512	0	0	1.13079	0	0	0	0
Circ_RYK_7-10	0	0	0	0	0	0	2.80709	8.1798	5.75201	7.62569	7.72771	0	0	0	0	0	0	0	0	18.6745
Circ_XRN1_16-20	3.7734	0.885641	0.819481	0	0	1.10788	0.935697	0	0	0	0	0	0	4.39979	0	0	0	0	0	0
Circ_TRPC1_2-3	4.52807	0	0.819481	1.09335	0	0	0	3.40825	0	0	0	3.89207	0	0	2.09211	0	0	0	0	0
Circ_PLOD2_2-3	0.754679	0	0	0	0	0	0	0	0	0	0	0	0	1.4666	4.18422	3.39238	1.18988	0	0.409876	0
Circ_MCCC1_6-7	0	0	0.819481	0	0	0	0.935697	0	0	1.90642	1.54554	0	0	0	1.04605	0	1.18988	0	0	0
Circ_TRA2B_4-6	0.754679	0	0	0	0	0	0	0.68165	0	1.90642	0	0.973017	0	0	3.13816	0	1.18988	0	0	0
Circ_UBP1_2-7	0	0	0.819481	0	0	0	0.935697	0.68165	0	0	0	0.973017	0	1.4666	0	0	3.56964	0	0	0
Circ_SMARCC1_2-6	0	0.885641	0	1.09335	0	0	0	2.04495	0.958669	0	0	0	0	0	1.04605	1.13079	0	0	0	0
Circ_ARL8B_2-6	0	0	0	0	2.23586	0	0.935697	2.04495	0.958669	0	0	1.94603	0	0	0	1.13079	0	0	0	0
Circ_SLMAP_5-8	0	0.885641	0	0	0	1.10788	0	0.68165	0	0	1.54554	0	0	0	2.09211	0	1.18988	0	0	0
Circ_SLC39A8_I	15.8483	0.885641	0.819481	0	0	0	0.935697	0	0	1.90642	0	0	0	0	2.09211	0	0	0	0	0
Circ_CCRN4L_2-3	1.50936	0	0	0	0	0	0.935697	0	0	0	0	0	0	0	0	0	1.18988	15.9306	22.5432	14.1926
Circ_OTUD4_3-7	0	0	0.819481	0	0.745287	0	1.87139	0	0	3.81284	0	0	0	0	3.13816	1.13079	0	0	0	0
Circ_ARHGAP10_I	1.50936	0.885641	0	0	0.745287	0	0	0	0.958669	0	0	0	0	1.4666	1.04605	0	0	0	0	0
Circ_ARHGAP10_14-18	1.50936	0	1.63896	1.09335	0	0	0	0	0	1.90642	0	0	0	0	0	0	0	0	1.6395	1.12047
Circ_ARHGAP10_15-18	0	0	0	0	0.745287	0	1.87139	0	0	1.90642	0	1.94603	0	0	0	0	0	0	0.409876	0.373489
Circ_LRBA_31-33	0.754679	0	1.63896	1.09335	0.745287	0	0	0	0.958669	0	0	0	0	0	0	0	1.18988	0	0	0
Circ_GALNT7_2	0	0	0	0	0	1.10788	0.935697	0.68165	0.958669	0	0	0	0	0	2.09211	0	1.18988	0	0	0
Circ_WHSC1_4-7	3.7734	0	3.27792	0	0	0	3.74279	1.3633	0	1.90642	0	0	0	0	0	0	1.18988	0	0	0
Circ_FAM193A_17	0.754679	0	0	0	0.745287	1.10788	0	0.68165	0.958669	0	1.54554	0	0	0	0	0	0	0	0	0
Circ_NUP54_2-9	0	0	0	0	0	1.10788	0.935697	0	0.958669	3.81284	1.54554	0	0	0	0	0	0	0.965488	0	0
Circ_SEC31A_2-6	0	0	0	1.09335	0.745287	1.10788	0	0	0	0	0	0.973017	0	1.4666	1.04605	0	0	0	0	0
Circ_FBXL17_2-4	0	0.885641	0	0	0.745287	0	0.935697	0	0.958669	0	1.54554	0	0	1.4666	0	0	0	0	0	0
Circ_SLC12A2_5-10	0	0	1.63896	0	0	1.10788	0.935697	0.68165	0	0	0	0	0	0	2.09211	0	0	0	0.409876	0
Circ_PPP2CA_2-6	1.50936	0	0	1.09335	0	0	0.935697	0	0	0	1.54554	0.973017	0	0	0	1.13079	0	0	0	0
Circ_UBE2D2_2-6	0	0	0	1.09335	0.745287	1.10788	0.935697	0.68165	0	1.90642	0	0	0	0	0	0	0	0	0	0
Circ_MRPL22_3-7	0	0	1.63896	0	1.49057	0	0	0	0	3.81284	0	1.94603	0	2.93319	2.09211	0	0	0	0	0
Circ_DROSHA_20-22	0.754679	0	0	0	0	1.10788	1.87139	1.3633	0	0	1.54554	0	0	0	5.23027	0	0	0	0	0
Circ_OXCT1_8-13	0	0	0	0	0	0	0	1.3633	0	0	1.54554	1.94603	10.6727	2.93319	0	0	2.37976	0	0	0
Circ_GPBP1_8-9	0	0.885641	0.819481	0	0	0	0.935697	0	0	0	0	0	0	0	0	0	0	2.89646	0.819752	0.373489
Circ_CCNB1_6-7	0	0	0	0	0	0	0.935697	3.40825	0.958669	0	0	5.8381	0	0	3.13816	1.13079	0	0	0	0
Circ_HOMER1_6-8	0	0	0	0	0	1.10788	0	3.40825	0	0	0	0	0	0	1.04605	0	0	7.24116	5.73826	13.0721
Circ_TMEM161B_I	0	0.885641	1.63896	0	0.745287	0	0	0.68165	0	0	0	0	0	0	1.04605	1.13079	0	0	0	0
Circ_ANKRD32_2-4	0	0.885641	0	1.09335	0	1.10788	0.935697	0	2.87601	0	0	1.94603	0	0	0	0	0	0	0	0
Circ_ASCC3_4-10	0.754679	0.885641	0	0	0	3.32365	0	0.68165	0.958669	0	0	0.973017	0	0	0	0	0	0	0	0
Circ_SOBP_2-3	0	0	0	1.09335	0	0	0	1.3633	0.958669	0	0	0	0	0	2.09211	1.13079	8.32915	0	0	0
Circ_REV3L_6-11	0	0	0	0	0	0	3.74279	7.49815	1.91734	3.81284	3.09108	0	0	0	0	0	0	0	0	1.86745
Circ_ARID1B_6-7	0	0	0	1.09335	0	0	0	0	0	0	0	0.973017	0	0	0	0	1.18988	1.93098	0.819752	1.86745
Circ_ATXN1_3-4	1.50936	0.885641	0.819481	0	0	0	0.935697	0	0	0	1.54554	0	0	0	3.13816	0	0	0	0	0
Circ_FAM120B_2-4	0.754679	0	0	2.1867	0	0	0	0.68165	0	1.90642	0	0	0	0	1.04605	0	1.18988	0	0	0
Circ_NUP153_6-9	0.754679	0	0	0	0	0	0	2.04495	2.87601	0	1.54554	0	0	0	2.09211	0	0	0.482744	0	0
Circ_GMDS-AS1_1-2	0	0	0.819481	0	0	1.10788	0	0.68165	1.91734	1.90642	0	0	0	0	1.04605	0	0	0	0	0
Circ_CASP8AP2_2-6	1.50936	0	0.819481	0	0	0	0.935697	0	0	0	0	0.973017	0	1.4666	2.09211	0	0	0	0	0
Circ_EPHB4_5-6	0	0	0	0	0	0	0.935697	1.3633	0	0	0	2.91905	0	2.93319	1.04605	2.26158	0	0	0	0
Circ_ORC5_2-6	0	0.885641	0	0	1.49057	0	1.87139	0.68165	0.958669	0	0	0	0	0	0	0	2.37976	0	0	0
Circ_COG5_8-10	0	0	0	0	0.745287	1.10788	0	2.04495	1.91734	0	0	0	0	1.4666	0	0	1.18988	0	0	0
Circ_TRIM24_4-8	0	0	0	0	0.745287	0	0.935697	2.04495	0	0	0	0	0	1.4666	1.04605	0	2.37976	0	0	0
Circ_C7orf55-LUC7L2_4-7	0	1.77128	1.63896	0	0.745287	0	0	0.68165	0	0	0	0.973017	0	0	0	0	1.18988	0	0	0
Circ_NOM1_8-9	0	0	0.819481	0	0	0	2.80709	2.7266	0	0	0	0.973017	0	7.33298	2.09211	0	0	0	0	0
Circ_AVL9_3-8	0	0	0	1.09335	0.745287	0	0.935697	0.68165	0	0	1.54554	0	0	0	0	1.13079	0	0	0	0
Circ_SBDS_2-4	0.754679	0	0	0	0	2.21577	0	0.68165	0	1.90642	0	0.973017	0	0	1.04605	0	0	0	0	0
Circ_GLCCI1_4-6	0.754679	0	0	0	0	0	0.935697	4.77155	0.958669	1.90642	0	0	0	0	0	0	0	0.482744	0	0
Circ_PEX1_4-5	0	0.885641	0	1.09335	1.49057	1.10788	0	0.68165	0	0	0	0	0	1.4666	0	0	0	0	0	0
Circ_C8orf76_2-4	0	0	0.819481	0	0	0	0.935697	2.04495	0.958669	0	0	0	0	0	1.04605	0	1.18988	0	0	0
Circ_ZFAT_13-15	1.50936	0.885641	0.819481	0	0	0	0	0.68165	0	0	0	0	0	0	7.32238	0	1.18988	0	0	0
Circ_ZFAT_4-7	0	1.77128	0	0	0.745287	0	0.935697	3.40825	4.79334	0	0	0	0	0	0	0	3.56964	0	0	0
Circ_TRAPPC9_6-7	0	0.885641	0.819481	0	1.49057	0	0.935697	2.04495	0.958669	0	0	0	0	0	0	0	0	0	0	0
Circ_SPIDR_7-8	0	0	0	0	0	1.10788	1.87139	0.68165	0	0	0	0.973017	0	1.4666	2.09211	0	0	0	0	0
Circ_MTDH_9-10	0	0	0	0	0	0	0.935697	1.3633	0	0	0	0	0	0	1.04605	0	0	1.44823	2.04938	5.22885
Circ_TMEFF1_2-5	0	0	0	0	0	0	0	0.68165	0	0	1.54554	0	3.55756	0	1.04605	0	0	0	0.409876	0.373489
Circ_PTGR1_5-7	0	0	0	2.1867	0	0	0	0	0.958669	0	1.54554	0	0	0	2.09211	1.13079	2.37976	0	0	0
Circ_PTBP3_2-4	0.754679	1.77128	0	0	0	1.10788	0	0.68165	0	0	0	0	0	0	2.09211	0	0	0	0	0.373489
Circ_STRBP_5-6	0	0.885641	0	0	0	0	0	0	0.958669	0	0	0	0	0	1.04605	0	0	3.37921	1.6395	6.34931
Circ_ZNF79_5	0.754679	0	0	1.09335	0	1.10788	0	0	0	0	0	0	0	0	2.09211	2.26158	2.37976	0	0	0
Circ_NUP214_15-17	0	0.885641	0.819481	0	0	0	0.935697	0.68165	0	0	0	0.973017	0	0	0	0	0	0.482744	0	0
Circ_CAMSAP1_4-7	0	0	0	0	0	0	2.80709	0	0	0	0	0	0	2.93319	1.04605	0	0	0.965488	4.91851	7.46978
Circ_RCL1_2-4	0.754679	0	0.819481	0	0.745287	0	0	0	0	0	0	0.973017	0	0	1.04605	0	1.18988	0	0	0
Circ_C9orf3_5-8	0	0	0.819481	1.09335	0	0	0.935697	0.68165	0.958669	0	0	0	0	0	0	0	0	0.482744	0	0
Circ_HABP4_2-4	0	0.885641	0.819481	1.09335	0	0	2.80709	0	0	0	0	0	0	1.4666	0	0	0	0	0.409876	0
Circ_NEBL_I	0	0	0	2.1867	2.23586	1.10788	0.935697	0	0	0	0	0	0	4.39979	0	0	0	0	0	0
Circ_DNAJC1_2-7	0.754679	0	0	0	0	0	0.935697	1.3633	0	0	0	0	0	1.4666	1.04605	0	0	0	0	0
Circ_MASTL_8-10	0.754679	0	0	0	0.745287	0	0	0	0	0	0	0	0	1.4666	1.04605	0	1.18988	0	0	0
Circ_ERCC6_6-7	0	0	0	0	0	1.10788	0.935697	0.68165	0.958669	0	0	0	0	0	1.04605	0	0	0	0	0
Circ_DIP2C_2-3	5.28275	0	0	0	0	0	0	0.68165	1.91734	0	0	0	0	0	1.04605	1.13079	0	0	0	0
Circ_FAM208B_I	0.754679	0	0	0	2.23586	0	0	0.68165	0.958669	0	0	0	0	0	1.04605	0	0	0	0	0
Circ_SLC25A16_5-8	0.754679	0	0	0	1.49057	0	1.87139	1.3633	0.958669	0	0	0	0	0	0	0	0	0	0	0
Circ_SGPL1_3-7	1.50936	0	0	1.09335	0.745287	0	0	0	0	0	0	0	0	0	1.04605	0	1.18988	0	0	0
Circ_DLG5_4-5	0.754679	0	0	0	0.745287	0	0	0	0	1.90642	0	0	0	0	1.04605	0	1.18988	0	0	0
Circ_MYOF_17-19	0	0	0	3.28005	0	0	0.935697	0	1.91734	0	0	0	0	0	1.04605	0	2.37976	0	0	0
Circ_TBC1D12_2-3	0.754679	0	0	0	0	0	0	1.3633	0	1.90642	1.54554	0	0	0	0	1.13079	0	0	0	0
Circ_TM9SF3_2-9	0.754679	0	0	0	0	0	0.935697	2.04495	0	0	0	0.973017	0	0	2.09211	0	0	0	0	0
Circ_LCOR_3-7	0	0	0	0	0.745287	0	0	0	0	1.90642	0	0	0	0	1.04605	1.13079	0	0	0	0.373489
Circ_DDX6_2	0.754679	0.885641	0	0	0	1.10788	0	0	0	0	0	1.94603	0	0	0	0	4.75952	0	0	0
Circ_TOLLIP_2-5	0.754679	0	0	2.1867	0	0	0.935697	0	0	0	1.54554	0	0	0	3.13816	0	0	0	0	0
Circ_HPS5_16	0	0	0.819481	0	0	0	0	0	0	1.90642	1.54554	0	0	0	5.23027	0	2.37976	0	0	0
Circ_CRY2_5-11	0	0	0.819481	2.1867	0	0	0	0	0	0	0	0	3.55756	0	4.18422	3.39238	0	0	0	0
Circ_AHNAK_2-3	0.754679	0	0.819481	0	0	0	0	0	0	0	0	0.973017	0	0	1.04605	2.26158	0	0	0	0
Circ_PPFIA1_8-11	0	0	0	2.1867	0	0	1.87139	0	0	0	3.09108	0	0	1.4666	1.04605	0	0	0	0	0
Circ_UVRAG_4-6	1.50936	0	0	1.09335	0	0	0	0.68165	0	0	0	0	0	1.4666	1.04605	0	0	0	0	0
Circ_EED_2-5	0.754679	0	0.819481	0	0	1.10788	0	0	0	0	1.54554	0	0	1.4666	0	0	0	0	0	0
Circ_FAM216A_3-6	0	0.885641	0.819481	0	0.745287	0	0	0	0.958669	0	0	0	0	0	2.09211	0	0	0	0	0
Circ_TAS2R14_2-3	0	0	0	1.09335	0	2.21577	0	6.13485	0	0	0	0.973017	0	0	4.18422	0	0	0	0	0
Circ_ATXN2_16-18	0	0	1.63896	1.09335	2.23586	0	0	0	0.958669	0	0	0	0	0	1.04605	0	0	0	0	0
Circ_TAOK3_15	0	0.885641	0.819481	0	0	0	0	0	0.958669	0	1.54554	0	0	2.93319	0	0	0	0	0	0
Circ_AEBP2_3-5	0.754679	0	0.819481	0	0.745287	0	0	0.68165	0	0	0	0.973017	0	0	0	0	0	0	0	0
Circ_SLC2A13_2-3	0	0	0	1.09335	0	0	0	2.04495	0	0	0	0	0	1.4666	1.04605	0	1.18988	0	0	0
Circ_BAZ2A_14-18	0	0.885641	0	1.09335	0.745287	0	0	0	0	0	0	0	0	0	1.04605	0	2.37976	0	0	0
Circ_RAB21_2-4	0	0.885641	0	0	0	0	0.935697	0.68165	0	3.81284	0	0	0	0	0	1.13079	0	0	0	0
Circ_CD163L1_3-6	0	0.885641	0	0	0	0	0.935697	0	0	1.90642	0	0	0	0	2.09211	0	1.18988	0	0	0
Circ_PAWR_3-4	1.50936	0	0.819481	0	1.49057	0	0.935697	0.68165	0	0	0	0	0	0	0	0	0	0	0	0
Circ_TMPO_2-4	0.754679	0	0	0	0	0	0	0.68165	0	0	0	0	0	0	4.18422	1.13079	2.37976	0	0	0
Circ_PSPC1_1-6	0	0	0.819481	0	0.745287	0	0	0	0	0	1.54554	1.94603	0	0	0	1.13079	0	0	0	0
Circ_SPATA13_9-10	0.754679	0	0	1.09335	0	0	0.935697	0	0	0	0	0	0	0	1.04605	0	0	0	0	0.373489
Circ_MED4_2-7	0	0	0	0	1.49057	0	0.935697	0	0.958669	0	0	0	0	0	1.04605	0	2.37976	0	0	0
Circ_UGGT2_6-12	0.754679	1.77128	0	0	2.98115	0	0	0	0	0	0	1.94603	0	4.39979	0	0	0	0	0	0
Circ_SUPT16H_16-22	0.754679	0	0.819481	0	1.49057	0	0	0.68165	0	0	0	0	0	0	0	1.13079	0	0	0	0
Circ_RBM23_3-5	0.754679	0	0.819481	0	0.745287	0	0	0	0	0	0	0	0	0	0	1.13079	0	0	0	0.373489
Circ_MNAT1_2-7	0	0.885641	0	0	0	1.10788	0	0.68165	0	0	0	0	0	0	3.13816	3.39238	0	0	0	0
Circ_ZBTB1_2	0.754679	0	0	1.09335	0.745287	0	0	0	0	0	1.54554	0	0	0	1.04605	0	0	0	0	0
Circ_ZNF410_2-8	0	0.885641	0.819481	1.09335	0.745287	0	0	0.68165	0	0	0	0	0	0	0	0	0	0	0	0
Circ_DICER1_2-3	0	0	0	1.09335	1.49057	0	0.935697	0	0.958669	0	0	2.91905	0	0	0	0	0	0	0	0
Circ_FMN1_9-13	2.26404	0	0	0	2.98115	0	0.935697	0	0	0	0	0	0	0	4.18422	1.13079	0	0	0	0
Circ_MGA_5-8	3.01872	0.885641	1.63896	0	0	0	0	0.68165	0	0	0	0	0	0	2.09211	0	0	0	0	0
Circ_UBR1_41-46	2.26404	0	0	0	0	1.10788	0	0	1.91734	0	0	0	3.55756	0	2.09211	0	0	0	0	0
Circ_GALK2_4-7	1.50936	0	0	0	0	1.10788	0	0	0	1.90642	0	0	0	0	1.04605	0	3.56964	0	0	0
Circ_TRPM7_2-5	0	0	0	0	0.745287	0	0.935697	0	0	1.90642	0	0	0	0	0	0	1.18988	0	0	0.373489
Circ_USP3_2-9	0.754679	0	0.819481	0	1.49057	0	0.935697	0	0	0	0	0	0	0	0	0	1.18988	0	0	0
Circ_ADPGK_I	0	0	0	1.09335	0	0	0.935697	0	0.958669	1.90642	0	0	0	0	0	0	1.18988	0	0	0
Circ_AKAP13_15-19	0	0	0	0	0	0	0.935697	0	0	0	0	0	0	0	0	0	1.18988	0.482744	0.819752	2.61442
Circ_AP3S2_2-4	0	1.77128	0	1.09335	0	0	0	0.68165	3.83468	0	0	0	0	0	0	0	2.37976	0	0	0
Circ_NR2F2_2-3	0	0	0	0	0	0	0	0	0.958669	1.90642	1.54554	0	0	0	0	0	2.37976	0	0	0.373489
Circ_RSL1D1_4-5	0	0.885641	0.819481	0	0	1.10788	0	1.3633	0	0	0	0	0	0	0	0	0	0.482744	0	0
Circ_CRAMP1L_3-4	0.754679	0.885641	0	0	0.745287	0	0	0	0	1.90642	0	0	0	1.4666	0	0	0	0	0	0
Circ_C16orf62_19-22	0	0	0	0	0	0	0.935697	0	0	0	1.54554	0	0	0	0	0	0	1.93098	0.409876	1.12047
Circ_EEF2K_2	0.754679	0	0	0	1.49057	0	0	1.3633	0	0	3.09108	0	0	0	5.23027	0	0	0	0	0
Circ_TNRC6A_3-5	0	0	0	0	0	0	4.67848	2.7266	2.87601	0	1.54554	0	0	0	0	0	0	0	0	0.373489
Circ_SRCAP_4	0.754679	0	0	1.09335	0	0	0	0	0.958669	0	1.54554	0	0	0	0	1.13079	0	0	0	0
Circ_LONP2_13-14	0.754679	0	0.819481	2.1867	0	0	0	0.68165	0	0	0	0.973017	0	0	0	0	0	0	0	0
Circ_TANGO6_2-7	0	0	0	0	0	1.10788	0	1.3633	0	0	1.54554	0	0	0	1.04605	0	3.56964	0	0	0
Circ_AARS_12-14	1.50936	0	0.819481	0	0	0	0.935697	0	0	1.90642	0	0.973017	0	0	0	0	0	0	0	0
Circ_WDR59_12-13	0	0	0	0	1.49057	0	0	0	0.958669	0	1.54554	0	0	2.93319	0	1.13079	0	0	0	0
Circ_chr16_792250_792543	0.754679	0	0	1.09335	0	1.10788	0	1.3633	0	0	1.54554	0	0	0	0	0	0	0	0	0
Circ_RPA1_2-4	0	0	0	0	0	0	0.935697	2.04495	0	0	0	0.973017	0	0	0	2.26158	0	0	0.409876	0
Circ_RAI1_3-4	0	0	0	0	0	0	0	4.77155	0.958669	1.90642	1.54554	0	0	0	0	0	0	0	0	9.33723
Circ_PHF12_3-5	1.50936	0	0	0	0	0	1.87139	1.3633	1.91734	3.81284	0	0	0	0	0	0	0	0	0	0
Circ_KANSL1_3-6	0	0.885641	0	0	0	0	0	0	0.958669	0	0	0.973017	0	0	1.04605	2.26158	0	0	0	0
Circ_TRIM37_13-16	0	0	0	0	0	0	0	0	0	0	0	0	0	1.4666	1.04605	0	0	1.93098	0.409876	0.373489
Circ_TRIM37_13-14	0	0.885641	0.819481	0	0.745287	0	0	0	0	1.90642	0	0	0	0	0	0	0	0	0.409876	0
Circ_VMP1_4-10	0	0	0	1.09335	0.745287	0	0	0	1.91734	1.90642	0	0	0	0	0	1.13079	0	0	0	0
Circ_USP32_6-9	0.754679	0	1.63896	0	0	1.10788	0	0	0.958669	0	1.54554	0	0	0	0	0	0	0	0	0
Circ_chr17_58342944_58678247	0	0	0	0	0	0	0	0	0	1.90642	1.54554	0	0	0	0	0	0	3.86195	2.86913	8.59025
Circ_PPM1D_2-4	0	0	0	0	0	0	0	0.68165	0	0	0	0	0	0	0	0	1.18988	0.482744	1.6395	6.7228
Circ_BRIP1_13-16	0	0	0.819481	0	0	0	0	0	0	1.90642	0	0.973017	0	0	0	0	0	0.482744	0.819752	0
Circ_BRIP1_13-15	0	0	0	0	0	0	0	0	0.958669	1.90642	0	2.91905	0	0	2.09211	0	3.56964	0	0	0
Circ_BRIP1_7-14	0.754679	0	0	1.09335	0	0	0	0.68165	0.958669	1.90642	0	0	0	0	0	0	0	0	0	0
Circ_BRIP1_8-12	0	0.885641	0	0	0	0	0	0	0	1.90642	0	0	0	0	2.09211	0	1.18988	0	0	0.373489
Circ_BRIP1_7-9	0	0	0	0	0	0	0.935697	0	2.87601	5.71927	1.54554	0	0	0	0	0	0	0	0.819752	0
Circ_PLEKHM1P_3	0	0.885641	0.819481	0	0	0	0	0.68165	0.958669	0	0	0	0	0	1.04605	0	0	0	0	0
Circ_HELZ_18-21	0.754679	0	0	0	0	0	0	0.68165	0	0	0	0	3.55756	0	1.04605	1.13079	0	0	0	0
Circ_BPTF_15-16	0	0	1.63896	1.09335	0	0	0.935697	0	0	0	0	0	0	0	1.04605	0	0	0	0	1.86745
Circ_TIMP2_2-3	0	0	0	1.09335	0.745287	1.10788	0	0	0	0	0	0	0	0	1.04605	0	0	0	0.819752	0
Circ_MIB1_5-6	0.754679	0	0	0	0	0	0	0.68165	0	0	3.09108	1.94603	0	0	1.04605	0	0	0	0	0
Circ_ZNF236_2-5	0	0	0	0	0.745287	0	0	0.68165	0	0	0	0	0	7.33298	1.04605	0	1.18988	0	0	0
Circ_ANKRD12_I	0.754679	0	0	1.09335	0	1.10788	0	0	0	0	0	0	0	1.4666	0	1.13079	0	0	0	0
Circ_SBNO2_2-4	0	0	0	0	0	0	0	0	1.91734	1.90642	1.54554	0	0	0	0	2.26158	0	0	0	1.12047
Circ_SIPA1L3_11-12	0	0	0.819481	0	0	2.21577	0	0.68165	0.958669	0	0	0	0	0	2.09211	0	0	0	0	0
Circ_ITPKC_5-6	1.50936	0	0	1.09335	0	0	0	2.04495	0	0	0	0	3.55756	0	0	0	0	0	0	0.373489
Circ_ZNF586_2-3	0	0	0.819481	0	1.49057	0	0	0	0	0	1.54554	0	0	0	0	1.13079	1.18988	0	0	0
Circ_NMNAT1_2-4	0	0	0.819481	0	0	0	0.935697	1.3633	0	0	1.54554	0.973017	0	0	0	0	0	0	0	0
Circ_RNF115_2-4	0.754679	0.885641	0	0	0	0	0	0	0	0	0	0	3.55756	0	0	0	1.18988	0	0	0.373489
Circ_SNX27_3-8	1.50936	0	0	0	0	0	0.935697	0.68165	0.958669	0	0	0	0	0	0	0	1.18988	0	0	0
Circ_ASH1L_11-12	1.50936	0	0	0	0	0	0	0	0.958669	0	0	0	0	0	1.04605	1.13079	1.18988	0	0	0
Circ_DNAJC16_3-4	3.01872	1.77128	0	1.09335	0.745287	0	0	0	0	0	0	0	0	0	1.04605	0	0	0	0	0
Circ_PRRC2C_8-11	0	0	0	0	0	0	0.935697	0.68165	1.91734	0	1.54554	0	0	0	1.04605	0	0	0	0	0
Circ_GNB1_2-7	0.754679	0.885641	0	1.09335	0	0	0	0	0.958669	0	0	0	0	0	0	0	0	0	0	0.746978
Circ_CDC73_7-10	0	0	0.819481	1.09335	0	0	0	0	0.958669	0	0	0	0	0	0	2.26158	0	0	0	0.373489
Circ_CDC73_14-15	0	0	0	0	0	0	0.935697	0	0	0	1.54554	0.973017	0	1.4666	0	0	3.56964	0	0	0
Circ_HP1BP3_2-13	0	0	0	0	0	0	0.935697	0.68165	0	0	0	0	0	0	3.13816	2.26158	1.18988	0	0	0
Circ_KCTD3_9-10	0	0	3.27792	0	1.49057	0	0	0.68165	0	0	0	0	0	0	0	1.13079	0	0	0	0.373489
Circ_chr1_219366472_219392054	0	0	0	0	0	0	0	0	0.958669	1.90642	1.54554	0.973017	0	1.4666	0	0	0	0	0	0
Circ_SMYD3_I	1.50936	0	1.63896	0	0	0	0	0	0	1.90642	0	0	0	0	0	0	0	0	0.409876	0.373489
Circ_ZNF124_I	1.50936	0	0	1.09335	0	0	0	0.68165	0	1.90642	0	0	0	1.4666	0	0	0	0	0	0
Circ_ZNF124_I	0.754679	0	0.819481	0	0	0	0	0	0	3.81284	0	1.94603	0	0	0	0	1.18988	0	0	0
Circ_CEP85_5-7	1.50936	0	0	0	0	0	1.87139	1.3633	0	0	0	0	0	0	2.09211	1.13079	0	0	0	0
Circ_SNHG12_2-3	0	1.77128	0	0	0.745287	1.10788	0	0	0	1.90642	0	0	3.55756	0	0	0	0	0	0	0
Circ_FAF1_15-17	0	0	1.63896	0	0	0	0.935697	0.68165	0.958669	0	1.54554	0	0	0	0	0	0	0	0	0
Circ_PRKACB_2-9	0.754679	0	4.09741	0	1.49057	0	0	0	0	3.81284	0	0	0	0	2.09211	0	0	0	0	0
Circ_RERE_4-11	0	0	0	0	0.745287	0	0	0	2.87601	0	0	0	0	0	0	0	0	3.37921	3.68888	2.61442
Circ_SYDE2_2-4	0	0	0	0	0	0	7.48558	0	2.87601	1.90642	9.27325	0	0	0	0	0	0	0	0	2.61442
Circ_COL24A1_48-53	0	0	0.819481	0	0	1.10788	0.935697	1.3633	0	0	0	0	0	5.86638	0	0	0	0	0	0
Circ_TMEM56_2-6	0	0	0	0	0	2.21577	0	1.3633	0.958669	0	0	0	0	0	1.04605	1.13079	0	0	0	0
Circ_KIF16B_18-19	2.26404	0.885641	0	1.09335	0	0	0	0	0.958669	1.90642	0	0	0	0	0	0	0	0	0	0
Circ_SEC23B_14-17	0	0	0	0	0.745287	0	0	0	0	0	1.54554	0.973017	0	0	2.09211	0	3.56964	0	0	0
Circ_RPRD1B_2-6	0	0	0	0	0	0	0	0.68165	0	0	0	2.91905	0	2.93319	2.09211	0	1.18988	0	0	0
Circ_CHD6_2-5	1.50936	0.885641	0.819481	1.09335	0	0	0	0	0	0	0	0	0	0	1.04605	0	0	0	0	0
Circ_ARFGEF2_4-6	0.754679	0.885641	0	1.09335	0	0	0	1.3633	0	0	0	0	3.55756	0	0	0	0	0	0	0
Circ_CSE1L_4-8	1.50936	0.885641	0.819481	0	0.745287	0	0	0	0	0	0	0	0	0	1.04605	0	0	0	0	0
Circ_STAU1_4-6	0.754679	0	0	1.09335	0	0	0	0.68165	0	0	0	0	0	1.4666	0	0	0	0	0	0.373489
Circ_TMEM189-UBE2V1_3-5	0	0	0	5.46675	1.49057	0	0	1.3633	0	3.81284	0	0	0	0	0	0	0	0.482744	0	0
Circ_NRIP1_I	0.754679	0	0	1.09335	0.745287	0	0.935697	0	0	0	0	0	0	0	0	0	0	0	0	0.746978
Circ_CHEK2_3-4	0	0	0	0	0	0	0.935697	0	0.958669	1.90642	1.54554	0	0	0	0	1.13079	0	0	0	0
Circ_SAP130_13	0	0	0	0	0	0	0	2.04495	0	0	0	0	0	0	0	0	2.37976	3.86195	3.68888	6.7228
Circ_chr2_132346238_132370676	0	0	1.63896	0	0.745287	4.43153	0.935697	0.68165	0	0	0	0	0	0	0	0	0	0	0	0
Circ_SATB2_3-6	1.50936	0	0	0	0	0	0	0	0	0	0	0.973017	0	1.4666	1.04605	1.13079	0	0	0	0
Circ_PARD3B_20	0	0.885641	0.819481	0	0	1.10788	0	0	0	0	3.09108	1.94603	0	0	0	0	0	0	0	0
Circ_CREB1_5-8	0	0	0	0	0	0	0.935697	2.04495	2.87601	1.90642	0	0	0	0	0	0	0	0	0	1.86745
Circ_ERBB4_2-3	1.50936	0.885641	0	1.09335	0	1.10788	0	0	0	0	0	0	0	0	0	0	0	0	0	0.373489
Circ_DIS3L2_I	0	0	0	0	0	0	1.87139	2.7266	0	0	0	0	0	0	0	0	0	4.3447	3.27901	3.73489
Circ_chr2_233445614_233568199	0	0	0	1.09335	0	0	0	0	0.958669	0	0	0.973017	0	0	2.09211	0	0	0	0.409876	0
Circ_NDUFA10_6-9	0	0.885641	0.819481	0	0	0	0	0.68165	0	0	0	0.973017	3.55756	0	0	0	0	0	0	0
Circ_DTNB_6-8	0	0	0	0	0	0	0	3.40825	0	0	0	0	0	0	0	0	2.37976	1.93098	2.45925	1.49396
Circ_STRN_7-10	1.50936	0	0	0	0	0	0	0.68165	0	0	0	0	0	0	1.04605	1.13079	1.18988	0	0	0
Circ_CDKL4_I	3.7734	0.885641	0	0	0.745287	0	0	0	0	5.71927	1.54554	0	0	0	0	0	0	0	0	0
Circ_PRKCE_6-7	0	0	0	0	0.745287	0	0	0	0	0	1.54554	0	0	0	0	1.13079	0	0	1.22963	3.3614
Circ_TTC7A_4-5	0.754679	0	0	2.1867	0.745287	0	0	0	0	1.90642	0	1.94603	0	0	0	0	0	0	0	0
Circ_XPO1_7-11	0	0	0	2.1867	0	0	0	0.68165	0	1.90642	0	0.973017	0	0	0	1.13079	0	0	0	0
Circ_CCT4_5-10	1.50936	0	0	0	0	0	0	0	0	1.90642	0	0.973017	0	0	0	0	2.37976	0.482744	0	0
Circ_TAMM41_4-6	0	0	0	1.09335	1.49057	0	0	0.68165	0	0	0	0	0	0	2.09211	1.13079	0	0	0	0
Circ_GSK3B_7-9	0	0	0	1.09335	2.23586	0	0.935697	0	0	0	3.09108	0	0	0	5.23027	0	0	0	0	0
Circ_GTF2E1_2	0	0	0	0	0	0	0	0.68165	1.91734	0	0	0	0	0	2.09211	2.26158	3.56964	0	0	0
Circ_PPARG_2-5	0	0	0	0	1.49057	0	0.935697	0.68165	0	1.90642	0	0.973017	0	0	0	0	0	0	0	0
Circ_RAB7A_2-5	1.50936	0.885641	0	0	0	0	0	0	1.91734	0	0	0	0	0	3.13816	1.13079	0	0	0	0
Circ_TMCC1_2-4	1.50936	0	0.819481	0	0	1.10788	0	0	0	0	0	0	0	0	1.04605	0	2.37976	0	0	0
[truncated: 1,272 more rows]

## Sheet: Table_6B
	log2FC			p-value			Adjusted p-value			Average reads
ID	ER vs Norm	ER vs HER2	ER vs TN	ER vs Norm	ER vs HER2	ER vs TN	ER vs Norm	ER vs HER2	ER vs TN	ER	HER2	TN	Norm
Circ_chr2_130872454_131258215	3.85907	1.41106	6.10504	9.98656e-08	0.0186823	1.11899e-11	2.58402e-06	0.156565	9.46668e-09	45.9174	16.673	0.362808	2.91777
Circ_ESR1_3-4	2.81586	5.07849	5.01057	6.95501e-05	2.21e-09	7.89193e-10	0.000570173	4.31266e-07	3.33829e-07	34.7167	0.941686	0.97773	4.77004
Circ_ESR1_2	3.6288	5.48142	4.67096	3.02958e-08	9.70817e-10	1.27907e-09	1.06745e-06	2.21023e-07	3.60698e-07	25.1824	0.568424	0.90764	1.98572
Circ_chr19_58324662_58386594	1.2553	1.35974	1.83299	0.000350011	6.38226e-05	2.04434e-07	0.00199868	0.00291863	3.85762e-05	30.2256	12.3688	8.63237	12.5791
Circ_GFRA1_5-7	0.840924	3.04587	4.70851	0.196411	0.000202109	2.27991e-07	0.268806	0.00707901	3.85762e-05	8.47366	1.23643	0	4.68196
Circ_ZNF91_4	4.73031	0.429241	1.88529	2.78093e-14	0.234722	2.12088e-06	6.17334e-12	0.607069	0.000299044	28.9841	21.5038	7.18179	0.980698
Circ_chrX_54839921_54953058	-0.270455	1.14318	1.96866	0.588886	0.00877917	3.15348e-06	0.641576	0.0959388	0.000381121	206.933	93.3266	52.2344	251.948
Circ_chr8_145319418_145488426	-1.07161	0.260013	-1.80162	0.0196754	0.560399	4.65463e-06	0.0456338	0.853971	0.000492227	11.9022	9.28116	42.4242	25.4316
Circ_RP11-453F18__B.1_7-9	-0.100878	-1.28185	-3.61163	0.920388	0.162202	1.17751e-05	0.94317	0.521438	0.00110686	0.914276	2.06541	11.8234	0.91999
Circ_chr6_32521633_32548047	0.221712	1.39036	-2.07981	0.701911	0.00553964	1.31476e-05	0.74686	0.0741877	0.00111229	715.131	267.744	3093.22	609.683
Circ_chr7_102183972_102281220	-0.630772	0.304681	-1.93664	0.235833	0.544931	1.54247e-05	0.309216	0.848476	0.0011863	11.5527	9.34935	47.1043	17.9319
Circ_ESR1_4	-0.666091	4.38806	3.73054	0.289537	6.29647e-06	4.37291e-05	0.364565	0.000477832	0.0030829	5.4626	0	0.592927	9.10899
Circ_chr2_132310586_132339702	4.14343	2.36316	4.33199	0.000500532	0.0171005	4.81878e-05	0.00262421	0.149765	0.00313591	6.4963	0.95431	0	0.261122
Circ_PTK2_5-7	-0.245038	0.272808	-2.01403	0.680878	0.659379	7.06495e-05	0.730268	0.889153	0.00426925	3.36673	2.66176	13.6945	4.06256
Circ_PAPSS1_3-5	2.81256	-1.32387	-3.20024	0.0285294	0.14662	0.000109946	0.060804	0.493597	0.00620093	0.959064	2.33268	8.70934	0
Circ_RP11-453F18__B.1_5-10	2.55645	-1.9864	-3.28645	0.0494388	0.0306484	0.000136688	0.0936706	0.203231	0.00722738	0.776839	3.28501	7.94095	0
Circ_ATXN10_4-9	2.34711	-1.85725	-3.13007	0.0639477	0.0378201	0.00015793	0.113868	0.23061	0.00785935	0.615301	2.31934	5.46004	0
Circ_PCMTD1_2	6.67154	-0.910824	-2.05687	1.04853e-08	0.120598	0.000223071	4.57787e-07	0.449191	0.0104843	19.8557	37.5712	84.4068	0
Circ_PICALM_9-12	-2.17662	-1.08265	-1.53869	2.72813e-06	0.0151033	0.000284909	4.3862e-05	0.140348	0.012686	6.31777	13.8675	18.3479	28.7233
Circ_chr1_1607503_1669887	0.400578	0.253292	1.16521	0.214236	0.405709	0.000429803	0.287178	0.770482	0.0181807	21.9645	18.9136	9.6967	16.4747
Circ_chr2_132332608_132370676	4.96865	1.7435	3.73334	0.000133073	0.0829444	0.000516302	0.000953979	0.364046	0.0207996	4.10938	0.95431	0	0
Circ_ASCC3_5-8	0.302943	-1.84912	-1.58926	0.585464	7.77521e-05	0.00059175	0.63832	0.00321847	0.0217661	4.55647	15.7584	13.2548	3.55245
Circ_THSD4_5-6	0.600465	1.59909	3.24843	0.431038	0.0414375	0.00059029	0.499502	0.239914	0.0217661	5.79858	1.9352	0.432898	3.76194
Circ_SKA3_4	3.03366	-1.22425	-2.52416	0.0138467	0.138328	0.000813518	0.03469	0.485502	0.0266838	1.02926	2.45829	5.95961	0
Circ_chr8_145331100_145489060	-0.337032	0.786891	-1.69499	0.579701	0.150793	0.000797694	0.634267	0.501174	0.0266838	28.8632	15.827	95.804	36.7931
Circ_RABGAP1_15-19	-0.860707	-0.518516	-1.82506	0.164845	0.390428	0.000820069	0.234926	0.754348	0.0266838	3.29585	4.80146	11.7085	6.07867
Circ_ASAP1_10-13	4.14675	0.0495616	-1.9741	0.00036633	0.944468	0.000945793	0.00207871	0.986058	0.0296349	2.3643	2.15923	9.03942	0
Circ_PAPSS1_2-5	2.70873	-0.611698	-3.50486	0.0615837	0.6045	0.00107876	0.110321	0.868412	0.0325939	0.9556	1.47192	13.1863	0
Circ_ATXN7_3-4	1.57725	-2.90607	-3.13237	0.235507	0.00304744	0.00112397	0.309032	0.0513927	0.0327889	0.249994	2.75362	3.20177	0
Circ_FAM115D_I	-1.11003	-0.0358464	-1.81953	0.0820301	0.955266	0.00117534	0.137631	0.990779	0.0331447	3.67938	3.4462	13.2189	8.17983
Circ_DEK_3-9	0.199654	0.888475	-1.31627	0.686581	0.0426774	0.00126543	0.735016	0.245454	0.0334547	66.1618	35.0169	167.114	57.6132
Circ_CEP192_2-9	4.8503	-0.587463	-1.47581	1.15012e-05	0.239555	0.00122751	0.000139022	0.610887	0.0334547	3.83312	5.75679	10.9391	0
Circ_TIMM23_3-6	-0.431594	-0.937325	-2.2073	0.59072	0.225396	0.00153401	0.642968	0.598662	0.0393265	1.2547	2.43474	5.34664	1.59105
Circ_MYO10_5-9	3.7939	0.104842	-2.4325	0.0026739	0.907195	0.00170673	0.00952262	0.976539	0.0424674	1.88738	2.19074	11.394	0
Circ_SLC45A4_I	5.14272	-1.01073	-1.87364	1.4212e-05	0.116533	0.00209391	0.000161199	0.446297	0.045516	5.61988	11.4877	21.3088	0
Circ_CLNS1A_3-6	3.65433	-0.643791	-1.92599	0.00168412	0.359679	0.00198131	0.00664026	0.742464	0.045516	1.52526	2.49532	5.98501	0
Circ_chr6_26368218_26440876	0.000516452	-0.304843	-1.57523	0.99932	0.581563	0.00200053	1	0.856051	0.045516	7.39624	8.79265	21.8087	7.29927
Circ_chr1_1607817_1670496	0.79505	0.116238	1.24417	0.0615836	0.759643	0.0020191	0.110321	0.925192	0.045516	21.4017	19.3405	9.29446	12.1024
Circ_FOXO3_3	2.76853	-0.133366	-1.81484	0.00552678	0.845029	0.00209825	0.0171714	0.953465	0.045516	2.51937	2.83039	8.5521	0.285411
Circ_chr17_44502893_44718084	2.28756	0.458224	0.911672	2.65729e-10	0.132715	0.00228683	2.09546e-08	0.472105	0.0475296	73.378	53.1415	38.472	14.8292
Circ_NRIP1_2-3	0.0831406	0.00303346	2.82826	0.907993	0.996422	0.00230344	0.932199	1	0.0475296	4.32784	4.15661	0.781392	3.98976
Circ_GUSBP1_4-6	1.63285	-1.07658	1.13519	0.000256422	0.00440638	0.00266298	0.00156116	0.0654252	0.0536401	71.7341	151.931	32.0359	22.5988
Circ_UBAP2_7-8	1.44406	-0.0797842	-1.35268	0.0141681	0.873562	0.00279493	0.035176	0.963104	0.0549886	6.99891	7.58567	17.6268	2.48367
Circ_ASAP1_8-13	5.54742	0.838664	-1.42965	8.33533e-07	0.148337	0.00310603	1.60504e-05	0.496639	0.0597204	6.77973	4.12324	18.0063	0
Circ_chr1_157068933_157104019	-0.381341	0.468493	-1.15804	0.418148	0.278749	0.00346433	0.486274	0.652574	0.0651293	24.1963	17.7984	54.6863	31.9141
Circ_SCMH1_9-10	4.87441	0.433329	-1.73635	3.27684e-05	0.532017	0.00362236	0.000315491	0.845786	0.0666199	4.20212	3.35389	14.5287	0
Circ_PTK2_3-5	0.648247	-0.948293	-1.72628	0.382638	0.140276	0.00439337	0.452957	0.486103	0.0790807	3.89357	7.31206	12.8006	2.38661
Circ_TMCC1_2-3	-2.12498	-2.44293	-2.99954	0.0659562	0.0274781	0.00495855	0.116567	0.190534	0.0843529	0.308005	2.13023	2.88149	1.67605
Circ_chr17_44499843_44714908	1.38328	0.327879	0.935585	0.000208634	0.315864	0.00489344	0.00133143	0.70077	0.0843529	29.0209	22.9252	14.9974	11.0763
Circ_GOLGA8A_I	-3.18862	-0.320595	-1.19381	5.49594e-13	0.490982	0.0049854	6.06752e-11	0.826651	0.0843529	5.48133	6.29072	13.5802	52.676
Circ_ZRANB1_1	1.92225	-1.05009	-1.7934	0.0432433	0.127193	0.0053775	0.0842482	0.459644	0.0856892	1.80289	3.98474	6.40688	0.409876
Circ_chr15_43874762_43974282	0.783097	0.606013	1.19774	0.0728364	0.14245	0.00557081	0.125251	0.488913	0.0856892	13.9914	8.89722	5.69654	7.95801
Circ_CHD2_29-33	-1.57495	0.354202	-1.38698	0.00274081	0.558971	0.0053908	0.00969826	0.853971	0.0856892	3.21573	2.67926	8.4001	10.0137
Circ_PTK2_17-22	0.318912	0.611015	-2.38819	0.762846	0.580797	0.00526999	0.801569	0.856051	0.0856892	0.695436	0.27266	4.35095	0.570822
Circ_NFATC3_2	4.87574	-0.202025	-1.45356	1.74897e-05	0.729178	0.00552714	0.000193087	0.912141	0.0856892	4.06339	4.47375	10.9159	0
Circ_ESYT2_9-13	3.50498	-1.2226	-1.55097	0.0014442	0.0368313	0.00579627	0.00596409	0.230315	0.0875651	2.87078	6.20374	8.56542	0.124496
Circ_BPTF_23-29	0.879207	0.781456	1.03268	0.0209709	0.0364202	0.00651951	0.0480329	0.230315	0.0950949	14.3314	8.11606	6.57928	7.64235
Circ_KIAA0368_28-31	5.03362	-0.301629	-1.47142	1.11913e-05	0.61006	0.00647439	0.000137492	0.868412	0.0950949	4.88813	6.0858	12.6928	0
Circ_EZH2_2-3	2.80121	-0.616182	-2.36336	0.0305671	0.532342	0.00663736	0.063847	0.845786	0.095173	0.831386	1.17133	4.55433	0
Circ_KDM4B_2-5	0.183773	0.280228	2.28548	0.803797	0.68867	0.00745283	0.839803	0.895867	0.105085	4.74662	3.71185	0.711493	4.10215
Circ_ZBTB44_2	4.41587	-0.389387	-1.35769	3.72905e-05	0.482395	0.00800866	0.00035087	0.822105	0.111071	5.36797	7.27391	13.7392	0.124496
Circ_PTK2_3-4	-0.393588	-2.10566	-1.75693	0.603219	0.00159872	0.00831386	0.655036	0.0368665	0.112462	1.69815	7.13927	5.6897	2.13755
Circ_LRBA_29-31	-0.0232434	0.821737	1.86613	0.96739	0.17635	0.00837482	0.982218	0.533935	0.112462	4.85984	2.54831	1.02366	4.91879
Circ_LRBA_41-44	0.974441	0.372451	0.884692	0.00685715	0.258042	0.00895241	0.0203502	0.624974	0.11834	21.043	16.2255	12.1323	10.5572
Circ_ZDBF2_2-4	0.688975	-2.79336	-3.07714	0.640601	0.0213636	0.00917886	0.691548	0.164874	0.119466	0.27316	2.63305	3.21765	0.124496
Circ_ARHGAP5_2	2.76914	-1.51722	-1.62824	0.00194876	0.0206479	0.00994404	0.00743581	0.163589	0.125324	5.5401	16.241	17.4155	0.64674
Circ_SPECC1L_3-4	2.83596	-0.587581	-2.25938	0.0287935	0.552141	0.00983615	0.0612879	0.850309	0.125324	0.902619	1.58229	4.3201	0
Circ_ATXN10_7-9	-0.853839	-0.128766	-0.788828	0.00905361	0.698588	0.0100733	0.0249464	0.897116	0.125324	11.8851	13.1932	20.0957	21.6543
Circ_PICALM_2-8	-4.05683	-0.851866	-1.30692	2.98229e-14	0.117156	0.0112948	6.17334e-12	0.447027	0.138484	3.62632	6.28707	8.40924	62.5962
Circ_VRK1_2-11	3.88936	-1.50771	-1.67529	0.00108757	0.0279668	0.0117896	0.00473778	0.191819	0.142486	2.00782	5.98665	6.17989	0
Circ_ZNF148_2-4	3.22359	-1.12369	-1.7702	0.00700494	0.139668	0.0131441	0.0205677	0.485502	0.156618	1.03417	2.62188	3.92469	0
Circ_DNAH14_2-8	4.1531	-0.298582	-1.90555	0.00100289	0.724253	0.0136729	0.00442877	0.908532	0.160656	2.5831	3.56941	10.4366	0
Circ_chr2_27381981_27423447	-2.70083	-1.46236	-1.32658	1.9149e-05	0.00911558	0.0141548	0.000204585	0.0980463	0.162154	12.4094	34.8751	32.2052	84.3976
Circ_TPST1_2	3.57011	-0.306123	-1.897	0.00424472	0.724963	0.0141837	0.0138099	0.908532	0.162154	1.54779	1.65206	5.94441	0
Circ_ANKRD36_45-49	6.07931	0.245412	1.33452	5.04752e-08	0.625267	0.014433	1.44115e-06	0.875118	0.162805	9.78881	8.07808	3.55408	0
Circ_chr15_43870074_43969494	0.108989	0.350631	1.24832	0.832729	0.469115	0.0146748	0.864035	0.810466	0.163354	11.714	8.87411	4.46896	10.903
Circ_AGTPBP1_14-17	2.4757	-0.212336	-2.48427	0.0753473	0.856727	0.0151598	0.129167	0.956118	0.16656	0.647596	0.841084	4.18303	0
Circ_MED13L_3-4	0.861851	0.736382	1.89711	0.222102	0.28316	0.0160561	0.294713	0.660062	0.173698	4.3834	2.47395	0.943752	2.27415
Circ_SIPA1L1_4-5	2.84521	-0.752474	-2.03178	0.0251255	0.422946	0.0162309	0.0553296	0.787117	0.173698	0.841535	1.57987	3.50056	0
Circ_PTK2_3-7	4.14741	-0.0522235	-1.44084	0.000205586	0.93715	0.0164254	0.00131958	0.983202	0.173698	4.47755	4.5988	12.2686	0.124496
Circ_ATAD2_20-21	0.696133	-0.538253	-1.18087	0.246008	0.309097	0.0170711	0.321285	0.691042	0.178298	4.69703	6.58178	10.4479	2.78432
Circ_ANKS1B_5-7	5.36877	1.75275	1.77886	4.24793e-06	0.0220059	0.018144	6.28087e-05	0.166142	0.187193	5.3816	1.36504	1.51488	0
Circ_TNFRSF21_2-3	2.41277	-2.10543	-1.68211	0.0396242	0.0031289	0.0195948	0.0787727	0.0521229	0.199726	1.19826	5.13112	3.73619	0.124496
Circ_RAPGEF5_2-6	3.81395	-1.86012	-1.60245	0.00150624	0.00773114	0.0203069	0.00615884	0.0910409	0.202113	1.99712	7.59001	5.74225	0
Circ_SMC1A_14-15	2.50984	-2.10852	-2.1445	0.056326	0.0249735	0.0201856	0.102848	0.180497	0.202113	0.633438	3.55263	3.03486	0
Circ_LRBA_38-40	1.08254	-0.588332	1.40048	0.0732446	0.252821	0.0225293	0.125823	0.618912	0.221625	6.5569	9.78325	2.50973	2.94524
Circ_PVT1_2	-0.063434	-1.63493	-1.93388	0.949201	0.0636289	0.0229801	0.966119	0.312651	0.223443	1.22109	4.12852	5.49939	1.26922
Circ_CEP192_2-11	3.81233	-0.877872	-1.49184	0.00121561	0.209783	0.0232428	0.00514846	0.576587	0.223443	1.691	3.29434	4.91843	0
Circ_STK3_5-6	0.0212645	-0.511181	-1.17291	0.971263	0.359073	0.0235064	0.98434	0.742464	0.223443	3.21064	4.73098	7.60029	3.32774
Circ_chr17_44486400_44701695	0.724633	0.046355	0.817481	0.0516984	0.891614	0.0237743	0.0968614	0.969701	0.223479	15.4585	14.7103	8.71976	9.385
Circ_chr1_155642351_155743001	-3.60486	-1.36219	-1.42691	1.33932e-08	0.0370275	0.0257416	5.17534e-07	0.230315	0.238219	1.85144	4.06959	4.58634	21.8947
Circ_HAT1_2-4	-1.76062	0.0132512	-1.12214	0.000869619	0.981428	0.0259057	0.00398917	0.992724	0.238219	3.79386	3.65229	7.8435	13.1866
Circ_CTD-3105H18.16_I	1.52139	0.955507	0.993603	0.00205611	0.0374162	0.0277167	0.00779158	0.230315	0.252132	11.4926	6.15237	6.37545	4.04424
Circ_SPECC1_4	3.03129	-0.864224	-1.12024	8.00379e-05	0.104592	0.0282814	0.000643412	0.418981	0.254533	7.63841	13.7881	17.6362	0.759107
Circ_chr15_43874051_43973421	0.952273	1.10912	1.11135	0.0708948	0.0327795	0.028866	0.122934	0.2149	0.254687	9.96806	4.55264	4.27093	5.0645
Circ_chr15_43874293_43973987	1.26439	0.604942	1.13622	0.0323057	0.248178	0.0291317	0.0667061	0.616318	0.254687	19.7137	12.6381	8.93941	7.99754
Circ_MAN1A2_2-5	4.60118	0.141804	-0.994413	5.46671e-07	0.776326	0.0292017	1.11764e-05	0.925792	0.254687	9.62432	8.83599	18.9623	0.261122
Circ_SP3_4	2.34512	-1.97691	-1.98388	0.0726551	0.0369993	0.0339573	0.1252	0.230315	0.282904	0.61601	2.78788	2.32455	0
Circ_chr1_1601103_1666274	-0.0286333	0.855376	0.937184	0.948206	0.0556656	0.0336642	0.965721	0.292458	0.282904	12.1109	6.46349	6.408	12.4362
Circ_ATP9A_5-9	2.07199	0.67365	1.3257	0.00333183	0.267614	0.0328395	0.0114948	0.639879	0.282904	9.8443	6.06854	3.74384	2.25897
Circ_RCL1_9	2.60618	0.389497	-2.3197	0.0711888	0.757695	0.0340065	0.123186	0.925192	0.282904	0.753114	0.464394	4.28168	0
Circ_ZNF331_2	-1.9466	-0.0430762	1.09735	4.21378e-06	0.923519	0.034109	6.28087e-05	0.981653	0.282904	6.68197	6.41123	3.0194	25.6898
Circ_UBAP2_4-10	-1.96304	-0.495951	-1.95052	0.0409507	0.638895	0.0355948	0.0808674	0.880974	0.292361	0.594614	0.901082	2.28841	2.49894
Circ_chr2_231175458_231264957	-2.62811	-0.524225	-1.59596	0.000519119	0.537439	0.0359909	0.00268644	0.845786	0.292772	0.944574	1.54482	3.2255	6.67076
Circ_USP3_2-8	2.80262	-2.02985	-1.84362	0.030558	0.023809	0.0380761	0.063847	0.173984	0.30389	0.900855	3.79968	3.21419	0
Circ_chr1_186034370_186349016	1.84717	0.985761	1.74663	0.0455976	0.232131	0.0379379	0.0876998	0.601781	0.30389	7.87779	3.86237	2.10425	1.97664
Circ_KHDRBS1_2-4	-6.6231	-4.14093	-2.15171	7.94105e-14	5.91435e-06	0.0391606	1.31504e-11	0.000475235	0.309625	0	3.51092	0.685197	21.2446
Circ_chr15_43865555_43964911	0.687406	0.616918	0.813511	0.0972341	0.122286	0.0417144	0.155876	0.451466	0.316615	13.4585	8.2513	6.96848	8.31629
Circ_ELF1_6-8	-2.71624	-0.974651	-1.51767	0.000343378	0.21693	0.0419159	0.00196759	0.58343	0.316615	1.33674	2.36577	3.51226	8.67159
Circ_C3orf58_2-3	2.16702	-1.13628	-2.33483	0.140061	0.353039	0.0414063	0.206537	0.741207	0.316615	0.572787	1.26342	3.59204	0
Circ_ASXL1_3-6	3.64372	0.871518	-1.53535	0.00301951	0.364656	0.0417468	0.0105476	0.742464	0.316615	1.51423	0.841084	4.60692	0
Circ_FTO_5-7	3.45367	0.218402	-1.57944	0.00519564	0.812094	0.0413252	0.0163263	0.935507	0.316615	1.46842	0.975003	4.18557	0
Circ_EMB_3-9	4.06392	-1.66597	-1.25279	0.000472893	0.00711197	0.0439567	0.00250997	0.087129	0.329092	2.14639	7.27174	5.17748	0
Circ_RMST_6-12	4.75769	4.04467	3.12333	0.00580958	0.0122025	0.046485	0.0178823	0.1218	0.340691	6.58241	0	0.767269	0
Circ_SIRT5_2-3	3.52622	-0.966463	-1.43676	0.00340548	0.203842	0.0467141	0.0116518	0.574323	0.340691	1.47667	2.64258	3.70104	0
Circ_CUL3_2-3	2.76805	0.3522	-1.9528	0.0416077	0.760748	0.0465721	0.0818318	0.925192	0.340691	0.813546	0.570607	3.71426	0
Circ_NCOA3_17-18	-1.12495	-0.13027	1.68289	0.070825	0.843935	0.0489959	0.122934	0.953465	0.354278	2.3326	2.4827	0.631211	5.41357
Circ_chr16_21469092_21900713	0.315354	-1.65553	0.768849	0.483023	1.77182e-05	0.0515849	0.550128	0.00121015	0.354564	34.6864	109.101	19.9067	27.4842
Circ_SHKBP1_11-12	4.06006	-1.03226	-1.20939	0.000450702	0.104468	0.0496904	0.00243909	0.418981	0.354564	2.2019	4.63766	5.09905	0
Circ_TNPO3_2-4	5.36139	0.917825	-0.966713	1.87384e-06	0.126815	0.0521433	3.23237e-05	0.459495	0.354564	5.64227	3.34582	11.0679	0
Circ_SFMBT2_5-9	3.03463	-1.13019	-1.61435	0.015695	0.194597	0.0516461	0.0381099	0.560149	0.354564	1.00102	2.31737	2.93306	0
Circ_SP100_9-17	-2.0015	0.556604	-1.04286	0.000212648	0.396929	0.0518265	0.00134299	0.765044	0.354564	2.83229	1.95415	5.7569	11.8959
Circ_chr1_1394541_1460671	-1.43718	0.358794	-0.832542	0.00229383	0.452509	0.0512955	0.00853736	0.803096	0.354564	8.84243	7.16426	16.3477	24.6207
Circ_KANSL1L_2	3.00186	-0.627715	-1.72299	0.0207445	0.517697	0.0523884	0.0477124	0.838762	0.354564	0.991132	1.54343	3.31052	0
Circ_LRBA_32-34	0.424878	0.117888	0.992885	0.367507	0.79627	0.0519647	0.440016	0.932866	0.354564	6.46442	6.08316	2.78281	4.71832
Circ_STK39_9-14	0.992893	2.71538	1.38496	0.169573	0.00249382	0.0562298	0.240216	0.0487697	0.375659	5.06042	0.764752	2.35616	2.4108
Circ_PTK2_3-10	4.66462	1.87175	-1.12822	5.60689e-05	0.0285996	0.0567521	0.000488685	0.193603	0.375659	3.20898	0.901082	6.98859	0
Circ_KDM1A_2-3	4.82416	-0.0668842	-1.06924	2.58138e-05	0.913842	0.0568373	0.000270555	0.979072	0.375659	3.83517	4.18106	8.27717	0
Circ_TNPO1_5-6	-1.16753	-1.88077	1.63738	0.0710143	0.00161932	0.0580707	0.123012	0.0368665	0.375718	2.38897	9.18343	0.53715	5.39252
Circ_ILKAP_6-9	4.20774	-1.16052	-1.09396	0.000220416	0.0469416	0.0581785	0.00137222	0.26066	0.375718	2.35357	5.58749	5.12297	0
Circ_chr17_44534073_44720625	1.2313	-0.154488	0.536138	0.000153138	0.58091	0.0576343	0.00104946	0.856051	0.375718	38.9059	43.4185	26.1676	16.4656
Circ_RPPH1_1	2.46421	-8.56694	1.11782	0.000542392	3.13954e-48	0.0598033	0.00277222	4.28861e-45	0.379147	26.4534	11622.5	11.6137	4.33558
Circ_KMT2C_15-23	-0.962363	-1.55773	-1.51686	0.266547	0.0566639	0.0598827	0.342192	0.295431	0.379147	1.04185	3.25548	3.05062	2.08589
Circ_CANX_9	-0.993697	0.0678812	-0.509395	0.00237096	0.811653	0.0602554	0.00876279	0.935507	0.379147	202.499	193.201	288.929	405.427
Circ_RANBP9_6-12	4.97696	0.00124479	-1.02901	1.32631e-05	0.998356	0.0605022	0.000153592	1	0.379147	4.39239	4.50941	9.00566	0
Circ_CHD1L_13-17	-1.5878	-1.66509	-1.82432	0.123641	0.096177	0.0618301	0.187156	0.400413	0.38409	0.568799	1.98886	2.30178	1.98264
Circ_DNAJC3_5-9	4.17097	-0.932237	-1.08756	0.000260556	0.123182	0.064015	0.00157752	0.453549	0.38409	2.39564	4.5859	4.74654	0
Circ_LINC00969_2-3	6.14207	0.6717	-0.789886	2.53954e-08	0.163649	0.0622448	9.34552e-07	0.523053	0.38409	10.4623	7.01449	17.6439	0
Circ_HNRNPC_2-4	3.65851	0.375311	-0.956441	0.000128306	0.525541	0.0638365	0.000923803	0.844164	0.38409	4.56543	3.99909	8.79349	0.248993
Circ_SIPA1L1_4-8	3.80558	-0.416359	-1.20113	0.00106439	0.55672	0.0633486	0.0046754	0.853512	0.38409	1.73065	2.56889	4.30945	0
Circ_CCT2_7-10	2.82255	-0.461783	-1.68814	0.0298955	0.647183	0.0626872	0.0632273	0.880974	0.38409	0.817029	1.16915	3.05143	0
Circ_NFIB_3-6	-3.14525	-3.21452	-2.3424	0.026242	0.0133164	0.0662748	0.0571798	0.1281	0.389365	0.63761	8.28102	4.17751	8.34125
Circ_SCFD1_20-24	2.81544	-0.816135	-1.67459	0.0307554	0.405813	0.0662116	0.0641448	0.770482	0.389365	0.843043	1.40928	2.89942	0
Circ_MARK4_3-4	4.58326	-0.199236	-1.04903	6.19342e-05	0.749159	0.0654144	0.000525964	0.92253	0.389365	3.28677	3.63552	6.61815	0
Circ_CAPRIN1_3-6	-5.03501	-2.10203	-1.43022	1.19857e-11	0.00587344	0.0703826	1.24052e-09	0.0776212	0.389514	0.796541	3.81676	2.18242	32.3575
Circ_GRHL2_4	2.32994	-1.95812	-1.89178	0.0931049	0.0653601	0.0703789	0.15107	0.314334	0.389514	0.699126	2.86982	2.34796	0
Circ_ASXL1_2-4	6.47882	0.838316	-0.765343	4.60982e-09	0.0805386	0.0708001	2.54462e-07	0.357194	0.389514	13.692	7.59385	24.2042	0
Circ_ZNF652_4-5	5.13089	-1.01838	1.38021	1.57509e-05	0.119762	0.0678536	0.000177439	0.449191	0.389514	5.15956	10.8633	1.73713	0
Circ_RNF13_5-8	0.732851	-0.525348	0.674103	0.0701013	0.136185	0.0710679	0.122069	0.480693	0.389514	17.7269	25.6846	10.7608	10.545
Circ_NCOA3_4-9	0.311091	-0.484922	-0.987069	0.61581	0.398833	0.0674209	0.666959	0.765044	0.389514	2.99867	4.44066	5.70779	2.36225
Circ_PTTG1IP_3-5	4.45658	0.606348	-1.19412	0.000183262	0.434553	0.0703264	0.00121393	0.792523	0.389514	2.93277	1.68653	6.49432	0
Circ_ESRP1_7-9	4.90911	0.465526	-1.10371	2.79732e-05	0.501102	0.0691576	0.000285948	0.832732	0.389514	4.2214	3.08825	8.94798	0
Circ_BARD1_4-6	3.82554	-0.236627	-1.88913	0.0075189	0.83186	0.0702852	0.021647	0.946539	0.389514	2.41596	2.95971	9.85889	0
Circ_chr15_82769174_83145665	-1.94791	0.0805804	-1.08655	0.00372652	0.902322	0.0700698	0.0124669	0.974365	0.389514	4.86549	4.40269	11.7875	20.03
Circ_FBXW7_2-3	6.02401	-0.0330533	-0.810653	6.06222e-08	0.945442	0.0713648	1.62355e-06	0.986058	0.389514	10.0429	10.433	17.8597	0
Circ_UGP2_2-3	3.08783	-1.41472	-1.40267	0.0112386	0.0734691	0.072575	0.0296829	0.336802	0.390016	1.05746	2.6958	2.9132	0
Circ_BIRC6_36-45	2.25878	-0.869635	1.11288	0.00160288	0.0765824	0.0733009	0.00639605	0.342989	0.390016	4.36362	7.74986	2.12942	0.819783
Circ_CAPZA1_4-7	2.82468	-1.47727	-1.59483	0.0281865	0.105285	0.0732814	0.060306	0.420462	0.390016	0.875239	2.83869	2.65449	0
Circ_RAB3IP_7-8	5.75242	-0.769292	1.0818	4.76963e-07	0.159037	0.0719441	9.99812e-06	0.519724	0.390016	7.91322	14.239	3.64216	0
Circ_ZNF124_I	4.35429	0.0124926	-0.770149	1.0607e-07	0.978478	0.0738232	2.66138e-06	0.99228	0.39034	11.1942	10.8531	19.8685	0.482744
Circ_CDC42_3-6	-0.29327	-1.11993	-1.43423	0.745706	0.180385	0.0744666	0.786554	0.539343	0.391297	1.15071	2.91619	3.29215	1.55155
Circ_chr15_34691356_34837154	-2.05049	-0.816162	-0.634016	3.09932e-08	0.0236703	0.0756018	1.06926e-06	0.173984	0.392387	9.85638	16.5543	16.4006	41.8244
Circ_POLD1_2-3	3.24851	0.414775	-1.43108	0.0088265	0.671805	0.0754918	0.0243833	0.894602	0.392387	1.08514	0.824312	3.16978	0
Circ_SNX13_6-9	-0.705667	-1.34123	-1.49904	0.443965	0.124162	0.0777378	0.511016	0.455805	0.394037	0.937237	2.40681	3.04706	1.49081
Circ_TRIM37_5-9	1.93411	-0.702054	1.67058	0.0477712	0.355987	0.0777826	0.0911396	0.741886	0.394037	2.33537	3.70229	0.534825	0.522243
Circ_FANCL_2-7	1.02334	-0.511301	-1.16351	0.210136	0.467526	0.0767703	0.282914	0.810458	0.394037	2.31489	2.94076	5.40215	1.05665
Circ_PDXDC1_2-3	4.55041	0.293928	-1.24508	0.000192105	0.709367	0.0772279	0.00125655	0.903914	0.394037	3.30988	2.74705	7.83754	0
Circ_TRPS1_5	-4.1843	-3.75576	-1.92844	5.99655e-05	0.000212425	0.0796921	0.000517202	0.00725432	0.394552	0.12578	3.73897	0.835194	5.40452
Circ_ASCC3_5-10	0.101832	-2.99863	-1.64707	0.925712	0.000864336	0.0815636	0.946868	0.0227054	0.394552	0.685677	5.06422	1.90112	0.546533
Circ_PTK2_11-14	-4.7462	-3.30851	-1.9505	8.44083e-06	0.00166662	0.080398	0.000111824	0.0373212	0.394552	0.124214	2.47923	0.907481	8.30712
Circ_FNDC3B_5-6	4.41069	1.25789	-0.796551	3.21532e-05	0.0374305	0.0809069	0.000314983	0.230315	0.394552	5.07341	1.85472	8.27481	0.136625
Circ_RAD54L2_I	2.83081	-0.536276	-1.34415	0.019306	0.519109	0.0816154	0.0449027	0.839175	0.394552	1.64276	2.25854	4.49017	0.124496
Circ_CDS1_6-10	-1.49916	-0.443952	1.67489	0.0375105	0.551336	0.0789067	0.075753	0.850309	0.394552	1.89668	2.4537	0.362808	5.31336
Circ_chr8_145298766_145467572	-1.01106	-0.265572	-0.94028	0.0885511	0.645609	0.0808525	0.145477	0.880974	0.394552	4.83594	5.28563	9.09434	9.67943
Circ_SHOC2_2-3	4.15939	-0.292143	1.62939	0.000517388	0.698722	0.0804246	0.00268588	0.897116	0.394552	2.21384	2.75821	0.53715	0
Circ_chrX_3799806_3824273	-3.03263	-1.59119	-1.13378	3.89843e-06	0.0144172	0.0852821	5.86891e-05	0.13582	0.409936	1.93511	5.67658	4.31527	15.8524
Circ_GMPS_6-12	-1.95506	-2.25285	-0.916657	0.000879063	1.96872e-05	0.0870526	0.00402135	0.0012295	0.416082	5.27274	26.1892	10.3498	21.6733
Circ_AAGAB_2-5	4.54296	0.38895	1.42463	0.000126514	0.604344	0.0887865	0.000918893	0.868412	0.421985	2.96068	2.27312	0.92963	0
Circ_BIRC6_33-35	1.46839	-1.2548	-1.06632	0.0786214	0.0463102	0.0896707	0.133535	0.259693	0.423807	2.04022	4.94442	4.43536	0.634611
Circ_ZMYND8_11	0.480475	-1.18167	1.6258	0.564356	0.101356	0.0920993	0.622219	0.412061	0.432867	1.65374	4.01877	0.418775	1.16901
Circ_KHDRBS1_5-7	-6.35491	-3.74994	-1.7394	4.37256e-13	3.49292e-05	0.0929305	5.17212e-11	0.00183512	0.43436	0.124214	3.52988	0.83755	24.0137
Circ_SAFB2_10-11	5.46836	-0.323596	0.974979	1.13553e-06	0.538456	0.0957797	2.08937e-05	0.845943	0.443397	6.07795	7.98336	3.5424	0
Circ_EPHB4_11-12	4.65387	-0.3297	-0.927054	4.28926e-05	0.580808	0.0959121	0.000392432	0.856051	0.443397	3.3051	4.22487	6.02224	0
Circ_PPP1R13B_2-4	2.54283	-0.569557	-1.30301	0.0358168	0.501022	0.0968275	0.073316	0.832732	0.445196	1.17232	1.71447	3.25581	0.124496
Circ_chr6_158688266_158735300	4.82902	1.8656	1.52464	0.000145935	0.0585416	0.0994077	0.00101416	0.299239	0.454589	3.78939	0.982008	1.19661	0
Circ_DHDDS_5-6	4.3337	-0.27727	-1.03134	0.000204326	0.683148	0.100019	0.00131659	0.895867	0.454925	2.61963	3.71783	5.22772	0
Circ_CD276_4-5	-1.00573	-0.367273	0.662612	0.02831	0.367403	0.102899	0.0604717	0.742464	0.463045	33.0838	43.0558	21.7355	66.6974
Circ_MIB1_2-6	1.88901	-0.225018	0.827851	0.00118264	0.626437	0.102672	0.00504757	0.875207	0.463045	7.27142	8.37204	4.28848	1.82788
Circ_ANKRD36_45-54	2.77657	-0.586001	0.741457	3.60448e-06	0.166915	0.104446	5.57852e-05	0.524833	0.465857	11.2351	16.7075	6.30429	1.53936
Circ_SYTL2_6	-0.0388243	0.943818	1.94541	0.975768	0.42713	0.105018	0.987697	0.788698	0.465857	4.66014	2.32108	0.97773	4.96734
Circ_chr16_16425172_16468378	-1.93838	0.215158	0.661851	6.41948e-06	0.598759	0.105726	8.93333e-05	0.868412	0.465857	18.3337	14.9419	12.5574	70.7989
Circ_TRPS1_3-5	3.64816	0.0345274	-1.34083	0.00413544	0.97025	0.105187	0.0134868	0.990779	0.465857	1.73918	1.47192	4.58185	0
Circ_MID2_2-3	-0.397537	-0.229919	1.06753	0.510189	0.693033	0.107413	0.573183	0.895867	0.470837	4.38458	5.18472	2.25015	5.70216
Circ_NUFIP2_2	2.67156	-1.62295	-1.61856	0.0526248	0.12036	0.113462	0.0983597	0.449191	0.494788	0.794976	3.08161	2.5815	0
Circ_UBQLN1_5-6	-4.65884	-2.07328	-1.28507	1.65213e-10	0.0072076	0.115897	1.36796e-08	0.087129	0.497709	0.75259	3.39538	1.73468	20.9108
Circ_LRP6_2	2.82273	-1.12855	-1.45414	0.0305574	0.240151	0.115862	0.063847	0.610887	0.497709	0.865352	2.02599	2.55036	0
Circ_ERC1_2	3.1598	0.289348	-1.31101	0.0111379	0.756199	0.115854	0.0295583	0.925192	0.497709	2.26157	1.55044	6.26103	0.160915
Circ_RELL1_4-6	6.12345	1.31999	1.00955	2.06903e-07	0.0521585	0.117983	4.75878e-06	0.277232	0.501577	10.5262	4.10981	5.57996	0
Circ_chr15_34697118_34839183	-2.07843	-0.405613	-0.589521	3.78791e-07	0.301154	0.117921	8.14647e-06	0.684272	0.501577	12.4683	15.5277	18.7334	53.2832
Circ_ACBD6_5-6	-3.8118	-3.91333	-2.00661	0.00659479	0.00260629	0.12707	0.0198203	0.0487697	0.507521	0.26236	7.41555	1.60683	7.22079
Circ_chr19_2850585_2901046	-0.351397	1.82362	0.898587	0.531661	0.00793237	0.126428	0.59129	0.0914317	0.507521	5.53856	1.76943	3.33175	7.35382
Circ_RP11-529K1.3_I	-1.1414	-0.772122	-0.551549	0.00509892	0.0372336	0.127651	0.0161141	0.230315	0.507521	17.6733	29.5843	24.4458	39.1647
Circ_KANSL1L_2-5	0.460493	-1.17639	-1.10777	0.58348	0.106919	0.121944	0.637364	0.422552	0.507521	1.95867	4.83181	4.56408	1.43918
Circ_BACH1_2-4	2.52588	-1.01723	-1.12553	0.0189443	0.178026	0.124652	0.0443731	0.534469	0.507521	2.05225	4.24909	4.57598	0.261122
Circ_SENP6_18	0.226241	-1.01341	-1.26165	0.809794	0.229581	0.121073	0.84447	0.601035	0.507521	1.36789	2.76629	3.28853	1.11732
Circ_CSPP1_14-15	3.48198	1.09899	-1.32919	0.00689859	0.305327	0.124829	0.0203897	0.688245	0.507521	1.37879	0.510609	3.38417	0
Circ_TBCD_3-7	4.33962	0.966158	1.55103	0.000807572	0.324948	0.123628	0.00379926	0.711344	0.507521	2.67141	1.76207	0.759434	0
Circ_CHSY1_2	1.73742	0.973386	-1.29534	0.11469	0.343057	0.123283	0.177005	0.734507	0.507521	1.55279	0.651533	3.90298	0.422036
Circ_PCNT_7-8	4.00891	0.523776	-1.21419	0.00143592	0.565663	0.125177	0.0059447	0.853971	0.507521	2.1151	1.30307	4.89979	0
Circ_FCHO2_20-21	3.23058	-0.230965	0.680658	1.24598e-07	0.594121	0.125725	3.03433e-06	0.865213	0.507521	15.5727	19.0412	9.91525	1.5151
Circ_NFATC3_2-3	5.71726	-0.245851	-0.737593	3.42766e-07	0.630053	0.126261	7.46869e-06	0.875207	0.507521	7.76832	9.30253	12.7072	0
Circ_chr1_155619605_155733355	-0.527893	-0.151152	-0.739124	0.321801	0.770768	0.126974	0.395915	0.925192	0.507521	5.76347	6.18984	9.03752	8.18583
Circ_MSTO1_I	-0.140854	-0.0388945	-0.506749	0.705584	0.912402	0.12778	0.749966	0.979072	0.507521	14.9197	15.0121	20.7304	16.5596
Circ_SPIDR_2-5	0.312459	-0.209491	-1.07926	0.701753	0.789399	0.128811	0.74686	0.932183	0.507806	1.50457	1.65839	3.39996	1.24182
Circ_EMC2_2-5	5.10961	0.0199014	-0.862132	9.26216e-06	0.97427	0.129052	0.000117986	0.991694	0.507806	4.82047	4.69903	9.16055	0
Circ_UBAP2_2-6	1.80488	0.658936	-0.833332	0.0122676	0.299183	0.129893	0.0317423	0.682278	0.508748	4.89377	3.8	9.45794	1.32993
Circ_SFMBT2_5-7	4.82018	-1.51465	-0.785754	1.80091e-05	0.00302514	0.133092	0.000197504	0.0513927	0.511798	4.08538	11.2293	7.07678	0
Circ_NCOA3_3-8	1.58289	1.09911	0.729378	0.00347597	0.0345786	0.132813	0.011844	0.22386	0.511798	7.34368	3.70231	4.40798	2.36229
Circ_YY1AP1_3-4	5.9982	0.192665	0.749807	6.18919e-08	0.691132	0.132443	1.62687e-06	0.895867	0.511798	9.23382	8.2986	5.67228	0
Circ_TIMMDC1_2-5	3.37423	0.257112	-1.22386	0.00670387	0.786246	0.131842	0.0200293	0.932183	0.511798	1.2085	1.08822	2.79499	0
Circ_GAPVD1_15-16	3.12922	-0.599399	-1.26793	0.0128382	0.508779	0.134029	0.0328087	0.838762	0.513072	1.17434	1.66999	3.03151	0
Circ_XPO6_7-9	-1.57111	-0.285426	-1.04226	0.0260147	0.707766	0.134649	0.0567593	0.902715	0.513121	1.52554	2.02991	3.26418	4.85802
Circ_ATAD2_9-13	-2.96586	-5.0402	-1.7944	0.0121948	2.92156e-06	0.138082	0.0316529	0.000303259	0.521363	0	7.28726	0.548948	1.61845
Circ_ANKRD12_4-8	1.49029	-0.614838	0.699757	0.00528689	0.162308	0.13841	0.0165816	0.521438	0.521363	10.2905	16.2574	6.10806	3.50701
Circ_CHD2_29-31	-1.00177	0.231504	-0.812448	0.0804939	0.7101	0.13866	0.135741	0.904004	0.521363	3.22213	3.15699	6.16002	6.47651
Circ_RANBP17_17-20	3.24753	0.43789	-1.26228	0.0103944	0.665647	0.13939	0.0279433	0.893197	0.521789	1.13874	0.819717	3.18513	0
Circ_chr7_102141543_102240401	-1.24458	0.848877	-0.594769	0.0069169	0.0617735	0.141961	0.0203897	0.306087	0.522737	16.0367	9.22883	23.721	38.8376
Circ_RHBDD1_4-6	0.685261	-1.24534	-1.02975	0.411417	0.0756323	0.142115	0.481829	0.342297	0.522737	1.55524	3.72563	3.03904	0.920022
Circ_DAP3_4-6	3.22793	-0.880216	-1.23774	0.0103734	0.316013	0.140954	0.0279323	0.70077	0.522737	1.20351	2.4214	2.65071	0
Circ_VRK2_3-7	4.12837	0.651038	-1.09581	0.000782621	0.455389	0.141083	0.00373493	0.803096	0.522737	2.25185	1.45689	4.75085	0
Circ_PDCD11_26-27	-0.425232	-1.90213	-1.2768	0.654567	0.0258268	0.14395	0.705246	0.183996	0.524923	0.879226	3.38446	1.9893	1.15685
Circ_FKBP8_3-4	-2.04118	-0.572787	-0.649163	5.1067e-06	0.208857	0.143517	7.41815e-05	0.576293	0.524923	5.48181	7.62485	8.29686	22.9083
Circ_PTBP3_2-5	-1.28686	-1.84328	1.5124	0.146126	0.0254924	0.147283	0.213424	0.183277	0.525239	1.16319	4.58763	0.174342	2.94832
Circ_PRRC2B_2-3	-1.10487	-1.16207	-1.21027	0.19171	0.168903	0.145807	0.262807	0.526761	0.525239	0.806003	1.8669	1.88518	1.93714
Circ_PICALM_14-19	-4.28352	-0.681752	-0.813818	3.97976e-14	0.239912	0.147762	7.32275e-12	0.610887	0.525239	3.48368	5.65196	6.49385	69.3401
Circ_chr19_53219085_53277954	1.33416	-0.243722	0.467392	0.00023278	0.425335	0.146321	0.00143837	0.788342	0.525239	16.4461	20.4	11.532	6.4217
Circ_RBM33_2-5	3.5874	0.282597	-1.26961	0.00576711	0.775432	0.146947	0.0177846	0.925792	0.525239	1.63048	1.18249	4.03907	0
Circ_MEIS3_2-4	2.7645	-0.193914	-1.61762	0.0558934	0.872917	0.145191	0.102616	0.963104	0.525239	0.982882	1.30861	3.14243	0
Circ_chr6_158733083_158735300	6.51192	0.993502	-0.72331	1.05048e-08	0.0758592	0.150036	4.57787e-07	0.342297	0.53105	14.731	7.62187	24.9362	0
Circ_VPS13C_8-13	4.22074	1.07244	-1.01673	0.000471538	0.222284	0.150653	0.00250997	0.593694	0.53105	2.53756	1.32757	5.30768	0
Circ_chr16_21531149_21930424	0.666389	-0.519038	0.728839	0.219092	0.275394	0.151507	0.291653	0.648601	0.531848	9.37845	12.8212	5.29086	5.72321
Circ_EPB41L5_4-10	-0.259622	1.40917	1.07708	0.69747	0.0820389	0.153768	0.744208	0.3615	0.537551	2.91583	1.02822	1.65276	3.49177
Circ_RNF19B_2-3	4.17816	-0.418447	-0.943669	0.00041342	0.55616	0.158363	0.00228971	0.853512	0.549078	2.50698	3.35608	4.69023	0
Circ_SPIDR_3-5	3.25671	-0.0888015	-1.17893	0.00932784	0.92437	0.158226	0.0255321	0.981653	0.549078	1.17202	1.20318	2.7444	0
Circ_MKLN1_2-6	3.74469	-0.543503	-1.08603	0.00248553	0.510243	0.163331	0.00908619	0.838762	0.56399	1.81598	2.49913	3.60004	0
Circ_CCDC125_4-9	-0.179896	-2.34056	1.59486	0.872607	0.0170951	0.165984	0.900649	0.149765	0.570822	0.934106	5.23012	0	0.995971
Circ_SLTM_4-5	4.61642	0.2202	1.14674	0.000143547	0.777055	0.168428	0.00100891	0.925792	0.576882	3.2198	2.84407	1.25812	0
Circ_HERC2P7_1-4	4.68572	1.42995	1.04794	6.58216e-05	0.0835353	0.172202	0.000545002	0.364566	0.577893	3.19737	0.919599	1.75896	0
Circ_AEBP2_2-3	0.0401791	-0.582927	-1.27377	0.969812	0.556545	0.171444	0.984074	0.853512	0.577893	1.07348	1.79298	2.66471	1.05665
Circ_ATRNL1_2-5	1.96479	0.845049	-2.16186	0.266494	0.612561	0.170135	0.342192	0.868412	0.577893	0.731322	0.309108	4.2954	0
Circ_MSH3_16-19	4.01219	-0.343305	-0.883723	0.000549158	0.620064	0.171692	0.00279817	0.871407	0.577893	2.06355	2.85663	3.81096	0
Circ_CCDC126_3	5.05649	0.153573	-0.752725	9.14048e-06	0.798879	0.169918	0.000117338	0.933123	0.577893	4.66067	4.67832	8.21023	0
Circ_DISC1_7-9	3.82127	-0.217061	-1.0971	0.0023759	0.803116	0.172821	0.00876279	0.933665	0.577893	1.94005	2.4168	4.28806	0
Circ_chr6_158703295_158735300	6.57375	1.05061	0.681422	5.00878e-09	0.0481034	0.175078	2.60252e-07	0.266012	0.578577	14.408	7.25764	9.67778	0
Circ_GTDC1_2-3	2.76653	-0.555903	-1.09185	0.0236752	0.514363	0.174802	0.0529812	0.838762	0.578577	1.44906	2.53877	3.67257	0.124496
Circ_FUT8_3	4.87074	0.392895	1.11082	6.93206e-05	0.617206	0.173972	0.000570173	0.868412	0.578577	4.00713	2.91568	1.65279	0
Circ_GSK3B_4-7	-0.567056	-2.18258	-0.851691	0.378293	0.000140927	0.175838	0.448427	0.00506595	0.578827	1.77852	8.44471	3.3198	2.64458
Circ_BIRC6_10	1.4338	-1.466	-0.752896	0.0457326	0.00668642	0.177659	0.0878576	0.0837949	0.58085	3.05383	8.87127	5.64342	0.995971
Circ_SDHAF2_2-3	0.050108	-0.239562	-0.925109	0.948226	0.746447	0.177825	0.965721	0.92253	0.58085	2.08377	2.54971	4.04644	2.13139
Circ_MGA_2-4	1.38455	-0.782991	0.788374	0.0302142	0.131138	0.182192	0.0636544	0.46894	0.592292	4.94568	8.48619	2.57685	1.82788
Circ_TRIM37_5-10	0.93801	-0.606183	0.736991	0.101994	0.21793	0.182728	0.161628	0.584858	0.592292	5.53646	8.42553	4.00657	2.85716
Circ_PIAS2_1-2	3.12073	-0.802005	-1.13407	0.0130604	0.368241	0.184482	0.0332227	0.742464	0.595695	1.15209	1.89117	2.57254	0
Circ_KIAA1841_17-20	5.2108	0.718185	0.92872	9.91107e-06	0.308667	0.186734	0.00012354	0.691042	0.600673	5.1931	3.49767	3.01274	0
Circ_HAT1_5-8	-3.12937	-1.01705	-0.746146	1.34384e-08	0.0716307	0.188703	5.17534e-07	0.331757	0.604706	2.83954	5.8921	4.5436	25.617
Circ_chr1_1573862_1636464	-2.30912	0.573562	-0.421924	1.91304e-13	0.125327	0.193341	2.43692e-11	0.455805	0.61261	10.2599	7.2023	13.8736	51.2853
Circ_FAM114A2_2-4	4.90052	0.256263	0.8314	1.32137e-05	0.668081	0.193188	0.000153592	0.893535	0.61261	3.85577	3.30986	2.23225	0
Circ_CEPT1_2-4	3.4983	0.0988089	-1.06774	0.00512927	0.914565	0.192086	0.0161792	0.979072	0.61261	1.3748	1.44253	2.8165	0
Circ_USP32_6-7	-0.432014	-1.10618	1.10641	0.549186	0.100013	0.19411	0.607678	0.409037	0.612751	2.11907	4.28487	0.696995	2.65983
Circ_PLEKHM1_4	3.36139	-0.740125	-0.796028	0.00260455	0.238182	0.194958	0.0093814	0.610425	0.613138	2.36734	4.25396	4.36944	0.124496
Circ_SUCLG2_3-6	-1.07872	-1.59623	1.24577	0.152353	0.0259965	0.197456	0.221119	0.183996	0.616411	1.30085	4.18958	0.372656	2.90259
Circ_STT3B_2-3	3.70444	-0.497808	-0.980983	0.0024034	0.53652	0.197396	0.00884451	0.845786	0.616411	1.78397	2.31693	3.03731	0
Circ_RANBP9_6-9	4.22181	1.05897	-1.03434	0.000863169	0.26642	0.19819	0.00397058	0.639101	0.61643	2.58407	1.07662	5.51817	0
Circ_OAT_2-4	0.74701	-0.652861	-1.09552	0.464703	0.469597	0.201016	0.531089	0.810466	0.622886	1.02612	1.59781	2.69255	0.59508
Circ_ARL8B_5-6	4.87747	-0.159839	0.870765	2.19599e-05	0.79658	0.201739	0.000233113	0.932866	0.622886	3.84497	4.46455	1.9431	0
Circ_chr6_3155859_3226045	-2.75364	0.419604	-0.552272	5.04646e-08	0.365741	0.203221	1.44115e-06	0.742464	0.62518	25.3682	19.5725	38.1588	177.985
Circ_PIK3R3_2-7	4.52826	0.260823	1.04248	0.000171622	0.735661	0.204258	0.00115063	0.916967	0.626096	2.98767	2.80167	1.23609	0
Circ_CORO1C_7-8	6.00748	0.119254	-0.542594	4.85987e-08	0.796112	0.205899	1.44115e-06	0.932866	0.628848	9.82769	9.09048	14.1343	0
Circ_ARHGAP12_2-3	1.99793	-1.37991	-0.558073	0.000791664	0.00183647	0.213482	0.0037592	0.0398193	0.629288	7.8591	21.3973	12.1888	1.84004
Circ_GNB1_2-3	-4.55658	-2.61361	-1.34112	1.69644e-06	0.00796542	0.209273	2.98862e-05	0.0914317	0.629288	0.329832	2.37934	0.931611	9.26985
Circ_SEMA3C_3-5	-2.51789	2.35619	1.26121	0.00186975	0.0278461	0.213167	0.0072513	0.191819	0.629288	1.27219	0	0.418775	8.03387
Circ_GNB1_4-7	-4.69269	-1.24032	-0.850913	8.21436e-16	0.0585814	0.210579	3.40075e-13	0.299239	0.629288	1.22876	3.17112	2.92713	36.1193
Circ_chr8_145314143_145482870	-0.376275	0.820632	-0.592386	0.472279	0.140564	0.212656	0.538633	0.486103	0.629288	6.34232	3.47273	11.1727	8.31315
Circ_chr1_1416247_1453155	-1.47324	0.566693	-0.503277	0.00110286	0.203172	0.213059	0.004781	0.574323	0.629288	13.9496	8.89388	20.0555	39.781
Circ_RALBP1_5-6	5.294	0.52204	0.762014	3.19547e-06	0.389834	0.21247	4.99217e-05	0.754267	0.629288	5.23162	3.80713	2.80483	0
Circ_KIAA2026_2-3	4.04215	0.624687	-0.835574	0.000562831	0.436911	0.211565	0.00285904	0.793645	0.629288	2.06111	1.5147	4.00481	0
Circ_KIAA1841_I	3.54036	0.671915	-1.03082	0.00457429	0.492601	0.207239	0.0146803	0.826651	0.629288	1.42443	1.09063	2.73954	0
Circ_chr8_145218674_145448187	-0.445982	-0.171697	-1.0076	0.613886	0.843638	0.208785	0.665311	0.953465	0.629288	1.66618	1.78138	3.11285	2.28319
Circ_MTUS1_2-3	0.775993	2.47263	0.946188	0.330011	0.00874128	0.215139	0.404214	0.0959388	0.629759	4.09428	0.632578	2.33994	2.35921
Circ_MED13_21-23	-2.1572	-2.25752	1.36285	0.0243121	0.0132681	0.215875	0.0542599	0.1281	0.629759	0.797526	4.22794	0	3.66789
Circ_SMC3_19-20	4.07456	-0.692346	-0.795508	0.000438559	0.293327	0.21535	0.00239688	0.67512	0.629759	2.14261	3.59929	3.56857	0
Circ_PPFIA1_17-19	4.07875	-0.649965	-1.01671	0.00141047	0.450201	0.21717	0.00588348	0.803096	0.631361	2.40529	3.6693	5.45015	0
Circ_SULF2_3	-4.99305	-3.13214	-1.44135	1.08091e-06	0.00298568	0.218667	2.03408e-05	0.0513927	0.631533	0	1.96116	1.18585	6.90442
Circ_DYRK1A_I	3.96817	-0.504721	1.07785	0.000822159	0.491901	0.218722	0.00384603	0.826651	0.631533	1.90563	2.73225	0.781583	0
Circ_FAM120A_2-5	5.49212	0.424747	0.660467	7.77573e-07	0.426285	0.220337	1.5149e-05	0.788698	0.634032	6.09032	4.28612	3.86448	0
Circ_MED13L_I	5.31412	0.726695	0.717463	2.40472e-06	0.226452	0.223292	4.06349e-05	0.598662	0.638551	5.2303	3.32102	3.26151	0
Circ_DOPEY2_20-21	5.18956	-0.200806	0.786182	6.602e-06	0.739789	0.223417	9.11076e-05	0.919519	0.638551	4.95109	6.34511	2.63929	0
Circ_MITD1_4-6	3.07023	-1.49567	-1.01946	0.0136386	0.0716459	0.229109	0.0343244	0.331757	0.64739	1.04909	3.03378	2.26192	0
Circ_chr17_44553510_44770434	1.25078	0.612811	0.436424	0.00363493	0.106292	0.229571	0.0122346	0.422077	0.64739	42.1888	27.58	31.0216	17.6226
Circ_TTC39C_2-6	5.49963	-0.0837049	0.701203	1.24465e-06	0.880668	0.229114	2.24037e-05	0.963858	0.64739	6.21821	7.07975	3.7988	0
Circ_FGFR1OP_8-12	-1.05912	-0.0447336	1.41752	0.352401	0.967525	0.227534	0.427215	0.990779	0.64739	1.51844	1.55721	0.418775	3.49803
Circ_ZCCHC2_2-5	1.44077	0.126098	-0.736367	0.0654305	0.853026	0.230552	0.11601	0.955277	0.647559	2.70941	2.58325	5.69913	0.91999
Circ_FKBP3_3-7	4.53122	-0.0505712	-0.801	0.000141917	0.944126	0.231162	0.00100433	0.986058	0.647559	3.1227	3.32882	5.30515	0
Circ_RHBDD1_2-6	5.06679	0.812193	0.739791	7.1427e-06	0.201106	0.23236	9.77546e-05	0.57351	0.648769	4.26972	2.38349	2.4826	0
Circ_RNF138_3-4	3.89568	-1.45228	-0.847793	0.00112688	0.0380051	0.23403	0.00485968	0.23061	0.651281	1.91832	5.39321	3.84456	0
Circ_ATXN1_8	-0.504503	-0.764189	1.11341	0.531054	0.323448	0.236202	0.591012	0.710337	0.655171	1.52304	3.05179	0.548948	2.30751
Circ_ARHGAP5_2-3	4.01337	-1.01628	-0.802074	0.000448962	0.144423	0.238648	0.00243764	0.491338	0.656843	4.21564	8.86922	7.5392	0.136625
Circ_EXOC6B_3-6	5.86587	0.622828	0.613319	1.53533e-07	0.243639	0.239135	3.63216e-06	0.61183	0.656843	8.4279	5.66797	5.19058	0
Circ_FUT8_3-6	-0.250627	-0.489064	0.590568	0.600507	0.280965	0.238576	0.652519	0.656066	0.656843	6.24686	9.03952	4.05697	7.32956
Circ_MDM2_5-7	-2.99064	-5.24144	-1.36973	0.00684452	2.36515e-07	0.241746	0.0203492	3.23079e-05	0.658607	0.124214	11.3562	0.534825	2.24093
Circ_XPO1_2-4	5.977	-0.896485	-0.458541	3.77154e-08	0.0220144	0.242891	1.17843e-06	0.166142	0.658607	9.61333	17.9638	13.0312	0
Circ_ASCC3_11-13	-1.20998	-1.29331	-1.2036	0.272955	0.215239	0.241042	0.347703	0.58221	0.658607	0.806428	1.98012	1.95696	2.08904
Circ_PHC3_I	3.73169	-0.375167	-0.919091	0.00253627	0.653583	0.242663	0.00921065	0.884831	0.658607	1.72204	2.52296	3.17532	0
Circ_ANKRD12_2-3	1.21842	-0.419936	0.597001	0.0266477	0.363556	0.243911	0.0576845	0.742464	0.65926	5.53264	7.53115	4.04108	2.37127
Circ_chr10_32832228_32873232	5.02282	0.330267	0.866914	2.84735e-05	0.651491	0.245527	0.000289276	0.882874	0.661516	4.49942	3.9272	2.24566	0
Circ_POMT1_3-4	5.12577	0.907499	-0.721863	1.36921e-05	0.206756	0.247349	0.000156373	0.575212	0.662207	4.89201	2.81143	8.42759	0
Circ_RTN4_4-5	2.50717	0.3924	0.922216	0.00936057	0.612824	0.246863	0.0255794	0.868412	0.662207	3.50004	2.6358	1.73286	0.546533
Circ_SF3B3_5-10	-4.42002	-6.35632	-1.73494	0.00555939	1.66527e-05	0.249826	0.0172081	0.00119724	0.666727	0	32.7781	0.663208	7.71877
Circ_SEC31A_5-7	-1.5677	-2.56102	-0.507726	0.000617774	4.41884e-10	0.250856	0.00306298	1.20723e-07	0.667371	6.49073	38.89	10.5983	19.3202
Circ_ASPH_2-3	4.29655	-0.878488	-0.572632	1.47757e-07	0.0875636	0.25198	3.54617e-06	0.374472	0.668259	13.8997	25.6088	20.3807	0.546501
Circ_KDM5A_9-10	-2.63116	-4.93046	-1.41522	0.028337	5.28074e-06	0.252802	0.0604717	0.000450844	0.668345	0	6.88628	0.348685	1.24496
Circ_METTL3_2-3	4.18135	-0.55492	-0.787419	0.000460825	0.44188	0.256665	0.00247135	0.799593	0.674344	2.55881	3.95645	3.93925	0
Circ_LARP4B_I	-0.264756	0.386643	0.928983	0.739063	0.624778	0.256447	0.782832	0.875118	0.674344	2.84558	2.25568	1.37238	3.53127
Circ_IMPAD1_3	-1.06967	-0.924364	-0.493754	0.0322527	0.0382964	0.257921	0.0666798	0.23061	0.675546	16.1048	30.4721	22.358	33.7664
Circ_SRSF4_4	4.46011	-0.166837	0.897369	0.000189355	0.819639	0.261436	0.00124433	0.940073	0.682639	2.84821	3.51909	1.46876	0
Circ_RARS_2-5	6.07612	0.0193964	-0.476913	3.35996e-08	0.965895	0.263854	1.11282e-06	0.990779	0.686833	10.3566	10.1819	16.0909	0
Circ_ACVR2A_2-4	3.29153	-0.259063	-1.11987	0.0166633	0.809365	0.264865	0.039992	0.934567	0.68735	1.41424	1.55218	2.94279	0
Circ_ARHGEF12_2-3	4.92237	1.46399	0.809415	3.25262e-05	0.0706331	0.269669	0.00031499	0.3293	0.692979	3.88706	1.22214	1.98996	0
Circ_FGD6_2	5.34049	0.375659	0.749086	5.79216e-06	0.577417	0.268283	8.12866e-05	0.856051	0.692979	5.71776	4.77186	3.42443	0
Circ_ARFGEF2_6-7	3.50946	0.143086	-0.910044	0.00494379	0.876871	0.270311	0.0157374	0.963858	0.692979	1.37856	1.4141	3.16095	0
Circ_WDR78_2-4	5.22685	-0.0914006	0.796728	1.31215e-05	0.896031	0.269533	0.000153592	0.972719	0.692979	5.52128	6.19055	3.40637	0
Circ_VPS13D_19	0.942459	-3.32526	-0.962326	0.374207	2.40369e-05	0.273148	0.44422	0.00142758	0.69317	0.876096	9.51432	1.79313	0.373489
Circ_ARFGEF1_20-26	-2.3508	-2.12735	-0.847192	0.000944192	0.00250198	0.274007	0.00422839	0.0487697	0.69317	1.1285	4.95799	1.85321	5.67476
Circ_XPO1_11-16	-1.63431	-2.29934	-1.07594	0.0905622	0.0122157	0.273127	0.148193	0.1218	0.69317	0.578261	3.35457	1.2803	2.00997
Circ_CREBBP_2	3.74136	-1.02493	-0.869619	0.00260718	0.204115	0.274864	0.0093814	0.574323	0.69317	1.70957	3.96622	3.03963	0
Circ_SPIDR_6-7	1.0451	0.441159	0.609121	0.0796592	0.427971	0.274204	0.135021	0.788698	0.69317	5.54209	3.92794	3.36611	2.64458
Circ_GDI2_2-4	3.66717	-0.66759	-0.985186	0.00529992	0.477913	0.275302	0.0165911	0.818081	0.69317	1.76054	3.1465	3.73832	0
Circ_GSE1_2	2.96722	-0.522746	-0.612592	0.000903034	0.367859	0.277147	0.00408586	0.742464	0.695745	4.00593	5.69327	6.09867	0.373489
Circ_ATXN2_2-3	2.37786	-2.23184	-1.08798	0.0723122	0.019925	0.283274	0.124739	0.161051	0.702637	0.675734	3.41171	1.64291	0
Circ_PHC3_5-7	6.16859	1.11209	0.55609	4.21947e-08	0.0465774	0.2834	1.29397e-06	0.259693	0.702637	10.3989	4.84308	6.59503	0
Circ_CDK13_2-5	4.20426	-0.676637	-0.698454	0.000312476	0.308352	0.282927	0.0018093	0.691042	0.702637	2.35821	3.61802	3.71675	0
Circ_HOMER1_2-5	-1.1866	-0.354676	0.890779	0.0995402	0.627852	0.284045	0.158294	0.875207	0.702637	2.12069	2.89723	0.923929	4.85812
Circ_CCSER1_2-3	4.09557	0.0144523	0.954305	0.000804095	0.985918	0.281606	0.00379368	0.994656	0.702637	2.12918	2.00323	1.30209	0
Circ_AC154.6_2	4.05142	-0.261866	0.988103	0.00117266	0.756125	0.28516	0.00501789	0.925192	0.703338	2.12804	2.57063	0.901908	0
Circ_URI1_2-4	2.26715	-2.56411	-1.11286	0.090953	0.00870581	0.286326	0.148539	0.0959388	0.704161	0.501554	3.79344	1.20983	0
Circ_ESYT2_2-6	3.46536	-1.19996	-0.652868	0.00182834	0.0451428	0.287777	0.00714087	0.258013	0.705405	2.49799	6.0336	3.66362	0.124496
Circ_UBA2_2-5	3.50535	-0.94724	-0.851273	0.00445735	0.243012	0.288658	0.0143886	0.61183	0.705405	1.43304	3.29215	2.43632	0
Circ_NBPF1_13-17	0.888115	-0.287368	0.377565	0.0298127	0.41944	0.289333	0.063142	0.781764	0.705405	25.348	31.0579	19.8458	13.5113
Circ_SNX25_2-5	3.26322	-1.25805	-0.860976	0.00795836	0.118736	0.293651	0.0224515	0.449191	0.705763	1.22975	2.93616	2.38822	0
Circ_SCLT1_6-9	5.76005	0.658179	-0.576206	5.4342e-07	0.277927	0.293156	1.11764e-05	0.652574	0.705763	8.07949	4.8303	11.7991	0
Circ_MAN2A1_2-3	3.53114	-0.738285	-0.837078	0.00407166	0.366595	0.293538	0.0133783	0.742464	0.705763	1.48444	2.69893	2.43827	0
Circ_TMEM245_9-14	-0.415449	0.437161	0.869964	0.570899	0.581494	0.292423	0.627487	0.856051	0.705763	2.02344	1.52447	0.955925	2.74476
Circ_ASH1L_4-5	3.48744	0.195337	-0.578118	0.000308169	0.746164	0.293231	0.00179062	0.92253	0.705763	3.97019	3.54737	6.9023	0.248993
Circ_ANKIB1_2-5	4.20455	-0.780885	0.822609	0.000323714	0.242518	0.296002	0.00186784	0.61183	0.709399	2.31511	4.14635	1.222	0
Circ_FAM120A_3-5	-1.87527	-0.915415	-0.407434	1.22885e-06	0.0171035	0.301087	2.23623e-05	0.149765	0.71641	7.26921	13.6325	9.3393	26.1181
Circ_BRWD1_30-33	-1.57249	-1.54384	-0.96302	0.0860157	0.0870149	0.301275	0.1423	0.374472	0.71641	0.695436	2.18979	1.3484	2.28631
Circ_CAPRIN1_7-12	-1.52372	0.154962	-0.326089	2.66461e-06	0.646586	0.301468	4.34799e-05	0.880974	0.71641	13.8082	12.2036	16.6427	40.3396
Circ_CAPRIN1_13-15	-2.35887	-2.00162	-0.451032	3.00284e-07	1.81097e-06	0.303169	6.81192e-06	0.000206149	0.716428	8.1413	32.654	10.6302	42.1926
Circ_UPF2_3-7	2.52988	-0.904851	-0.863779	0.0394367	0.287045	0.302587	0.0784942	0.667979	0.716428	1.17365	2.3891	2.43859	0.124496
Circ_PSD3_5-8	3.34504	-1.62471	-1.00362	0.0138204	0.0988689	0.305574	0.03469	0.406353	0.7201	1.49282	5.39272	3.32033	0
Circ_ANKRD11_3-4	-2.92873	-1.92771	-1.0274	0.00261728	0.0464324	0.310004	0.0093814	0.259693	0.72713	0.544982	2.38152	1.11434	5.06161
Circ_NCOA2_3-4	3.44202	-1.26498	-0.773316	0.00405102	0.0873867	0.310277	0.013337	0.374472	0.72713	1.40607	3.48724	2.17988	0
Circ_chr10_5014776_5144402	-1.29921	2.22767	-0.610044	0.0663355	0.00172287	0.312657	0.116988	0.0379587	0.728553	14.9365	3.02043	24.5629	38.1136
Circ_chr10_5144293_5248360	-1.52676	1.63594	-0.673533	0.0511361	0.0286294	0.313467	0.0961197	0.193603	0.728553	13.2846	4.29843	23.0187	40.2267
Circ_CLIP1_1-7	-1.97429	0.404774	0.941918	0.00883451	0.648391	0.3131	0.0243833	0.880974	0.728553	1.36642	1.01605	0.677331	5.87831
Circ_SLC25A24_2-3	-0.449321	0.523008	0.709947	0.504835	0.456988	0.315354	0.568712	0.803096	0.730931	3.33958	2.56159	2.45614	4.60906
Circ_SKIL_1	4.50302	0.209709	-0.506328	2.64815e-05	0.703575	0.317458	0.000274084	0.901099	0.733796	5.48732	5.06908	7.33915	0.124496
Circ_NEK4_13-15	4.79534	2.32926	0.807708	9.73617e-05	0.0184019	0.322535	0.000753416	0.155167	0.739294	3.61435	0.760158	1.86573	0
Circ_RBM39_7-11	-4.45245	-0.729928	-0.552747	8.46781e-18	0.189512	0.321462	7.01134e-15	0.554333	0.739294	2.84124	5.18646	4.23764	66.8922
Circ_TRIO_9-11	-0.039093	-0.447413	-0.637987	0.955856	0.503768	0.323082	0.971699	0.83513	0.739294	2.45681	3.23653	3.57031	2.60814
Circ_IBTK_13-16	-0.246436	0.0305353	0.725226	0.711593	0.964132	0.323332	0.755868	0.990779	0.739294	2.43436	2.50648	1.43262	3.04233
Circ_DOCK1_2-6	4.17704	-0.357215	0.862688	0.000705111	0.656686	0.325373	0.00341422	0.886396	0.741957	2.28769	3.25687	1.15606	0
Circ_chr8_145298397_145466471	-0.805325	-0.585473	-0.604816	0.22603	0.356407	0.328652	0.299206	0.741886	0.747419	3.51341	5.02799	5.80202	5.99655
Circ_SLC38A1_2-5	6.2351	0.494786	-0.516057	5.43378e-08	0.387849	0.330941	1.52514e-06	0.75423	0.750606	11.9654	8.75264	16.9408	0
Circ_ZNF609_1	2.78977	-0.994483	-0.42918	3.04611e-05	0.0238177	0.334396	0.000305719	0.173984	0.751304	7.42852	15.3725	10.0965	0.992858
Circ_chrX_102471077_102632034	-1.00231	0.993706	0.45451	0.0655507	0.0462222	0.334801	0.116098	0.259693	0.751304	30.9733	15.8303	22.4914	63.5057
Circ_ASAP1_2-3	2.88836	0.72554	0.594074	0.000366579	0.253695	0.332167	0.00207871	0.619103	0.751304	6.67748	4.12542	4.24783	0.746978
Circ_ZNF638_11-21	3.86829	-0.563976	-0.691296	0.00112669	0.44288	0.333187	0.00485968	0.80023	0.751304	1.80155	2.58302	3.14766	0
Circ_chr19_52579297_52620277	1.15738	0.369832	0.387992	0.0116742	0.370828	0.335741	0.0305894	0.743834	0.75142	13.8603	10.7681	10.1577	6.16966
Circ_EHMT1_7-9	0.670028	0.610672	-0.410121	0.177721	0.21188	0.342175	0.247733	0.578856	0.751896	7.47223	4.90965	9.60668	4.60903
Circ_PICALM_10-12	-2.25124	-0.442099	-0.50953	7.86762e-06	0.418984	0.341295	0.000105925	0.781764	0.751896	3.18587	4.2705	4.31417	15.1754
Circ_WWC3_2-8	3.04533	-0.753775	-0.950749	0.0244182	0.465949	0.342051	0.0543501	0.810458	0.751896	1.14833	2.06075	2.01108	0
Circ_BRWD1_26-27	3.74954	-0.583152	0.950581	0.00335117	0.512821	0.337785	0.0115375	0.838762	0.751896	1.72056	2.98764	0.735463	0
Circ_RHOBTB3_7-10	-1.26394	0.52488	0.812752	0.113926	0.535296	0.341891	0.176319	0.845786	0.751896	2.31723	1.50837	1.14207	5.84793
Circ_UBR5_2-5	5.33221	0.191372	0.527158	1.79697e-06	0.723913	0.339686	3.1324e-05	0.908532	0.751896	5.37994	4.69056	3.46429	0
Circ_MAP2K4_2-4	4.4676	-0.188088	0.749777	0.000180903	0.795735	0.337614	0.00120311	0.932866	0.751896	2.90395	3.26949	1.60683	0
Circ_CAPRIN1_7-11	-1.76726	-0.974379	0.471436	0.000525626	0.0383224	0.347221	0.00270322	0.23061	0.761008	8.70407	16.8195	6.78099	30.2111
Circ_RNF13_2-8	5.36064	0.374902	-0.406282	1.8528e-07	0.425187	0.348206	4.32146e-06	0.788342	0.761196	10.6107	7.94866	14.3848	0.136625
Circ_TTC39C_2-4	4.52608	-0.857144	-0.525848	6.06018e-05	0.125463	0.353673	0.000519982	0.455805	0.762353	3.04301	5.51861	4.1332	0
Circ_DGKE_6-8	0.0481215	1.3034	0.822122	0.957491	0.171317	0.353107	0.972764	0.528562	0.762353	2.78565	1.03282	1.41812	2.6477
Circ_GPBP1_8-11	4.2761	-0.59823	0.714565	0.000261014	0.376634	0.35282	0.00157752	0.750245	0.762353	2.43512	3.85861	1.36253	0
Circ_AATF_3-4	3.7585	-0.63992	0.871111	0.00231656	0.434452	0.350711	0.00860141	0.792523	0.762353	1.77095	2.86684	1.17387	0
Circ_ZNF652_3-5	4.13998	-0.634893	0.853151	0.00108693	0.453168	0.354143	0.00473778	0.803096	0.762353	2.36568	4.09152	1.23198	0
Circ_FUT8_4-6	-0.953548	-0.3152	-0.694829	0.217703	0.688399	0.351858	0.290973	0.895867	0.762353	1.66318	2.16426	2.73313	3.40363
Circ_C6orf136_3-4	2.60895	-0.135415	-0.78476	0.0356926	0.883297	0.360228	0.0731521	0.964437	0.773485	1.42035	1.51689	2.51658	0.160915
Circ_GCN1L1_29-31	3.95698	0.287651	-0.722398	0.00144895	0.743114	0.362259	0.0059688	0.921137	0.775877	2.07085	1.65322	3.67434	0
Circ_ERBB2_7-11	2.78408	-4.88815	-0.782793	0.0233722	1.44456e-11	0.363348	0.0523741	4.93318e-09	0.776244	0.816803	27.9672	1.55868	0
Circ_chr7_65419061_65469124	0.339981	0.404037	-0.324505	0.415982	0.298215	0.368271	0.484775	0.682278	0.782808	19.4623	14.8499	24.3572	15.3392
Circ_SNX11_3-5	3.95273	-0.233615	0.829768	0.001553	0.784302	0.367976	0.00624218	0.931615	0.782808	1.93039	2.66074	1.30637	0
Circ_TRPS1_2-5	5.84071	1.59757	0.491765	1.42171e-09	0.00716057	0.369444	9.41738e-08	0.087129	0.783331	24.4369	7.60943	16.8063	0.248993
Circ_MRPS35_2-5	4.32059	-0.338616	-0.580889	0.000211388	0.616625	0.371023	0.00134122	0.868412	0.784713	2.65703	3.68437	4.30521	0
Circ_ARFGEF1_2-7	-1.2954	-1.18607	0.833658	0.096297	0.120207	0.373198	0.154823	0.449191	0.787346	1.35994	3.14467	0.687178	3.36727
Circ_MAN2A1_2-4	4.60894	1.6954	-0.435651	1.83199e-05	0.00976535	0.377049	0.000199591	0.103407	0.789562	5.69769	1.89817	7.42098	0.124496
Circ_RALY_I	-4.90905	-1.73243	-0.888562	5.44148e-09	0.0642424	0.37696	2.60252e-07	0.314202	0.789562	0.432219	1.47584	0.759434	15.582
Circ_ELF1_9	-3.43961	0.461493	0.581754	1.19476e-09	0.481043	0.375608	8.24382e-08	0.82138	0.789562	3.45843	2.30358	1.93117	37.0004
Circ_chr19_53122189_53432667	2.37782	0.821389	0.290594	9.18841e-09	0.0191247	0.378951	4.22667e-07	0.157078	0.789637	44.943	25.9494	36.6286	8.4834
Circ_STX6_4-7	3.36602	-1.19378	-0.746129	0.0071422	0.153705	0.378951	0.0208301	0.505931	0.789637	1.31934	2.8258	2.04202	0
Circ_CHD9_I	4.98457	-0.40177	-0.586011	3.23352e-05	0.563643	0.381349	0.000314983	0.853971	0.790763	4.80083	6.04651	7.36352	0
Circ_DLG1_13-15	3.36832	0.234279	-0.883476	0.0141251	0.831769	0.381361	0.0351667	0.946539	0.790763	1.40039	1.00971	2.63793	0
Circ_CHD2_34-37	-3.93001	3.23721	-0.551844	3.96799e-10	0.00103238	0.3876	2.98681e-08	0.026608	0.791549	2.5096	0	3.61571	43.571
Circ_RPS6KC1_5-6	1.6901	-1.02111	-0.468169	0.0147605	0.0569097	0.388269	0.0363025	0.295584	0.791549	4.82042	9.02297	6.80911	1.29348
Circ_BIRC6_2-9	2.28763	-0.584762	0.379209	4.00974e-05	0.164902	0.386702	0.000368896	0.52385	0.791549	11.2166	16.9139	8.24121	2.16181
Circ_FAM208A_2-4	4.64702	0.480271	0.616166	6.54026e-05	0.498703	0.385289	0.000544255	0.831781	0.791549	3.22896	2.63937	1.89968	0
Circ_EPB41L5_17-25	4.36195	0.135	-0.74432	0.000792246	0.882927	0.384832	0.0037592	0.964437	0.791549	3.09738	3.02941	5.34354	0
Circ_SPPL3_4-6	4.60436	-0.00827102	0.678581	0.000134367	0.99119	0.383762	0.0009591	0.9969	0.791549	3.42934	3.46426	2.26998	0
Circ_ATP6V1H_7-8	-5.90147	0	-1.00754	3.59599e-09	1	0.388289	2.05344e-07	1	0.791549	0	0	0.592927	12.728
Circ_CDYL_4	4.6664	-0.676092	-0.474224	1.33922e-05	0.229317	0.389312	0.00015401	0.601035	0.791727	6.76139	11.219	9.81068	0.160915
Circ_FOXP1_8-11	2.38706	-1.24305	-0.772116	0.0578571	0.160918	0.390283	0.105056	0.521083	0.791798	1.11378	3.08022	2.01787	0.124496
Circ_ORC4_2-4	3.3858	-1.73097	-0.684842	0.00539938	0.0215101	0.392409	0.0168071	0.165072	0.793259	1.32247	4.33394	2.27447	0
Circ_chr8_145299347_145468292	-0.198596	0.0424152	-0.390813	0.68478	0.93063	0.392879	0.733978	0.981653	0.793259	5.93272	5.35196	7.60668	6.704
Circ_ARID1B_7-8	-1.866	-1.12342	-0.740069	0.0228904	0.185013	0.394092	0.0516437	0.550436	0.793814	0.911854	1.87149	1.71944	3.44011
Circ_FCHSD2_5-7	3.37123	-0.662341	-0.723696	0.0071117	0.447923	0.39646	0.0208074	0.803096	0.794799	1.27441	1.88483	2.14609	0
Circ_CHD2_32-37	-1.85571	0.0332815	0.671393	0.00647729	0.964213	0.396144	0.0195737	0.990779	0.794799	1.97832	2.32567	1.15191	7.9156
Circ_RNF13_2-5	-3.31537	-1.98786	-0.83604	0.000235857	0.0304507	0.398895	0.00144659	0.202905	0.79718	0.501554	2.48869	0.945574	6.5188
Circ_ELK4_2-5	4.1056	-1.07561	-0.558777	0.000423943	0.096439	0.399532	0.00233808	0.400413	0.79718	2.34856	4.44948	3.08736	0
Circ_MED13_13-17	-3.98403	-4.72053	-1.00145	0.000214695	3.51162e-06	0.401869	0.00134673	0.000319791	0.798078	0	5.88218	0.188465	3.35823
Circ_KMT2E_2-3	-3.7562	-3.24	-0.959355	0.000278981	0.00133918	0.401201	0.00164998	0.0320933	0.798078	0.248429	3.93807	0.551273	5.34702
Circ_RREB1_3-6	-0.539013	-3.43837	-0.813254	0.593259	7.22663e-05	0.403157	0.645067	0.00318438	0.798761	0.624203	8.64213	1.18806	0.995971
Circ_DDX58_11-12	0.700579	-3.47867	0.884313	0.523053	2.74658e-05	0.409206	0.58408	0.00156326	0.799511	0.649161	8.32362	0.16217	0.373489
Circ_HTT_2-6	4.76407	1.08888	-0.463147	2.47374e-05	0.118324	0.4089	0.000260924	0.449191	0.799511	3.46394	1.35847	5.13758	0
Circ_chr1_741179_745550	5.39976	-0.412434	0.499684	2.60023e-06	0.477582	0.407874	4.30598e-05	0.818081	0.799511	6.09735	8.45045	5.04376	0
Circ_chr17_65850056_66202379	1.72537	0.321718	0.393435	0.00260551	0.515014	0.40815	0.0093814	0.838762	0.799511	39.1686	31.2553	29.8904	11.4711
Circ_IBTK_12	1.01774	0.401188	0.657823	0.225793	0.610187	0.407871	0.29913	0.868412	0.799511	2.58936	1.83184	1.37429	1.22969
Circ_chr1_148594397_148755827	-1.02753	0.0907678	-0.439278	0.0853639	0.871103	0.405664	0.141504	0.963104	0.799511	9.34365	8.58661	13.2742	19.6778
Circ_FAM185A_3-4	4.53715	0.291544	0.607039	0.000115665	0.688149	0.411905	0.000851687	0.895867	0.802929	2.93672	2.64914	2.1175	0
Circ_chr8_145295895_145464633	-1.46916	-1.71998	-0.498907	0.0108181	0.00191552	0.413366	0.0288947	0.0407906	0.803451	2.1982	6.92768	2.77296	6.23342
Circ_TRPM7_29-36	-1.55916	-1.70573	0.708723	0.0298171	0.0132951	0.416127	0.063142	0.1281	0.803451	1.52958	4.7219	0.673024	4.53318
Circ_ZNF783_I	0.453855	0.817683	-0.364764	0.367118	0.11914	0.416665	0.440016	0.449191	0.803451	6.36587	3.51691	8.35564	4.60598
Circ_DCUN1D4_2-7	4.07747	-0.637608	0.665471	0.000640913	0.382133	0.416921	0.00316822	0.752805	0.803451	2.06896	3.45837	1.35039	0
Circ_SLC25A24_4-7	-1.71809	0.209245	0.606775	0.00745879	0.770174	0.415448	0.0215563	0.925192	0.803451	2.33381	2.2037	1.37665	7.92461
Circ_PARD3_21-22	4.61043	0.460405	0.572756	7.33889e-05	0.51652	0.418439	0.000595745	0.838762	0.804544	3.04111	2.67292	1.89917	0
Circ_GUSBP2_1-3	3.74082	-1.13389	0.347276	1.20573e-07	0.0049665	0.421165	2.98012e-06	0.0706692	0.804885	11.0472	24.6088	7.93635	0.743866
Circ_PHF21A_2-5	5.38516	0.149978	-0.459158	2.96196e-06	0.805368	0.420184	4.67143e-05	0.933841	0.804885	6.14562	5.80081	9.26653	0
Circ_UBE2G1_3-5	4.33379	-0.029885	0.611652	0.000227828	0.966799	0.421471	0.00141305	0.990779	0.804885	2.4716	2.78905	1.45643	0
Circ_PRRC2B_4-5	-2.8791	-3.05335	-0.773394	0.00086308	0.000266965	0.423181	0.00397058	0.0088945	0.806331	0.580683	5.69161	0.847366	4.8216
Circ_CLIP1_9	-2.7463	-1.34191	-0.588854	5.70359e-05	0.0550015	0.425916	0.00049451	0.290085	0.807087	1.29519	3.58113	2.29611	10.0532
Circ_RSF1_8-11	-1.07178	-1.17438	-0.564122	0.138037	0.0877239	0.424851	0.204295	0.374472	0.807087	1.93323	4.57362	3.65061	4.27513
Circ_PLEKHM3_3	3.62427	-0.744043	-0.630375	0.00302543	0.351976	0.42644	0.0105476	0.74083	0.807087	1.51759	2.60926	2.23049	0
Circ_MAN1A2_2-6	4.68314	0.983797	-0.459804	3.78245e-05	0.163885	0.427843	0.000353719	0.523053	0.807935	3.21182	1.55262	4.37738	0
Circ_chr7_102150626_102249269	-1.2889	0.673962	-0.345551	0.00778301	0.167516	0.433038	0.0220319	0.524833	0.815924	10.934	7.18108	12.9506	26.7861
Circ_LARP4B_1-4	1.79053	1.92773	-0.362412	0.0018652	0.000357214	0.437847	0.00725062	0.0113478	0.823153	23.3889	6.01784	30.3384	6.59783
Circ_KLHL8_2	4.46618	-1.27168	-0.453243	8.71501e-05	0.0245486	0.444603	0.000690529	0.178369	0.830125	3.04707	7.59345	3.65415	0
Circ_chr7_72411356_72709424	-3.1434	-0.87955	-0.479282	7.15795e-07	0.159695	0.446462	1.41114e-05	0.520628	0.830125	3.17084	5.61436	4.08255	28.6478
Circ_chr8_145302204_145469216	-0.936756	-0.808344	-0.484784	0.153916	0.199214	0.44323	0.222911	0.569302	0.830125	2.97007	4.92782	4.60396	5.57766
Circ_ZCCHC2_6-11	-2.18144	0.291424	-0.671618	0.012701	0.767624	0.446234	0.0325084	0.925192	0.830125	1.11202	1.06366	1.73518	5.6658
Circ_UTP18_2-4	5.22001	-0.0790834	0.506499	8.97393e-06	0.903881	0.446255	0.0001161	0.974382	0.830125	5.27494	6.30575	3.48813	0
Circ_CEP350_2-6	0.277582	-1.10611	-0.708833	0.78898	0.232166	0.44867	0.826407	0.601781	0.830579	0.982754	2.10253	1.80505	0.783365
Circ_USP25_2-3	4.64419	0.4223	-0.366299	1.22415e-05	0.428088	0.448641	0.000146898	0.788698	0.830579	5.98715	4.7432	7.92647	0.124496
Circ_KMT2C_4-6	3.99945	-0.488239	-0.524719	0.000669374	0.491226	0.450389	0.00327954	0.826651	0.831941	2.03341	2.87616	2.98094	0
Circ_chr19_57931003_57953379	-0.0225784	0.425128	-0.50551	0.975499	0.578041	0.457349	0.987697	0.856051	0.842957	2.31295	1.79196	3.06416	2.37127
Circ_ZMYND8_13-14	1.60593	2.46169	0.627284	0.0977258	0.018936	0.462789	0.156512	0.157078	0.850801	2.96064	0.568424	2.04416	0.907861
Circ_SPATS2_2-5	-0.997737	0.857956	-0.414343	0.0819457	0.202743	0.463616	0.137629	0.574323	0.850801	3.26774	1.61217	4.34525	6.87117
Circ_BANP_2-4	-0.630567	0.464005	-0.569841	0.428407	0.603451	0.464902	0.497156	0.868412	0.851313	1.39948	0.909832	2.30596	2.22563
Circ_chr1_1572259_1635379	-2.48449	0.0822193	0.36277	3.61718e-08	0.867753	0.471042	1.15193e-06	0.962135	0.860694	5.4302	5.08674	4.41426	30.6661
Circ_ANKRD12_5-8	0.833409	0.201061	0.370183	0.157647	0.703118	0.472951	0.226308	0.901099	0.860824	12.2012	10.397	9.79	6.7375
Circ_RSF1_6-7	-1.32012	0.0229137	0.621382	0.08678	0.977769	0.473148	0.143135	0.99228	0.860824	1.6032	1.59883	0.899958	4.38436
Circ_chr15_43888606_43988322	0.443338	-0.393578	0.745482	0.715681	0.716202	0.476975	0.759236	0.908532	0.864285	26.5222	35.9083	14.9073	18.6968
Circ_chr11_68286969_68411492	1.45012	0.138671	0.620773	0.133026	0.870078	0.477093	0.198998	0.963104	0.864285	1.91297	1.96575	1.10255	0.634611
Circ_chr19_21427914_21926914	-0.22422	-1.21437	0.512466	0.739814	0.0482949	0.478993	0.782832	0.266012	0.865871	2.53081	5.76356	1.41044	2.78432
Circ_PILRB_5	2.02395	-1.53442	-0.620661	0.0808979	0.0745897	0.483484	0.13607	0.339632	0.872127	1.42657	4.46829	2.43862	0.248993
Circ_TBCEL_2-7	4.61393	-0.366656	-0.455756	8.75776e-05	0.586134	0.485409	0.000690612	0.857237	0.873609	3.42213	4.3773	4.61483	0
Circ_FOXK2_2-3	4.01052	0.250721	0.585197	0.000888231	0.760913	0.486371	0.00402989	0.925192	0.873609	1.92755	1.64862	1.5508	0
Circ_PRPSAP1_8-9	3.30641	-1.46436	-0.699542	0.0155986	0.144956	0.488421	0.0380431	0.491338	0.875433	1.39996	4.70933	2.21391	0
Circ_PAN3_2-4	-0.0514564	-1.03962	-0.565086	0.952819	0.192487	0.489489	0.969207	0.558252	0.875491	1.3123	2.55247	2.13577	1.3299
Circ_ENGASE_2-3	4.20148	3.16554	-0.541404	0.000678868	0.00301147	0.49066	0.00331624	0.0513927	0.875734	2.19516	0	3.44003	0
Circ_TRIO_5-8	-0.3148	-3.35108	-0.559677	0.712063	3.10808e-06	0.498908	0.755883	0.000303259	0.876312	1.10298	12.6554	1.86749	1.36946
Circ_KDM4B_6-9	0.923144	2.58523	0.415894	0.175908	0.00194099	0.498075	0.24623	0.0407906	0.876312	5.82707	0.879715	5.37881	2.99378
Circ_ANKRD36C_I	1.85173	-1.17073	0.257077	9.10535e-05	0.00271198	0.508678	0.000711248	0.0493942	0.876312	33.5081	75.3745	27.4392	9.01447
Circ_SP100_3-8	-0.120432	1.1819	-0.289966	0.810584	0.0209421	0.513477	0.844762	0.163589	0.876312	11.7626	5.40421	13.8077	12.8979
Circ_VMP1_2-5	-1.22837	-1.25957	0.495798	0.0960066	0.0644928	0.510842	0.154506	0.314202	0.876312	2.93128	8.0816	1.85966	7.24152
Circ_chr1_155585363_155720524	-0.0971156	0.745091	0.251683	0.80234	0.0759268	0.5147	0.83881	0.342297	0.876312	9.52234	5.46406	7.48301	10.1594
Circ_UBA2_2-6	2.83601	-1.62623	-0.666959	0.0313299	0.0870059	0.500926	0.0651788	0.374472	0.876312	0.903476	3.21538	1.29658	0
Circ_ANKRD36C_25-30	1.56256	-0.91539	0.358126	0.0180848	0.0988614	0.519986	0.0427225	0.406353	0.876312	13.7386	25.7308	10.3773	4.43284
Circ_NRIP1_2	-4.29561	-1.54116	0.746758	1.87297e-05	0.143154	0.519006	0.000202721	0.489438	0.876312	0.551519	1.44113	0	11.0583
Circ_CRCP_2-4	3.67035	-0.946319	0.484205	0.00143527	0.162615	0.514599	0.0059447	0.521438	0.876312	3.02605	6.60465	2.25232	0.136625
Circ_SDF4_3-4	3.79322	-0.845254	-0.502334	0.00143373	0.244788	0.49577	0.0059447	0.613542	0.876312	1.76549	3.33123	2.30848	0
Circ_MKLN1_3-6	4.19881	-0.63088	-0.430247	0.000281089	0.331007	0.508586	0.00165653	0.717942	0.876312	2.43176	4.02359	3.27136	0
Circ_USP4_I	4.46668	0.662017	-0.429176	0.000125352	0.372895	0.507613	0.000917452	0.746884	0.876312	2.78097	2.02575	3.92485	0
Circ_TMED2_2-3	4.60453	0.706596	-0.506866	0.000209041	0.405388	0.507062	0.00133143	0.770482	0.876312	3.34886	1.88286	5.14725	0
Circ_TBCD_18-23	-0.806454	-0.460798	0.400156	0.171424	0.409324	0.494241	0.24201	0.774223	0.876312	5.24699	7.71333	4.23332	9.38196
Circ_chr19_19990860_20406024	2.11974	0.303733	0.269646	4.65606e-05	0.468774	0.509534	0.00041678	0.810466	0.876312	9.90163	7.64554	7.95271	2.22255
Circ_FKBP8_5-6	-2.34442	0.364137	-0.310845	3.15401e-07	0.483272	0.510168	6.96406e-06	0.822105	0.876312	5.16838	3.77286	6.39152	26.7705
Circ_chr15_43863610_43960316	-0.534295	0.296817	0.313297	0.259178	0.546665	0.518037	0.335311	0.848574	0.876312	6.03787	4.83966	4.88454	9.01152
Circ_chr16_31733947_31885290	-1.51244	-0.209404	-0.248928	0.000263713	0.599335	0.519621	0.00158166	0.868412	0.876312	12.5351	14.574	15.124	36.2044
Circ_chr1_155588676_155727114	0.29584	0.207953	0.311151	0.554666	0.668516	0.518245	0.612417	0.893535	0.876312	6.949	6.07903	5.52343	5.45008
Circ_GMPS_2-5	-0.31247	-0.248987	-0.391396	0.630385	0.690642	0.517543	0.681409	0.895867	0.876312	3.48039	3.75459	4.64619	4.3996
Circ_FAM13B_6-7	-0.90573	-0.28734	0.548064	0.218174	0.706914	0.51124	0.291134	0.902715	0.876312	1.74556	2.34704	1.34821	3.16683
Circ_chr6_31239776_31324734	-0.731404	0.220243	-0.447345	0.364139	0.754061	0.505574	0.438659	0.925192	0.876312	125.313	106.838	172.176	213.629
Circ_chr6_56915572_56955692	0.177508	-0.107637	-0.236972	0.65782	0.774885	0.514335	0.70829	0.925792	0.876312	11.4217	12.2942	13.6259	10.1472
Circ_UIMC1_7-10	4.36118	-0.138377	-0.404846	0.000144391	0.832423	0.517467	0.00100891	0.946539	0.876312	2.68019	2.93055	3.91041	0
Circ_chr1_155183028_155203187	-0.151615	-0.0464233	0.236632	0.693613	0.896525	0.503432	0.741047	0.972719	0.876312	18.8692	19.7951	15.3074	21.0531
Circ_NUDC_5-6	2.72345	0.0719005	-0.401086	0.00152019	0.908809	0.496681	0.00620038	0.976737	0.876312	4.13874	4.23164	6.29194	0.546533
Circ_chr10_51065352_51262177	0.310548	0.00582968	0.353656	0.56581	0.990989	0.501861	0.623407	0.9969	0.876312	5.30502	5.01424	4.73646	4.30844
Circ_CHD2_3-5	2.94641	0.558242	-0.956254	0.08515	0.721009	0.521192	0.141401	0.908532	0.876598	1.68444	1.14604	3.91883	0
Circ_CANX_2-4	-7.05963	-5.84647	0.688768	1.28816e-17	3.45888e-13	0.522898	7.11065e-15	2.36242e-10	0.876888	0.444585	31.7331	0	75.3819
Circ_CEP350_7-8	2.08145	-0.936779	0.486655	0.0253607	0.175786	0.52606	0.0556994	0.533935	0.876888	2.55522	5.60414	1.56081	0.497985
Circ_ATP9A_5-6	1.93244	0.786734	0.35024	0.00396793	0.180834	0.526548	0.0131155	0.539343	0.876888	8.60107	5.10447	6.68077	2.14971
Circ_MLH3_2	4.53564	0.816633	0.463604	0.000115718	0.291262	0.524531	0.000851687	0.67386	0.876888	2.99105	1.6608	2.22835	0
Circ_CCSER2_6-9	4.33739	-0.0237578	-0.433584	0.000235298	0.973686	0.523909	0.00144659	0.991694	0.876888	2.70914	2.74443	3.84431	0
Circ_SHANK2_1-2	3.07195	-2.09537	-0.619889	0.0212052	0.0262396	0.53042	0.048236	0.184537	0.879256	1.0946	5.68622	1.59733	0
Circ_EMB_3-7	3.17667	-1.27848	-0.55544	0.0114983	0.135039	0.532742	0.0302722	0.477884	0.879256	1.02471	2.83846	1.52652	0
Circ_N4BP2L2_3-6	0.478208	0.258845	-0.228033	0.241125	0.507179	0.53114	0.315156	0.838748	0.879256	11.3194	9.21739	13.1437	7.92471
Circ_PAN3_6-8	-0.21263	-0.300424	0.304744	0.680169	0.530943	0.533708	0.729981	0.845786	0.879256	8.29846	9.96107	6.81011	9.42479
Circ_chr1_1606902_1669248	0.64669	-0.38009	0.577732	0.503211	0.663642	0.534205	0.568042	0.891538	0.879256	1.71501	2.30358	1.12008	1.04449
Circ_HPS5_15-16	4.04676	0.280761	-0.435275	0.000565697	0.714913	0.53255	0.00286481	0.908438	0.879256	2.08672	1.72999	3.13112	0
Circ_APBB2_7-9	-2.24843	0.333962	0.504363	0.000753576	0.679854	0.536758	0.00361717	0.894884	0.881742	1.58304	1.14778	1.33267	7.92468
Circ_LMBR1_2-4	4.068	-0.516874	-0.436039	0.000592555	0.470875	0.538438	0.00294676	0.811116	0.882787	2.15363	2.90547	2.78337	0
Circ_KAT6B_2-3	0.956869	-1.18094	0.558672	0.329904	0.15449	0.542309	0.404214	0.507291	0.887415	1.88247	4.73899	1.08415	0.871474
Circ_ANKRD36_24-25	2.75926	-1.13814	0.223251	5.40568e-09	0.00226339	0.545599	2.60252e-07	0.0458542	0.888003	40.7394	89.7743	33.9269	5.76277
Circ_PTPRK_12-13	3.36105	-0.515129	-0.533304	0.00765612	0.565869	0.544825	0.0218194	0.853971	0.888003	1.24021	1.86172	2.41018	0
Circ_ZNF292_2-4	4.93218	0.326151	-0.351311	1.62586e-05	0.606373	0.545818	0.00018192	0.868412	0.888003	4.20372	3.25861	4.86745	0
Circ_FARSA_5-7	4.38588	0.433174	-0.40918	0.000203414	0.566242	0.548371	0.00131583	0.853971	0.890445	2.69306	2.2083	3.31231	0
Circ_FAM208A_2-11	3.65163	-0.865939	0.569426	0.0041212	0.321081	0.55182	0.0134868	0.707413	0.893553	1.64284	2.73327	0.965773	0
Circ_CTAGE5_2-4	0.876515	-0.207755	0.338309	0.154464	0.705087	0.552398	0.223399	0.901824	0.893553	4.63704	5.53807	3.88535	2.47151
Circ_FAM13B_8-10	2.83272	-0.101155	0.227799	2.91482e-08	0.797564	0.555702	1.04933e-06	0.932866	0.897183	24.4669	27.3195	20.5164	3.26704
Circ_chr1_155182485_155202984	0.591093	0.561474	-0.206708	0.154651	0.139043	0.558471	0.223475	0.485502	0.899936	27.1078	18.814	31.5982	18.0503
Circ_ATP2B1_I	-3.59607	-4.68399	-0.886657	0.027817	0.00208814	0.571559	0.0597942	0.0432182	0.900749	0	8.70093	0.174342	3.98388
Circ_CTBP1_2-5	-0.999432	-2.77866	0.628865	0.344235	0.00329633	0.576554	0.418542	0.0542505	0.900749	0.793637	6.3725	0.386779	1.74295
Circ_BRIP1_5-14	-0.682243	-4.41615	-0.884558	0.68708	0.00395338	0.573711	0.735016	0.0627943	0.900749	0	6.81163	0.174342	0.248993
Circ_RBL1_3-7	2.26438	-2.22752	0.570031	0.0718761	0.00857698	0.579205	0.124245	0.0959388	0.900749	1.0749	4.76822	0.546998	0.160915
Circ_ZNF124_2-4	5.19034	-1.27077	-0.285653	7.07318e-07	0.0125529	0.57513	1.41114e-05	0.124256	0.900749	10.1885	25.2636	12.5527	0.124496
Circ_XPO6_5-6	-1.4391	-1.2366	0.346101	0.00687838	0.0162237	0.561033	0.0203767	0.146765	0.900749	3.35658	8.13545	3.46214	9.47023
Circ_CEP70_3-6	2.58724	1.37878	0.521378	0.0244677	0.177066	0.575426	0.0543874	0.533935	0.900749	2.9158	1.06226	1.89905	0.373489
Circ_chr1_155186175_155206260	-1.75961	0.683641	0.272463	0.000424977	0.186515	0.575013	0.00233808	0.550984	0.900749	8.81434	5.42267	6.49048	30.0314
Circ_TMTC2_2	3.76632	-1.1057	0.54858	0.00349391	0.209254	0.56739	0.0118807	0.576293	0.900749	1.80263	3.91393	1.07003	0
Circ_DYNC1H1_63-64	5.15131	-0.596935	0.310898	4.338e-06	0.253805	0.577387	6.35728e-05	0.619103	0.900749	4.96136	7.50461	4.27164	0
Circ_KANSL1L_2-5	-0.588965	0.876948	-0.517011	0.549332	0.411345	0.576874	0.607678	0.775031	0.900749	1.3696	0.826723	2.97895	2.08589
Circ_PTPRA_4-5	3.90061	0.576433	-0.38369	0.000657857	0.435854	0.565252	0.00324229	0.792779	0.900749	3.75243	2.50581	4.53007	0.160915
Circ_CCDC66_8-10	4.79048	0.512174	-0.334921	3.07865e-05	0.444322	0.578155	0.000307123	0.801776	0.900749	3.72792	2.66708	4.99329	0
Circ_REPS1_5-7	4.21795	-0.529593	0.444441	0.000382565	0.457803	0.564966	0.00213309	0.803096	0.900749	2.47191	3.93851	1.94975	0
Circ_SCNM1_3-5	3.77113	0.644116	-0.493	0.00330588	0.51525	0.576	0.0114291	0.838762	0.900749	1.81752	1.19342	2.93943	0
Circ_GSK3B_8-9	0.191656	0.190636	-0.170182	0.570407	0.548392	0.571462	0.627487	0.850287	0.900749	21.5946	18.4819	23.6206	19.1102
Circ_KIAA1429_3-4	3.86041	0.532537	0.562868	0.00385567	0.608653	0.579169	0.0128471	0.868412	0.900749	1.93858	1.21295	2.18538	0
Circ_chr8_145294517_145463319	-0.500137	-0.349563	0.431926	0.5062	0.62887	0.57122	0.569569	0.875207	0.900749	2.7968	3.1395	2.03486	3.82262
Circ_SEMA3C_I	-2.34471	-0.337352	0.434207	0.000270977	0.633746	0.573822	0.00161417	0.877099	0.900749	2.01027	2.35797	1.59679	9.72525
Circ_CANX_5-7	-7.73567	-5.82211	-0.58395	7.73315e-20	5.03498e-12	0.5968	1.28061e-16	2.29259e-09	0.905292	0.124214	17.3528	0.244433	64.2629
Circ_chr14_96904172_96968937	-6.71469	-4.27128	-0.583478	6.15025e-15	1.16584e-06	0.598426	2.03696e-12	0.000144776	0.905292	0.12578	5.19528	0.16217	30.4719
Circ_ACAP2_5-9	-1.9568	-3.63479	-0.56389	0.037113	3.15223e-05	0.595744	0.0751086	0.00172238	0.905292	0.38814	6.20397	0.53715	1.87643
Circ_ARFGEF1_8-14	-1.85671	-2.44072	-0.389156	0.00449652	8.04207e-05	0.590925	0.0144869	0.00323102	0.905292	1.49276	8.10905	1.86552	5.55032
Circ_VPS13B_18-19	-0.969009	-3.32803	-0.617636	0.406818	0.00132689	0.595998	0.478473	0.0320933	0.905292	0.430654	5.00926	0.677331	0.907861
Circ_CAST_2-6	-4.86511	-4.86205	-0.845074	0.00452949	0.00253752	0.606362	0.0145647	0.0487697	0.905292	0	12.0353	0.16217	14.3171
Circ_LPGAT1_3-6	1.16272	1.17082	-0.18994	0.00518446	0.00400981	0.586547	0.0163222	0.0629587	0.905292	16.2351	7.32302	18.6905	7.2172
Circ_chr19_9727721_9767329	0.0438544	-0.925314	0.23777	0.921436	0.0208526	0.58599	0.94366	0.163589	0.905292	7.36995	13.9889	6.76439	7.19288
Circ_STRBP_3-4	-3.53183	-1.7619	0.577558	0.000138374	0.0648566	0.602051	0.000983468	0.314202	0.905292	0.503119	2.18301	0.188465	7.57554
Circ_GRHPR_2-4	4.82761	1.50453	0.378356	4.6258e-05	0.0683088	0.593422	0.000416322	0.323992	0.905292	3.66105	1.28455	2.57685	0
Circ_chr19_52817406_52852488	0.105923	0.67643	0.18287	0.772991	0.0693042	0.596352	0.811199	0.325325	0.905292	14.5449	9.7913	12.3051	13.5358
Circ_ATAD2_22-24	-0.356656	-1.66501	-0.564244	0.755686	0.107655	0.597914	0.79455	0.422576	0.905292	0.880083	2.90155	1.13519	1.15377
Circ_chr10_51130593_51352122	0.871222	-0.586785	-0.210178	0.0597703	0.141458	0.600828	0.10747	0.487959	0.905292	8.81307	12.7079	10.043	4.78207
Circ_ASH1L_5	4.17261	-0.839758	-0.332979	0.0002752	0.176693	0.605552	0.00163345	0.533935	0.905292	2.24101	4.22268	2.64229	0
Circ_PHLDB2_3-5	-1.9853	-1.57302	-0.715159	0.172782	0.24297	0.592213	0.243099	0.61183	0.905292	0.990424	3.69983	1.75931	5.22885
Circ_NPEPPS_20-21	4.63331	0.725756	-0.327257	6.33426e-05	0.313777	0.603757	0.000529775	0.699216	0.905292	3.27267	2.19002	3.70894	0
Circ_LRBA_31-34	4.33195	0.769139	-0.350044	0.000213289	0.324261	0.603049	0.00134299	0.71098	0.905292	2.64613	1.52907	2.95873	0
Circ_CBFA2T2_5-6	4.66464	0.56001	0.298828	1.8912e-05	0.344916	0.596897	0.000203365	0.737333	0.905292	6.24888	4.35317	5.08103	0.124496
Circ_FAM120A_2-3	1.13328	-0.476704	0.326457	0.0946205	0.40719	0.597017	0.153169	0.771458	0.905292	3.40707	4.73199	2.72238	1.52723
Circ_chr7_72412376_72709901	-2.72518	-0.308139	-0.255677	2.76796e-09	0.524156	0.592268	1.63705e-07	0.843341	0.905292	5.19054	6.28074	6.43863	34.3525
Circ_ATXN10_2-6	-0.389312	0.177075	0.185933	0.277476	0.614753	0.588667	0.352378	0.868412	0.905292	15.0317	13.797	12.5086	19.6689
Circ_USP3_2-3	-3.13421	0.329434	-0.541567	0.00119688	0.774296	0.606738	0.00508815	0.925792	0.905292	0.627468	0.323469	1.1639	6.04516
Circ_chr17_57915656_57987972	-1.4616	0.0431027	-0.269386	0.0112058	0.937357	0.60639	0.0296482	0.983202	0.905292	8.28159	8.67296	10.6528	23.9806
Circ_USP3_4-8	-2.84904	-1.64754	0.477813	9.0275e-05	0.0280847	0.610066	0.000708509	0.191819	0.906697	0.931556	3.19766	0.60724	7.77284
Circ_LEPROTL1_2-3	2.82528	-1.9114	-0.508177	0.0316553	0.0407697	0.611459	0.0657207	0.239914	0.906697	0.886039	3.89819	1.17821	0
Circ_ATXN2_2-5	4.72006	-0.654698	0.325189	3.80205e-05	0.272195	0.612519	0.000353719	0.6444	0.906697	3.55352	5.7836	2.92123	0
Circ_SCAF11_2-6	-0.457898	-0.346971	0.204055	0.282172	0.382729	0.613039	0.357246	0.752805	0.906697	12.0283	15.3994	10.2117	16.4994
Circ_TBC1D1_8-12	-1.83188	0.0353632	-0.414232	0.0279092	0.967301	0.610809	0.0598674	0.990779	0.906697	1.89893	1.83059	2.25396	6.94709
Circ_UBAP2_9-12	0.677186	-0.288959	-0.28131	0.284816	0.612997	0.615217	0.360318	0.868412	0.908331	4.17829	5.1172	4.51112	2.47462
Circ_URI1_3-4	4.09545	-0.534919	-0.283711	0.000175193	0.348917	0.618598	0.00116983	0.74024	0.911732	4.09597	5.95842	4.98842	0.136625
Circ_CRKL_2	4.58747	-0.672655	0.340216	8.27826e-05	0.294572	0.621086	0.000662261	0.676277	0.913806	3.24375	4.82077	2.57201	0
Circ_TMEM245_13-14	-1.60016	-2.52296	-0.369896	0.0209255	0.00011126	0.635189	0.0480031	0.00412765	0.915451	1.12324	6.90631	1.72514	3.6284
Circ_PAN3_9-12	-1.46677	-2.16098	-0.41928	0.0739505	0.00491914	0.626589	0.126904	0.0706692	0.915451	1.18779	4.97802	1.24864	3.09396
Circ_WAPAL_10-15	-4.29497	-2.82977	-0.573238	4.68755e-05	0.00799091	0.630021	0.000417343	0.0914317	0.915451	0.13658	2.09749	0.592927	5.73264
Circ_STK3_7-10	-4.30267	-2.61008	-0.58127	0.000110509	0.0176125	0.632863	0.000824338	0.15227	0.915451	0.271821	2.32707	0.396626	8.36198
Circ_MGA_1	2.54069	-1.08897	-0.258965	0.000859523	0.0401839	0.634121	0.00397058	0.2397	0.915451	5.32981	11.5877	5.83492	0.771236
Circ_MAPKAP1_I	0.60386	0.71635	0.168629	0.114998	0.0580836	0.62846	0.177315	0.299239	0.915451	14.2521	8.58811	12.7481	9.49737
Circ_ZMYM4_3-5	5.33496	1.00198	0.270633	2.18372e-06	0.105577	0.626837	3.72808e-05	0.420462	0.915451	5.33682	3.03043	4.67018	0
Circ_ELF2_5-6	-1.5391	1.01512	-0.279546	0.00560473	0.152783	0.631043	0.0173161	0.505329	0.915451	3.02197	1.11593	3.57381	8.73544
Circ_RP1-27O5.3_8	0.411702	-0.728299	-0.269367	0.504476	0.1869	0.633697	0.568694	0.550984	0.915451	3.47008	5.68345	4.11302	2.55956
Circ_SUCLG2_7-9	-1.85848	0.667289	-0.254894	0.000530449	0.268412	0.633097	0.00271958	0.639879	0.915451	4.46243	2.91983	5.24419	17.0423
Circ_CFLAR_6-8	4.66855	-0.201206	0.310862	4.91976e-05	0.750205	0.635041	0.000435675	0.92253	0.915451	3.33112	3.71185	2.40288	0
Circ_FANCL_2-5	4.55339	0.102894	0.365526	0.000161488	0.892352	0.630795	0.001096	0.969732	0.915451	3.06369	2.6681	2.23619	0
Circ_chr14_74009754_74040294	-0.0399821	1.00251	-0.157073	0.916525	0.00885964	0.643223	0.939793	0.0960498	0.919201	20.1452	11.0284	23.1369	20.5067
Circ_SEMA3C_7-12	-2.78234	-1.88135	0.452571	0.000573948	0.018204	0.641096	0.00289774	0.154451	0.919201	0.964835	3.8023	0.663208	7.54226
Circ_RHOBTB3_6-7	5.94259	1.28188	0.273742	3.07226e-07	0.0497452	0.642901	6.87522e-06	0.268585	0.919201	9.09706	4.04888	7.70092	0
Circ_DCUN1D4_2-5	3.91128	-0.121761	-0.358043	0.0011983	0.878681	0.640279	0.00508815	0.963858	0.919201	1.9431	2.08947	2.24216	0
Circ_CAMSAP1_2-4	0.076994	-0.0786384	0.425846	0.934329	0.930118	0.642776	0.953914	0.981653	0.919201	1.68102	1.81748	1.09037	1.60315
Circ_BAGE2_3-6	1.01183	-2.00797	0.419398	0.290635	0.00641251	0.644386	0.365168	0.0818644	0.91931	1.31092	5.1126	0.793381	0.558662
Circ_HOMER1_6-8	-4.77991	-1.72746	-0.566462	2.90354e-05	0.153169	0.647733	0.000293187	0.505384	0.920979	0.184647	0.68165	0.174342	8.68385
Circ_NUP54_2-5	4.37854	-0.335195	-0.29913	0.000161103	0.612949	0.646726	0.001096	0.868412	0.920979	2.65867	3.93851	3.33377	0
Circ_PHKB_2-6	3.91027	-1.44158	-0.340674	0.00128877	0.0496754	0.659348	0.00543053	0.268585	0.923704	2.14885	5.40562	2.65232	0
Circ_SUCO_2-6	5.02934	1.25441	-0.240345	8.24531e-06	0.0648646	0.663213	0.000110115	0.314202	0.923704	4.14956	2.01555	5.54991	0
Circ_KLHDC10_3-5	1.31762	1.0105	0.300106	0.0802341	0.178021	0.653869	0.135579	0.534469	0.923704	2.92535	1.29987	2.47241	1.15374
Circ_RBL1_7-10	1.7136	-0.672591	-0.351144	0.0801978	0.389262	0.653887	0.135579	0.75423	0.923704	2.03605	3.1018	2.93085	0.534404
Circ_chr7_34989409_35159332	-0.0682053	-0.336462	0.189687	0.880316	0.430537	0.666027	0.907171	0.791345	0.923704	8.05107	9.74246	6.87079	8.17367
Circ_WHSC1_4-9	4.44387	0.929673	0.534868	0.00362304	0.464232	0.661433	0.0122195	0.810347	0.923704	4.32931	2.05128	2.83261	0
Circ_ZFAND6_3-5	5.16662	-0.434475	0.278528	9.84049e-06	0.490423	0.66475	0.00012354	0.826651	0.923704	5.23479	7.30189	4.05681	0
Circ_SRCAP_26-27	3.94644	0.651242	-0.374081	0.0018893	0.494165	0.662036	0.00727602	0.828257	0.923704	2.0349	1.2494	2.49876	0
Circ_ARID1B_I	-1.57632	-0.511633	0.372061	0.0499021	0.520093	0.659517	0.094265	0.839772	0.923704	1.9925	2.52718	1.32068	6.07876
Circ_RAB11FIP1_2	3.97474	0.553668	-0.395195	0.0025059	0.579102	0.666005	0.00912037	0.856051	0.923704	2.15047	1.43654	2.82521	0
Circ_C10ORF68_I	3.48299	-0.526473	-0.405795	0.00714464	0.573203	0.660244	0.0208301	0.856051	0.923704	1.47492	2.37087	1.76445	0
Circ_SDCCAG8_14-16	4.13841	0.265723	-0.303958	0.000406081	0.723602	0.660928	0.00225661	0.908532	0.923704	2.23433	1.82309	2.54451	0
Circ_RNASEH2B_2-9	4.13421	-0.162127	0.340414	0.000493906	0.827279	0.659592	0.00260481	0.94566	0.923704	2.24826	2.7757	1.72499	0
Circ_MORC3_5-7	4.19782	-0.122925	-0.267252	0.000148237	0.842387	0.654186	0.00102283	0.953465	0.923704	4.43471	5.26526	5.16556	0.136625
Circ_DYRK1A_3-4	2.55466	-0.0586035	-0.308877	0.0139148	0.937287	0.665216	0.0347031	0.983202	0.923704	1.99167	1.76287	2.32455	0.248993
Circ_RBM12_2-3	4.42638	-0.985003	0.2995	0.000163579	0.131769	0.674696	0.00110117	0.469964	0.927256	2.98372	5.89379	2.91085	0
Circ_BRWD1_34-37	-0.0704618	-1.01184	0.351241	0.92922	0.164834	0.670221	0.949284	0.52385	0.927256	1.70214	3.43241	1.10592	1.66697
Circ_UBE2D2_2-5	-0.162194	-0.809139	-0.28186	0.823306	0.22673	0.679496	0.855329	0.598662	0.927256	2.60045	5.16044	3.3588	2.99378
Circ_CCDC9_6-7	4.58301	0.750548	-0.281184	0.000105006	0.326763	0.677972	0.000794022	0.713688	0.927256	3.13879	2.2153	3.90152	0
Circ_GCAT_3-4	-0.739705	0.850252	0.361726	0.370816	0.355661	0.67092	0.442733	0.741886	0.927256	1.86854	0.843267	1.25254	3.29729
Circ_RAB11FIP1_2-4	2.65725	1.11333	-0.671999	0.138146	0.511119	0.679549	0.204295	0.838762	0.927256	1.49334	0.762569	2.84091	0
Circ_ZZZ3_2-5	1.55786	-0.459321	-0.343079	0.120669	0.583801	0.677462	0.184003	0.856202	0.927256	2.16595	3.23961	2.54408	0.622482
Circ_ZNF292_I	3.5478	0.520721	-0.444233	0.0109823	0.64726	0.67241	0.029192	0.880974	0.927256	1.70063	1.02122	2.37872	0
Circ_RP11-507M3.1_2-3	3.88489	-0.340672	0.360636	0.00163223	0.680007	0.676505	0.00649755	0.894884	0.927256	1.88196	2.60949	1.32406	0
Circ_chr1_1573124_1636094	-2.70243	0.112926	0.185269	2.20416e-11	0.802278	0.679275	2.14712e-09	0.933485	0.927256	6.37308	5.92095	4.92927	41.5025
Circ_RP11-307N16.6_4	-1.27439	-0.444253	0.317962	0.0679915	0.536686	0.681125	0.119273	0.845786	0.92791	1.8986	2.71789	1.39867	4.70933
Circ_ARHGEF12_32-36	4.28142	1.04518	0.327182	0.00050234	0.248584	0.690723	0.00262421	0.616318	0.933289	2.43336	1.03041	2.17969	0
Circ_PICALM_2-12	0.571382	0.77015	-0.289965	0.485141	0.357365	0.692554	0.551781	0.741886	0.933289	2.32013	1.4741	3.00117	1.53939
Circ_PICALM_2-13	-3.52562	0.891274	0.404953	3.13578e-05	0.406111	0.688026	0.000309849	0.770482	0.933289	1.05255	0.328064	0.53715	11.9418
Circ_BIRC6_2-6	3.86077	-0.477697	0.347915	0.00192681	0.567999	0.692555	0.0073861	0.855442	0.933289	1.86198	2.5965	1.32858	0
Circ_PPA2_2-7	4.04206	-0.370929	0.301229	0.000577788	0.603899	0.692596	0.00290826	0.868412	0.933289	2.05054	2.97401	1.43246	0
Circ_MAN1A2_2-4	5.99233	0.205966	-0.182169	6.07849e-08	0.667659	0.688004	1.62355e-06	0.893535	0.933289	9.26913	7.85208	10.3809	0
Circ_NAB1_4-6	5.09142	-0.254862	-0.228873	8.81734e-06	0.667208	0.692796	0.000115859	0.893535	0.933289	4.81571	5.84477	5.17195	0
Circ_UBAP2_7-10	-0.495549	-0.742106	-0.223942	0.377646	0.175382	0.695681	0.447982	0.533935	0.935686	2.803	4.91227	3.07751	4.05037
Circ_CSNK1G3_1-3	5.99299	-0.687965	0.174696	4.99118e-08	0.112563	0.696789	1.44115e-06	0.437206	0.935689	9.68182	15.4539	8.30582	0
Circ_UBXN2A_5-6	-2.2145	-1.26616	-0.32735	0.00288645	0.10174	0.698029	0.0101271	0.412133	0.935868	1.02527	2.19714	1.222	5.06444
Circ_MAP3K4_2-3	5.27566	2.41397	0.302601	3.1434e-05	0.0134231	0.707829	0.000309849	0.128223	0.938535	5.6414	0.905238	4.39702	0
Circ_PHC3_5-6	3.67631	-1.25791	0.248599	0.000886272	0.0288042	0.7022	0.00402989	0.193825	0.938535	3.09433	7.57242	2.26768	0.136625
Circ_SWT1_14-16	0.57032	-1.62587	-0.33824	0.580811	0.0618449	0.718363	0.634866	0.306087	0.938535	1.05746	3.46953	1.29442	0.622482
Circ_CEP70_4-6	-0.476457	-1.99755	0.402106	0.698614	0.0690964	0.722698	0.744746	0.325325	0.938535	2.19004	9.87937	1.46665	3.11241
Circ_KPNA5_2-4	4.38673	-1.0401	-0.226178	0.000112051	0.0701888	0.711551	0.000832089	0.328349	0.938535	2.65277	5.86087	3.26384	0
Circ_ZNF236_2-3	3.93437	-1.04156	-0.258817	0.000886934	0.133972	0.723663	0.00402989	0.475339	0.938535	2.06944	4.60463	2.47046	0
Circ_RERE_6-8	5.60371	0.684334	-0.206408	1.11449e-06	0.269741	0.715605	2.07371e-05	0.641928	0.938535	7.12146	4.37168	8.42921	0
Circ_FGD4_5-10	3.52933	-0.903515	-0.310841	0.00435382	0.271811	0.714301	0.0141094	0.6444	0.938535	1.46077	2.60787	1.6068	0
Circ_RERE_6-11	3.75788	1.20803	-0.37505	0.00702779	0.30342	0.718731	0.0205983	0.686211	0.938535	2.02968	0.999501	2.41883	0
Circ_PPP6R2_2-3	5.18006	0.611338	-0.241898	1.25803e-05	0.388703	0.710375	0.000149878	0.75423	0.938535	5.08302	3.53055	6.55003	0
Circ_GIGYF2_5-10	1.21463	0.328993	-0.168722	0.0302512	0.51463	0.720806	0.0636544	0.838762	0.938535	7.58308	5.78034	8.54183	3.19423
Circ_chr17_40764093_40812334	-0.480573	0.240519	0.149209	0.31234	0.584173	0.724425	0.387151	0.856202	0.938535	18.4837	15.5604	15.5965	26.0839
Circ_SLC38A1_2-3	4.08923	-0.355998	-0.254594	0.000501118	0.616517	0.718558	0.00262421	0.868412	0.938535	2.13466	2.9264	2.5286	0
Circ_RNF13_2-4	-0.670519	-0.240814	0.173445	0.170342	0.614062	0.721478	0.241099	0.868412	0.938535	6.3338	7.39864	5.99782	10.2079
Circ_RBM23_2-3	5.26533	0.295683	0.217536	5.31325e-06	0.64048	0.722882	7.58513e-05	0.880974	0.938535	5.28385	4.20109	4.61914	0
Circ_DDX21_2	1.99206	0.284403	0.227121	0.00849192	0.64827	0.708581	0.0237544	0.880974	0.938535	4.09936	3.40654	3.09937	0.932119
Circ_MANBA_2-5	3.93562	0.386714	0.369212	0.00287403	0.698779	0.704576	0.0101049	0.897116	0.938535	2.05333	1.70745	1.44268	0
Circ_PDIA4_2-3	3.94881	-0.298795	0.320273	0.00154632	0.723599	0.71344	0.00624218	0.908532	0.938535	1.99344	2.49233	1.39436	0
Circ_ZNF763_I	1.1787	-0.0839494	0.172221	0.0243875	0.853875	0.702437	0.0543501	0.955277	0.938535	11.224	11.3568	9.62967	4.7488
Circ_CCDC91_2-6	0.147035	0.0425751	0.229875	0.816445	0.945634	0.714669	0.850335	0.986058	0.938535	3.13861	3.35288	2.37803	2.83284
Circ_HIPK3_2	7.3394	-0.027922	-0.151236	2.97128e-11	0.948189	0.713798	2.73357e-09	0.987215	0.938535	28.2111	28.8712	30.6032	0
Circ_LRCH3_16-20	4.38427	0.0404386	0.268101	0.000246026	0.957052	0.721613	0.00150339	0.990779	0.938535	2.71676	2.60569	2.06975	0
Circ_GALK2_4-5	3.67183	-0.492179	-0.280564	0.00244027	0.537356	0.726518	0.00894045	0.845786	0.939808	1.54999	2.25176	2.086	0
Circ_GRHL2_2-4	-1.58979	-1.90123	-0.294656	0.0584441	0.0154082	0.731354	0.105659	0.14126	0.9404	1.38886	5.5674	2.22172	4.26304
Circ_CCDC134_2-4	4.42263	1.9872	-0.246084	0.000200777	0.0358249	0.72834	0.00130387	0.22975	0.9404	2.59826	0.515203	3.23184	0
Circ_ATP5C1_3-8	1.21652	-0.571802	0.188857	0.0517062	0.273373	0.731422	0.0968614	0.644952	0.9404	4.45641	7.11597	4.06072	1.93714
Circ_RIPK1_2-3	2.5448	0.184587	-0.296403	0.0266142	0.838828	0.729254	0.0576845	0.951693	0.9404	2.23297	1.85516	2.49619	0.273251
Circ_TTC28_4-5	0.710153	0.0765565	0.286055	0.431334	0.927506	0.733991	0.499502	0.981653	0.942271	2.09581	2.03552	1.55099	1.20537
Circ_ANKRD13C_4-9	4.44273	0.211337	-0.251335	0.000264565	0.789528	0.736318	0.00158166	0.932183	0.943826	2.92306	2.60613	3.38763	0
Circ_SLC41A2_I	0.864143	-1.38842	-0.309981	0.412279	0.112062	0.739621	0.482337	0.437206	0.946625	1.09166	2.801	1.51686	0.497985
Circ_TMCC1_2	0.858826	-1.73017	-0.254926	0.328414	0.0146185	0.743824	0.402854	0.136773	0.94772	1.66644	5.28365	2.10947	0.880491
Circ_ZCCHC6_19-23	4.6215	-0.76148	-0.195721	5.26203e-05	0.196451	0.747198	0.000463506	0.562584	0.94772	3.25653	6.1937	3.77054	0
Circ_chr8_145299125_145467898	-0.452208	-0.609292	-0.179785	0.433264	0.261947	0.743599	0.501037	0.631074	0.94772	4.75965	6.91916	5.36231	6.31841
Circ_ZNF362_7-8	4.53799	0.299937	-0.231619	0.000162954	0.695838	0.747055	0.00110117	0.895867	0.94772	3.14027	2.67466	3.67847	0
Circ_FGGY_3-5	4.39637	0.209844	0.224502	0.000153363	0.766212	0.747071	0.00104946	0.925192	0.94772	2.72761	2.28681	2.034	0
Circ_GRHL2_5-8	0.453284	0.0630694	-0.210103	0.52491	0.926042	0.746049	0.585354	0.981653	0.94772	2.90388	3.12812	3.54014	2.11329
Circ_SEC31A_2-4	-1.81928	-2.10496	0.20033	0.00666633	0.000502509	0.762246	0.019999	0.0149223	0.950103	3.9782	17.8563	3.42418	14.4929
Circ_LDLRAD3_5	5.28887	1.4546	-0.210892	1.12613e-05	0.0658122	0.75702	0.000137492	0.314334	0.950103	5.7543	1.91311	6.2533	0
Circ_ANKRD12_2-8	6.72574	0.690955	-0.126198	7.94794e-10	0.112662	0.752663	5.72252e-08	0.437206	0.950103	16.3975	9.96974	18.5382	0
Circ_HIBADH_I	-0.669956	0.651747	0.134622	0.167402	0.171415	0.762553	0.237751	0.528562	0.950103	12.2145	7.64278	12.2314	19.9237
Circ_ZKSCAN1_2-3	6.45738	-0.447704	-0.115254	2.6041e-09	0.242198	0.761745	1.59718e-07	0.61183	0.950103	13.6403	19.2886	13.9538	0
Circ_IGF1R_2	0.236773	1.11072	0.282946	0.807606	0.263527	0.754199	0.843251	0.633764	0.950103	2.30882	1.00686	2.06385	2.02522
Circ_AFF1_2-3	4.58521	-0.550946	0.195931	6.10178e-05	0.362396	0.760165	0.000520853	0.742464	0.950103	3.07867	4.70675	2.7628	0
Circ_RPS6KB1_2-4	-1.24787	-0.757364	-0.260796	0.146149	0.368376	0.762105	0.213424	0.742464	0.950103	1.40785	2.65475	1.86554	3.54343
Circ_CCT2_7-8	4.06293	0.729713	0.264483	0.00117219	0.431011	0.760363	0.00501789	0.791345	0.950103	2.13592	1.25859	2.00145	0
Circ_ELF2_2-4	-0.274969	0.459236	-0.209715	0.691343	0.534008	0.75498	0.739099	0.845786	0.950103	2.49469	2.03793	2.5722	3.01807
Circ_CHD6_2-3	1.27844	0.285435	0.194812	0.0721591	0.655448	0.75385	0.124604	0.8856	0.950103	3.81136	3.07597	3.12583	1.55152
Circ_TET2_3	4.19006	0.115964	0.251456	0.00070095	0.889762	0.761644	0.00340403	0.968458	0.950103	2.48977	2.41221	1.81886	0
Circ_SETD2_16-18	-2.09703	0.0778519	0.190783	0.000433099	0.903283	0.764937	0.00237487	0.974382	0.951671	3.32896	2.70258	2.8014	14.1037
Circ_ZNF839_2-7	0.24624	-1.17823	-0.236892	0.776842	0.125163	0.770589	0.814725	0.455805	0.956041	1.67276	3.82405	2.74883	1.32993
Circ_ZNF766_2-3	4.66152	0.423583	0.20012	7.04665e-05	0.554578	0.770709	0.00057484	0.8531	0.956041	3.32792	2.42314	2.67661	0
Circ_IFT46_3-9	-1.11262	-0.744533	0.306143	0.301545	0.469904	0.77649	0.37659	0.810466	0.961402	1.11557	2.21071	1.1179	2.61442
Circ_EXOC6B_3-5	4.2095	0.395814	-0.228712	0.000730977	0.648799	0.777304	0.00352915	0.880974	0.961402	2.42943	2.12934	3.29602	0
Circ_chr19_9767223_9801945	-0.0351605	-0.980738	0.113758	0.935331	0.0116172	0.783357	0.954348	0.119779	0.965509	9.24317	17.6599	8.24021	9.20282
Circ_SCYL2_2-4	4.46914	-0.562526	0.182515	0.000104567	0.370303	0.784054	0.000794022	0.743834	0.965509	2.85243	4.77399	2.59416	0
Circ_HP1BP3_5-9	4.03783	0.748617	-0.218394	0.000967182	0.401503	0.782732	0.00429398	0.768141	0.965509	2.13413	1.14319	2.23191	0
Circ_NCOA3_I	-0.356856	0.526479	0.238497	0.686641	0.56965	0.78633	0.735016	0.856051	0.965509	1.71524	1.47192	1.30656	2.23779
Circ_chr19_58966550_58981211	-1.52874	-0.195408	-0.164829	0.00765649	0.750315	0.786108	0.0218194	0.92253	0.965509	2.81122	3.31184	3.8501	8.21005
Circ_UBE3A_2-4	6.24243	-0.518957	-0.110208	1.09989e-08	0.206446	0.788001	4.6703e-07	0.575212	0.966158	11.45	17.2874	12.906	0
Circ_BMPR2_I	0.818834	0.894275	-0.0755861	0.014686	0.00435744	0.79136	0.0362445	0.0654095	0.968872	37.187	19.8895	38.8841	20.8535
Circ_ATXN10_I	4.30436	0.78266	0.326509	0.00535038	0.545464	0.793004	0.0167174	0.848476	0.969482	4.06557	2.39566	3.05328	0
Circ_MED13_18-20	-3.81603	-3.5569	0.268167	2.77402e-05	6.40987e-05	0.809282	0.000285328	0.00291863	0.975192	0.444585	6.54705	0.188465	7.35382
Circ_TRIM33_3-4	-2.8826	-3.82568	0.279351	0.0180828	0.000735155	0.826285	0.0427225	0.0209213	0.975192	0.306439	5.92256	0	2.98791
Circ_REV3L_4-11	-1.69611	-3.25332	0.269556	0.15085	0.00258261	0.826493	0.2196	0.0487697	0.975192	0.444585	4.94801	0.174342	1.61845
Circ_GLIS2_3-4	4.72547	2.67396	-0.149315	6.32419e-05	0.0062249	0.826035	0.000529775	0.080983	0.975192	3.41798	0.618217	3.7908	0
Circ_SMARCA5_15-16	7.01004	-0.61773	-0.0692133	9.49354e-14	0.0326433	0.808505	1.42921e-11	0.2149	0.975192	38.5499	60.1843	40.4562	0.136625
Circ_RBM39_4-6	-4.31335	-1.10009	-0.145783	1.67376e-13	0.069226	0.823775	2.30979e-11	0.325325	0.975192	2.2214	4.60616	3.61998	48.8451
Circ_TRPM7_26-28	0.367753	-1.16263	0.187363	0.66701	0.12044	0.826177	0.717253	0.449191	0.975192	1.24198	3.06732	1.74697	1.00499
Circ_WDR41_3-8	-0.321195	0.801662	0.120904	0.554725	0.172603	0.820084	0.612417	0.530919	0.975192	5.36863	3.26276	4.94299	6.49451
Circ_HUWE1_21-22	4.37654	1.02716	-0.194787	0.000382218	0.248602	0.802545	0.00213309	0.616318	0.975192	2.87007	1.11593	3.37775	0
Circ_PROSC_2-4	5.26323	-0.482366	0.132348	2.49953e-06	0.348417	0.803458	4.18104e-05	0.74024	0.975192	5.4443	7.60062	4.98492	0
Circ_FANCL_2-7	-0.855464	-0.500544	-0.144895	0.161072	0.397134	0.808082	0.23054	0.765044	0.975192	3.67553	4.72959	3.95095	6.84371
Circ_BMPR2_2-3	3.83293	-0.574325	0.175946	0.000948831	0.414245	0.807726	0.00423521	0.777279	0.975192	3.42955	5.55251	2.78319	0.124496
Circ_PRDM2_3-5	3.23796	0.608622	-0.176126	0.00554064	0.457988	0.810337	0.0171822	0.803096	0.975192	2.04421	1.5193	2.16576	0.124496
Circ_FOCAD_14-17	-0.269951	0.548105	0.177654	0.717525	0.483733	0.809659	0.760706	0.822105	0.975192	2.58328	1.80873	2.62686	3.09085
Circ_chr8_145316558_145485305	-0.744748	0.409673	-0.124498	0.199335	0.488792	0.82114	0.271279	0.826651	0.975192	5.43114	3.65712	6.10223	8.99014
Circ_LZIC_5-7	4.28691	-0.379673	0.137426	0.000108358	0.528855	0.822169	0.000811947	0.845786	0.975192	4.87969	6.23705	4.41071	0.124496
Circ_BIRC6_2-8	1.32046	-0.462033	-0.185496	0.16507	0.565167	0.818029	0.235044	0.853971	0.975192	1.88444	2.41579	2.09545	0.695287
Circ_VAMP3_3-4	5.13078	-0.31198	0.138199	5.48551e-06	0.572791	0.806422	7.76411e-05	0.856051	0.975192	4.83862	6.39104	4.25925	0
Circ_RP11-196G11.1_I	3.72367	-0.433168	0.19944	0.00280987	0.611335	0.821543	0.00992142	0.868412	0.975192	1.75616	2.28681	1.30281	0
Circ_SLTM_3-5	6.05659	0.126219	-0.10086	3.56756e-08	0.781586	0.816916	1.15193e-06	0.929196	0.975192	9.73734	9.11954	9.91581	0
Circ_KTN1_3-6	2.28142	-0.244909	0.249588	0.0826758	0.823188	0.819384	0.138412	0.942944	0.975192	1.92739	2.18475	1.39474	0.261122
Circ_UGGT2_37-38	3.82613	0.0520673	-0.180264	0.00178041	0.951036	0.824819	0.00698665	0.989425	0.975192	1.83781	1.57814	1.82726	0
Circ_CAPRIN1_12-15	-1.15927	-0.0098331	0.0768232	0.002291	0.977169	0.817158	0.00853736	0.99228	0.975192	39.6873	40.4486	38.0569	90.0097
Circ_EEFSEC_3-4	3.83467	0.0202116	0.203963	0.00291716	0.98278	0.826187	0.0102132	0.992957	0.975192	1.99506	1.85056	1.48272	0
Circ_RHBDD1_2-3	0.479114	0.0034448	0.155774	0.498764	0.995847	0.812542	0.56379	1	0.975192	3.50826	3.72126	2.88902	2.53533
Circ_XPO1_17-20	-2.7502	-2.25019	-0.165338	0.000102661	0.000813629	0.829208	0.000783437	0.0222283	0.97586	1.77976	7.81369	1.67469	12.0267
Circ_FAM13B_5-7	-2.03675	-3.06738	0.240783	0.0705072	0.00341469	0.841532	0.122647	0.0555293	0.97586	0.386575	4.42892	0.174342	2.02836
Circ_chr17_28937907_29349060	-1.37905	-0.818835	0.06343	3.78958e-06	0.00489599	0.838247	5.75738e-05	0.0706692	0.97586	13.7265	24.2616	14.2191	35.5453
Circ_GLG1_20-23	-2.13268	-3.58899	-0.26304	0.134254	0.00551406	0.841427	0.200293	0.0741877	0.97586	1.12807	19.1042	1.24864	6.34931
Circ_chr16_30204679_30300002	0.844453	1.19988	-0.0852248	0.0823898	0.0117499	0.838242	0.138095	0.119779	0.97586	13.9429	5.58619	14.7774	7.78497
Circ_ERBB2IP_2-4	3.79022	-0.712412	-0.166184	0.0016486	0.349017	0.832888	0.00654697	0.74024	0.97586	1.73746	2.87879	2.16557	0
Circ_RSRC1_2-3	5.3518	0.621095	-0.196942	0.000127152	0.549912	0.842055	0.00091949	0.850309	0.97586	8.15471	5.10918	9.288	0
Circ_DNAJC1_4-8	2.62477	-0.585373	-0.204178	0.044504	0.551573	0.835752	0.0859961	0.850309	0.97586	1.41207	2.66199	1.55294	0.136625
Circ_chr1_1586823_1650894	-2.73459	-0.152782	-0.101174	1.27097e-08	0.763817	0.840132	5.17534e-07	0.925192	0.97586	4.96699	5.76634	5.90628	34.1702
Circ_DENND1B_6-10	3.68251	-0.14273	-0.179251	0.00303784	0.869942	0.833675	0.0105686	0.963104	0.97586	1.64128	2.03232	1.66742	0
Circ_AFF4_19-20	-1.50077	0.0678808	-0.0894602	0.000929402	0.881075	0.837736	0.0041908	0.963858	0.97586	8.86259	8.47883	10.3563	25.1343
Circ_LARP1B_2-4	4.2885	-0.102362	-0.145737	0.000290727	0.88801	0.837389	0.00170712	0.967322	0.97586	2.47359	3.01825	3.15741	0
Circ_TBC1D1_13-15	-0.447385	0.0513197	-0.142447	0.522639	0.94139	0.832035	0.58408	0.984661	0.97586	2.87262	2.97261	2.94718	4.06259
Circ_AGAP1_10-11	-2.46196	-0.131978	-0.165619	0.00191009	0.878958	0.845418	0.00733899	0.963858	0.978418	1.41596	1.45791	1.45464	7.99154
Circ_UBQLN1_2-5	-0.321056	1.06205	-0.055297	0.363709	0.00130363	0.855346	0.438659	0.0320933	0.979387	52.0775	25.4415	55.0056	65.614
Circ_GOLPH3_2-3	4.13036	-1.798	0.138302	0.000445936	0.00507837	0.849861	0.00242918	0.0707863	0.979387	2.31469	8.20556	2.16396	0
Circ_TERF2_4-5	3.81058	-1.30044	-0.142591	0.00167657	0.079567	0.857832	0.00663232	0.354034	0.979387	1.9238	4.94996	1.77092	0
Circ_SETD2_6-9	4.53638	1.09982	-0.123015	0.000107715	0.16644	0.855355	0.0008108	0.524833	0.979387	3.02764	1.64228	3.35143	0
Circ_FAM188A_2-10	0.788298	-0.835202	-0.140888	0.353706	0.257732	0.848407	0.428483	0.624974	0.979387	4.36357	7.97031	4.82666	2.36543
Circ_ERBB2IP_21	3.13276	-0.731795	0.157991	0.0109055	0.385786	0.856876	0.0290637	0.752835	0.979387	2.19454	3.60906	1.78972	0.160915
Circ_chr8_145297272_145465473	-0.069242	-0.240178	-0.0927487	0.897642	0.642663	0.857156	0.923863	0.880974	0.979387	4.91509	5.18136	5.01665	5.04011
Circ_ZNF789_I	-0.0239306	-0.272085	-0.157274	0.980091	0.76027	0.857462	0.990861	0.925192	0.979387	2.22728	2.60787	2.85509	2.25306
Circ_RP11-632K20.7_2-5	5.49562	0.114813	0.0969239	1.01314e-06	0.832497	0.854639	1.92846e-05	0.946539	0.979387	6.47289	6.15373	6.07236	0
Circ_CDK13_2	-0.113153	0.0761896	0.118571	0.862473	0.904478	0.849228	0.891545	0.974382	0.979387	3.95478	3.64078	3.92487	4.32368
Circ_ANKRD36_29-58	1.76369	-1.11355	0.0891337	0.00641311	0.0258755	0.865846	0.0194719	0.183996	0.980597	6.18068	12.8542	5.20102	1.74882
Circ_chr15_23392485_23678817	1.19669	-1.09278	0.122325	0.135121	0.0926863	0.862449	0.201112	0.388373	0.980597	2.73771	5.51918	2.27614	1.03236
Circ_chr6_32632575_32726908	-0.144555	1.12599	-0.164494	0.898488	0.261833	0.864226	0.924159	0.631074	0.980597	123.293	52.8546	139.664	139.617
Circ_GABPB1_2-6	-2.42353	-0.746166	0.121086	0.000332175	0.266682	0.864898	0.00191001	0.639101	0.980597	2.63408	4.39876	2.14775	14.4648
Circ_FUT8_8-10	-1.49123	0.589305	-0.122487	0.0368072	0.456817	0.864806	0.0747041	0.803096	0.980597	2.49696	1.29847	2.75906	7.07441
Circ_CAMLG_2-3	3.76897	-0.312739	0.163295	0.00367904	0.737197	0.862407	0.012358	0.917132	0.980597	1.89075	2.4814	1.47093	0
Circ_SLMAP_13-15	-1.17814	-0.678344	0.11164	0.0670451	0.292208	0.871596	0.117863	0.67425	0.985789	2.32811	3.58538	2.24585	5.40144
Circ_ACBD6_4-6	-3.02726	-4.27413	-0.216544	0.0292872	0.000793093	0.874197	0.062179	0.0221095	0.98581	0.385009	12.321	0.362808	4.97985
Circ_CHD1L_18-19	-3.21559	-2.15876	-0.174608	0.0016781	0.0348108	0.880036	0.00663232	0.2243	0.98581	0.433785	2.01198	0.386779	4.90355
Circ_NOL12_2-4	-2.50787	-2.75523	0.249639	0.139415	0.0846608	0.877496	0.205768	0.368301	0.98581	0.310427	3.67359	0	3.2369
Circ_TRPS1_2-3	5.42984	0.84708	0.118914	1.28905e-05	0.293574	0.874813	0.000152477	0.67512	0.98581	6.73877	3.41043	5.87386	0
Circ_CNOT2_3-4	3.54639	-0.742796	-0.137925	0.00480471	0.388887	0.876552	0.0153306	0.75423	0.98581	1.52786	2.31979	1.49075	0
Circ_ACAP2_2-4	0.093358	-0.348761	-0.0926593	0.885506	0.566397	0.879252	0.911939	0.853971	0.98581	3.61375	4.46843	3.7405	3.25802
Circ_RAPGEF5_2-5	4.48624	0.168792	-0.10829	0.000185001	0.823523	0.880937	0.00122057	0.942944	0.98581	2.99935	2.78614	3.19143	0
Circ_PICALM_2-4	4.15311	-0.134844	0.121881	0.000666769	0.865649	0.878724	0.00327647	0.962038	0.98581	2.35614	2.6681	2.07135	0
Circ_KMT2C_2-6	-0.965001	-4.95276	-0.145853	0.36803	3.28316e-08	0.897358	0.440041	5.60599e-06	0.985878	0.321227	11.586	0.198313	0.622482
Circ_SLC33A1_2-4	-1.51442	-2.61747	-0.124644	0.110881	0.00228264	0.895042	0.173389	0.0458542	0.985878	1.32333	8.85254	1.26796	3.98388
Circ_MBD2_2-6	-4.51402	-4.03477	0.189911	0.00390946	0.00536806	0.899786	0.0130001	0.0733277	0.985878	0.396036	12.4859	0.174342	21.0399
Circ_BIRC6_9-10	2.45327	-1.03324	-0.0517362	8.88529e-06	0.00741662	0.897489	0.000115859	0.0880966	0.985878	10.652	21.1081	10.1288	1.7398
Circ_INADL_16-22	-3.73218	-2.70472	-0.14441	0.000291736	0.00869317	0.902307	0.00170712	0.0959388	0.985878	0.306439	2.35198	0.592927	5.20424
Circ_PPM1D_2-3	-5.17815	-2.17664	-0.144042	6.64288e-07	0.0496182	0.903473	1.34154e-05	0.268585	0.985878	0.12578	1.56793	0	10.879
Circ_NCOA3_10-16	-3.11874	-1.53231	0.126236	9.71508e-05	0.058327	0.891912	0.000753416	0.299239	0.985878	1.00279	3.05113	1.22414	9.69804
Circ_TTC13_2-4	3.21345	-1.59707	-0.113547	0.0117433	0.0651098	0.904304	0.0306733	0.314276	0.985878	1.16763	3.90912	1.16384	0
Circ_ANKRD17_29	3.80579	-1.24807	-0.0964339	0.00123629	0.0677008	0.898046	0.0052227	0.322227	0.985878	1.76549	4.1029	1.68104	0
Circ_ELP2_7-16	-4.5876	-1.56428	-0.145414	1.55411e-06	0.14332	0.89893	2.76732e-05	0.489438	0.985878	0.306439	1.08363	0.188465	9.2727
Circ_GIGYF2_11-16	0.898678	0.855991	-0.0762233	0.164193	0.166087	0.891437	0.234197	0.524833	0.985878	6.67511	3.88945	7.00765	3.53124
Circ_SPATS2_6-8	-1.97281	1.36339	-0.116351	0.0213387	0.194781	0.895624	0.048473	0.560149	0.985878	1.31225	0.690393	1.6767	5.87828
Circ_FIP1L1_11-13	4.70497	0.601447	0.0746065	3.43809e-05	0.365443	0.902894	0.000325342	0.742464	0.985878	3.31109	2.38983	3.16745	0
Circ_CCDC91_7-9	-0.318969	0.437674	0.0682965	0.518534	0.402168	0.889324	0.580982	0.768338	0.985878	5.36496	4.0107	4.83632	6.73143
Circ_SETD3_2-6	6.31433	0.199553	-0.0503163	5.1795e-09	0.615257	0.894367	2.60252e-07	0.868412	0.985878	11.851	10.6039	11.9438	0
Circ_PPA2_2-5	3.74454	0.380811	-0.124832	0.00359465	0.695107	0.891108	0.0121485	0.895867	0.985878	1.74216	1.4639	2.01591	0
Circ_PER2_2-4	-3.33752	-0.380262	-0.142169	0.00046114	0.724672	0.895508	0.00247135	0.908532	0.985878	0.642455	0.646939	0.498682	7.01373
Circ_GON4L_2	5.26789	-0.0721551	-0.0825201	3.74545e-06	0.900693	0.883578	5.74302e-05	0.973375	0.985878	5.4964	5.91168	5.71561	0
Circ_chr4_169146680_169294959	0.471066	0.0457857	0.0851475	0.502197	0.941411	0.887414	0.567284	0.984661	0.985878	14.1748	13.505	12.8302	9.93465
Circ_CCRN4L_2-3	-5.50563	0.0121948	-0.145475	5.5005e-09	0.991791	0.898716	2.60252e-07	0.9969	0.985878	0.25156	0.187139	0.198313	17.5554
Circ_MIB1_7-10	-0.219862	-0.557185	0.0775535	0.748535	0.383587	0.906268	0.788031	0.752835	0.986748	3.36564	4.82777	3.49587	3.96537
Circ_C16orf62_7-18	-0.499682	-0.304855	-0.0852662	0.484255	0.675451	0.908087	0.551152	0.894884	0.987457	1.78818	2.41119	1.62845	2.54435
Circ_XPO1_3-4	5.54255	-0.819808	0.0521033	4.26378e-07	0.0598074	0.909822	9.05233e-06	0.301465	0.988074	6.74469	12.1667	6.29006	0
Circ_USP32_2-4	-3.81594	-4.36526	-0.141311	0.00146867	9.88178e-05	0.911136	0.00602009	0.00385672	0.988233	0.147607	6.51278	0	4.39376
Circ_ATF1_2-6	-3.57602	-3.42518	-0.140044	0.00319743	0.0027707	0.912548	0.0110773	0.0497997	0.988497	0.273387	4.57787	0.174342	5.11648
Circ_HP1BP3_5-6	4.22797	-0.118612	0.0792967	0.000381696	0.873129	0.915081	0.00213309	0.963104	0.989973	2.51756	2.7687	2.10784	0
Circ_CHD6_4-5	-0.968635	1.17368	0.0909335	0.251878	0.239102	0.916344	0.327402	0.610887	0.990073	1.55839	0.709348	1.3624	3.20636
Circ_RPRD1B_4-6	5.11483	2.01508	0.0728321	2.61423e-05	0.0230486	0.919784	0.000272275	0.171111	0.991623	4.74108	0.919599	5.1492	0
Circ_ANKRD36_49-52	2.74859	-0.315284	0.0328544	1.58459e-10	0.35324	0.920816	1.36796e-08	0.741207	0.991623	43.6206	53.4481	42.4982	6.24863
Circ_CCDC7_2-9	3.06975	0.321769	-0.0843065	0.0126803	0.72174	0.921295	0.0325054	0.908532	0.991623	1.97722	1.52907	1.75447	0.124496
Circ_CNOT6_5-6	-0.582945	-3.51251	0.103008	0.579401	0.000111803	0.923947	0.634267	0.00412765	0.993214	0.798235	10.113	0.593118	1.12047
Circ_RAB6A_4-6	4.63623	0.159301	-0.0557338	4.34716e-05	0.799918	0.926377	0.000395543	0.933123	0.994562	3.2005	3.14998	3.04369	0
Circ_RALY_3-8	-4.94654	-2.15171	0.0659558	1.16255e-14	0.00114859	0.935929	3.20863e-12	0.0290551	0.994871	1.09355	5.43148	0.967723	39.1189
Circ_TRPM7_4-5	-2.37343	-4.08725	-0.131367	0.126899	0.00434308	0.929942	0.191388	0.0654095	0.994871	0.184647	6.50583	0	1.74295
Circ_LARP4B_3-4	-2.14355	-1.21786	0.0551995	0.000590323	0.0410322	0.931562	0.00294676	0.239914	0.994871	3.34657	7.39045	3.07301	15.069
Circ_TRIM37_10-14	0.665992	-0.965239	0.0400629	0.227246	0.0414493	0.936072	0.300575	0.239914	0.994871	6.02615	11.6815	5.99675	3.73759
Circ_PRDM2_7-8	2.17542	-0.358719	0.0818091	0.0571348	0.686587	0.927868	0.103973	0.895867	0.994871	1.60956	2.00715	1.44661	0.285411
Circ_ATP7A_11-13	0.578888	-0.176603	0.04817	0.372922	0.767513	0.935869	0.443648	0.925192	0.994871	3.86039	4.21269	3.76475	2.45033
Circ_MED13L_I	4.09283	-0.160587	0.0715831	0.00116239	0.852079	0.933359	0.00499979	0.955277	0.994871	2.31625	2.45578	1.9959	0
Circ_RREB1_2-6	4.26175	0.140708	-0.0683753	0.000591174	0.866548	0.932316	0.00294676	0.962038	0.994871	2.70371	2.65615	2.46609	0
Circ_PDHX_4-8	4.78783	0.43479	-0.0494666	4.00548e-05	0.530532	0.939132	0.000368896	0.845786	0.996871	3.77145	2.73583	4.2393	0
Circ_TRIM37_23-24	-0.906637	-2.68915	-0.0552271	0.236695	7.61069e-05	0.944476	0.309856	0.00321847	0.997812	1.68735	11.0972	1.56084	3.1426
Circ_CTC-454I21.3_I	1.30061	0.863056	0.0378311	0.0368269	0.144824	0.943212	0.0747041	0.491338	0.997812	5.89735	3.74117	5.50167	2.33488
Circ_SEPT10_2-8	4.78027	0.925951	0.0419139	3.32175e-05	0.19531	0.947096	0.000316139	0.560491	0.997812	3.49573	1.86931	3.56049	0
Circ_VAPB_4-5	5.38246	-0.547004	0.0389289	2.67811e-06	0.338607	0.946165	4.34799e-05	0.727259	0.997812	6.04354	8.78717	6.6374	0
Circ_RBM33_3-5	5.8068	0.171274	-0.0290514	1.04156e-07	0.70386	0.946412	2.65357e-06	0.901099	0.997812	8.03192	6.62098	7.69712	0
Circ_ARF3_2-4	-0.586615	0.0808984	0.0217246	0.109019	0.806686	0.945547	0.1708	0.933841	0.997812	41.8259	40.0133	41.9394	63.6619
Circ_PNN_7-8	5.09235	1.3053	0.0392095	1.12916e-05	0.0736983	0.949851	0.000137492	0.336802	0.998857	4.54989	1.66298	4.11402	0
Circ_chr7_72419431_72717737	0.193583	0.389901	-0.0237217	0.659052	0.334688	0.950559	0.709155	0.723392	0.998857	21.2402	16.8576	21.2368	18.703
Circ_TMEM181_4-6	4.17582	-0.287134	0.0438956	0.000382284	0.686113	0.95163	0.00213309	0.895867	0.998857	2.25958	3.06514	1.93774	0
Circ_ATP5C1_3-8	-0.461817	-0.138876	-0.0185538	0.216259	0.677686	0.954247	0.289277	0.894884	0.999527	41.0247	45.7405	41.2486	56.9836
Circ_FAM188A_2-8	4.35467	0.0734261	0.0394998	0.000192732	0.917494	0.954631	0.00125655	0.980487	0.999527	2.61079	2.40178	2.42236	0
Circ_chr19_35175157_35230514	2.00505	2.1642	0.00154465	5.28862e-06	1.54105e-07	0.996548	7.58513e-05	2.33897e-05	1	48.4316	10.7768	49.124	11.8628
Circ_TRIM37_17-19	-4.0588	-4.67903	0	0.000523111	1.98015e-05	1	0.00269866	0.0012295	1	0	5.86146	0	3.7862
Circ_TNPO1_2-4	-4.57973	-3.99111	0	2.82791e-06	4.18888e-05	1	4.50291e-05	0.00211926	1	0	3.3932	0	4.95518
Circ_XPO6_2-4	-3.86109	-4.35289	0	0.000700759	5.22575e-05	1	0.00340403	0.00254942	1	0	4.23484	0	3.15781
Circ_PTK2_6-10	-5.83018	-3.73546	0	1.30539e-08	0.000281945	1	5.17534e-07	0.00916991	1	0	2.57349	0	12.7797
Circ_AKAP13_13-14	-4.96019	-3.26533	0	1.70122e-05	0.00418886	1	0.000189075	0.064292	1	0	1.94715	0	7.2841
Circ_TRPS1_2-4	-0.276616	-1.76068	-0.0329153	0.698874	0.00489656	0.959473	0.744746	0.0706692	1	5.2695	18.5095	4.9894	6.47339
Circ_TMEM135_I	-2.23908	-2.00763	-0.0186527	0.00319269	0.00515424	0.98175	0.0110773	0.0711181	1	1.54138	6.76084	1.8652	7.96109
Circ_ARFGEF1_15-19	-2.14736	-1.98831	0.000496799	0.00740926	0.011679	0.999576	0.0214882	0.119779	1	0.898206	3.94945	0.755287	4.17493
Circ_YPEL2_2	4.45894	-1.45645	-0.0044607	0.000146367	0.0218668	0.994803	0.00101416	0.166142	1	3.00377	8.90961	3.3443	0
Circ_VMP1_6-7	-2.49283	-1.6583	0.0396309	0.00171874	0.034302	0.964637	0.00676065	0.223126	1	1.07802	4.1505	1.02602	6.91972
Circ_VMP1_2-10	-5.65828	-2.25726	0	3.2097e-08	0.0457948	1	1.08475e-06	0.259693	1	0	1.18664	0	11.0489
Circ_PSEN1_2-3	3.5692	-1.45671	-0.0218069	0.00477771	0.0813734	0.980678	0.0152971	0.359728	1	1.52346	4.39625	2.05757	0
Circ_RERE_5-8	4.94435	1.34416	0.0157485	3.31975e-05	0.0924832	0.981712	0.000316139	0.388373	1	4.16716	1.48044	3.76952	0
Circ_CCSER2_2-3	-0.717784	-1.1836	0.028064	0.335071	0.0926604	0.971225	0.409806	0.388373	1	1.63035	3.6445	1.4607	2.845
Circ_ABHD2_2-3	5.2461	1.17627	-0.0118112	7.24826e-06	0.100721	0.985009	9.83863e-05	0.410699	1	5.25526	2.58958	4.88529	0
Circ_CRIM1_2-4	3.3927	1.52097	0.0389776	0.00605942	0.12778	0.963054	0.0185479	0.46039	1	2.26649	0.600724	2.14361	0.124496
Circ_LRBA_32-36	4.20809	1.35431	0.030956	0.00045435	0.139176	0.967639	0.00245082	0.485502	1	2.23967	0.942703	2.01768	0
Circ_chr1_1588825_1653150	-0.746626	0.587948	0.0159401	0.144904	0.228944	0.972232	0.212167	0.601035	1	14.3285	9.24263	15.2142	24.1687
Circ_MGAT5_2-3	4.46901	0.990482	0.0180367	0.000262033	0.252667	0.981385	0.00157791	0.618912	1	2.89403	1.47826	2.76277	0
Circ_FAM178A_5-6	3.63522	-0.881289	0.0393879	0.0039424	0.30156	0.964956	0.0130572	0.684272	1	1.62672	3.21066	1.80313	0
Circ_CDYL2_2	4.63749	-0.590547	-0.0200582	8.49475e-05	0.377915	0.97653	0.000676313	0.750699	1	3.39456	5.69218	3.96886	0
Circ_PICALM_2-7	-4.49624	-0.652039	-0.000210564	1.90841e-09	0.449531	0.999817	1.21551e-07	0.803096	1	0.982173	1.33492	0.805554	22.5599
Circ_SOS2_14	4.44091	-0.444656	-0.00244276	0.000125762	0.492542	0.997066	0.000917452	0.826651	1	2.9242	4.05522	3.23215	0
Circ_SMYD3_6-8	2.60202	-1.0588	0.0303491	0.132473	0.4971	0.984332	0.19835	0.83012	1	1.25921	3.37834	1.16034	0
Circ_chr9_86274695_86284242	-3.04476	-0.31767	0.0068646	1.57028e-08	0.580034	0.990635	5.90996e-07	0.856051	1	3.48462	4.51854	3.13166	29.3911
Circ_NIPBL_2-9	4.74609	-0.336112	-0.0233135	4.46075e-05	0.600927	0.971152	0.000403661	0.868412	1	3.68301	4.6762	3.25749	0
Circ_chr8_145215873_145448187	0.211334	0.226157	-0.0143751	0.739493	0.720124	0.981002	0.782832	0.908532	1	3.58209	2.94994	3.32739	3.01493
Circ_TMEM135_2-4	-0.46023	-0.159016	0.0257432	0.453569	0.777367	0.962651	0.520159	0.925792	1	9.33771	10.6593	9.2026	12.9738
Circ_PPP4R1_3-9	1.83178	-0.238427	0.0121213	0.0931418	0.789939	0.989198	0.15107	0.932183	1	1.61377	2.05476	2.17987	0.373489
Circ_PDE8A_15-16	3.89125	0.220111	0.0355772	0.00158334	0.799765	0.966089	0.00634367	0.933123	1	1.85956	1.54241	2.32597	0
Circ_chr1_144676874_144946742	0.786163	0.128061	-0.00740963	0.282143	0.846215	0.990707	0.357246	0.953601	1	6.05271	5.38088	6.13789	3.35823
Circ_chr19_21512012_22002023	2.08323	-0.0885927	-0.0229009	0.000510382	0.855105	0.961364	0.00265784	0.95587	1	10.6477	10.9546	10.1261	2.39559
Circ_MBOAT2_2-4	4.18695	0.11999	-0.0409935	0.000767648	0.887535	0.96008	0.00367406	0.967322	1	2.44597	2.10253	2.41006	0
Circ_TMEM165_2-4	5.62775	-0.0184413	-0.00889933	5.96913e-08	0.970725	0.985398	1.62355e-06	0.990779	1	13.644	14.9118	14.4217	0.136625
Circ_FBXW4_2-5	4.74712	-0.0284735	-0.0331556	5.35324e-05	0.966718	0.960322	0.000469046	0.990779	1	3.80492	3.73553	3.52623	0
Circ_HIPK2_2	4.2996	0.0253293	-0.0248943	0.000367791	0.973895	0.973681	0.00207871	0.991694	1	2.59708	2.30499	2.41845	0
Circ_SEMA3C_3-6	-4.37411	0	0	0.0200569	1	1	0.0463287	1	1	0	0	0	15.8313
Circ_TPTE_10-13	-2.97487	-3.89967	0	0.0116453	0.000408378	1	0.030562	0.0126783	NA	0	3.09145	0	1.6396
Circ_REV3L_6-11	-1.71814	-4.17774	0	0.201632	0.000456777	1	0.27414	0.0138657	NA	0	4.01244	0	0.622482
Circ_GDI2_2-7	0	-3.92952	-1.83361	1	0.000634719	0.141618	1	0.0184474	NA	0	3.23019	0.999529	0
Circ_CSNK1A1_6-10	0.337075	-3.89461	-0.5592	0.818322	0.000853506	0.66454	0.851219	0.0227054	NA	0.13658	4.48176	0.188465	0.136625
Circ_BARD1_5-9	-2.47461	-3.80403	0	0.0554153	0.00136297	1	0.102191	0.0321003	NA	0	3.21655	0	1.14472
Circ_HERC4_9-19	-3.01094	-3.19965	-0.995471	0.00642007	0.00267884	0.406406	0.0194719	0.0493942	NA	0.12578	2.86006	0.360483	2.26208
Circ_NRIP1_2	-4.5517	-3.3488	0	6.23535e-05	0.00281563	1	0.000526824	0.04995	NA	0	2.33027	0	5.2832
Circ_TRIM37_4-8	-2.52753	-3.3317	-0.141587	0.0379473	0.00348257	0.910433	0.0762969	0.055967	NA	0.13658	2.76258	0	1.63957
Circ_RERE_3	-3.66114	-3.0228	-1.00833	0.000582642	0.00418522	0.39492	0.0029238	0.064292	NA	0.147607	2.48337	0.488865	3.62843
Circ_IARS_13-20	0	-3.40428	-2.863	1	0.00503903	0.0186076	1	0.0707863	NA	0	2.21072	1.66295	0
Circ_RABGAP1_10-14	-2.50599	-2.80107	-1.28453	0.0167941	0.00590967	0.24623	0.0402475	0.0776212	NA	0.260795	2.4873	0.723291	2.10113
Circ_PDE8A_3-13	-2.82189	-3.048	-0.142003	0.0165322	0.00637616	0.909342	0.0397927	0.0818644	NA	0.306439	3.17987	0.16217	2.78744
Circ_ANKRD11_I	-2.33594	-2.93434	-2.17371	0.0386089	0.00648977	0.050032	0.0771246	0.0820836	NA	0.147607	2.25417	1.03778	1.39061
Circ_RNF13_6-8	-2.44794	-3.17023	-1.41086	0.0491064	0.00681698	0.263028	0.0933602	0.0846545	NA	0	1.9339	0.418775	1.12948
Circ_CHD7_2	1.13405	-2.92339	-2.94772	0.414627	0.00730304	0.00606072	0.483537	0.0875084	NA	0.147607	2.04886	2.14946	0
Circ_BCL11B_2	0	-3.15316	-2.50778	1	0.00803207	0.0373856	1	0.0914317	NA	0	1.94898	1.39848	0
Circ_RSBN1L_7-8	-3.56003	-2.9526	-2.11699	0.00202265	0.0096704	0.0725433	0.00770002	0.103201	NA	0	1.76841	0.723291	2.53527
Circ_UXS1_2-6	1.14311	-2.8756	-2.09351	0.417417	0.0102661	0.0688939	0.486106	0.107873	NA	0.13658	1.92689	1.39848	0
Circ_PTPN13_24-27	4.40901	2.87521	2.27997	0.00073564	0.0116071	0.035354	0.00354134	0.119779	NA	2.62105	0.187139	0.372656	0
Circ_KYNU_2-4	-1.01233	-2.91121	0.279737	0.431974	0.0118887	0.825722	0.499894	0.120296	NA	0.26236	2.84524	0	0.719576
Circ_PAPOLA_2-4	-4.19853	-3.05461	0	0.000931288	0.013202	1	0.0041908	0.1281	NA	0	1.81748	0	4.43608
Circ_HUWE1_3-6	1.53845	-2.72236	-2.13002	0.274922	0.0136865	0.0569079	0.349939	0.129832	NA	0.308005	2.34705	1.40616	0
Circ_EPT1_2-4	-4.22433	-2.98507	0	0.000803824	0.0152561	1	0.00379368	0.14081	NA	0	1.60299	0	4.48768
Circ_FUT8_I	0	-3.04587	-3.0891	1	0.0159571	0.0125772	1	0.145316	NA	0	1.73975	1.96142	0
Circ_PPHLN1_4-9	1.54003	-2.79016	-0.562678	0.289705	0.0167569	0.658101	0.364565	0.149765	NA	0.25156	2.56407	0.362808	0
Circ_CCZ1B_5-8	1.15151	-2.64995	-2.47128	0.408307	0.0170107	0.0253805	0.479424	0.149765	NA	0.182225	1.7162	1.37433	0
Circ_REV1_2-3	1.55426	-2.56259	-2.51338	0.26152	0.017366	0.018387	0.337025	0.151095	NA	0.249994	2.31059	2.14156	0
Circ_CFLAR_2-8	-2.8557	-3.14583	-0.919251	0.0441032	0.0177591	0.509762	0.0854209	0.152572	NA	0.124214	2.77935	0.324339	2.36543
Circ_RUNX1_3-4	4.0004	2.43244	-0.515768	0.000848497	0.0181212	0.487943	0.00394694	0.154451	NA	1.88005	0.309108	2.55253	0
Circ_EPT1_5-6	-4.90655	-2.68454	0	9.92196e-06	0.019143	1	0.00012354	0.157078	NA	0	1.11133	0	6.7556
Circ_UBE2G1_2-5	1.10905	-2.78978	-2.05553	0.447209	0.0192036	0.0895415	0.51429	0.157078	NA	0.12578	1.89184	1.35236	0
Circ_PTBP3_6-7	-3.50672	-2.95881	0	0.00756928	0.0193474	1	0.0216864	0.157313	NA	0	1.74217	0	2.65976
Circ_NEK7_I	-4.02142	-2.4823	-0.574881	0.000102341	0.02071	0.625382	0.000783437	0.163589	NA	0.12578	1.58447	0.244433	4.63332
Circ_NCOA3_14-17	-3.62241	-3.00019	0	0.00754245	0.0209188	1	0.021647	0.163589	NA	0	1.94578	0	3.00899
Circ_WSB1_3-6	1.9877	-2.34172	-1.48957	0.140255	0.0209575	0.157895	0.206639	0.163589	NA	0.434641	2.4389	1.60444	0
Circ_PARD3_12-18	-3.14034	-2.6105	-1.68627	0.00633147	0.0212613	0.151788	0.0193092	0.164874	NA	0.182225	1.95139	0.730941	2.55962
Circ_ATP6V1H_4-7	-3.44849	-2.39515	-0.14443	0.000854909	0.0222191	0.902243	0.00396563	0.166766	NA	0.306439	2.11886	0.174342	4.23252
Circ_ANKRD32_5-9	0.754258	-2.46821	-2.51131	0.584292	0.0228399	0.0187033	0.63783	0.170488	NA	0.310427	2.19809	2.36404	0.160915
Circ_PBX3_3-5	-1.96311	-2.7046	-0.139608	0.132188	0.0263431	0.915199	0.198136	0.184537	NA	0.273387	2.55488	0.188465	1.49396
Circ_URI1_3-10	-3.21647	-2.62514	-2.71963	0.00869744	0.0273898	0.0196263	0.0241351	0.190534	NA	0.13658	1.6377	1.71908	2.845
Circ_USP10_3-4	1.54615	-2.40956	-2.45351	0.269418	0.0295605	0.0243683	0.345096	0.19794	NA	0.366872	2.27727	1.80744	0
Circ_ESR1_2-3	2.73117	2.59547	2.43304	0.0368558	0.0328801	0.0363616	0.0747041	0.2149	NA	2.25544	0.13633	0.244433	0.248993
Circ_LIFR_2-5	2.86388	-1.82497	-0.517617	0.0246004	0.0368993	0.585275	0.0544988	0.230315	NA	0.875239	3.34689	1.17031	0
Circ_PMS1_2-5	1.97427	-2.14553	-2.12111	0.143694	0.0368019	0.0369553	0.210582	0.230315	NA	0.433785	2.01241	2.17771	0
Circ_OMA1_3-8	1.55369	-2.27694	-2.7109	0.262821	0.038109	0.0105474	0.338439	0.23061	NA	0.321227	1.91954	2.16755	0
Circ_POLR2A_9-10	2.22455	-2.18461	-1.08974	0.108497	0.0392821	0.322839	0.170143	0.235348	NA	0.501554	2.76798	1.13636	0
Circ_GPBP1_4-5	-0.740669	2.23888	1.28972	0.412433	0.0407454	0.199975	0.482337	0.239914	NA	1.72866	0.13633	0.512804	3.07567
Circ_TBCE_8-12	-1.08308	-2.6226	-0.557967	0.441652	0.0413824	0.681264	0.50967	0.239914	NA	0.310427	2.40661	0.386779	0.746978
Circ_UBR5_50-55	-0.248215	-3.02969	-0.1301	0.880328	0.0411029	0.931706	0.907171	0.239914	NA	0.147607	2.69363	0	0.248993
Circ_ZNF638_24	2.00425	-2.24473	-0.495807	0.155646	0.0427658	0.680305	0.224325	0.245454	NA	0.551519	2.54752	0.53715	0
Circ_PITPNB_2-7	2.59994	-1.84981	-0.586474	0.0451939	0.0462054	0.559107	0.0871259	0.259693	NA	0.64603	2.76478	1.31622	0
Circ_HDGFRP3_2-5	3.4255	2.17596	1.29042	0.00762125	0.0491013	0.195918	0.0217976	0.268585	NA	2.30565	0.568424	1.23399	0.136625
Circ_UQCRC2_5-12	1.02787	-2.6641	-1.58526	0.514535	0.0492421	0.249291	0.577674	0.268585	NA	0.13658	2.03334	0.685197	0
Circ_RBBP8_9-15	3.94403	2.55567	0.299107	0.00691968	0.0504016	0.795819	0.0203897	0.271057	NA	2.25396	0.13633	1.68413	0
Circ_SLX4IP_3-4	2.67257	-1.87871	0.950089	0.0433863	0.0509469	0.397346	0.0844274	0.272916	NA	0.753447	2.80661	0.198313	0
Circ_BRWD1_26-29	-0.355189	-1.88005	0.63281	0.741438	0.0512313	0.573037	0.78355	0.273367	NA	0.748417	3.15458	0.348685	1.05665
Circ_GFRA1_4	-0.668167	2.26516	2.53236	0.523581	0.0537237	0.0240351	0.584266	0.284444	NA	1.81911	0.13633	0	3.0757
Circ_CCSER2_4-6	-1.71596	-2.23991	-0.567179	0.165551	0.0564807	0.652494	0.235526	0.295431	NA	0.308005	1.73057	0.348685	1.21753
Circ_CCZ1_5-8	4.73751	1.68678	1.8692	7.89292e-05	0.0587487	0.0356979	0.000637594	0.299239	NA	3.25483	0.843267	0.755287	0
Circ_NEK7_6-9	-3.75776	-2.25397	-0.141616	0.00155122	0.0590294	0.910357	0.00624218	0.299239	NA	0.12578	1.38814	0	4.11419
Circ_LARP4B_5-7	-2.40444	-1.93956	1.04017	0.0231735	0.0591468	0.372214	0.0520695	0.299239	NA	0.579826	2.48052	0	3.53133
Circ_WDR20_2-3	2.23122	-1.99205	-1.53803	0.106081	0.0601616	0.149334	0.166671	0.302135	NA	0.51392	2.79489	1.92333	0
Circ_UBQLN1_2-3	1.86094	-1.92116	0.94539	0.171727	0.0609003	0.41812	0.242231	0.304725	NA	0.76339	2.90649	0.244433	0.124496
Circ_EPB41L5_11-14	-3.88272	-2.40321	-1.37864	0.00267108	0.0615183	0.295255	0.00952262	0.306087	NA	0	1.14822	0.336512	3.54029
Circ_N4BP2L2_2	-3.37118	-2.08303	-0.957458	0.00249912	0.0635157	0.419963	0.00911572	0.312651	NA	0.249994	1.71664	0.558796	4.13851
Circ_CEP128_16-19	3.40179	2.47707	-0.377874	0.0227651	0.0656406	0.752821	0.0514927	0.314334	NA	1.48252	0	1.92302	0
Circ_PTPRK_4-6	1.49292	-2.20526	-1.97258	0.313008	0.0720671	0.104415	0.387689	0.33258	NA	0.248429	1.78539	1.94529	0
Circ_FIP1L1_10-13	3.62575	2.12926	-0.114722	0.00726693	0.0737218	0.909956	0.0211495	0.336802	NA	1.55703	0.13633	1.65477	0
Circ_SYDE2_2-4	-1.53993	-3.24286	0	0.413626	0.0764749	1	0.48339	0.342989	NA	0	4.30825	0	0.871474
Circ_AXIN1_2	-3.38494	-1.96721	-0.143343	0.00204974	0.0789652	0.90559	0.00778526	0.352505	NA	0.273387	1.49962	0.174342	4.12324
Circ_PRMT5_4-7	1.52476	-2.07078	-1.9515	0.293048	0.0831496	0.0982379	0.367642	0.364046	NA	0.329832	1.65665	1.26007	0
Circ_MED13_9	-4.66864	-2.14095	0	0.000101443	0.0860741	1	0.00078135	0.373261	NA	0	0.947297	0	5.99062
Circ_CDS1_2-5	-1.80337	-2.1539	-0.546415	0.177713	0.0888356	0.680803	0.247733	0.378036	NA	0.25156	1.87462	0.350635	1.35422
Circ_CTNNA1_4-7	1.50084	-2.09309	-1.74758	0.311207	0.0903046	0.155482	0.386036	0.383093	NA	0.329832	1.63595	1.1036	0
Circ_MED13_4-8	-3.22909	-2.18539	-0.971225	0.0147753	0.091118	0.466698	0.0363025	0.385347	NA	0.124214	1.51813	0.362808	2.99687
Circ_CCNB1_6-7	0	-2.3925	-2.99753	1	0.0961086	0.0300115	1	0.400413	NA	0	1.06052	1.68451	0
Circ_HACL1_11-16	-2.46849	-3.03205	0	0.18983	0.0980271	1	0.26153	0.405773	NA	0	3.6299	0	2.48993
Circ_VWA8_15-17	1.95214	-1.88968	-1.32111	0.170789	0.0990597	0.254202	0.241525	0.406353	NA	0.488664	2.00636	1.0598	0
Circ_STK39_15-16	-0.462685	1.61363	2.34569	0.576066	0.101977	0.0188686	0.631347	0.412133	NA	2.14097	0.515203	0.188465	2.97851
Circ_DIS3L2_I	-3.8435	-2.26191	0	0.00657032	0.102908	1	0.0197826	0.414668	NA	0	0.919599	0	3.7862
Circ_TMEM245_2-8	0.330706	-1.43863	0.983964	0.74698	0.10703	0.356934	0.787396	0.422552	NA	1.13026	2.97349	0.360483	0.819783
Circ_LONP2_8-11	1.81371	-2.1803	0.64976	0.252548	0.107619	0.644853	0.328015	0.422576	NA	0.433785	2.51281	0	0
Circ_USP32_5-9	-2.1709	-1.70687	-0.959571	0.041992	0.109264	0.385071	0.0822943	0.427662	NA	0.409967	1.54802	0.931611	2.26205
Circ_ERBB4_16-20	0.769698	1.81372	2.17193	0.481427	0.114627	0.0517241	0.548688	0.443569	NA	1.92625	0.378873	0.244433	1.05665
Circ_RSL1D1_3-5	2.345	-1.70381	0.221752	0.090708	0.115159	0.852507	0.148285	0.444369	NA	0.594614	2.1322	0.406602	0
Circ_RCL1_2-3	1.85275	-1.89857	-1.56962	0.207183	0.115666	0.191089	0.280192	0.445069	NA	0.375774	1.67275	1.29244	0
Circ_SNX13_10-12	-0.0263727	-1.80088	-1.61603	0.983708	0.116638	0.155662	0.993911	0.446297	NA	0.37734	1.69484	1.37652	0.434165
Circ_RSBN1L_4-6	-3.01797	-1.78842	-0.142845	0.00766841	0.120683	0.90703	0.0218194	0.449191	NA	0.321227	1.27434	0.244433	3.17899
Circ_DHTKD1_2-7	2.43017	-1.77296	-0.274374	0.0920668	0.121592	0.819836	0.150062	0.451345	NA	0.6397	2.83062	0.713443	0
Circ_GTF2I_7-11	2.64322	-1.60246	-0.864876	0.0534436	0.122122	0.413386	0.0992989	0.451466	NA	0.86548	2.4827	1.64093	0
Circ_LARGE_I	4.34717	1.6303	3.06943	0.000821071	0.124955	0.00438705	0.00384603	0.455805	NA	2.46017	0.651533	0	0
Circ_BTBD10_3-6	3.66852	1.76945	-0.543266	0.0060586	0.128073	0.572881	0.0185479	0.46039	NA	1.6061	0.27266	2.34047	0
Circ_SP140L_2-4	1.50488	-1.88843	-1.79856	0.310114	0.130487	0.143196	0.385126	0.467835	NA	0.321227	1.27754	1.18016	0
Circ_HIBADH_3-4	2.01261	-1.53703	0.691977	0.139381	0.13768	0.552462	0.205768	0.48472	NA	0.813546	2.73007	0.336512	0.124496
Circ_WHSC1_4-8	3.35484	1.92478	-0.184533	0.0210972	0.139679	0.873626	0.0481224	0.485502	NA	1.38149	0.13633	1.80741	0
Circ_TRIP12_3-4	1.94082	-1.75412	-0.841048	0.182276	0.141948	0.493514	0.252278	0.488414	NA	0.455385	1.7208	0.725616	0
Circ_CDK13_3-5	-2.88198	-1.39039	0.179182	0.00152763	0.147067	0.869188	0.00620038	0.493597	NA	0.557574	1.61459	0.372656	4.79423
Circ_UBXN2A_2-4	-0.670706	-1.36453	-0.305845	0.504241	0.146984	0.759879	0.568694	0.493597	NA	0.793411	2.13197	0.923929	1.4027
Circ_FAM160A1_2-3	-0.509047	-1.49524	-0.821459	0.645447	0.146033	0.438361	0.696326	0.493597	NA	0.5796	1.65839	1.01152	0.880491
Circ_GTF2I_7-12	2.23965	-1.63043	-0.814581	0.1142	0.149474	0.482236	0.176414	0.49922	NA	0.533955	2.14969	0.921604	0
Circ_BPTF_7-9	0.385869	-1.48423	-0.547969	0.74415	0.150049	0.60924	0.785413	0.49992	NA	0.71618	2.10842	1.01799	0.497985
Circ_ICA1_2-6	1.51855	-1.77372	-1.86589	0.301366	0.152399	0.122711	0.37659	0.505286	NA	0.306439	1.26516	1.53098	0
Circ_NOM1_8-9	0.97549	-2.02804	-2.54591	0.546685	0.157973	0.0657923	0.60637	0.517486	NA	0.13658	1.10674	1.73302	0
Circ_NARS2_7-11	-2.11235	-1.42543	0.0258856	0.0414592	0.160979	0.981379	0.0816366	0.521083	NA	0.628899	1.90553	0.53715	3.40055
Circ_TANC1_5-7	1.50889	-1.73431	-2.35042	0.303224	0.160683	0.0463225	0.377833	0.521083	NA	0.310427	1.21536	2.12193	0
Circ_ADARB1_2-3	2.65939	-1.42494	-0.526078	0.0487213	0.162371	0.619734	0.0928451	0.521438	NA	0.833284	2.08348	1.40833	0
Circ_PPM1D_5-6	-4.04353	-1.85993	-0.964297	0.00223903	0.165969	0.471557	0.00838875	0.524833	NA	0	0.596129	0.16217	4.08682
Circ_KPNB1_8-15	1.43682	-1.81667	-2.45721	0.348629	0.167361	0.0512905	0.423059	0.524833	NA	0.308862	1.31007	2.00198	0
Circ_UBXN2A_2-6	4.14361	1.40486	1.60318	0.00107679	0.168048	0.113315	0.00471736	0.525294	NA	2.17612	0.718098	0.604915	0
Circ_CANX_7-8	1.18085	-1.62507	-0.888105	0.41105	0.169558	0.462403	0.48174	0.527599	NA	0.409967	1.61043	1.10378	0.124496
Circ_TLK1_11-12	3.08603	-1.23218	-0.28122	0.0158744	0.170999	0.767695	0.0384327	0.528562	NA	1.06807	2.52935	1.18819	0
Circ_AFTPH_2	1.42935	-1.57628	-0.959409	0.313764	0.170817	0.409445	0.388045	0.528562	NA	0.546774	1.92471	1.00954	0.160915
Circ_KANSL1L_2-4	-1.29042	-1.44317	-2.40378	0.229442	0.172957	0.0148885	0.302272	0.530919	NA	0.50103	1.16674	2.74453	1.19324
Circ_ELP3_11-14	3.10844	1.55712	-1.04028	0.0170649	0.174082	0.265764	0.0407785	0.532699	NA	0.999254	0.191734	2.25997	0
Circ_C11orf30_6-7	-0.7472	-1.18452	-0.514919	0.407869	0.174316	0.573232	0.479369	0.532699	NA	0.844608	2.06564	1.11239	1.49081
Circ_FUT8_I	3.5129	1.26972	1.43066	0.00408951	0.17638	0.124396	0.0134103	0.533935	NA	2.44925	0.847861	0.781583	0.124496
Circ_BARD1_2-4	-1.73971	-1.77677	-3.00097	0.202537	0.180825	0.0148364	0.275145	0.539343	NA	0	0.826723	1.82512	0.64674
Circ_PDS5A_5-9	3.57289	-1.10319	0.75329	0.0043259	0.185655	0.43425	0.0140464	0.550436	NA	1.52872	2.99157	0.711493	0
Circ_UXS1_2-5	3.29213	-1.16437	0.457031	0.0096625	0.185762	0.644793	0.0261029	0.550436	NA	1.25405	2.85881	0.725616	0
Circ_ATXN10_2-9	2.54396	-1.36396	-0.551964	0.0594839	0.187277	0.607073	0.107071	0.550984	NA	0.625768	1.90794	0.897633	0
Circ_RHOBTB3_4-6	-1.92603	-1.51455	0.257793	0.0982486	0.18756	0.833343	0.157058	0.550984	NA	0.430654	1.58229	0.198313	1.92498
Circ_EIF4B_7-8	-0.53206	-1.52416	-1.18622	0.66991	0.189428	0.307095	0.719903	0.554333	NA	0.397601	1.58688	1.01189	0.634611
Circ_ETFA_2-9	3.56755	1.57241	0.265208	0.00940691	0.190274	0.804456	0.0256637	0.555373	NA	1.50747	0.378873	1.18248	0
Circ_DOCK1_2-10	4.0905	1.26732	0.392937	0.000966498	0.191698	0.648063	0.00429398	0.558252	NA	2.08525	0.963053	1.41276	0
Circ_UBR2_2-4	-1.34684	-1.35531	-1.01318	0.206747	0.192235	0.332276	0.279945	0.558252	NA	0.641116	1.87922	1.21203	1.67598
Circ_SCAF8_2-6	3.78651	1.62266	1.12371	0.00814643	0.193443	0.341789	0.022904	0.559837	NA	1.89071	0.40899	0.696995	0
Circ_DHTKD1_2-10	1.743	-1.76835	-1.28738	0.270267	0.194444	0.341211	0.345875	0.560149	NA	0.38814	1.9016	1.17604	0
Circ_SUMF1_4-7	3.47795	1.48816	0.645705	0.00959588	0.203952	0.549502	0.0259653	0.574323	NA	1.41311	0.445438	0.743114	0
Circ_ILF2_4-8	3.00519	1.47094	-1.76098	0.0223169	0.204335	0.054941	0.0506258	0.574323	NA	0.877328	0.191734	3.71442	0
Circ_LCLAT1_3-4	1.86331	-1.58735	-1.3854	0.209266	0.201927	0.259719	0.282432	0.574323	NA	0.386575	1.36504	1.13636	0
Circ_HERC4_9-16	3.81181	1.46549	1.33345	0.00508548	0.206431	0.234604	0.0161024	0.575212	NA	1.8471	0.581768	0.593118	0
Circ_MAP3K5_4-7	2.53563	-1.39613	0.0936403	0.0706536	0.206599	0.937039	0.122773	0.575212	NA	0.682214	2.27727	0.510854	0
Circ_BRF1_4-6	-0.416405	-1.50453	0.467947	0.749017	0.20619	0.713219	0.788039	0.575212	NA	0.742646	2.66097	0.767269	0.995971
Circ_ARL13B_2-4	1.87677	-1.57416	-1.2001	0.207268	0.207776	0.33482	0.280192	0.576293	NA	0.434641	1.44113	1.03586	0
Circ_ZFAT_4-7	1.73452	-1.80434	-0.544487	0.289289	0.209036	0.708138	0.364565	0.576293	NA	0.419428	1.82746	0.594939	0
Circ_MPP6_2-10	1.46665	-1.66188	-1.81062	0.337605	0.208825	0.158764	0.412296	0.576293	NA	0.26236	1.17374	1.48861	0
Circ_BRIP1_13-14	1.41169	-1.73469	-1.72238	0.372422	0.21048	0.20338	0.443372	0.577341	NA	0.295214	1.47192	1.16189	0
Circ_TRPM7_2-10	3.55818	1.56838	1.50135	0.0123426	0.211821	0.216407	0.0318868	0.578856	NA	1.57328	0.573018	0.432898	0
Circ_ANKRD17_29-30	2.68945	-1.23786	-0.459829	0.0419628	0.212697	0.656541	0.0822943	0.579929	NA	0.835706	1.91253	1.27775	0
Circ_PAN3_5-8	-3.90814	-1.66273	-1.38826	0.00271193	0.213945	0.294439	0.00961662	0.581011	NA	0	0.519798	0.372656	3.6162
Circ_XRN2_25-27	2.66648	1.479	0.389894	0.0488891	0.213759	0.716927	0.0930578	0.581011	NA	1.43756	0.517614	0.907481	0.136625
Circ_HIBADH_2-4	2.52828	-1.27173	-1.55916	0.059309	0.21482	0.115617	0.106973	0.58221	NA	0.635003	1.67217	2.32541	0
Circ_NUP50_5	2.86	-1.14726	-0.599956	0.0257623	0.216707	0.530116	0.0562829	0.58343	NA	0.832016	1.87149	1.59679	0
Circ_NUP35_2-3	-1.82114	-1.43121	-0.459605	0.123844	0.216971	0.703097	0.187293	0.58343	NA	0.553942	1.42285	0.546998	1.92501
Circ_UCHL3_3-6	1.54687	-1.35337	-1.59472	0.261222	0.218673	0.13503	0.337025	0.585702	NA	0.672455	1.54561	1.87483	0.136625
Circ_CAMSAP1_4-7	-4.10144	-1.68376	-1.82428	0.00267968	0.222527	0.174781	0.00952262	0.593694	NA	0	0.561418	0.663208	4.45126
Circ_CUL2_2-4	3.03802	1.60034	-0.542406	0.0382629	0.224474	0.64482	0.0765685	0.597721	NA	1.05955	0.191734	1.55086	0
Circ_PCCA_13-16	-2.07552	-1.63224	-0.537039	0.137011	0.225765	0.695802	0.203307	0.598662	NA	0.248429	1.45296	0.336512	1.74885
Circ_RBM6_3-5	-0.711468	-1.47539	-1.44238	0.585512	0.227018	0.228604	0.63832	0.598662	NA	0.495074	1.39492	1.24864	0.783396
Circ_ZNF800_4-5	2.00523	-1.30283	-2.41277	0.136909	0.229678	0.0156167	0.203307	0.601035	NA	0.491087	1.11374	2.71451	0
Circ_IQGAP1_6-9	3.43743	-1.04562	0.938317	0.00671273	0.230156	0.357949	0.0200293	0.601135	NA	1.36065	2.91881	0.522652	0
Circ_RAI1_3-4	-2.56961	-2.23141	0	0.17604	0.232015	1	0.24623	0.601781	NA	0	1.83644	0	3.11241
Circ_EHMT1_19-25	0.13772	-1.30351	-1.23108	0.909551	0.231728	0.251726	0.93322	0.601781	NA	0.701548	1.73757	1.41044	0.546501
Circ_NFAT5_13	3.28586	-1.01789	0.42254	0.00866287	0.23582	0.662492	0.0241351	0.607069	NA	1.18723	2.45567	0.723291	0
Circ_AGK_11-14	2.25896	-1.45157	-0.14267	0.127226	0.235488	0.910888	0.191707	0.607069	NA	0.61601	1.78036	0.5391	0
Circ_NBAS_13-21	1.9501	-1.3796	-1.57842	0.167311	0.235984	0.162362	0.237751	0.607069	NA	0.432219	1.29112	1.29011	0
Circ_GPBP1_8-10	2.79196	-1.24548	0.0114007	0.0421284	0.238058	0.991868	0.0824641	0.610425	NA	0.86373	2.306	0.735463	0
Circ_MAP7_4-5	3.69776	1.23588	0.516969	0.00382991	0.243657	0.592432	0.0127869	0.61183	NA	1.55569	0.704754	1.31622	0
Circ_ARAP2_2	1.6625	-1.88115	-1.16789	0.345006	0.241452	0.461421	0.419171	0.61183	NA	0.52472	2.8373	1.38257	0
Circ_ETFA_3-5	2.81011	-1.227	0.271906	0.0409708	0.246081	0.811779	0.0808674	0.615652	NA	0.875239	2.41921	0.687178	0
Circ_BAZ1A_2	3.24918	-0.986374	-0.508387	0.0092044	0.248183	0.56153	0.0252778	0.616318	NA	1.16099	2.47636	1.56317	0
Circ_OXCT1_8-13	0	-1.61282	-3.50056	1	0.24681	0.00602567	1	0.616318	NA	0	0.581768	2.98861	0
Circ_HBS1L_3-4	2.60953	-1.11758	-1.91246	0.0444308	0.249929	0.0351859	0.0859549	0.617365	NA	0.716406	1.61261	2.69293	0
Circ_KLHDC4_2-5	-1.18421	-1.20996	0.456527	0.278075	0.249841	0.692984	0.352868	0.617365	NA	0.696145	1.93631	0.350635	1.75197
Circ_DPY19L1_2-6	3.4039	1.44696	0.0507047	0.0173137	0.251732	0.964455	0.0411355	0.618912	NA	1.43125	0.383468	1.24864	0
Circ_NFKB1_2-5	2.46124	-1.0601	0.72507	0.0557908	0.252355	0.490364	0.102616	0.618912	NA	1.18481	2.52834	0.593118	0.124496
Circ_UBE2K_2-4	2.3552	-1.30869	-0.140476	0.0965022	0.252451	0.907	0.155003	0.618912	NA	0.648637	1.60342	0.595068	0
Circ_CEP70_2-5	-2.63267	-1.28568	-1.15798	0.0170573	0.256503	0.301842	0.0407785	0.624568	NA	0.374209	1.33318	0.919278	3.19109
Circ_FOXP1_10-11	-2.70783	-1.45968	0.27643	0.0360108	0.257361	0.833403	0.0735313	0.624974	NA	0.308005	1.18664	0	2.69621
Circ_NF1_2-5	3.19805	-0.986481	-0.572903	0.0112076	0.261329	0.521297	0.0296482	0.631074	NA	1.07192	2.37474	1.64273	0
Circ_NRD1_4-5	3.14216	-1.17107	1.50565	0.0233455	0.268095	0.201712	0.0523741	0.639879	NA	1.11771	2.64398	0.198313	0
Circ_ZFX_5-6	2.97079	-1.08425	-0.68839	0.0251762	0.270746	0.486926	0.0553676	0.643197	NA	0.955374	2.12221	1.50292	0
Circ_BARD1_4-7	1.38719	-1.5456	-2.20122	0.384529	0.273148	0.103305	0.454842	0.644952	NA	0.249994	1.33099	1.73323	0
Circ_SAP130_13	-4.17778	-1.51097	-1.37045	0.0023645	0.278992	0.318027	0.00875977	0.652574	NA	0	0.40899	0.396626	4.75788
Circ_CDC42BPB_2-4	3.64943	1.16233	0.120936	0.00478497	0.278493	0.899012	0.0152971	0.652574	NA	1.52753	0.760158	1.28441	0
Circ_CDK8_10-12	2.2738	-1.21185	-1.02343	0.105763	0.287574	0.364774	0.166328	0.668072	NA	0.559565	1.41169	1.10592	0
Circ_CLASP2_2-6	3.23521	1.0973	0.910142	0.0119072	0.288506	0.356194	0.0310525	0.669099	NA	2.03964	0.787863	1.28007	0.124496
Circ_ARIH1_2-6	2.48003	-1.17933	-0.824494	0.0768315	0.291546	0.46045	0.131033	0.67386	NA	0.633438	1.65423	1.18819	0
Circ_CCSER2_4-9	3.22965	1.26457	0.048293	0.0188793	0.29532	0.964624	0.0442834	0.676858	NA	1.17358	0.328064	1.38863	0
Circ_QKI_2-3	2.44366	-1.24653	-0.691846	0.0955451	0.2987	0.564755	0.154213	0.682278	NA	0.694579	1.76426	1.06018	0
Circ_VPS13B_I	3.27416	1.28193	0.234724	0.019896	0.300881	0.835988	0.0460809	0.684272	NA	1.20779	0.568424	0.933777	0
Circ_RPS5_4-5	-0.413694	-1.20978	-0.531649	0.742476	0.302942	0.655836	0.784145	0.686211	NA	0.568374	1.46709	0.769282	0.783365
Circ_EPCAM_2-3	3.2942	1.36063	0.831412	0.0266285	0.305306	0.511021	0.0576845	0.688245	NA	1.3104	0.496248	1.03567	0
Circ_CAMSAP1_2-7	2.29812	-1.14907	-1.07946	0.0984913	0.30645	0.329273	0.157131	0.689638	NA	0.570365	1.5193	1.22628	0
Circ_SENP2_3-10	4.05321	1.0629	1.60523	0.00194688	0.308012	0.131091	0.00743581	0.691042	NA	2.09654	0.884888	0.498682	0
Circ_NUP35_4-8	-4.12299	-1.29416	-1.81593	0.000466293	0.313557	0.138947	0.00249091	0.699216	NA	0	0.328064	0.943562	3.90168
Circ_FUT8_3-7	-3.20894	-1.10523	-0.555427	0.00187872	0.314481	0.622255	0.0072542	0.699644	NA	0.551519	1.07145	0.687178	5.07968
Circ_PHC3_2-6	2.70769	-1.19731	0.708771	0.0660819	0.318131	0.578748	0.116665	0.704324	NA	0.866004	2.20887	0.767269	0
Circ_NUP205_6-12	2.62911	-1.10206	0.128346	0.0593648	0.318792	0.912736	0.106973	0.704643	NA	0.787639	1.79757	0.585092	0
Circ_ZNF236_2-9	2.31303	-1.1467	-1.04015	0.102561	0.320304	0.360135	0.162372	0.706843	NA	0.630089	1.65345	1.50273	0
Circ_DDX6_2-4	1.19187	-1.15719	-1.46369	0.393996	0.321928	0.192715	0.465376	0.708138	NA	0.432219	1.08822	1.52438	0.124496
Circ_HERC4_4-8	-2.84834	-1.16345	-1.31784	0.0105468	0.327063	0.252857	0.0282614	0.713688	NA	0.295214	0.656128	1.12775	2.79334
Circ_NAB1_3-6	2.36884	-1.24532	-0.532548	0.119317	0.328828	0.677242	0.182536	0.716394	NA	0.684636	1.72322	0.955422	0
Circ_UTRN_28-32	3.4317	1.14552	-0.0556325	0.0124853	0.33091	0.958097	0.0321551	0.717942	NA	1.38312	0.459799	1.37652	0
Circ_DDI2_3-8	1.41754	-1.37934	-1.54626	0.374134	0.331432	0.2619	0.44422	0.717942	NA	0.248429	1.13685	1.30637	0
Circ_MOCOS_2-5	0.98108	-1.44008	-2.5424	0.548539	0.331641	0.0707129	0.607678	0.717942	NA	0.12578	0.790274	1.73484	0
Circ_chr17_58342944_58678247	-4.30865	-1.3324	0	0.00139055	0.337762	1	0.00581503	0.726587	NA	0	0.690393	0	5.10711
Circ_SIPA1L1_3-5	2.66147	-1.06187	0.190013	0.0563302	0.336908	0.871297	0.102848	0.726587	NA	0.833284	1.78838	0.546998	0
Circ_USP32_2-5	-1.54682	-1.05315	-0.142834	0.160766	0.33754	0.901134	0.230302	0.726587	NA	0.592192	1.4187	0.486509	1.90072
Circ_RBM39_7-9	1.13626	-1.18215	-2.20116	0.436154	0.342536	0.0591971	0.504027	0.734507	NA	0.409967	0.975003	2.40644	0.124496
Circ_NOLC1_2-5	3.08442	1.0959	-0.994517	0.0209289	0.347239	0.310335	0.0480031	0.74024	NA	1.05746	0.517614	2.05385	0
Circ_GIGYF2_6-10	3.09688	1.14647	-0.543184	0.0254529	0.347405	0.612149	0.055754	0.74024	NA	1.13377	0.328064	1.47093	0
Circ_OGDH_7-8	2.86386	-0.924061	-0.33023	0.02917	0.349528	0.744979	0.0620097	0.74024	NA	0.875239	1.77161	1.36648	0
Circ_FCHO2_22-24	-2.49002	-1.06947	-1.52401	0.0246166	0.35186	0.16396	0.0544988	0.74083	NA	0.433785	1.33559	1.24827	2.92092
Circ_RNF149_2-4	2.24494	-1.09508	-1.46649	0.115666	0.35104	0.193993	0.178179	0.74083	NA	0.567234	1.40192	1.86127	0
Circ_APBB2_6	-0.155128	0.938212	2.04383	0.868053	0.350493	0.0509245	0.896754	0.74083	NA	1.76653	0.819717	0.188465	1.91288
Circ_EPS15_15-18	4.11772	0.866467	1.03943	0.00101267	0.356911	0.265546	0.00446004	0.741886	NA	2.19748	1.035	0.871337	0
Circ_RSF1_8-14	-1.47496	-1.01201	-1.15886	0.180522	0.355201	0.276036	0.250582	0.741886	NA	0.625245	1.6401	1.29426	1.81575
Circ_FAM13B_14-16	1.90146	-1.10315	0.672967	0.190691	0.355644	0.595743	0.262062	0.741886	NA	0.82982	2.2807	0.418775	0.160915
Circ_KMT2E_4-13	-4.4034	-1.25135	0	0.000978711	0.366744	1	0.00433354	0.742464	NA	0	0.323469	0	5.43202
Circ_TMOD3_3-9	3.78971	0.954687	0.689309	0.00352336	0.361506	0.487327	0.0119563	0.742464	NA	1.74211	0.947297	0.9536	0
Circ_HERC1_22-27	3.71262	0.916107	-0.121415	0.00356076	0.368213	0.892863	0.0120585	0.742464	NA	1.69262	0.891893	1.61445	0
Circ_TDRD3_2-4	3.4517	-0.759934	0.596143	0.00537336	0.368514	0.53152	0.0167576	0.742464	NA	1.33327	2.21464	0.69932	0
Circ_SMAD5_2-3	3.05752	1.16022	-0.444571	0.034112	0.365604	0.699093	0.0700861	0.742464	NA	1.06651	0.323469	1.70105	0
Circ_SLC25A16_3-7	2.75819	-0.912652	-1.41217	0.0371461	0.365044	0.140554	0.0751086	0.742464	NA	0.760783	1.91276	2.21797	0
Circ_UBA2_10-15	2.29396	-1.00786	-1.80009	0.0969076	0.368388	0.0868035	0.155503	0.742464	NA	0.579826	1.28652	2.02143	0
Circ_PSMA7_2-4	1.75204	1.11161	0.0345741	0.183881	0.36289	0.975214	0.254179	0.742464	NA	1.07825	0.383468	1.29225	0.248993
Circ_APBB2_10-11	-4.85095	-1.21379	0	0.000143871	0.369117	1	0.00100891	0.742582	NA	0	0.27266	0	7.29324
Circ_CAMSAP2_2-4	2.63407	-0.889935	-1.41074	0.0437442	0.374042	0.137002	0.0849242	0.748083	NA	0.740224	1.35629	2.48024	0
Circ_PUM1_6-7	2.85037	-0.877583	-1.37439	0.0303981	0.376505	0.145217	0.0638013	0.750245	NA	0.924446	1.78838	2.23556	0
Circ_FOXJ3_3-4	1.80163	-1.2403	-1.09746	0.258509	0.37677	0.425196	0.33497	0.750245	NA	0.488664	1.33777	0.989744	0
Circ_AKAP7_2-5	1.12358	1.04877	-2.11811	0.367743	0.378097	0.0276874	0.440016	0.750699	NA	0.672101	0.187139	3.29762	0.285411
Circ_LARP1B_2-5	2.60233	0.998996	-0.139834	0.0508904	0.379122	0.890577	0.0957665	0.751641	NA	1.31301	0.653944	1.3304	0.124496
Circ_RBM4_2	2.87816	-0.965009	-0.666556	0.0407305	0.383016	0.543582	0.0806815	0.752805	NA	0.959588	1.97277	1.49062	0
Circ_MAP2K4_3-4	2.59429	1.06445	-1.96593	0.057361	0.381109	0.0503176	0.10427	0.752805	NA	0.684636	0.187139	3.00063	0
Circ_PAK2_6-7	2.51778	-0.945001	-1.76592	0.0652675	0.382337	0.0814162	0.115845	0.752805	NA	0.661527	1.40608	2.36674	0
Circ_XPO1_8-11	2.24847	0.992299	-1.0479	0.0850544	0.382943	0.268988	0.141401	0.752805	NA	0.955374	0.374279	2.03183	0.160915
Circ_RAB6A_4-6	1.81417	-1.14926	-1.67057	0.233737	0.384897	0.186613	0.307341	0.752835	NA	0.37734	1.08363	1.50685	0
Circ_ZMYND8_9-12	-1.02499	-0.806932	0.319606	0.26855	0.384139	0.75366	0.344476	0.752835	NA	0.957499	1.52206	0.677331	1.91285
Circ_UBAP2_5-10	1.15444	-1.07282	-1.5312	0.425013	0.385714	0.194761	0.493564	0.752835	NA	0.419428	1.26341	1.28441	0.136625
Circ_MTDH_3-6	2.28225	-0.974456	-1.77647	0.0988054	0.386706	0.0921271	0.15748	0.753553	NA	0.561987	1.17374	2.22602	0
Circ_HERPUD2_2-4	2.8329	-0.884884	-0.853669	0.0368457	0.398963	0.40724	0.0747041	0.765044	NA	0.934815	1.59182	1.60126	0
Circ_SETD2_13-15	-1.93008	-0.819133	-0.71383	0.0381305	0.399324	0.459365	0.0764457	0.765044	NA	0.796669	1.2333	1.15191	3.09402
Circ_BBS9_14-17	1.80654	1.06592	-1.19154	0.198423	0.397908	0.279724	0.270443	0.765044	NA	0.70538	0.187139	1.87539	0.160915
Circ_EIF4G3_3-6	-1.33428	-0.89441	0.449585	0.22113	0.406087	0.698034	0.293744	0.770482	NA	0.693014	1.59147	0.348685	1.94025
Circ_HAGH_8-9	3.4262	0.974335	0.950276	0.0133449	0.410141	0.409811	0.0337391	0.774223	NA	1.41397	0.898899	0.941612	0
Circ_MYO9B_2	2.95092	-0.861425	-0.773054	0.03018	0.410349	0.452929	0.0636544	0.774223	NA	0.991075	1.75113	1.5989	0
Circ_ANKAR_15-22	3.2911	0.915925	-0.815514	0.0128815	0.412049	0.393865	0.0328686	0.775288	NA	1.29573	0.653944	2.05952	0
Circ_PCNXL2_10-12	-0.243198	-0.9193	-0.510534	0.837618	0.413339	0.652119	0.86802	0.776644	NA	0.582248	1.3062	0.743114	0.707447
Circ_CCDC90B_3-7	3.433	0.939142	-0.465003	0.0120165	0.415313	0.649628	0.0312391	0.778213	NA	1.51785	0.954303	2.16776	0
Circ_MLYCD_2-4	2.26856	-0.950576	-1.25576	0.109395	0.417623	0.265761	0.171227	0.78147	NA	0.567234	1.08581	1.37847	0
Circ_C9orf84_I	1.92029	-1.01356	-1.91317	0.190023	0.419497	0.104156	0.261578	0.781764	NA	0.457808	0.889482	1.81745	0
Circ_TIMMDC1_2-4	3.41267	-0.690872	-0.490135	0.00634651	0.424323	0.5708	0.0193195	0.788342	NA	1.358	2.04645	1.77315	0
Circ_GNB1_2-5	3.29622	-0.7804	-0.198439	0.0132827	0.428414	0.842715	0.0336847	0.788698	NA	1.27754	2.38591	1.41707	0
Circ_RNF169_2-4	4.1042	0.731969	1.60103	0.00109003	0.434183	0.110119	0.00473778	0.792523	NA	2.10201	1.25399	0.524977	0
Circ_FBXW4_2-4	2.94886	0.881927	-1.31012	0.0230511	0.433089	0.154946	0.051865	0.792523	NA	0.961486	0.378873	2.20617	0
Circ_GDI2_2-6	1.3758	-0.814739	-0.991712	0.271589	0.433755	0.325978	0.346917	0.792523	NA	0.832725	1.32859	1.95728	0.248993
Circ_CANX_2-7	2.4647	-0.736453	0.406281	0.0553439	0.435702	0.689928	0.102173	0.792779	NA	1.18547	1.91012	0.757109	0.124496
Circ_IGF2R_15-18	3.25456	-0.740375	0.100428	0.0126438	0.438713	0.919894	0.0324621	0.795859	NA	1.24125	2.29163	1.35664	0
Circ_CRIM1_3-4	2.86345	1.11852	-0.0769258	0.0727466	0.441942	0.955115	0.125227	0.799593	NA	1.08537	0.445438	1.04605	0
Circ_INADL_23-24	-3.38514	-0.842851	-0.146352	0.000841984	0.451782	0.899292	0.00392768	0.803096	NA	0.445442	0.828906	0.324339	5.46533
Circ_SLC4A7_2-3	3.76633	0.719284	-0.398592	0.00242483	0.44869	0.631263	0.00890359	0.803096	NA	1.65018	0.894076	2.09009	0
Circ_TTC3_10-15	3.42731	0.927816	-0.283579	0.0172545	0.452149	0.801318	0.041123	0.803096	NA	1.5197	0.656128	1.75755	0
Circ_USP45_7-11	3.13555	-0.771473	-0.107392	0.020059	0.450628	0.918045	0.0463287	0.803096	NA	1.11615	1.82286	1.0861	0
Circ_PRKCE_3-6	-1.99552	0.826408	0.367278	0.0318529	0.45437	0.724906	0.0659366	0.803096	NA	0.955076	0.500842	0.580945	3.90165
Circ_PTGR1_5-9	2.94151	0.961064	-0.0846917	0.0419834	0.454745	0.943085	0.0822943	0.803096	NA	0.966174	0.762569	0.9536	0
Circ_SLC11A2_3-4	2.66676	-0.852207	0.566805	0.0561932	0.448616	0.635931	0.102824	0.803096	NA	0.813879	1.48285	0.781392	0
Circ_MAN1A2_2-3	2.31391	-0.809509	-1.89873	0.0841265	0.456513	0.0555406	0.140296	0.803096	NA	0.52472	1.01605	2.10979	0
Circ_C2orf42_3-4	2.36056	-0.897242	-0.77231	0.0990447	0.449519	0.508365	0.15771	0.803096	NA	0.685677	1.20778	1.36039	0
Circ_SRBD1_11-14	2.3649	-0.947199	-1.36417	0.111771	0.447184	0.254997	0.173835	0.803096	NA	0.647596	1.29847	1.79137	0
Circ_CARHSP1_2-3	2.28464	-0.911679	-0.634575	0.116802	0.456438	0.601065	0.179763	0.803096	NA	0.615301	1.15238	1.58248	0
Circ_SOBP_2-3	0.982938	-1.11663	-2.70664	0.548835	0.456799	0.0545481	0.607678	0.803096	NA	0.182225	0.464394	1.92534	0
Circ_GLIS3_2	2.1788	-0.930173	-1.08498	0.141643	0.460592	0.374589	0.208314	0.806626	NA	0.535747	1.25181	1.21021	0
Circ_DGKE_3-5	4.09555	0.773122	2.4431	0.00220526	0.461529	0.0291818	0.00828099	0.807233	NA	2.25194	1.56793	0.244433	0
Circ_RAB23_2-6	1.99363	0.97372	-2.23939	0.175034	0.464496	0.0555931	0.245432	0.810347	NA	0.549097	0	2.27196	0
Circ_PARD3_8-11	-3.69038	-0.844782	-2.14163	0.000295311	0.467456	0.0401643	0.00172195	0.810458	NA	0.260795	0.459799	1.42029	5.01903
Circ_STK3_9-10	2.4283	0.869555	0.347817	0.0784758	0.46628	0.75725	0.133535	0.810458	NA	1.13783	0.459799	1.13008	0.124496
Circ_MFN1_13-18	1.82547	-0.978749	-1.53869	0.233846	0.466549	0.230397	0.307341	0.810458	NA	0.38814	1.00168	1.30656	0
Circ_chr19_47421745_47440665	3.18405	-0.815777	0.80877	0.026465	0.473094	0.502815	0.0575144	0.813159	NA	1.23666	2.20898	0.565396	0
Circ_WDR60_2-4	2.23431	-0.704009	-0.300797	0.0852164	0.473252	0.761947	0.141401	0.813159	NA	0.953809	1.64505	1.08377	0.124496
Circ_LARP4_2-8	2.44563	-0.872537	-1.1326	0.0955092	0.474843	0.336943	0.154213	0.814869	NA	0.702475	1.31916	1.59881	0
Circ_HOOK3_7-9	3.40381	0.828647	-0.30461	0.0142024	0.479606	0.774284	0.0352083	0.819952	NA	1.49537	0.651533	1.6533	0
Circ_RP11-37B2.1_2-3	2.40086	1.00881	-0.671688	0.127586	0.483875	0.617421	0.192074	0.822105	NA	0.694579	0.13633	1.70888	0
Circ_ANKRD26_17-29	3.63208	0.77801	0.607196	0.00808871	0.491513	0.575472	0.0227805	0.826651	NA	1.61198	0.854428	0.957875	0
Circ_ARHGEF12_31-36	3.76391	0.84691	2.17754	0.00931963	0.488268	0.0793572	0.0255321	0.826651	NA	1.96349	1.19124	0.174342	0
Circ_MSH3_14-19	-0.426841	0.623291	1.20307	0.608445	0.491421	0.206141	0.659846	0.826651	NA	1.66979	1.13903	0.663208	2.35917
Circ_ATF7IP_2	1.41139	-0.875471	-0.971866	0.344184	0.496287	0.436908	0.418542	0.829776	NA	0.557999	1.035	1.07003	0.136625
Circ_CTCF_9-10	1.12941	-0.901706	-2.95026	0.442444	0.495714	0.0123954	0.510228	0.829776	NA	0.147607	0.496248	2.2237	0
Circ_PHAX_2	1.46281	-0.931736	-2.18042	0.343843	0.500015	0.0907222	0.418542	0.832732	NA	0.308005	0.760158	1.6689	0
Circ_SYNE2_27-38	2.42048	-0.624652	-0.417412	0.0558324	0.502006	0.653068	0.102616	0.833221	NA	1.16207	1.78495	1.34605	0.136625
Circ_chr14_35020920_35024118	3.93052	0.80533	2.36715	0.00683089	0.505821	0.0575153	0.0203453	0.837517	NA	2.26491	1.39515	0.592927	0
Circ_CHST15_2-5	3.42274	-0.601665	-0.0930826	0.00753278	0.511275	0.92066	0.021647	0.838762	NA	1.41225	1.94483	1.32626	0
Circ_UBE2K_2-5	3.49014	0.735372	-0.0167227	0.0108142	0.517457	0.987282	0.0288947	0.838762	NA	1.44143	0.870527	1.46876	0
Circ_XRN2_15-17	2.83539	-0.701726	0.0607606	0.037958	0.515381	0.956496	0.0762969	0.838762	NA	0.87504	1.52447	0.687147	0
Circ_EFR3A_2-4	2.97506	-0.755506	-0.472241	0.0398312	0.516824	0.681668	0.0790893	0.838762	NA	1.08451	1.896	1.4568	0
Circ_NLK_5-7	2.77101	0.882609	-0.995267	0.0682463	0.517913	0.42103	0.119467	0.838762	NA	0.931499	0.378873	2.04754	0
Circ_TOP1_9-13	1.45596	0.814765	-0.631635	0.271919	0.508148	0.565829	0.346917	0.838762	NA	0.909432	0.568424	1.29658	0.248993
Circ_ATP9A_2-4	0.692696	0.580722	1.01589	0.45223	0.516907	0.267123	0.519237	0.838762	NA	2.13829	1.19685	0.899583	1.31777
Circ_ETNK1_2-6	-0.334113	-0.902926	-2.86155	0.821992	0.51824	0.0244912	0.8545	0.838762	NA	0.124214	0.496248	1.99033	0.285411
Circ_chr19_47421745_47425613	2.31249	0.822589	0.384655	0.111901	0.521837	0.753408	0.173835	0.841593	NA	1.13937	0.653944	0.745311	0.160915
Circ_SLC39A10_2-3	2.49759	-0.88521	1.00302	0.118012	0.524081	0.479299	0.18112	0.843341	NA	0.853114	1.83183	0.16217	0
[truncated: 2,134 more rows]
