# Supplementary material for: Luminal breast cancer-specific circular RNAs uncovered by a novel tool for data analysis
Source: Oncotarget. 2018 Feb 19;9(18):14580–96. doi: 10.18632/oncotarget.24522 (PMC5865691; doi:10.18632/oncotarget.24522)
Supplement: Supplementary file 7 [file oncotarget-09-14580-s007.xlsx]

## Sheet: Table_7A
ID	ER status	PGR status	HER2 amplification	GRADING	tumor	HIST	pN	Recidive Months	Recidive	Mitosis	Invasion	IHC HER2 score	Subtype	ID	ER status	ESR1	Circ_ESR1_3-4	HIPK3	Circ_HIPK3_2	GFRA1	Circ_GFRA1_5-7	IGFR1	Circ_IGF1R_2	PGR	Circ_PGR_2-7	CDYL	Circ_CDYL_4	MAN1A2	Circ_MAN1A2_2-5	NCOA3	Circ_NCOA3_4-9	RELL1	Circ_RELL1_4-6	CDH1	Circ_CDH1_9-10
Sample_1	-	-	+	2	1c	2	0	36	0	6	0	3	HER2	8705/13	-	18.771	24.8005	14.067	12.3165	16.6275	17.875	15.698	17.3985	18.88	21.884	15.9415	12.331	14.293	12	13.3355	17.201	13.823	13.8655	11.688	21.072
Sample_2	-	-	+	3	4b	2	0	8	1	26	1	3	HER2	3782/14	-	20.9225	22.1525	18.45	16.824	20.6655	21.4105	21.4423	18.7413	22.3815	23.2805	19.5025	14.8035	19.3003	14.0713	18.0868	17.3723	17.1203	15.1123	17.5293	21.1513
Sample_3	+	+	+	2	1c	2	0	21	0	6	1	3	Luminal B	12357/13	+	9.7985	15.2845	13.4055	13.097	12.8105	15.7755	13.9427	17.1647	14.8565	17.465	16.3145	14.2115	15.2232	13.2657	14.2307	18.5547	15.2102	14.5687	12.6047	21.5877
Sample_4	-	-	+	3	2	2	0	8	1	25	0	3	HER2	9923/10	-	13.4602	24.0242	12.644	13.4602	20.0057	16.4522	20.3787	19.1472	21.5427	25.2542	15.9797	15.0072	12.8552	13.5342	13.7012	18.2662	15.7798	16.4367	12.0182	21.8787
Sample_5	+	+	+	2	1c	2	0 (i-) sn	NA	0	2	0	3	Luminal B	4803/14	+	14.6637	20.1702	13.8062	12.6947	13.5587	16.8697	13.8757	17.1047	14.5702	18.8457	16.6182	14.0637	14.2437	13.2877	14.4367	18.7377	15.4807	15.2732	12.6097	21.5777
Sample_6	-	-	-	3	2m	2	0 (i-) sn*	69	0	10	0	1	HER2	11315/10	-	12.6372	21.7842	14.1473	12.6372	20.5527	15.7437	19.4322	18.1432	19.9632	22.0832	14.6632	12.9877	11.0802	13.4887	14.0562	17.5697	14.1732	14.2842	11.7712	21.3007
Sample_7	+	+	-	2	1c	2	0 (i-) sn*	65	0	9	0	0	Luminal B	3309/11/3	+	10.7472	14.0257	16.824	10.7472	11.2972	14.0992	15.2037	11.6232	14.6252	14.9077	15.6982	11.5917	10.4977	14.4327	13.4517	16.2717	10.8398	13.9232	12.5562	19.0347
Sample_8	-	-	-	3	2	2	0 (i-) sn*	13	0	25	1	0	TNBC	7759/11/3	-	11.0653	23.4348	17.5408	11.0653	17.4223	13.8018	15.8403	16.8943	14.2823	23.8443	15.2433	12.7163	11.6348	14.5498	14.3663	17.5363	9.53033	13.1513	13.6178	20.9353
Sample_9	-	-	-	3	2	8	0 (i+) sn*	13	1	63	1	1	HER2	1067/11 DIL	-	16.1728	20.7118	14.6288	13.1928	15.5068	17.7588	17.6592	21.2777	20.8678	21.2698	16.6158	13.3093	15.3667	11.8472	15.1472	19.6277	15.5257	15.7617	16.1352	21.6242
Sample_10	+	-	+	3	2	2	0 (sn) (i-) *	29	0	8	0	3	Luminal B	6361/13	+	15.1373	21.9303	19.8413	17.8658	19.6413	23.4053	16.0803	19.5348	23.0983	24.3078	19.2133	16.8163	17.5943	17.3053	18.1458	22.7683	17.6633	18.1358	16.7498	22.8688
Sample_11	+	+	+	2	2	2	0 (sn) (i-) *	41	0	9	1	3	Luminal B	847/13	+	12.2322	17.8452	16.3317	15.5087	14.1962	16.3977	16.676	18.868	19.4327	22.4907	17.3682	14.8962	16.3585	14.8835	17.1295	21.361	15.1985	14.8455	14.079	24.4465
Sample_12	+	+	-	2	1c	2	0 (sn) (i-) *	42	0	20	1	2	Luminal B	528/13	+	13.9938	18.3798	14.7763	12.0628	18.2018	19.4873	16.3932	18.3992	19.6883	24.8378	17.5568	13.1763	15.3502	10.6787	14.4527	17.6992	14.6912	13.0367	15.5942	22.8582
Sample_13	-	-	-	3	2(m)	2	0 sn (i-) *	15	1	47	1	0	TNBC	9715/10 I	-	13.6747	26.6222	11.818	13.6747	21.0047	15.2672	17.8767	19.9117	21.6012	24.5627	17.2087	15.0217	14.9807	15.0277	16.2187	19.7897	16.169	15.8677	13.4542	20.7402
Sample_14	+	+	+	3	2	2	0 sn)(i+) *	57	0	25	1	3	HER2	7648/11	+	19.3367	24.8742	15.2017	14.0732	21.6682	19.9242	16.444	18.646	21.6107	23.4022	17.4652	14.4647	14.9225	12.116	14.3325	17.075	13.708	14.122	14.929	24.534
Sample_15	+	+	-	3	2	2	0 sn*	60	0	33	1	1	Luminal B	10262/11	+	11.2222	14.2662	13.5125	11.2222	11.3017	12.9682	13.2472	15.4317	15.4552	18.3247	16.6947	13.3547	11.9412	8.21717	15.0047	19.9307	13.6083	13.0622	10.6662	16.9952
Sample_16	+	+	-	2	1c	2	0(sn)*	38	0	6	0	1	Luminal A	7736/12	+	12.6375	16.824	15.517	12.7095	12.307	14.327	15.8657	17.2032	17.0575	22.76	17.872	13.9395	15.9472	11.0467	16.4697	17.9272	14.3492	14.0522	12.9462	19.6562
Sample_17	+	+	-	2	2	6	0mi*	40	0	2	0	1	Luminal A	10391/10	+	12.3797	18.1602	14.8952	14.2337	13.1677	16.1847	15.5125	18.0065	15.6402	17.3072	17.4197	15.2072	15.301	14.1635	15.597	19.286	14.249	15.3525	16.028	18.93
Sample_18	+	+	+	2	2	2	1a	28	0	1	1	3	Luminal B	9122/13	+	12.239	19.2558	16.545	17.5408	13.9288	17.0988	16.1113	17.7523	18.9863	25.0373	20.0863	17.7583	16.4883	16.5553	15.7758	19.6003	16.1473	15.7693	14.8153	20.8133
Sample_19	-	-	+	3	2	2	1a	0	1	45	1	1	HER2	1678/11 DIL	-	18.5025	22.9295	14.1365	13.5125	18.43	18.649	17.8113	21.2323	20.845	22.8515	15.336	13.1315	13.8288	12.6028	12.8723	19.1568	15.2413	14.8958	13.7003	20.0233
Sample_20	-	-	-	3	2	2	1a	34	1	30	1	0	TNBC	11965/10	-	12.588	21.2577	12.7413	12.588	18.447	14.2662	16.8583	18.2527	19.5902	21.8007	15.9117	13.5177	10.7227	13.7797	14.1877	17.8517	14.74	14.6657	13.2727	21.8367
Sample_21	-	-	-	3	2	6	1a	54	0	10	1	0	TNBC	10323/11/3	-	13.0862	22.5292	12.6947	13.0862	21.9097	19.7772	18.3817	19.8537	19.9122	20.5372	16.9592	13.4452	12.7587	10.1777	14.9487	18.5697	13.4607	13.4877	15.9712	20.9952
Sample_22	-	-	-	3	3	2	1a	13	0	14	1	0	TNBC	8845/11	-	13.9395	23.6935	12.0628	13.9395	20.906	19.75	19.75	18.64	19.584	20.4005	15.3875	13.328	11.492	10.5305	15.217	18.197	15.8932	14.5775	11.575	17.465
Sample_23	+	+	-	2	1c	2	1a	44	0	4	1	1	Luminal B	2683/13	+	12.1783	16.6363	13.097	12.1783	13.6823	14.4478	14.3223	16.7748	17.1288	20.2173	17.0163	13.3488	12.1478	9.21433	14.7988	17.5678	13.9922	12.9578	12.4033	17.2903
Sample_24	+	+	-	2	2	3	1a	46	0	13	1	0	Luminal B	12477/12	+	11.2975	17.42	13.1928	11.2975	19.84	14.8065	17.8855	19.1845	12.153	15.481	16.131	12.223	13.6515	10.419	13.0745	17.531	12.1402	11.1945	11.9775	17.09
Sample_25	-	-	-	3	1c	2	1a	8	1	10	1	1	HER2	775/13	-	13.7798	21.4858	14.0732	13.7798	14.5313	18.2453	13.3113	14.2363	19.6633	20.7688	15.5878	11.6703	12.5423	9.55583	14.8093	18.2543	12.6455	12.6378	11.6013	16.0668
Sample_26	+	+	-	3	2	2	1a*	3	0	12	1	2	Luminal B	1610/13 DIL.	+	11.996	17.4855	15.452	15.127	12.8687	15.5055	14.4645	16.5575	19.151	23.1185	17.462	14.5145	15.3315	13.5835	14.6105	19.33	13.205	13.491	12.501	24.2645
Sample_27	+	+	-	1	2	3	1a*	58	0	6	1	2	Luminal A	7389/11	+	12.294	17.637	13.38	11.818	12.1235	14.502	12.7685	16.0875	13.0835	17.535	15.7855	12.648	13.6745	10.858	14.0175	18.3125	13.8015	13.82	12.6345	22.65
Sample_28	+	+	+	3	1c	2	1a*	34	0	8	1	3	Luminal A	5126/13	+	10.319	17.907	14.0925	12.644	13.528	15.6	13.7158	17.8893	16.119	18.849	16.689	12.873	14.9148	13.8528	13.7683	18.6253	14.0443	14.3418	10.8493	20.9633
Sample_29	+	+	-	3	2	2	1a*	70	0	20	1	0	Luminal B	9596/10 DIL	+	10.7502	17.3377	15.127	10.7502	11.9427	13.3027	16.7597	12.9292	20.1222	21.3342	16.1852	12.7017	12.1787	14.2332	12.7382	17.0582	13.37	13.9792	12.8642	20.1302
Sample_30	-	-	-	3	2	8	1a*	39	1	8	1	0	TNBC	9364/11/3	-	11.0108	23.4903	14.2337	11.0108	19.5193	13.2843	15.3833	17.9463	20.3068	23.2548	15.8453	12.2988	10.4383	13.8933	14.4858	16.5193	10.7675	11.5313	11.4573	17.7343
Sample_31	+	+	-	3	2	3	1a*	56	1	13	1	0	Luminal B	9751/11/3	+	11.8562	17.2302	12.7095	11.8562	14.0717	14.9952	13.6352	17.2282	17.8642	20.2237	15.5577	12.9777	12.0997	9.99367	13.3137	18.6977	12.8242	13.5527	10.7042	15.4362
Sample_32	-	-	-	3	1c	2	1a*	54	0	12	1	0	TNBC	9914/11/3	-	12.3055	25.4625	12.5885	12.3055	18.6215	18.0215	15.9675	17.188	20.52	22.0575	15.7535	12.334	12.48	9.484	15.543	18.0845	14.4012	14.243	13.2865	19.037
Sample_33	+	+	-	2	1c	2	1a*	37	0	15	1	1	Luminal A	2265/13	+	14.8052	18.2117	12.1302	10.9877	13.1497	15.1827	14.5582	16.4497	15.9432	19.3652	16.4767	12.9297	11.4417	9.38567	14.8677	17.1127	14.2837	13.1982	10.6062	14.1882
Sample_34	+	+	-	3	1c	2	1c	21	1	32	1	1	Luminal B	12296/12/3	+	11.602	17.9585	17.8658	11.602	14.2745	15.0565	16.2795	18.5865	15.951	16.5105	15.82	12.6405	12.4315	9.5675	14.357	18.4505	11.4728	13.3315	11.8475	17.425
Sample_35	+	+	-	2	1c	2	1mic (sn) +	1	0	2	NA	2	Luminal A	12127/12	+	12.1293	16.8943	15.7648	14.1473	15.7798	17.1608	15.2997	17.4427	17.1348	22.6678	17.7123	14.4298	14.7617	12.4792	16.5587	19.1187	13.2747	13.0282	12.8682	22.3967
Sample_36	+	+	-	2	1c	2	2a	24	1	4	0	2	Luminal A	1826/12	+	13.5365	19.4155	13.234	12.5885	12.972	17.897	13.7867	18.0732	16.1135	21.5285	15.8975	14.067	14.3382	12.8462	12.8662	19.1227	13.2572	13.3312	11.3307	21.6432
Sample_37	-	-	-	3	2	2	2a	20	1	35	1	0	TNBC	9400/10 I	-	13.0107	22.9607	13.3023	13.0107	19.0442	15.7842	18.3002	19.0452	20.5507	23.8427	15.8187	13.6917	12.1237	13.3952	13.4737	17.1117	14.1402	14.8157	12.8387	21.2402
Sample_38	+	+	-	3	2	3	2a	71	0	10	1	0	Luminal B	11205/10	+	12.3748	14.7393	12.3165	12.3748	14.6123	14.0283	14.8173	15.5263	18.8133	20.9348	16.4588	12.9338	12.5733	14.6593	14.0793	18.1478	14.5755	13.8733	11.6363	17.9663
Sample_39	+	+	+	3	3(m)	2	3a	24	1	16	1	3	Luminal B	5349/14	+	14.3293	17.4678	13.7267	12.7413	15.7077	17.906	16.5085	18.7093	20.6918	20.6527	16.5943	12.4088	14.073	11.0857	13.7333	17.0365	13.424	13.1765	11.3175	19.8085
Sample_40	+	+	-	2	2	2	3a	69	0	12	1	2	Luminal B	12151/10	+	12.7645	17.07	15.5087	12.7645	16.995	17.535	13.7795	17.1345	17.092	20.756	15.1295	12.5035	12.0145	10.7565	13.0755	19.316	12.2875	13.148	11.345	16.6095
Sample_41	+	+	+	2	3	6	3a	2	1	5	1	3	Luminal B	11402/12	+	11.5775	17.2895	12.994	11.896	9.791	12.644	13.655	16.449	17.0415	19.833	16.125	13.072	11.9405	9.177	13.396	18.4905	13.3748	12.77	11.976	16.959
Sample_42	+	-	+	NA	NA	2	NA	20	0	NA	NA	3	HER2	6806/14	+	15.7913	20.9168	14.1338	13.3023	19.6993	21.2638	14.2822	18.0172	20.3113	21.5373	15.1548	13.6308	14.1527	12.3757	12.7197	18.4407	13.0857	13.5792	9.33317	18.5707

## Sheet: Table_7B
ID	ER status	PGR status	HER2 status	Grade	Node	Dimension	Invasion	Mitosis	Relapse months
ESR1	0.0446129	0.00634744	0.149273	0.499764	0.19561	0.021715	0.200727	0.0318841	0.370572
Circ_ESR1_3-4	3.22279e-08	5.37183e-09	0.419266	0.00437102	0.360248	0.516875	0.678937	0.0272702	0.143737
HIPK3	0.148793	0.397745	0.258835	0.52534	0.0323738	0.90355	0.263793	0.816555	0.944709
Circ_HIPK3_2	0.415732	0.130521	0.0118365	0.516711	0.238443	0.277898	0.615598	0.693751	0.030592
GFRA1	9.17609e-05	9.28081e-06	0.723557	0.00278587	0.681795	0.140805	0.549024	0.035945	0.746886
Circ_GFRA1_5-7	0.193798	0.0233357	0.0265899	0.542742	0.547035	0.0631193	0.517109	0.783109	0.184699
IGFR1	0.000259742	0.000942545	1	0.0166505	0.184789	0.0681318	1	0.00427543	0.489199
Circ_IGF1R_2	0.0126366	0.00348512	0.270487	0.0658791	0.293413	0.303589	0.974161	0.0045874	0.0183535
PGR	0.00142455	9.8078e-05	0.205784	0.000131282	0.663085	0.0226488	0.544746	0.0160046	0.223043
Circ_PGR_2-7	0.0100877	0.0029505	0.340908	0.0620593	0.166385	0.452317	0.884102	0.164091	0.152411
CDYL	0.033454	0.0378984	0.0516982	0.223414	0.0442326	0.626575	0.884097	0.423114	0.1451
Circ_CDYL_4	0.563555	0.959122	0.0284912	0.750792	0.0210816	0.817511	0.212343	0.713759	0.0793934
MAN1A2	0.141546	0.397745	0.00375914	0.244256	0.0190387	0.687611	0.399703	0.923801	0.0407566
Circ_MAN1A2_2-5	0.640367	0.346974	0.115416	0.423851	0.0369247	0.64768	0.113609	0.873593	0.607247
NCOA3	0.470354	0.480989	0.978294	0.853035	0.0313519	0.616597	0.833248	0.836719	0.111154
Circ_NCOA3_4-9	0.248033	0.572879	0.624282	0.701156	0.581632	0.874389	0.884108	0.819165	0.13844
RELL1	0.148793	0.106433	0.0373933	0.730823	0.0149139	0.262316	0.43694	0.361315	0.188239
Circ_RELL1_4-6	0.10639	0.0442326	0.0265715	0.203929	0.00564125	0.686985	0.048144	0.129195	0.499951
CDH1	0.172236	0.191239	0.733777	0.968336	0.00564708	0.723999	0.820631	0.165877	0.618625
Circ_CDH1_9-10	0.677996	0.525886	0.046041	0.927052	0.00930091	0.303755	0.166524	0.627825	0.604962
