# Supplementary material for: Luminal breast cancer-specific circular RNAs uncovered by a novel tool for data analysis
Source: Oncotarget. 2018 Feb 19;9(18):14580–96. doi: 10.18632/oncotarget.24522 (PMC5865691; doi:10.18632/oncotarget.24522)
Supplement: Supplementary file 8 [file oncotarget-09-14580-s008.xlsx]

## Sheet: A
Coordinates	circRNA identifier	Avg junction reads	Classification	Exon number	Exonic AGO HITS-CLIP peaks
chr6_4891947_4892613	Circ_CDYL_4	283.64	monoexon	1	Yes
chr3_63898264_63898901	Circ_ATXN7_3-4	229.25	multiexon	2	Yes
chr11_33307959_33309057	Circ_HIPK3_2	137.81	monoexon	1	Yes
chr7_99621042_99621930	Circ_ZKSCAN1_2-3	116.68	multiexon	2	Yes
chr15_99250791_99251336	Circ_IGF1R_2	104.63	monoexon	1	Yes
chr1_247319708_247323115	Circ_ZNF124_2-4	96.73	putative_exon	3	Yes
chr17_20107646_20109225	Circ_SPECC1_4	85.58	monoexon	1	Yes
chr1_117944808_117957453	Circ_MAN1A2_2-4	60.16	multiexon	3	Yes
chr4_153332455_153333681	Circ_FBXW7_2-3	59.46	multiexon	2	Yes
chr10_117849252_117856275	Circ_GFRA1_5-7	54.72	multiexon	3	Yes
chr14_66028055_66028484	Circ_FUT8_3	54.28	monoexon	1	Yes
chr5_128440649_128442755	Circ_ISOC1_2-4	51.27	multiexon	3	Yes
chr20_57014001_57016139	Circ_VAPB_4-5	50.52	multiexon	2	Yes
chr16_68155890_68160513	Circ_NFATC3_2-3	45.5	multiexon	2	Yes
chr5_21491430_21497305	Circ_GUSBP1_4-6	43.01	multiexon	3	Yes
chr8_141874411_141900868	Circ_PTK2_3-5	40.54	multiexon	3	Yes
chr3_169854207_169867032	Circ_PHC3_5-7	38.4	multiexon	3	Yes
chr2_203329532_203332412	Circ_BMPR2_2-3	38.13	multiexon	2	Yes
chr5_137320946_137324004	Circ_FAM13B_8-10	37.14	multiexon	3	No
chr15_64791492_64792365	Circ_ZNF609_1	36.79	putative_exon	1	Yes
chr5_72144212_72151750	Circ_TNPO1_2-4	33.76	multiexon	3	Yes
chr15_41961026_41962156	Circ_MGA_1	32.65	monoexon	1	Yes
chr15_80412670_80415142	Circ_ZFAND6_3-5	30.64	multiexon	3	Yes
chr16_85667520_85667738	Circ_GSE1_2	29.61	monoexon	1	Yes
chr12_100676721_100691953	Circ_SCYL2_2-4	28.97	multiexon	3	Yes
chr17_58711214_58725443	Circ_PPM1D_3-4	28.7	multiexon	2	Yes
chr12_46633462_46637097	Circ_SLC38A1_2-3	28.15	multiexon	2	Yes
chr12_120592774_120593523	Circ_GCN1L1_29-31	27.32	multiexon	3	Yes
chr20_46365447_46386207	Circ_SULF2_2-3	24.85	multiexon	2	Yes
chr6_79752560_79770535	Circ_PHIP_5-7	24.78	multiexon	3	Yes
chr16_4516154_4519466	Circ_NMRAL1_3-4	24.42	multiexon	2	Yes
chr22_21288067_21288532	Circ_CRKL_2	22.58	monoexon	1	Yes
chr7_40027198_40027857	Circ_CDK13_2	21.56	monoexon	1	Yes
chr19_23541232_23545527	Circ_ZNF91_4	21.41	putative_exon	1	Yes
chr3_63884075_63898901	Circ_ATXN7_2-4	20.79	multiexon	3	Yes
chr17_59821793_59857762	Circ_BRIP1_13-15	20.26	multiexon	3	Yes
chr22_46125305_46136418	Circ_ATXN10_7-9	20.18	multiexon	3	Yes
chr2_215632206_215646233	Circ_BARD1_4-6	19.03	multiexon	3	Yes
chr14_21698478_21702388	Circ_HNRNPC_2-4	18.99	multiexon	3	Yes
chr17_58538024_58539422	Circ_APPBP2_7-9	18.89	multiexon	3	Yes
chr1_117944808_117948267	Circ_MAN1A2_2-3	18.68	multiexon	2	Yes
chr17_58700882_58725443	Circ_PPM1D_2-4	18.64	multiexon	3	Yes
chr17_57128575_57134415	Circ_TRIM37_13-14	18.11	multiexon	2	Yes
chr10_112723883_112745523	Circ_SHOC2_2-3	17.78	multiexon	2	Yes
chr7_148543562_148544397	Circ_EZH2_2-3	17.74	multiexon	2	Yes
chr5_67522118_67522837	Circ_PIK3R1_2	17.38	monoexon	1	Yes
chr16_67644727_67646024	Circ_CTCF_3-4	17.23	multiexon	2	Yes
chrX_24190832_24197887	Circ_ZFX_5-6	16.96	multiexon	2	Yes
chr2_55209651_55214834	Circ_RTN4_4-5	16.91	multiexon	2	Yes
chr17_80521230_80526077	Circ_FOXK2_2-3	15.83	multiexon	2	Yes
chr20_60714131_60716000	Circ_PSMA7_2-4	15.78	multiexon	3	No
chr7_101870647_101870949	Circ_CUX1_21	15.59	monoexon	1	Yes
chr11_130130751_130131824	Circ_ZBTB44_2	15.49	monoexon	1	Yes
chr1_155408118_155408859	Circ_ASH1L_5	14.81	monoexon	1	Yes
chr8_102570647_102571040	Circ_GRHL2_4	13.98	monoexon	1	Yes
chr17_57089689_57094785	Circ_TRIM37_20-22	13.88	multiexon	3	Yes
chr14_102506573_102507010	Circ_DYNC1H1_63-64	13.83	multiexon	2	Yes
chr1_31465237_31468067	Circ_PUM1_6-7	13.8	multiexon	2	Yes
chr12_124071294_124074996	Circ_TMED2_2-3	13.77	multiexon	2	Yes
chr19_13039156_13039661	Circ_FARSA_5-7	13.59	multiexon	3	Yes
chr13_24796957_24798720	Circ_RP11-307N16.6_4	13.51	monoexon	1	Yes
chr12_70193989_70195501	Circ_RAB3IP_7-8	13.31	multiexon	2	Yes
chr15_41988273_41991357	Circ_MGA_2-4	12.8	multiexon	3	Yes
chr15_96877305_96880764	Circ_NR2F2_2-3	12.63	putative_exon	2	Yes
chr16_68155890_68157024	Circ_NFATC3_2	12.55	monoexon	1	Yes
chr9_115336337_115337531	Circ_KIAA1958_2	12.23	monoexon	1	Yes
chr17_57430576_57430887	Circ_YPEL2_2	11.9	monoexon	1	No
chr8_116631359_116635985	Circ_TRPS1_2-3	11.75	multiexon	2	Yes
chr5_68470704_68471364	Circ_CCNB1_6-7	11.05	multiexon	2	Yes
chr20_36685934_36694658	Circ_RPRD1B_4-6	10.44	multiexon	3	Yes
chr10_5836848_5842668	Circ_GDI2_2-4	9.9	multiexon	3	Yes
chr12_121220458_121222396	Circ_SPPL3_4-6	9.84	multiexon	3	Yes
chr16_18852887_18856973	Circ_SMG1_39-41	9.57	multiexon	3	Yes
chr15_73995113_73996338	Circ_CD276_4-5	9.39	multiexon	2	Yes
chr8_117668095_117671219	Circ_EIF3H_3-5	9.36	multiexon	3	Yes
chr2_135010666_135012215	Circ_MGAT5_2-3	9.3	multiexon	2	Yes
chr1_151288049_151288985	Circ_PI4KB_2	9.29	monoexon	1	Yes
chr12_109046048_109048186	Circ_CORO1C_7-8	9.26	multiexon	2	Yes
chr11_70200407_70202360	Circ_PPFIA1_17-19	9.16	multiexon	3	Yes
chr15_74963796_74967483	Circ_EDC3_2-3	9.04	multiexon	2	Yes
chrX_37892787_37893261	Circ_SYTL5_2	9.03	monoexon	1	Yes
chr11_72468812_72470426	Circ_STARD10_4-6	9.02	multiexon	3	Yes
chr10_126370176_126370948	Circ_FAM53B_4	8.98	monoexon	1	Yes
chr8_124346118_124348772	Circ_ATAD2_22-24	8.9	multiexon	3	Yes
chr3_149563798_149589941	Circ_RNF13_2-4	8.56	multiexon	3	Yes
chr20_45891032_45905539	Circ_ZMYND8_11-12	8.51	multiexon	2	Yes
chr16_4382216_4383520	Circ_GLIS2_3-4	8.17	multiexon	2	Yes
chr1_155408118_155429689	Circ_ASH1L_4-5	8.04	multiexon	2	Yes
chr9_115030329_115060196	Circ_PTBP3_2-4	8.02	multiexon	3	Yes
chr8_116616100_116635985	Circ_TRPS1_2-4	7.9	multiexon	3	Yes
chr20_2944918_2945848	Circ_PTPRA_4-5	7.89	multiexon	2	No
chr19_58904343_58904854	Circ_RPS5_4-5	7.87	multiexon	2	Yes
chr4_1902353_1906105	Circ_WHSC1_4-5	7.86	multiexon	2	Yes
chr11_118656761_118657227	Circ_DDX6_2	7.85	monoexon	1	Yes
chr9_86292642_86293514	Circ_UBQLN1_5-6	7.81	multiexon	2	Yes
chr16_30740287_30740893	Circ_SRCAP_26-27	7.72	multiexon	2	Yes
chr19_17212470_17213367	Circ_MYO9B_2	7.72	monoexon	1	Yes
chr7_139415731_139416814	Circ_HIPK2_2	7.56	monoexon	1	Yes
chr1_8601273_8617582	Circ_RERE_6-8	7.54	multiexon	3	Yes
chr17_60061532_60062451	Circ_MED13_13-15	7.49	multiexon	3	Yes
chr2_215645284_215661841	Circ_BARD1_2-4	7.4	multiexon	3	Yes
chr8_124089351_124096580	Circ_TBC1D31_2-4	7.39	multiexon	3	Yes
chr15_93540187_93541851	Circ_CHD2_29-31	7.36	multiexon	3	Yes
chr6_152163732_152201906	Circ_ESR1_2-3	7.29	multiexon	2	Yes
chr14_91947920_91952074	Circ_SMEK1_3-4	6.83	multiexon	2	Yes
chr8_141889570_141900868	Circ_PTK2_3-4	6.8	multiexon	2	Yes
chr5_129030413_129040084	Circ_ADAMTS19_19-21	6.63	multiexon	3	Yes
chr13_21742127_21742538	Circ_SKA3_4	6.46	monoexon	1	Yes
chr5_176963359_176966148	Circ_FAM193B_3-5	6.41	multiexon	3	No
chr4_106155054_106158508	Circ_TET2_3	6.3	putative_exon	1	Yes
chr17_45741525_45745776	Circ_KPNB1_8-10	6.3	multiexon	3	Yes
chr17_76866980_76870001	Circ_TIMP2_2-3	6.25	multiexon	2	No
chr14_20811493_20811554	Circ_RPPH1_1	6.22	putative_exon	1	Yes
chr8_102555469_102571040	Circ_GRHL2_2-4	6.17	multiexon	3	Yes
chr17_27613010_27614734	Circ_NUFIP2_2	6.16	monoexon	1	Yes
chrX_53641495_53642796	Circ_HUWE1_21-22	6.08	multiexon	2	Yes
chr10_95140976_95148911	Circ_MYOF_17-19	5.91	multiexon	3	Yes
chr2_172782047_172809519	Circ_HAT1_2-4	5.82	multiexon	3	Yes
chr21_37619815_37620866	Circ_DOPEY2_20-21	5.79	multiexon	2	Yes
chr9_134305477_134308181	Circ_PRRC2B_2-3	5.78	multiexon	2	Yes
chr8_116599228_116599831	Circ_TRPS1_5	5.78	monoexon	1	Yes
chr8_131370263_131374017	Circ_ASAP1_2-3	5.77	multiexon	2	Yes
chr2_64083440_64085070	Circ_UGP2_2-3	5.68	multiexon	2	Yes
chr6_159004986_159010814	Circ_TMEM181_4-6	5.61	multiexon	3	Yes
chr5_14316622_14336836	Circ_TRIO_9-11	5.59	multiexon	3	No
chr7_77407655_77408131	Circ_RSBN1L_7-8	5.48	putative_exon	2	Yes
chr8_71071740_71075089	Circ_NCOA2_9-10	5.48	multiexon	2	Yes
chr19_41089304_41089623	Circ_SHKBP1_11-12	5.47	multiexon	2	Yes
chr5_60768508_60790237	Circ_ZSWIM6_2-4	5.4	multiexon	3	Yes
chr3_143704385_143708679	Circ_C3orf58_2-3	5.4	putative_exon	2	Yes
chr2_225400245_225422573	Circ_CUL3_2-3	5.39	multiexon	2	Yes
chr12_65258448_65260683	Circ_TBC1D30_10-11	5.36	multiexon	2	No
chr17_65924471_65928135	Circ_BPTF_18-20	5.35	multiexon	3	Yes
chr15_71534988_71549054	Circ_THSD4_5-6	5.26	multiexon	2	Yes
chr14_102661275_102676199	Circ_WDR20_2-3	5.22	putative_exon	2	Yes
chr20_46270957_46276110	Circ_NCOA3_17-18	5.18	multiexon	2	Yes
chr12_98921664_98931350	Circ_TMPO_2-4	5.15	multiexon	3	Yes
chr16_72984368_72994093	Circ_ZFHX3_2-3	5.1	multiexon	2	Yes
chr17_58346811_58348842	Circ_USP32_6-7	5.09	multiexon	2	Yes
chr9_5968019_5988545	Circ_KIAA2026_2-3	4.95	multiexon	2	Yes
chr16_11940358_11941663	Circ_RSL1D1_3-5	4.85	multiexon	3	Yes
chr9_136277419_136278041	Circ_REXO4_3-4	4.83	multiexon	2	No
chr8_116599228_116632287	Circ_TRPS1_3-5	4.8	multiexon	3	Yes
chr2_230723488_230744844	Circ_TRIP12_2-3	4.79	multiexon	2	Yes
chr2_64778577_64780543	Circ_AFTPH_2	4.69	monoexon	1	Yes
chr1_173961893_173962273	Circ_RC3H1_2	4.63	monoexon	1	Yes
chr4_73956384_73958017	Circ_ANKRD17_29	4.61	monoexon	1	Yes
chr4_87967318_87968746	Circ_AFF1_2-3	4.56	multiexon	2	Yes
chr2_174819601_174820960	Circ_SP3_4	4.53	monoexon	1	Yes
chr14_35331250_35331528	Circ_BAZ1A_2	4.52	monoexon	1	Yes
chr16_69752026_69752437	Circ_NQO1_2-3	4.52	multiexon	2	Yes
chr12_46633462_46648719	Circ_SLC38A1_2-4	4.47	multiexon	3	Yes
chr8_124349865_124351686	Circ_ATAD2_20-21	4.46	multiexon	2	Yes
chr17_1746097_1747980	Circ_RPA1_2-4	4.45	multiexon	3	Yes
chr20_46365447_46365686	Circ_SULF2_3	4.43	monoexon	1	Yes
chr10_94291505_94297307	Circ_IDE_2-4	4.41	multiexon	3	Yes
chr5_176370336_176378578	Circ_UIMC1_9-10	4.39	multiexon	2	Yes
chr5_139819704_139825560	Circ_ANKHD1_4-6	4.38	multiexon	3	Yes
chr2_32639837_32641231	Circ_BIRC6_10	4.36	monoexon	1	Yes
chr11_32948703_32956981	Circ_QSER1_2-4	4.31	multiexon	3	Yes
chr21_38792601_38845182	Circ_DYRK1A_3-4	4.31	multiexon	2	Yes
chr4_41015600_41016415	Circ_APBB2_6	4.3	monoexon	1	Yes
chr8_132952746_132958880	Circ_EFR3A_2-4	4.28	multiexon	3	Yes
chr7_80447615_80458061	Circ_SEMA3C_3-5	4.24	multiexon	3	Yes
chr14_91947920_91957146	Circ_SMEK1_2-4	4.22	multiexon	3	Yes
chr11_85456680_85469157	Circ_SYTL2_2-4	4.19	multiexon	3	Yes
chr2_95814630_95819004	Circ_ZNF514_3-5	4.11	putative_exon	3	Yes
chr21_46275125_46281186	Circ_PTTG1IP_3-5	4.03	multiexon	3	Yes
chr5_128932252_128958041	Circ_ADAMTS19_8-10	4.02	multiexon	3	Yes
chr14_100551024_100563995	Circ_EVL_2-3	4.01	multiexon	2	Yes
chr7_99952766_99953427	Circ_PILRB_5	3.95	putative_exon	1	Yes
chr1_171537386_171544267	Circ_PRRC2C_23-25	3.95	multiexon	3	Yes
chr1_202742246_202746222	Circ_KDM5B_2-4	3.93	multiexon	3	Yes
chr3_170077487_170079217	Circ_SKIL_1	3.89	putative_exon	1	Yes
chr10_70719562_70720005	Circ_DDX21_2	3.86	monoexon	1	Yes
chr11_76174865_76183884	Circ_C11orf30_6-7	3.84	multiexon	2	Yes
chr9_80409379_80412564	Circ_GNAQ_4-5	3.8	multiexon	2	Yes
chr5_65349234_65350779	Circ_ERBB2IP_21	3.8	monoexon	1	Yes
chr17_61271352_61278318	Circ_TANC2_4-5	3.75	multiexon	2	Yes
chr21_16336791_16415895	Circ_NRIP1_2-3	3.74	putative_exon	2	Yes
chr4_108603171_108615162	Circ_PAPSS1_3-5	3.73	multiexon	3	Yes
chr14_55168780_55169298	Circ_SAMD4A_2	3.72	monoexon	1	No
chr14_102486230_102489217	Circ_DYNC1H1_42-43	3.71	multiexon	2	Yes
chr7_716866_751164	Circ_PRKAR1B_2-4	3.67	multiexon	3	No
chr17_58258685_58263012	Circ_USP32_30-32	3.66	multiexon	3	Yes
chr9_111812563_111812972	Circ_TMEM245_13-14	3.65	multiexon	2	No
chr6_107824861_107827631	Circ_SOBP_2-3	3.63	multiexon	2	No
chr16_14173147_14234617	Circ_MKL2_2-3	3.62	multiexon	2	Yes
chr10_126370176_126384781	Circ_FAM53B_3-4	3.58	multiexon	2	Yes
chr15_52338027_52342334	Circ_MAPK6_2-3	3.56	multiexon	2	Yes
chr3_185638892_185639914	Circ_TRA2B_5-6	3.47	multiexon	2	Yes
chr16_3900298_3901010	Circ_CREBBP_2	3.41	monoexon	1	Yes
chr17_65941525_65944422	Circ_BPTF_23-25	3.4	multiexon	3	Yes
chr11_47774468_47776216	Circ_FNBP4_3-4	3.38	multiexon	2	Yes
chr13_20567203_20568059	Circ_ZMYM2_4	3.34	monoexon	1	Yes
chr12_116534474_116675510	Circ_MED13L_2-4	3.34	multiexon	3	Yes
chr6_101163338_101173579	Circ_ASCC3_11-13	3.28	multiexon	3	Yes
chr21_30693542_30702014	Circ_BACH1_2-4	3.28	multiexon	3	Yes
chr9_134312007_134314448	Circ_PRRC2B_4-5	3.24	multiexon	2	Yes
chr9_86293356_86297981	Circ_UBQLN1_3-5	3.21	multiexon	3	Yes
chr19_18648411_18649246	Circ_FKBP8_5-6	3.19	multiexon	2	Yes
chr20_42331130_42333998	Circ_MYBL2_8-9	3.18	multiexon	2	Yes
chr17_57105776_57119259	Circ_TRIM37_17-19	3.16	multiexon	3	Yes
chr20_34309662_34313077	Circ_RBM39_7-9	3.14	multiexon	3	Yes
chr12_69983265_69985939	Circ_CCT2_7-8	3.13	multiexon	2	Yes
chr14_64065474_64066691	Circ_WDR89_3	3.09	putative_exon	1	Yes
chr9_96233423_96259881	Circ_FAM120A_2-4	3.08	multiexon	3	Yes
chr16_396148_397106	Circ_AXIN1_2	3.08	monoexon	1	Yes
chr11_62303417_62304039	Circ_AHNAK_2-3	3.07	multiexon	2	No
chr17_43552466_43553092	Circ_PLEKHM1_4	3.07	monoexon	1	Yes
chr3_128525215_128526514	Circ_RAB7A_4-5	3.07	multiexon	2	Yes
chr20_46264066_46266527	Circ_NCOA3_11-13	3.06	multiexon	3	Yes
chr7_91924203_91936970	Circ_ANKIB1_2-3	3.02	multiexon	2	Yes
chr4_83793097_83796975	Circ_SEC31A_5-7	3.02	multiexon	3	Yes
chr2_157406120_157414094	Circ_GPD2_7-9	3.02	multiexon	3	Yes
chr9_96238538_96261168	Circ_FAM120A_3-5	2.97	multiexon	3	Yes
chr5_179136874_179143295	Circ_CANX_7-8	2.97	multiexon	2	Yes
chr1_155490891_155491409	Circ_ASH1L_2	2.95	monoexon	1	Yes
chr17_59853762_59858366	Circ_BRIP1_12-14	2.95	multiexon	3	Yes
chr8_17601113_17613470	Circ_MTUS1_2-3	2.94	multiexon	2	Yes
chr5_133871548_133887899	Circ_JADE2_2-4	2.91	multiexon	3	Yes
chr3_47079156_47088111	Circ_SETD2_16-18	2.9	multiexon	3	Yes
chr6_152265308_152265643	Circ_ESR1_4	2.89	monoexon	1	Yes
chr17_45695716_45696530	Circ_NPEPPS_20-21	2.88	multiexon	2	Yes
chr2_242572332_242573494	Circ_THAP4_2	2.85	monoexon	1	No
chr6_149691045_149700654	Circ_TAB2_3-4	2.85	multiexon	2	Yes
chr17_62289934_62291602	Circ_TEX2_2	2.85	monoexon	1	Yes
chr11_128993341_129034322	Circ_ARHGAP32_2-4	2.83	multiexon	3	Yes
chr6_152265308_152332929	Circ_ESR1_4-5	2.83	multiexon	2	Yes
chr15_50878589_50884823	Circ_TRPM7_26-28	2.81	multiexon	3	Yes
chr12_50821545_50824353	Circ_LARP4_2-4	2.78	multiexon	3	Yes
chr1_42730786_42776781	Circ_FOXJ3_2-4	2.77	multiexon	3	Yes
chr9_103204188_103204638	Circ_MSANTD3_2	2.76	monoexon	1	Yes
chr7_148716084_148718239	Circ_PDIA4_2-3	2.75	multiexon	2	Yes
chr20_21346059_21349228	Circ_XRN2_25-27	2.75	multiexon	3	Yes
chr12_49333438_49334971	Circ_ARF3_2-4	2.74	multiexon	3	Yes
chr6_170852689_170858201	Circ_PSMB1_2-4	2.74	multiexon	3	Yes
chr5_60768508_60768864	Circ_ZSWIM6_2	2.73	monoexon	1	Yes
chr5_135483521_135489852	Circ_SMAD5_2-3	2.7	multiexon	2	Yes
chr12_19615444_19626289	Circ_AEBP2_2-3	2.65	multiexon	2	Yes
chr9_99711837_99735230	Circ_HIATL2_2-4	2.63	multiexon	3	Yes
chr4_48686690_48712715	Circ_FRYL_2-3	2.6	multiexon	2	No
chr1_42730786_42744343	Circ_FOXJ3_3-4	2.54	multiexon	2	Yes
chr17_59152281_59161925	Circ_BCAS3_21-23	2.52	multiexon	3	Yes
chr22_22160139_22162135	Circ_MAPK1_2-3	2.51	multiexon	2	Yes
chr7_129760589_129762042	Circ_KLHDC10_4-5	2.51	multiexon	2	Yes
chr19_11230768_11231198	Circ_LDLR_12-13	2.48	multiexon	2	Yes
chr4_110412483_110416012	Circ_SEC24B_5-6	2.48	multiexon	2	Yes
chr5_66055537_66084622	Circ_MAST4_2-3	2.47	multiexon	2	Yes
chr5_10415600_10417516	Circ_MARCH6_21-22	2.47	multiexon	2	Yes
chr11_85707869_85712201	Circ_PICALM_10-12	2.46	multiexon	3	Yes
chr14_32559708_32563592	Circ_ARHGAP5_2	2.46	monoexon	1	Yes
chr2_174987908_175006728	Circ_OLA1_5-7	2.46	multiexon	3	Yes
chr16_53907698_53922863	Circ_FTO_5-7	2.45	multiexon	3	No
chr20_45874752_45878183	Circ_ZMYND8_13-14	2.45	multiexon	2	Yes
chr15_76584772_76588078	Circ_ETFA_2-4	2.42	multiexon	3	Yes
chr5_56542127_56545403	Circ_GPBP1_8-10	2.38	multiexon	3	Yes
chr1_115005726_115006178	Circ_TRIM33_3-4	2.38	multiexon	2	Yes
chr1_150997087_150998149	Circ_PRUNE_4-5	2.37	multiexon	2	Yes
chr3_119582266_119595355	Circ_GSK3B_8-9	2.37	multiexon	2	Yes
chr2_206992521_206994966	Circ_NDUFS1_15-16	2.35	multiexon	2	Yes
chr13_33109906_33111164	Circ_N4BP2L2_2	2.35	monoexon	1	Yes
chr22_42204879_42206295	Circ_CCDC134_2-4	2.34	multiexon	3	No
chr14_90390857_90398971	Circ_EFCAB11_4-6	2.34	putative_exon	3	Yes
chr9_134330463_134334743	Circ_PRRC2B_10-11	2.31	multiexon	2	Yes
chr2_44428325_44436466	Circ_PPM1B_2-3	2.29	multiexon	2	Yes
chr20_50290692_50292747	Circ_ATP9A_5-6	2.28	multiexon	2	Yes
chr21_40587163_40590586	Circ_BRWD1_30-32	2.28	multiexon	3	Yes
chr3_119582266_119624699	Circ_GSK3B_7-9	2.26	multiexon	3	Yes
chr8_17415804_17419619	Circ_SLC7A2_9-11	2.25	multiexon	3	Yes
chr14_65922339_66028484	Circ_FUT8_2-3	2.24	multiexon	2	Yes
chr14_66082696_66096324	Circ_FUT8_4-6	2.24	multiexon	3	Yes
chr7_107002478_107013205	Circ_COG5_8-10	2.21	multiexon	3	Yes
chr2_47600602_47602438	Circ_EPCAM_2-4	2.21	multiexon	3	Yes
chr16_70292883_70296427	Circ_AARS_12-14	2.2	multiexon	3	Yes
chr16_28177829_28181230	Circ_XPO6_5-6	2.19	multiexon	2	Yes
chr11_70505933_70507783	Circ_SHANK2_1-2	2.19	putative_exon	2	Yes
chr14_103470265_103478525	Circ_CDC42BPB_2-4	2.18	multiexon	3	Yes
chr2_20454624_20455931	Circ_PUM2_16-18	2.17	multiexon	3	Yes
chr6_152163732_152265643	Circ_ESR1_2-4	2.14	multiexon	3	Yes
chr15_90414707_90432372	Circ_AP3S2_2-4	2.14	multiexon	3	Yes
chr16_72845476_72845937	Circ_ZFHX3_6-7	2.11	multiexon	2	Yes
chr17_58365884_58379065	Circ_USP32_3-5	2.1	multiexon	3	Yes
chr7_127013396_127017383	Circ_ZNF800_4-5	2.09	multiexon	2	Yes
chr16_70598968_70601439	Circ_SF3B3_19-21	2.09	multiexon	3	Yes
chr7_100417179_100417918	Circ_EPHB4_5-6	2.07	multiexon	2	Yes
chr10_79613112_79614128	Circ_DLG5_4-5	2.07	multiexon	2	Yes
chr11_66407171_66407594	Circ_RBM4_2	2.07	monoexon	1	Yes
chr16_14028049_14029600	Circ_ERCC4_7-8	2.05	multiexon	2	Yes
chr20_50133323_50140135	Circ_NFATC2_2-3	2.04	putative_exon	2	Yes
chr19_30462100_30477324	Circ_URI1_2-4	2.04	multiexon	3	Yes
chr2_148730308_148733544	Circ_ORC4_2-4	2.03	multiexon	3	Yes
chr1_32502511_32504220	Circ_KHDRBS1_5-7	2.03	multiexon	3	Yes
chr5_72157635_72161556	Circ_TNPO1_5-6	2.02	multiexon	2	Yes
chr8_103850972_103855975	Circ_AZIN1_3-5	1.99	multiexon	3	Yes
chr2_26596235_26598016	Circ_EPT1_5-6	1.96	multiexon	2	Yes
chr17_57109257_57125180	Circ_TRIM37_16-18	1.95	multiexon	3	Yes
chr2_183993015_183995273	Circ_NUP35_2-3	1.94	multiexon	2	Yes
chr2_230723488_230725247	Circ_TRIP12_3-4	1.92	multiexon	2	Yes
chr10_12123471_12126750	Circ_DHTKD1_2-3	1.91	multiexon	2	Yes
chr17_58531663_58538148	Circ_APPBP2_9-11	1.9	multiexon	3	Yes
chr16_67662273_67663436	Circ_CTCF_9-10	1.88	multiexon	2	Yes
chr17_57092971_57094785	Circ_TRIM37_20-21	1.87	multiexon	2	Yes
chr20_47570093_47580435	Circ_ARFGEF2_6-7	1.84	multiexon	2	Yes
chr5_56542127_56543042	Circ_GPBP1_8-9	1.81	multiexon	2	Yes
chr19_19603115_19603521	Circ_GATAD2A_3-4	1.8	multiexon	2	Yes
chr6_3076998_3078169	Circ_RIPK1_2-3	1.78	multiexon	2	Yes
chr12_112116955_112121111	Circ_BRAP_2-4	1.77	multiexon	3	Yes
chr11_68571468_68580044	Circ_CPT1A_2-4	1.75	multiexon	3	Yes
chr2_128747138_128754065	Circ_SAP130_11-13	1.73	multiexon	3	Yes
chr8_124243540_124251384	Circ_C8orf76_2-4	1.72	multiexon	3	Yes
chr7_2269619_2270362	Circ_MAD1L1_2-3	1.71	putative_exon	2	No
chr9_130206308_130207528	Circ_ZNF79_5	1.71	putative_exon	1	Yes
chr3_122422589_122427115	Circ_PARP14_7-9	1.7	multiexon	3	No
chr20_62559688_62562375	Circ_DNAJC5_2-4	1.69	multiexon	3	Yes
chr14_68228083_68229536	Circ_ZFYVE26_33-35	1.69	multiexon	3	Yes
chr5_179976931_179980471	Circ_CNOT6_5-6	1.69	multiexon	2	Yes
chr22_32874968_32881196	Circ_FBXO7_2-4	1.68	multiexon	3	Yes
chr2_203419975_203421254	Circ_BMPR2_12	1.66	monoexon	1	Yes
chr7_128637443_128641288	Circ_TNPO3_6-8	1.66	multiexon	3	Yes
chr5_31448654_31451747	Circ_DROSHA_20-22	1.66	multiexon	3	Yes
chr5_128956311_128958041	Circ_ADAMTS19_9-10	1.65	multiexon	2	Yes
chr7_30395344_30405911	Circ_ZNRF2_3-5	1.64	putative_exon	3	Yes
chr1_9931245_9938047	Circ_CTNNBIP1_3-5	1.64	multiexon	3	Yes
chr2_174783321_174820960	Circ_SP3_4-5	1.64	multiexon	2	Yes
chr1_12359259_12368698	Circ_VPS13D_25-27	1.64	multiexon	3	Yes
chr17_62817885_62818511	Circ_PLEKHM1P_3	1.62	monoexon	1	Yes
chr16_11940358_11940700	Circ_RSL1D1_4-5	1.61	multiexon	2	Yes
chr2_29129326_29137074	Circ_WDR43_3-5	1.59	multiexon	3	Yes
chr20_17933231_17934761	Circ_SNX5_5-6	1.58	multiexon	2	Yes
chr10_115636280_115644139	Circ_NHLRC2_3-5	1.57	multiexon	3	Yes
chr11_77409532_77413540	Circ_RSF1_6-7	1.57	multiexon	2	Yes
chr16_48587450_48596355	Circ_N4BP1_2-3	1.57	multiexon	2	Yes
chr17_27248706_27254081	Circ_PHF12_3-5	1.57	multiexon	3	Yes
chr4_54280782_54294350	Circ_FIP1L1_11-13	1.56	multiexon	3	Yes
chr5_137904614_137906830	Circ_HSPA9_4-5	1.55	multiexon	2	Yes
chr6_157405796_157431695	Circ_ARID1B_6-7	1.55	multiexon	2	Yes
chrX_46510545_46513140	Circ_SLC9A7_8-10	1.55	putative_exon	3	Yes
chr2_160599572_160605414	Circ_MARCH7_3-5	1.54	multiexon	3	Yes
chr3_47476498_47484581	Circ_SCAP_2-3	1.54	multiexon	2	Yes
chr15_59323003_59323901	Circ_RNF111_2	1.54	monoexon	1	Yes
chr3_47139445_47144913	Circ_SETD2_7-9	1.53	multiexon	3	Yes
chrX_37892787_37913675	Circ_SYTL5_2-3	1.52	multiexon	2	Yes
chr1_155340295_155340774	Circ_ASH1L_11-12	1.51	multiexon	2	Yes
chr2_32698180_32702651	Circ_BIRC6_33-35	1.51	multiexon	3	Yes
chr9_134518626_134526336	Circ_RAPGEF1_2-4	1.5	multiexon	3	Yes
chr3_52771602_52775515	Circ_NEK4_13-15	1.49	multiexon	3	Yes
chr3_160131261_160132305	Circ_SMC4_8-9	1.49	multiexon	2	Yes
chr7_77394812_77402631	Circ_RSBN1L_4-6	1.49	multiexon	3	Yes
chr11_30516843_30602041	Circ_MPPED2_2-4	1.48	multiexon	3	No
chr2_47134949_47136316	Circ_MCFD2_2-3	1.48	multiexon	2	Yes
chr13_41515057_41518061	Circ_ELF1_6-8	1.48	multiexon	3	Yes
chr17_60087911_60088594	Circ_MED13_9	1.48	monoexon	1	Yes
chr12_26208212_26220646	Circ_RASSF8_3-5	1.46	putative_exon	3	Yes
chr1_211526581_211527809	Circ_TRAF5_2-3	1.45	multiexon	2	Yes
chr12_116675273_116675510	Circ_MED13L_2	1.45	monoexon	1	Yes
chr17_65916131_65919106	Circ_BPTF_15-16	1.44	multiexon	2	Yes
chr1_16199311_16203173	Circ_SPEN_2-3	1.44	multiexon	2	Yes
chr20_34241450_34246936	Circ_RBM12_2-3	1.44	putative_exon	2	Yes
chr19_55756488_55757046	Circ_PPP6R1_3-5	1.43	multiexon	3	Yes
chr7_65592691_65599361	Circ_CRCP_2-4	1.43	multiexon	3	Yes
chr22_45574119_45574781	Circ_NUP50_5	1.42	monoexon	1	Yes
chr16_24762047_24788679	Circ_TNRC6A_3-5	1.42	multiexon	3	Yes
chr6_13579683_13584457	Circ_SIRT5_2-3	1.41	multiexon	2	Yes
chr2_159389692_159459616	Circ_PKP4_2-4	1.4	multiexon	3	Yes
chr7_129756285_129762042	Circ_KLHDC10_3-5	1.4	multiexon	3	Yes
chr20_35457457_35467844	Circ_SOGA1_2-3	1.39	multiexon	2	Yes
chr16_21623966_21636436	Circ_METTL9_2-4	1.39	multiexon	3	Yes
chr16_67070542_67116242	Circ_CBFB_3-5	1.38	multiexon	3	Yes
chr10_86177527_86198463	Circ_CCSER2_4-6	1.38	multiexon	3	Yes
chr15_50940884_50955243	Circ_TRPM7_2-4	1.37	multiexon	3	Yes
chr13_45725822_45781640	Circ_GTF2F2_4-5	1.35	multiexon	2	No
chr2_231624674_231658046	Circ_CAB39_2-4	1.35	multiexon	3	Yes
chr11_34991686_35006275	Circ_PDHX_7-9	1.35	multiexon	3	Yes
chr5_56526673_56527148	Circ_GPBP1_4-5	1.34	multiexon	2	Yes
chr17_58372044_58422969	Circ_USP32_2-4	1.34	multiexon	3	Yes
chr5_174919098_174919270	Circ_SFXN1_2	1.34	monoexon	1	Yes
chr2_128750761_128754065	Circ_SAP130_11-12	1.33	multiexon	2	Yes
chr14_100551024_100568716	Circ_EVL_2-4	1.33	putative_exon	3	Yes
chr10_27458873_27470510	Circ_MASTL_8-10	1.33	multiexon	3	Yes
chr16_48381418_48382201	Circ_LONP2_13-14	1.33	multiexon	2	Yes
chr3_98568305_98600611	Circ_DCBLD2_2-3	1.32	multiexon	2	No
chr16_72991326_72994093	Circ_ZFHX3_2	1.32	monoexon	1	Yes
chr3_183361268_183369064	Circ_KLHL24_2-3	1.31	multiexon	2	No
chr10_70723047_70726959	Circ_DDX21_4-6	1.31	multiexon	3	Yes
chr2_236791989_236817550	Circ_AGAP1_10-11	1.31	multiexon	2	Yes
chr20_57009658_57016139	Circ_VAPB_3-5	1.3	multiexon	3	Yes
chr5_132227856_132232932	Circ_AFF4_11-13	1.29	multiexon	3	Yes
chr14_104219337_104220581	Circ_PPP1R13B_6-7	1.29	multiexon	2	Yes
chr12_53421566_53421972	Circ_EIF4B_7-8	1.29	multiexon	2	Yes
chr14_50616726_50616948	Circ_SOS2_14	1.29	monoexon	1	Yes
chr1_180366651_180382606	Circ_ACBD6_5-6	1.29	multiexon	2	Yes
chr3_196612022_196613565	Circ_SENP5_2	1.28	monoexon	1	Yes
chr7_8062113_8099878	Circ_GLCCI1_3-5	1.28	multiexon	3	Yes
chr7_77378741_77394949	Circ_RSBN1L_3-4	1.28	multiexon	2	Yes
chr12_11199619_11273779	Circ_PRR4_2-3	1.27	putative_exon	2	No
chr10_98703870_98711953	Circ_LCOR_5-7	1.27	multiexon	3	Yes
chr19_11024553_11027453	Circ_CARM1_6-8	1.27	multiexon	3	Yes
chr22_29120965_29121355	Circ_CHEK2_3-4	1.26	multiexon	2	Yes
chr3_56661065_56662642	Circ_FAM208A_2-4	1.26	multiexon	3	Yes
chr10_86130770_86133571	Circ_CCSER2_2-3	1.25	putative_exon	2	Yes
chr13_20638591_20641530	Circ_ZMYM2_13-15	1.23	multiexon	3	Yes
chr6_152163732_152163922	Circ_ESR1_2	1.22	monoexon	1	Yes
chr12_124856568_124862930	Circ_NCOR2_19-20	1.21	multiexon	2	Yes
chr1_180366651_180399397	Circ_ACBD6_4-6	1.21	multiexon	3	Yes
chr9_110084264_110087285	Circ_RAD23B_7-9	1.21	multiexon	3	Yes
chr5_179132680_179134191	Circ_CANX_2-4	1.2	multiexon	3	Yes
chr19_10602253_10602938	Circ_KEAP1_3	1.19	monoexon	1	No
chr4_151738276_151753128	Circ_LRBA_29-31	1.19	multiexon	3	Yes
chr17_46993438_47000299	Circ_UBE2Z_4-6	1.19	multiexon	3	Yes
chr7_27668990_27689252	Circ_HIBADH_2-4	1.18	multiexon	3	Yes
chr10_27458873_27462188	Circ_MASTL_8-9	1.18	multiexon	2	Yes
chr14_64988205_64990120	Circ_ZBTB1_2	1.16	monoexon	1	Yes
chr14_96986392_96991728	Circ_PAPOLA_2-4	1.16	multiexon	3	Yes
chr21_48063447_48064400	Circ_PRMT2_4-5	1.16	multiexon	2	Yes
chr1_108724563_108728576	Circ_SLC25A24_2-3	1.16	multiexon	2	Yes
chr9_115013209_115015068	Circ_PTBP3_6-7	1.16	multiexon	2	Yes
chr3_119720893_119812440	Circ_GSK3B_1-2	1.16	putative_exon	2	Yes
chr7_44714010_44715748	Circ_OGDH_7-9	1.15	multiexon	3	Yes
chr10_70497602_70502326	Circ_CCAR1_4-6	1.14	multiexon	3	No
chr3_61975299_61989171	Circ_PTPRG_3-4	1.14	multiexon	2	No
chr1_247039339_247040604	Circ_AHCTF1_22-24	1.14	multiexon	3	Yes
chr18_23632588_23658124	Circ_SS18_3-5	1.14	multiexon	3	Yes
chr10_105767935_105778666	Circ_SLK_12-14	1.14	multiexon	3	Yes
chr16_22236975_22237296	Circ_EEF2K_2	1.13	monoexon	1	No
chr8_103299661_103300494	Circ_UBR5_36-37	1.13	multiexon	2	Yes
chr10_3160974_3162236	Circ_PFKP_15-16	1.13	multiexon	2	Yes
chr7_44739740_44741214	Circ_OGDH_19-20	1.13	multiexon	2	Yes
chr12_49890616_49893988	Circ_SPATS2_7-8	1.13	multiexon	2	Yes
chr13_41517088_41518061	Circ_ELF1_6-7	1.13	multiexon	2	Yes
chr1_179033062_179033631	Circ_FAM20B_5-6	1.12	multiexon	2	No
chr22_41277774_41278181	Circ_XPNPEP3_3	1.12	monoexon	1	Yes
chr15_50935537_50941082	Circ_TRPM7_4-5	1.12	multiexon	2	Yes
chr16_68155890_68191971	Circ_NFATC3_2-4	1.11	multiexon	3	Yes
chr2_73675090_73682422	Circ_ALMS1_8-9	1.11	multiexon	2	Yes
chr11_85468668_85469157	Circ_SYTL2_2	1.1	monoexon	1	Yes
chr17_60038228_60040332	Circ_MED13_21-23	1.09	multiexon	3	Yes
chr1_47745913_47748131	Circ_STIL_12-13	1.08	multiexon	2	No
chr17_57165652_57181755	Circ_TRIM37_2-4	1.08	multiexon	3	Yes
chr16_11988811_11990642	Circ_GSPT1_4-5	1.08	multiexon	2	Yes
chr1_14099573_14109326	Circ_PRDM2_7-8	1.07	multiexon	2	Yes
chr6_82923944_82924546	Circ_IBTK_12	1.07	monoexon	1	Yes
chr2_183817133_183818059	Circ_NCKAP1_21-23	1.07	multiexon	3	Yes
chr5_159520108_159521072	Circ_PWWP2A_2	1.06	monoexon	1	Yes
chr4_73950966_73958017	Circ_ANKRD17_29-30	1.06	multiexon	2	Yes
chr9_123593609_123595734	Circ_PSMD5_2-4	1.05	multiexon	3	No
chr13_47297356_47308133	Circ_LRCH1_16-18	1.05	multiexon	3	No
chr21_30698380_30702014	Circ_BACH1_3-4	1.05	multiexon	2	Yes
chr9_130947826_130950213	Circ_CIZ1_4-5	1.05	multiexon	2	Yes
chr17_58733960_58734403	Circ_PPM1D_5-6	1.05	multiexon	2	Yes
chr20_48561919_48565892	Circ_RNF114_3-5	1.05	multiexon	3	Yes
chr2_61258554_61259248	Circ_PEX13_2	1.05	monoexon	1	Yes
chr10_117884732_117885068	Circ_GFRA1_4	1.04	monoexon	1	Yes
chr11_20424465_20448411	Circ_PRMT3_8-10	1.04	multiexon	3	Yes
chr17_49059885_49063139	Circ_SPAG9_23-25	1.04	multiexon	3	Yes
chr2_30748453_30756180	Circ_LCLAT1_3-4	1.04	multiexon	2	Yes
chr1_12335882_12338095	Circ_VPS13D_19	1.04	monoexon	1	Yes
chr5_179135240_179137066	Circ_CANX_5-7	1.04	multiexon	3	Yes
chr16_88694030_88695262	Circ_ZC3H18_14-16	1.04	multiexon	3	Yes
chr9_33935837_33941860	Circ_UBAP2_16-17	1.04	multiexon	2	Yes
chr2_208439996_208442379	Circ_CREB1_7-8	1.04	multiexon	2	Yes
chr2_47202112_47206046	Circ_TTC7A_4-5	1.03	multiexon	2	Yes
chr8_102582567_102589747	Circ_GRHL2_5-7	1.03	multiexon	3	Yes
chr12_49888524_49893988	Circ_SPATS2_6-8	1.02	multiexon	3	Yes
chr19_58290119_58291514	Circ_ZNF586_2	1.02	putative_exon	1	Yes
chr14_66188493_66200099	Circ_FUT8_8-10	1.01	multiexon	3	Yes
chr3_78987751_78988077	Circ_ROBO1_4	1.01	monoexon	1	Yes
chr12_120995085_120995485	Circ_RNF10_5-6	1.01	multiexon	2	Yes
chr6_54734985_54735488	Circ_FAM83B_2	1.01	monoexon	1	Yes
chr5_31421379_31424578	Circ_DROSHA_27-29	1.01	multiexon	3	Yes
chr17_59876461_59886118	Circ_BRIP1_7-9	1.01	multiexon	3	Yes
chr5_11082808_11098860	Circ_CTNND2_15-16	1	multiexon	2	Yes
chr11_34111726_34113603	Circ_CAPRIN1_13-15	1	multiexon	3	Yes
chr14_32559708_32586493	Circ_ARHGAP5_2-3	0.99	multiexon	2	Yes
chr20_61833639_61835159	Circ_YTHDF1_4	0.99	monoexon	1	Yes
chr2_198281465_198285266	Circ_SF3B1_4-6	0.98	multiexon	3	Yes
chr13_33222891_33226144	Circ_PDS5B_2-3	0.98	multiexon	2	Yes
chr19_58287911_58291514	Circ_ZNF586_2-3	0.97	putative_exon	2	Yes
chr1_212502477_212506940	Circ_PPP2R5A_2-3	0.96	multiexon	2	Yes
chr19_53883975_53887309	Circ_ZNF525_4	0.95	putative_exon	1	No
chr16_69279505_69304188	Circ_SNTB2_2-4	0.95	multiexon	3	Yes
chr13_41507606_41508164	Circ_ELF1_9	0.94	putative_exon	1	Yes
chr12_111923075_111924628	Circ_ATXN2_16-18	0.94	multiexon	3	Yes
chr1_29481208_29481422	Circ_SRSF4_4	0.94	monoexon	1	Yes
chr1_155691308_155695810	Circ_DAP3_4-6	0.94	multiexon	3	Yes
chr14_31602444_31602881	Circ_HECTD1_23-24	0.94	multiexon	2	Yes
chr20_45905058_45905539	Circ_ZMYND8_11	0.93	monoexon	1	Yes
chr1_33058532_33059355	Circ_RP1-27O5.3_8	0.93	monoexon	1	Yes
chr14_73614503_73614802	Circ_PSEN1_2-3	0.93	putative_exon	2	Yes
chr5_135489281_135489852	Circ_SMAD5_3	0.93	monoexon	1	Yes
chr19_10906048_10909248	Circ_DNM2_9-11	0.92	multiexon	3	Yes
chr7_17885218_17890587	Circ_SNX13_10-12	0.92	multiexon	3	Yes
chr15_44048847_44055404	Circ_PDIA3_3-5	0.92	multiexon	3	Yes
chr1_85816098_85824530	Circ_DDAH1_2-4	0.92	multiexon	3	Yes
chr1_117984853_118009049	Circ_MAN1A2_6-8	0.92	multiexon	3	Yes
chr8_95897295_95897786	Circ_CCNE2_8-9	0.91	multiexon	2	Yes
chr7_8095063_8110761	Circ_GLCCI1_4-6	0.91	multiexon	3	Yes
chr11_77404552_77413540	Circ_RSF1_6-8	0.91	multiexon	3	Yes
chr20_55048357_55052180	Circ_RTFDC1_2-4	0.9	multiexon	3	Yes
chr17_47388674_47389404	Circ_ZNF652_4-5	0.9	multiexon	2	No
chr1_205693054_205698749	Circ_NUCKS1_2-4	0.89	multiexon	3	Yes
chr2_219520873_219521186	Circ_ZNF142_4	0.89	monoexon	1	Yes
chr6_110988637_111067404	Circ_CDK19_2-4	0.88	multiexon	3	No
chr11_118650341_118657227	Circ_DDX6_2-4	0.88	multiexon	3	Yes
chr19_16192723_16197350	Circ_TPM4_3-4	0.88	multiexon	2	Yes
chr15_63824846_63829355	Circ_USP3_2-3	0.87	multiexon	2	Yes
chr12_46319925_46322642	Circ_SCAF11_11	0.87	monoexon	1	Yes
chr17_61417462_61432751	Circ_TANC2_10-12	0.86	multiexon	3	Yes
chr2_236839409_236877267	Circ_AGAP1_12-13	0.86	multiexon	2	Yes
chr15_64404772_64411053	Circ_SNX1_2-4	0.85	multiexon	3	Yes
chr7_156589083_156619438	Circ_LMBR1_4-5	0.84	multiexon	2	No
chr4_39839476_39843676	Circ_PDS5A_31-32	0.83	multiexon	2	Yes
chr20_39729878_39766498	Circ_RP1-1J6.2_1	0.83	putative_exon	1	Yes
chr17_43552466_43555513	Circ_PLEKHM1_3-4	0.81	multiexon	2	Yes
chr4_2877623_2886393	Circ_ADD1_1-3	0.81	multiexon	3	Yes
chr17_17696247_17707163	Circ_RAI1_3-4	0.8	multiexon	2	Yes
chr5_6604251_6605521	Circ_NSUN2_15-17	0.8	multiexon	3	Yes
chr4_247349_248626	Circ_ZNF876P_2	0.8	putative_exon	1	Yes
chr21_16336791_16340847	Circ_NRIP1_3	0.79	putative_exon	1	Yes
chr11_85444982_85445785	Circ_SYTL2_6	0.78	monoexon	1	Yes
chr12_14576843_14578407	Circ_ATF7IP_2	0.78	monoexon	1	Yes
chr16_28163980_28167848	Circ_XPO6_7-8	0.78	multiexon	2	Yes
chr12_122218778_122219098	Circ_TMEM120B_12	0.76	putative_exon	1	No
chr14_23395342_23396023	Circ_PRMT5_5-7	0.75	multiexon	3	Yes
chr3_185638892_185641772	Circ_TRA2B_4-6	0.73	multiexon	3	Yes
chr10_882343_890995	Circ_LARP4B_5-7	0.72	multiexon	3	Yes
chr9_132265602_132265951	Circ_LINC00963_4	0.72	putative_exon	1	No
chr3_9495423_9506356	Circ_SETD5_16-17	0.72	multiexon	2	Yes
chr21_40641825_40646398	Circ_BRWD1_13-15	0.72	multiexon	3	Yes
chr2_32740057_32744013	Circ_BIRC6_55-57	0.72	multiexon	3	Yes
chr7_5680785_5692141	Circ_RNF216_14-15	0.71	multiexon	2	Yes
chr19_1271328_1272050	Circ_CIRBP_4-6	0.7	multiexon	3	Yes
chr2_32832522_32836649	Circ_BIRC6_72-73	0.69	multiexon	2	Yes
chr5_78692646_78697878	Circ_HOMER1_6-8	0.69	multiexon	3	Yes
chr9_74481715_74489999	Circ_ABHD17B_2-4	0.69	multiexon	3	Yes
chr5_68715198_68728920	Circ_MARVELD2_2-4	0.69	multiexon	3	Yes
chr19_49079198_49090694	Circ_SULT2B1_2-3	0.69	multiexon	2	Yes
chr16_68847216_68849662	Circ_CDH1_9-10	0.69	multiexon	2	Yes
chr1_215759838_215768813	Circ_KCTD3_9-10	0.69	multiexon	2	Yes
chr17_60042367_60045619	Circ_MED13_18-20	0.69	multiexon	3	Yes
chr17_57990045_57992064	Circ_RPS6KB1_3-4	0.68	multiexon	2	Yes
chr6_54734985_54792430	Circ_FAM83B_2-4	0.68	multiexon	3	Yes
chr14_75513079_75516421	Circ_MLH3_2	0.67	monoexon	1	Yes
chr1_176050288_176085817	Circ_RFWD2_9-11	0.67	multiexon	3	Yes
chr2_26587170_26590088	Circ_EPT1_2-4	0.67	multiexon	3	Yes
chr1_190195212_190234185	Circ_BRINP3_4-6	0.66	multiexon	3	No
chr4_1905943_1920350	Circ_WHSC1_5-7	0.66	multiexon	3	Yes
chr6_42541472_42562042	Circ_UBR2_2-4	0.66	multiexon	3	Yes
chr1_204437998_204439014	Circ_PIK3C2B_3	0.65	monoexon	1	Yes
chr1_1756836_1770677	Circ_GNB1_2-3	0.64	multiexon	2	Yes
chr7_6472468_6476164	Circ_DAGLB_3-5	0.63	multiexon	3	No
chr19_12989196_12989648	Circ_DNASE2_4-5	0.63	multiexon	2	Yes
chr17_58711214_58734202	Circ_PPM1D_3-5	0.63	multiexon	3	Yes
chr5_95084037_95091465	Circ_RHOBTB3_4-6	0.63	multiexon	3	Yes
chr15_63821213_63829355	Circ_USP3_2-4	0.63	multiexon	3	Yes
chr2_182786675_182793005	Circ_SSFA2_16-17	0.62	multiexon	2	Yes
chr12_19626182_19653155	Circ_AEBP2_3-5	0.62	multiexon	3	Yes
chr9_140458886_140459606	Circ_DPH7_1-3	0.62	putative_exon	3	Yes
chr15_81271272_81274523	Circ_MESDC2_2-3	0.62	putative_exon	2	Yes
chr15_99434554_99442850	Circ_IGF1R_3-5	0.62	multiexon	3	Yes
chr17_57153008_57158580	Circ_TRIM37_6-8	0.62	multiexon	3	Yes
chr17_62817885_62820990	Circ_PLEKHM1P_2-3	0.61	multiexon	2	Yes
chr7_44714010_44714867	Circ_OGDH_7-8	0.6	multiexon	2	Yes
chr17_57842332_57851246	Circ_VMP1_6-7	0.6	multiexon	2	Yes
chr12_112096540_112097149	Circ_BRAP_8-9	0.59	multiexon	2	Yes
chr12_46591503_46592526	Circ_SLC38A1_14-16	0.59	multiexon	3	Yes
chr20_42331130_42331543	Circ_MYBL2_8	0.59	monoexon	1	Yes
chr16_74666421_74670475	Circ_RFWD3_8-9	0.59	multiexon	2	Yes
chr11_85692788_85693046	Circ_PICALM_15-16	0.57	multiexon	2	Yes
chr10_61865663_61874089	Circ_ANK3_26-28	0.57	multiexon	3	Yes
chr1_154233368_154239044	Circ_UBAP2L_22-24	0.56	multiexon	3	Yes
chr1_40980187_40981590	Circ_EXO5_3	0.55	putative_exon	1	No
chr3_71037145_71064804	Circ_FOXP1_12-14	0.55	multiexon	3	No
chrX_123156381_123164975	Circ_STAG2_2-4	0.55	multiexon	3	Yes
chr17_61882431_61884014	Circ_DDX42_8-9	0.55	multiexon	2	Yes
chr15_50763830_50769696	Circ_USP8_8-10	0.54	multiexon	3	Yes
chr2_131829428_131840230	Circ_FAM168B_2-3	0.53	multiexon	2	Yes
chr17_57157115_57161450	Circ_TRIM37_5-7	0.53	multiexon	3	Yes
chr1_193202123_193205486	Circ_CDC73_14-15	0.52	multiexon	2	Yes
chr11_102076624_102094483	Circ_YAP1_4-5	0.52	multiexon	2	Yes
chr16_67660458_67663436	Circ_CTCF_8-10	0.52	multiexon	3	Yes
chr14_57740962_57741607	Circ_AP5M1_2	0.51	monoexon	1	Yes
chr7_72883847_72884813	Circ_BAZ1B_8-9	0.51	multiexon	2	Yes
chr3_50150816_50151684	Circ_RBM5_18-20	0.5	multiexon	3	Yes
chr5_134028292_134029623	Circ_SEC24A_12-13	0.49	multiexon	2	Yes
chr10_28872328_28879761	Circ_WAC_4-6	0.48	multiexon	3	Yes
chr16_28187219_28192352	Circ_XPO6_2-4	0.48	multiexon	3	Yes
chr20_47567860_47570327	Circ_ARFGEF2_4-6	0.47	multiexon	3	Yes
chr15_74948074_74967483	Circ_EDC3_2-4	0.47	multiexon	3	Yes
chr2_143642918_143685310	Circ_KYNU_2-4	0.46	multiexon	3	Yes
chr7_2403267_2404164	Circ_EIF3B_5-6	0.45	multiexon	2	Yes
chr20_48744512_48747484	Circ_TMEM189-UBE2V1_3-5	0.45	multiexon	3	Yes
chr8_17446977_17447274	Circ_PDGFRL_3	0.44	monoexon	1	Yes
chr7_102944289_102944937	Circ_PMPCB_5-6	0.44	multiexon	2	Yes
chr16_28157415_28167848	Circ_XPO6_7-9	0.43	multiexon	3	Yes
chr11_100933178_100996889	Circ_PGR_2-4	0.43	multiexon	3	Yes
chr1_52293468_52299842	Circ_NRD1_4-5	0.43	multiexon	2	Yes
chr18_20572711_20576425	Circ_RBBP8_11-13	0.41	multiexon	3	No
chr19_14034146_14034624	Circ_CC2D1A_15-17	0.41	multiexon	3	Yes
chr2_61721029_61722748	Circ_XPO1_11-12	0.41	multiexon	2	Yes
chr8_30034642_30038146	Circ_DCTN6_4-6	0.41	multiexon	3	Yes
chr5_179956275_179980471	Circ_CNOT6_4-6	0.39	multiexon	3	Yes
chr10_27456031_27460012	Circ_MASTL_7-8	0.39	multiexon	2	Yes
chr16_2369582_2369841	Circ_ABCA3_8	0.34	monoexon	1	No
chr14_21840033_21841589	Circ_SUPT16H_2-3	0.34	multiexon	2	No
chr2_71653590_71654544	Circ_ZNF638_24	0.33	monoexon	1	Yes
chr20_47752370_47770608	Circ_STAU1_4-6	0.33	multiexon	3	Yes
chr10_126631026_126655350	Circ_ZRANB1_1-2	0.31	putative_exon	2	Yes
chr15_44941064_44944464	Circ_SPG11_5-7	0.3	multiexon	3	Yes
chr3_155623949_155629068	Circ_GMPS_5-7	0.3	multiexon	3	Yes
chr10_5772450_5777509	Circ_FAM208B_11-12	0.3	multiexon	2	Yes
chr16_74670244_74671868	Circ_RFWD3_7-8	0.3	multiexon	2	Yes
chr19_49414406_49416821	Circ_NUCB1_5-7	0.27	multiexon	3	No
chr16_88675342_88677944	Circ_ZC3H18_7-8	0.27	multiexon	2	Yes
chr15_28505923_28508315	Circ_HERC2_15-16	0.27	multiexon	2	Yes
chr12_63083479_63114069	Circ_PPM1H_6-8	0.26	multiexon	3	Yes
chr14_103465902_103474892	Circ_CDC42BPB_3-5	0.24	multiexon	3	Yes

## Sheet: B
Coordinates	circRNA identifier	Avg junction reads	Classification	Exon number	Exonic AGO HITS-CLIP peaks	Average HITS-CLIP Reads on BS junction
chr14_20811493_20811554	Circ_RPPH1_1	6.22	putative_exon	1	Yes	136.69
chr14_66188493_66200099	Circ_FUT8_8-10	1.01	multiexon	3	Yes	120.463
chr20_50290692_50292747	Circ_ATP9A_5-6	2.28	multiexon	2	Yes	42.4092
chr11_85707869_85712201	Circ_PICALM_10-12	2.46	multiexon	3	Yes	38.4304
chr17_58531663_58538148	Circ_APPBP2_9-11	1.9	multiexon	3	Yes	35.8562
chr1_40980187_40981590	Circ_EXO5_3	0.55	putative_exon	1	No	15.0724
chr11_72468812_72470426	Circ_STARD10_4-6	9.02	multiexon	3	Yes	11.307
chr19_41089304_41089623	Circ_SHKBP1_11-12	5.47	multiexon	2	Yes	6.85485
chr6_152163732_152265643	Circ_ESR1_2-4	2.14	multiexon	3	Yes	6.5193
chr20_55048357_55052180	Circ_RTFDC1_2-4	0.9	multiexon	3	Yes	6.15268
chr5_128440649_128442755	Circ_ISOC1_2-4	51.27	multiexon	3	Yes	6.10592
chr5_176963359_176966148	Circ_FAM193B_3-5	6.41	multiexon	3	No	5.89378
chr6_107824861_107827631	Circ_SOBP_2-3	3.63	multiexon	2	No	5.79076
chr20_2944918_2945848	Circ_PTPRA_4-5	7.89	multiexon	2	No	5.70439
chr5_67522118_67522837	Circ_PIK3R1_2	17.38	monoexon	1	Yes	5.42884
chr11_33307959_33309057	Circ_HIPK3_2	137.81	monoexon	1	Yes	5.24787
chr1_190195212_190234185	Circ_BRINP3_4-6	0.66	multiexon	3	No	4.88948
chr3_98568305_98600611	Circ_DCBLD2_2-3	1.32	multiexon	2	No	4.74567
chr11_62303417_62304039	Circ_AHNAK_2-3	3.07	multiexon	2	No	4.74567
chr15_44941064_44944464	Circ_SPG11_5-7	0.3	multiexon	3	Yes	4.74567
chr8_102570647_102571040	Circ_GRHL2_4	13.98	monoexon	1	Yes	4.74567
chr17_61417462_61432751	Circ_TANC2_10-12	0.86	multiexon	3	Yes	4.34307
chr11_30516843_30602041	Circ_MPPED2_2-4	1.48	multiexon	3	No	4.21837
chr4_39839476_39843676	Circ_PDS5A_31-32	0.83	multiexon	2	Yes	4.14652
chr7_5680785_5692141	Circ_RNF216_14-15	0.71	multiexon	2	Yes	4.07456
chr19_58904343_58904854	Circ_RPS5_4-5	7.87	multiexon	2	Yes	3.69107
chr12_120592774_120593523	Circ_GCN1L1_29-31	27.32	multiexon	3	Yes	3.69107
chr17_65941525_65944422	Circ_BPTF_23-25	3.4	multiexon	3	Yes	3.2573
chr5_72157635_72161556	Circ_TNPO1_5-6	2.02	multiexon	2	Yes	3.2573
chr2_198281465_198285266	Circ_SF3B1_4-6	0.98	multiexon	3	Yes	3.21054
chr5_137320946_137324004	Circ_FAM13B_8-10	37.14	multiexon	3	No	3.16378
chr10_70497602_70502326	Circ_CCAR1_4-6	1.14	multiexon	3	No	3.16378
chr7_2269619_2270362	Circ_MAD1L1_2-3	1.71	putative_exon	2	No	3.16378
chr17_58365884_58379065	Circ_USP32_3-5	2.1	multiexon	3	Yes	3.07634
chr9_134330463_134334743	Circ_PRRC2B_10-11	2.31	multiexon	2	Yes	2.9984
chr13_41507606_41508164	Circ_ELF1_9	0.94	putative_exon	1	Yes	2.77431
chr20_45905058_45905539	Circ_ZMYND8_11	0.93	monoexon	1	Yes	2.63648
chr7_156589083_156619438	Circ_LMBR1_4-5	0.84	multiexon	2	No	2.57899
chr3_47079156_47088111	Circ_SETD2_16-18	2.9	multiexon	3	Yes	2.44474
chr15_50878589_50884823	Circ_TRPM7_26-28	2.81	multiexon	3	Yes	2.39803
chr9_136277419_136278041	Circ_REXO4_3-4	4.83	multiexon	2	No	2.10919
chr13_45725822_45781640	Circ_GTF2F2_4-5	1.35	multiexon	2	No	2.10919
chr16_53907698_53922863	Circ_FTO_5-7	2.45	multiexon	3	No	2.10919
chr4_48686690_48712715	Circ_FRYL_2-3	2.6	multiexon	2	No	2.10919
chr16_2369582_2369841	Circ_ABCA3_8	0.34	monoexon	1	No	2.10919
chr3_63898264_63898901	Circ_ATXN7_3-4	229.25	multiexon	2	Yes	2.10919
chr16_22236975_22237296	Circ_EEF2K_2	1.13	monoexon	1	No	2.10919
chr17_76866980_76870001	Circ_TIMP2_2-3	6.25	multiexon	2	No	2.10919
chr3_183361268_183369064	Circ_KLHL24_2-3	1.31	multiexon	2	No	2.10919
chr7_100417179_100417918	Circ_EPHB4_5-6	2.07	multiexon	2	Yes	2.10919
chr2_160599572_160605414	Circ_MARCH7_3-5	1.54	multiexon	3	Yes	2.10919
chr10_882343_890995	Circ_LARP4B_5-7	0.72	multiexon	3	Yes	1.97499
chr16_30740287_30740893	Circ_SRCAP_26-27	7.72	multiexon	2	Yes	1.86951
chr9_134518626_134526336	Circ_RAPGEF1_2-4	1.5	multiexon	3	Yes	1.80961
chr3_71037145_71064804	Circ_FOXP1_12-14	0.55	multiexon	3	No	1.80961
chr17_61271352_61278318	Circ_TANC2_4-5	3.75	multiexon	2	Yes	1.76285
chr17_65916131_65919106	Circ_BPTF_15-16	1.44	multiexon	2	Yes	1.62865
chr12_46633462_46637097	Circ_SLC38A1_2-3	28.15	multiexon	2	Yes	1.62865
chr20_35457457_35467844	Circ_SOGA1_2-3	1.39	multiexon	2	Yes	1.58189
chr3_122422589_122427115	Circ_PARP14_7-9	1.7	multiexon	3	No	1.58189
chr9_123593609_123595734	Circ_PSMD5_2-4	1.05	multiexon	3	No	1.58189
chr9_132265602_132265951	Circ_LINC00963_4	0.72	putative_exon	1	No	1.58189
chr22_42204879_42206295	Circ_CCDC134_2-4	2.34	multiexon	3	No	1.58189
chr16_67644727_67646024	Circ_CTCF_3-4	17.23	multiexon	2	Yes	1.58189
chr8_124349865_124351686	Circ_ATAD2_20-21	4.46	multiexon	2	Yes	1.58189
chr5_137904614_137906830	Circ_HSPA9_4-5	1.55	multiexon	2	Yes	1.58189
chr2_206992521_206994966	Circ_NDUFS1_15-16	2.35	multiexon	2	Yes	1.58189
chr11_32948703_32956981	Circ_QSER1_2-4	4.31	multiexon	3	Yes	1.58189
chr15_99250791_99251336	Circ_IGF1R_2	104.63	monoexon	1	Yes	1.58189
chr20_47567860_47570327	Circ_ARFGEF2_4-6	0.47	multiexon	3	Yes	1.58189
chr16_4516154_4519466	Circ_NMRAL1_3-4	24.42	multiexon	2	Yes	1.26673
chr7_44714010_44714867	Circ_OGDH_7-8	0.6	multiexon	2	Yes	1.05459
chr7_716866_751164	Circ_PRKAR1B_2-4	3.67	multiexon	3	No	1.05459
chr10_117884732_117885068	Circ_GFRA1_4	1.04	monoexon	1	Yes	1.05459
chrX_37892787_37893261	Circ_SYTL5_2	9.03	monoexon	1	Yes	1.05459
chr14_21840033_21841589	Circ_SUPT16H_2-3	0.34	multiexon	2	No	1.05459
chr1_205693054_205698749	Circ_NUCKS1_2-4	0.89	multiexon	3	Yes	1.05459
chr17_47388674_47389404	Circ_ZNF652_4-5	0.9	multiexon	2	No	1.05459
chr20_34309662_34313077	Circ_RBM39_7-9	3.14	multiexon	3	Yes	1.05459
chr1_8601273_8617582	Circ_RERE_6-8	7.54	multiexon	3	Yes	1.05459
chr1_150997087_150998149	Circ_PRUNE_4-5	2.37	multiexon	2	Yes	1.05459
chr19_23541232_23545527	Circ_ZNF91_4	21.41	putative_exon	1	Yes	1.05459
chr19_53883975_53887309	Circ_ZNF525_4	0.95	putative_exon	1	No	0.904806
chr3_61975299_61989171	Circ_PTPRG_3-4	1.14	multiexon	2	No	0.814913
chr12_122218778_122219098	Circ_TMEM120B_12	0.76	putative_exon	1	No	0.814913
chr14_55168780_55169298	Circ_SAMD4A_2	3.72	monoexon	1	No	0.723845
chr5_14316622_14336836	Circ_TRIO_9-11	5.59	multiexon	3	No	0.723845
chr17_57430576_57430887	Circ_YPEL2_2	11.9	monoexon	1	No	0.527296
chr20_50133323_50140135	Circ_NFATC2_2-3	2.04	putative_exon	2	Yes	0.527296
chr1_47745913_47748131	Circ_STIL_12-13	1.08	multiexon	2	No	0.527296
chr15_71534988_71549054	Circ_THSD4_5-6	5.26	multiexon	2	Yes	0.527296
chr10_70723047_70726959	Circ_DDX21_4-6	1.31	multiexon	3	Yes	0.527296
chr5_132227856_132232932	Circ_AFF4_11-13	1.29	multiexon	3	Yes	0.527296
chr19_11230768_11231198	Circ_LDLR_12-13	2.48	multiexon	2	Yes	0.527296
chr7_6472468_6476164	Circ_DAGLB_3-5	0.63	multiexon	3	No	0.527296
chr6_110988637_111067404	Circ_CDK19_2-4	0.88	multiexon	3	No	0.527296
chr3_47476498_47484581	Circ_SCAP_2-3	1.54	multiexon	2	Yes	0.527296
chr19_10602253_10602938	Circ_KEAP1_3	1.19	monoexon	1	No	0.527296
chr19_10906048_10909248	Circ_DNM2_9-11	0.92	multiexon	3	Yes	0.527296
chr2_182786675_182793005	Circ_SSFA2_16-17	0.62	multiexon	2	Yes	0.527296
chr3_9495423_9506356	Circ_SETD5_16-17	0.72	multiexon	2	Yes	0.527296
chr19_49414406_49416821	Circ_NUCB1_5-7	0.27	multiexon	3	No	0.527296
chr2_242572332_242573494	Circ_THAP4_2	2.85	monoexon	1	No	0.527296
chr11_85444982_85445785	Circ_SYTL2_6	0.78	monoexon	1	Yes	0.527296
chr20_46270957_46276110	Circ_NCOA3_17-18	5.18	multiexon	2	Yes	0.527296
chr17_45695716_45696530	Circ_NPEPPS_20-21	2.88	multiexon	2	Yes	0.527296
chr12_49333438_49334971	Circ_ARF3_2-4	2.74	multiexon	3	Yes	0.527296
chr7_2403267_2404164	Circ_EIF3B_5-6	0.45	multiexon	2	Yes	0.527296
chr22_21288067_21288532	Circ_CRKL_2	22.58	monoexon	1	Yes	0.527296
chr16_85667520_85667738	Circ_GSE1_2	29.61	monoexon	1	Yes	0.527296
chr1_42730786_42744343	Circ_FOXJ3_3-4	2.54	multiexon	2	Yes	0.527296
chr16_28157415_28167848	Circ_XPO6_7-9	0.43	multiexon	3	Yes	0.527296
chr9_96238538_96261168	Circ_FAM120A_3-5	2.97	multiexon	3	Yes	0.527296
chr20_60714131_60716000	Circ_PSMA7_2-4	15.78	multiexon	3	No	0.527296
chr9_111812563_111812972	Circ_TMEM245_13-14	3.65	multiexon	2	No	0.527296
chr7_30395344_30405911	Circ_ZNRF2_3-5	1.64	putative_exon	3	Yes	0.527296
chr7_77407655_77408131	Circ_RSBN1L_7-8	5.48	putative_exon	2	Yes	0.527296
chr7_99952766_99953427	Circ_PILRB_5	3.95	putative_exon	1	Yes	0.527296
chr13_47297356_47308133	Circ_LRCH1_16-18	1.05	multiexon	3	No	0.407456
chr12_65258448_65260683	Circ_TBC1D30_10-11	5.36	multiexon	2	No	0.407456
chr18_20572711_20576425	Circ_RBBP8_11-13	0.41	multiexon	3	No	0.407456
chr14_91947920_91952074	Circ_SMEK1_3-4	6.83	multiexon	2	Yes	0.407456
chr3_119582266_119624699	Circ_GSK3B_7-9	2.26	multiexon	3	Yes	0.407456
chr12_11199619_11273779	Circ_PRR4_2-3	1.27	putative_exon	2	No	0.407456
chr1_179033062_179033631	Circ_FAM20B_5-6	1.12	multiexon	2	No	0.361922
chr6_152265308_152265643	Circ_ESR1_4	2.89	monoexon	1	Yes	0.361922
chr3_155623949_155629068	Circ_GMPS_5-7	0.3	multiexon	3	Yes	0.180961

## Sheet: C
circRNA ID	Average BS reads	miRNA ID	Tot Score	Tot Energy	Max Score	Max Energy	Strand	Len circRNA	Len mRNA	Positions	Occurences
Circ_ZNF91_4	21.41	hsa-miR-23b-3p	3817	-331.97	163	-15.97	240947	4296	21	450 3933 618 702 1206 1626 2130 2550 2634 2718 2970 3138 954 1458 1878 2298 3600 2466 2802 3054 375 879 1803 2391 3942	25
Circ_ZNF91_4	21.41	hsa-miR-23a-3p	3712	-366.28	165	-18.24	47876	4296	21	3934 618 702 1206 1626 2130 2550 2634 2718 2970 3138 3600 450 954 1458 1878 2298 2466 2802 376 880 1804 3054 2391	24
Circ_ZNF91_4	21.41	hsa-miR-296-3p	3459	-466.58	162	-25.21	390959	4296	22	2165 653 737 2585 2753 821 1745 3005 486 906 1830 1241 2923 1318 1410 401 569 1577 2417 1157 1661 2081 3672	23
Circ_RP1-1J6.2_1	0.83	hsa-miR-590-3p	2802	-153.24	156	-15.38	839511	36621	21	6987 30289 9754 13529 6964 32634 18520 33290 10737 13676 19936 36296 21238 31416 34923 30253 1775 30363 24559	19
Circ_RP1-1J6.2_1	0.83	hsa-miR-4446-3p	2654	-387.67	156	-28.07	2007660	36621	22	25050 4711 3302 21624 12550 1660 3749 3983 20572 545 10028 19477 15814 16023 33347 36469 4620 17229	18
Circ_RP1-1J6.2_1	0.83	hsa-let-7e-5p	2494	-361.05	167	-27.27	13056	36621	22	20080 20886 5250 5274 24054 35303 6709 12555 14447 35327 12382 4152 2680 20721 4281 33513 15251	17
Circ_RP1-1J6.2_1	0.83	hsa-let-7d-5p	2206	-291.33	162	-24.63	10278	36621	22	20085 20886 5250 12381 35303 5274 9933 24054 1324 14446 2680 18677 27628 6709 35327	15
Circ_RP1-1J6.2_1	0.83	hsa-miR-20a-5p	2155	-265.48	169	-22.68	38058	36621	23	7802 20193 32083 10178 16836 3347 16091 22716 29884 33158 28276 26418 5993 28791	14
Circ_RP1-1J6.2_1	0.83	hsa-let-7b-5p	2056	-287.7	162	-26.67	4722	36621	22	20886 20084 5249 12382 35302 5274 14447 14533 24054 35327 2680 5566 18676 21606	14
Circ_RP1-1J6.2_1	0.83	hsa-let-7g-5p	2024	-231.38	154	-19.98	229740	36621	22	20085 20889 18676 14446 9931 14531 4152 5250 12382 4281 12555 21836 12477 34885	14
Circ_ALMS1_8-9	1.11	hsa-let-7b-5p	1741	-253.88	153	-25.71	5196	6239	22	3253 2893 3959 407 1114 2398 2683 1756 898 1471 2117 3319	12
Circ_RP1-1J6.2_1	0.83	hsa-miR-542-3p	1787	-187.6	165	-20.2	989523	36621	22	33423 27577 34771 7129 20527 4315 9987 23981 2965 610 1685 17336	12
Circ_RP1-1J6.2_1	0.83	hsa-miR-185-5p	1745	-213.22	154	-21.43	332526	36621	22	6009 14454 33429 21115 33086 22656 4204 16108 4129 4169 26678 26893	12
Circ_RP1-1J6.2_1	0.83	hsa-let-7i-5p	1742	-209.86	152	-20.61	232518	36621	22	20886 18676 20084 5250 12383 14531 5276 9931 4281 12556 35303 21836	12
Circ_RP1-1J6.2_1	0.83	hsa-miR-17-5p	1728	-227.68	169	-24.79	25557	36621	23	7802 20193 32083 10178 16836 3347 16091 33153 29884 28791 5993	11
Circ_RP1-1J6.2_1	0.83	hsa-miR-186-5p	1631	-137.3	157	-18.71	335304	36621	22	4702 31227 34787 17639 28252 10740 20848 27196 4332 7963 5473	11
Circ_ALMS1_8-9	1.11	hsa-let-7e-5p	1440	-181.55	147	-20.34	13530	6239	22	1116 2400 2685 3255 2117 408 898 1756 3960 2893	10
Circ_RP1-1J6.2_1	0.83	hsa-miR-93-5p	1595	-225.66	169	-28.17	85284	36621	23	7802 20193 32083 10178 16836 16091 5992 29884 3347 33158	10
Circ_RP1-1J6.2_1	0.83	hsa-miR-106b-5p	1585	-182.29	167	-20.77	361695	36621	21	7804 10180 16838 20195 32085 3351 33155 16098 29886 5995	10
Circ_RP1-1J6.2_1	0.83	hsa-miR-107	1512	-191.73	168	-27.21	117231	36621	23	16001 33890 23565 9268 12471 8325 3293 34944 21930 13083	10
Circ_RP1-1J6.2_1	0.83	hsa-miR-296-3p	1456	-231.61	156	-32.51	390864	36621	22	22331 31066 545 23772 25555 12550 13311 26330 26660 34810	10
Circ_RP1-1J6.2_1	0.83	hsa-miR-423-5p	1324	-211.4	163	-29.42	520041	36621	23	3855 5737 1165 15252 1024 14447 5516 1325 3243	9
Circ_RP1-1J6.2_1	0.83	hsa-miR-769-5p	1315	-189.9	155	-25.82	1033971	36621	22	16105 3036 23429 35725 20668 27057 35707 21321 18085	9
Circ_RP1-1J6.2_1	0.83	hsa-miR-320a	1310	-148.39	152	-22.36	351972	36621	22	8387 24792 35094 18508 8148 33753 35658 31406 11689	9
Circ_RAI1_3-4	0.8	hsa-miR-760	1325	-222.87	153	-32.63	1117702	5675	20	4713 1300 1496 2819 1533 1721 883 5344 5442	9
Circ_RP1-1J6.2_1	0.83	hsa-miR-15a-5p	1196	-135.8	160	-20.75	20001	36621	22	24490 20026 21473 9270 7333 3295 2283 35068	8
Circ_RP1-1J6.2_1	0.83	hsa-miR-221-3p	1180	-125.83	161	-19.41	217239	36621	23	20106 4811 17657 11664 29834 33413 9379 33745	8
Circ_RP1-1J6.2_1	0.83	hsa-miR-125a-5p	1179	-175.97	161	-32.93	301968	36621	24	18963 16381 9191 12637 15733 12564 5396 19957	8
Circ_RP1-1J6.2_1	0.83	hsa-miR-196b-5p	1177	-145.32	154	-21.7	515874	36621	22	8787 26834 26441 21606 10610 12843 5564 18675	8
Circ_RP1-1J6.2_1	0.83	hsa-miR-877-5p	1173	-149.87	155	-23.56	1103421	36621	20	24625 7357 13640 16017 1573 28605 7096 6046	8
Circ_RP1-1J6.2_1	0.83	hsa-miR-3613-5p	1173	-121.84	163	-18.31	1750695	36621	22	30532 15054 31310 21366 10468 13733 33906 32013	8
Circ_RP1-1J6.2_1	0.83	hsa-miR-424-5p	1062	-110.26	164	-18.58	522819	36621	22	24490 9269 20026 18635 2282 7333 21473	7
Circ_RP1-1J6.2_1	0.83	hsa-miR-15b-5p	1049	-114.08	163	-20.56	236685	36621	22	24490 20026 2283 9270 21473 7333 34946	7
Circ_RP1-1J6.2_1	0.83	hsa-miR-497-5p	1046	-132.66	163	-28.12	613104	36621	21	20027 24491 2284 9271 4085 5618 21474	7
Circ_RP1-1J6.2_1	0.83	hsa-miR-125a-3p	1038	-148.11	167	-28.47	303357	36621	22	33320 4943 5718 7830 26638 8843 33389	7
Circ_RP1-1J6.2_1	0.83	hsa-miR-671-5p	1026	-155.91	155	-27.13	995079	36621	23	814 3630 35655 2190 3406 25405 33629	7
Circ_RP1-1J6.2_1	0.83	hsa-miR-34a-5p	1022	-135.37	156	-20.77	158901	36621	22	13983 12844 18869 5452 24235 33877 25384	7
Circ_RP1-1J6.2_1	0.83	hsa-miR-421	1014	-102.12	153	-20.53	986745	36621	23	6940 30889 6197 23640 3151 4499 24813	7
Circ_QSER1_2-4	4.31	hsa-miR-93-3p	878	-91.84	153	-18.31	86220	3968	22	273 2727 2508 3044 2375 2834	6
Circ_WDR89_3	3.09	hsa-miR-107	918	-131.5	161	-26.01	117874	2436	23	301 1519 6 1224 970 2188	6
Circ_WDR89_3	3.09	hsa-miR-424-5p	898	-96.76	153	-17.01	523462	2436	22	147 1365 6 1224 977 2195	6
Circ_WDR89_3	3.09	hsa-miR-15b-5p	876	-93.26	149	-16.75	237328	2436	22	5 1223 147 1365 977 2195	6
Circ_WDR89_3	3.09	hsa-miR-126-5p	866	-68.96	145	-13.3	306778	2436	21	393 624 1611 1842 1149 2367	6
Circ_WDR89_3	3.09	hsa-miR-497-5p	864	-88.96	149	-18.84	613747	2436	21	6 1224 978 2196 148 1366	6
Circ_WDR89_3	3.09	hsa-miR-195-5p	844	-96.08	142	-18.36	348448	2436	21	4 1222 410 978 1628 2196	6
Circ_ALMS1_8-9	1.11	hsa-let-7d-5p	883	-119.73	151	-22.64	10752	6239	22	1116 2400 2685 3960 408 3255	6
Circ_ALMS1_8-9	1.11	hsa-miR-877-5p	863	-99.97	147	-20.4	1103895	6239	20	3457 3674 546 1404 4227 5636	6
Circ_RP1-1J6.2_1	0.83	hsa-miR-27b-3p	911	-114.16	164	-21.56	243630	36621	21	15697 22353 29359 5921 18110 11167	6
Circ_RP1-1J6.2_1	0.83	hsa-miR-27a-3p	909	-109.41	164	-21.56	63060	36621	21	15697 22353 5921 29359 18110 10544	6
Circ_RP1-1J6.2_1	0.83	hsa-miR-92b-3p	900	-145.47	161	-33.78	765894	36621	22	23995 6650 4226 7776 5215 35268	6
Circ_RP1-1J6.2_1	0.83	hsa-miR-25-3p	885	-131.39	157	-25.48	54726	36621	22	6649 23995 4225 21805 23607 35267	6
Circ_RP1-1J6.2_1	0.83	hsa-miR-141-3p	884	-99.44	155	-18.69	278355	36621	22	26987 24351 27728 15466 26412 12318	6
Circ_RP1-1J6.2_1	0.83	hsa-miR-1275	884	-123.61	156	-24.15	1297881	36621	17	14461 19751 24369 35890 3640 1452	6
Circ_RP1-1J6.2_1	0.83	hsa-miR-193a-5p	883	-129.08	174	-31.43	343638	36621	22	25068 10120 11427 31787 34893 33672	6
Circ_RP1-1J6.2_1	0.83	hsa-miR-146b-5p	883	-99.1	155	-20.09	590880	36621	22	8636 21460 17276 34864 8170 10928	6
Circ_RP1-1J6.2_1	0.83	hsa-miR-200c-3p	881	-95.13	153	-20.03	354750	36621	23	19035 27389 8532 26986 7317 26408	6
Circ_RP1-1J6.2_1	0.83	hsa-miR-340-5p	875	-61.72	156	-14.1	467259	36621	22	20850 31554 9439 6771 22981 15292	6
Circ_RP1-1J6.2_1	0.83	hsa-miR-374a-3p	869	-59.86	160	-13.53	442257	36621	22	18753 28109 19368 14931 27905 31669	6
Circ_RP1-1J6.2_1	0.83	hsa-miR-23a-3p	868	-97.01	149	-21.3	47781	36621	21	10989 18017 36304 10545 10882 33744	6
Circ_RP1-1J6.2_1	0.83	hsa-miR-222-3p	868	-84.1	148	-18.34	220017	36621	21	20109 17658 4814 33748 29835 11667	6
Circ_RP1-1J6.2_1	0.83	hsa-miR-660-5p	867	-104.53	150	-21.64	983967	36621	22	12330 27158 34041 9660 27367 11544	6
Circ_RP1-1J6.2_1	0.83	hsa-miR-18a-5p	863	-116.18	153	-23.76	28335	36621	23	5592 3349 7078 3281 5889 12122	6
Circ_RP1-1J6.2_1	0.83	hsa-miR-200a-3p	863	-94.39	151	-16.93	370029	36621	22	26987 15466 24351 12318 26409 27728	6
Circ_RP1-1J6.2_1	0.83	hsa-miR-193b-3p	856	-119.95	146	-29.29	611715	36621	22	3547 19315 11728 19034 12991 19706	6
Circ_ZNF91_4	21.41	hsa-miR-182-5p	726	-63.2	148	-15.79	170108	4296	24	657 741 1665 825 1749	5
Circ_ZNF91_4	21.41	hsa-miR-590-3p	713	-40.64	145	-10.2	839606	4296	21	2267 502 922 1426 1846	5
Circ_RP11-307N16.6_4	13.51	hsa-miR-760	782	-137.98	168	-30.62	1117408	1764	20	1514 1528 708 473 1637	5
Circ_ALMS1_8-9	1.11	hsa-let-7i-5p	723	-77.15	145	-17.3	232992	6239	22	1115 2399 3255 407 3959	5
Circ_RP1-1J6.2_1	0.83	hsa-miR-339-5p	749	-106.83	157	-28.95	501984	36621	23	21775 3198 35401 16292 18398	5
Circ_RP1-1J6.2_1	0.83	hsa-miR-19a-3p	745	-60.66	153	-14.37	32502	36621	23	18986 27971 22631 13090 13114	5
Circ_RP1-1J6.2_1	0.83	hsa-miR-744-5p	739	-121.46	154	-29.95	1097865	36621	22	622 462 553 12552 3751	5
Circ_RP1-1J6.2_1	0.83	hsa-miR-195-5p	733	-82.14	153	-19.88	347805	36621	21	21472 9274 24491 20026 2284	5
Circ_RP1-1J6.2_1	0.83	hsa-miR-126-5p	730	-45.31	155	-14.15	306135	36621	21	9742 7374 13499 31890 30317	5
Circ_RP1-1J6.2_1	0.83	hsa-miR-92b-5p	730	-133.92	159	-29.41	764505	36621	22	1195 525 5734 19756 24028	5
Circ_RP1-1J6.2_1	0.83	hsa-miR-760	730	-127.96	149	-28.69	1117311	36621	20	1151 17330 560 3831 12641	5
Circ_RP1-1J6.2_1	0.83	hsa-miR-30a-5p	725	-69.62	150	-17.84	70005	36621	22	30212 36210 27960 4371 10587	5
Circ_RP1-1J6.2_1	0.83	hsa-miR-205-5p	725	-98.21	150	-26.29	186681	36621	22	11744 16285 25846 10816 36186	5
Circ_RP1-1J6.2_1	0.83	hsa-miR-335-5p	725	-63.54	148	-14.77	504762	36621	23	5194 6630 33305 35074 15230	5
Circ_RP1-1J6.2_1	0.83	hsa-miR-23b-3p	724	-79.54	149	-20.21	240852	36621	21	10989 18017 36305 10545 10882	5
Circ_RP1-1J6.2_1	0.83	hsa-miR-21-5p	721	-54.55	148	-12.9	40836	36621	22	26901 26555 35039 32361 24689	5
Circ_RP1-1J6.2_1	0.83	hsa-miR-30e-5p	720	-65.27	150	-17.88	395031	36621	22	36210 30212 27960 4373 10587	5
Circ_RAI1_3-4	0.8	hsa-miR-484	743	-113.79	152	-29.28	567658	5675	22	3977 4515 4716 3858 2970	5
Circ_RAI1_3-4	0.8	hsa-miR-296-5p	742	-126.35	158	-32.29	389866	5675	21	694 370 4363 4939 2867	5
Circ_RAI1_3-4	0.8	hsa-miR-339-5p	730	-135.84	161	-31.79	502375	5675	23	4438 3590 4538 690 5372	5
Circ_RAI1_3-4	0.8	hsa-miR-497-5p	727	-99.88	150	-20.81	613495	5675	21	1794 1358 5608 3958 4698	5
Circ_RAI1_3-4	0.8	hsa-miR-193a-5p	715	-108.95	151	-24.41	344029	5675	22	3888 2065 4093 1567 2666	5
Circ_ZNF876P_2	0.8	hsa-miR-23a-3p	774	-75.73	163	-18.14	47837	1278	21	1029 612 946 779 364	5
Circ_ZNF876P_2	0.8	hsa-miR-23b-3p	760	-69.39	158	-15.85	240908	1278	21	612 1029 945 779 364	5
Circ_MYO9B_2	7.72	hsa-miR-3615	567	-94.64	144	-26.37	1756270	898	21	128 78 517 849	4
Circ_TET2_3	6.3	hsa-miR-34a-5p	574	-73.22	145	-20.99	158974	3455	22	1783 3239 147 718	4
Circ_NRIP1_2-3	3.74	hsa-miR-15a-5p	577	-69.73	151	-22.26	20713	4137	22	1105 1183 1293 3033	4
Circ_WDR89_3	3.09	hsa-miR-148b-3p	616	-80.1	158	-22.13	492904	2436	22	435 1653 638 1856	4
Circ_WDR89_3	3.09	hsa-miR-15a-5p	594	-67.4	157	-19.31	20644	2436	22	5 1223 977 2195	4
Circ_WDR89_3	3.09	hsa-miR-324-5p	590	-68.22	150	-18.37	497071	2436	23	455 1673 310 1528	4
Circ_WDR89_3	3.09	hsa-miR-421	590	-65.8	150	-18.36	987388	2436	23	10 1228 1022 2240	4
Circ_WDR89_3	3.09	hsa-miR-186-5p	584	-57.68	150	-15.91	335947	2436	22	1018 2236 915 2133	4
Circ_WDR89_3	3.09	hsa-miR-505-3p	576	-48.46	145	-13.68	722089	2436	22	11 1229 1024 2242	4
Circ_WDR89_3	3.09	hsa-miR-148a-3p	572	-59.66	146	-15.94	138709	2436	22	435 1653 638 1856	4
Circ_ZNF79_5	1.71	hsa-miR-4446-3p	596	-88.18	149	-24.73	2008229	2442	22	527 947 1748 2168	4
Circ_ZNF79_5	1.71	hsa-miR-193a-5p	592	-83.14	150	-23.09	344207	2442	22	878 2099 45 1266	4
Circ_ZNF79_5	1.71	hsa-miR-92b-3p	564	-83.06	142	-23.38	766463	2442	22	325 1546 996 2217	4
Circ_DNAJC5_2-4	1.69	hsa-miR-195-5p	601	-75.06	162	-22.94	347499	504	21	374 361 350 388	4
Circ_DNAJC5_2-4	1.69	hsa-miR-424-5p	582	-58.95	152	-17.56	522513	504	22	388 376 349 358	4
Circ_ALMS1_8-9	1.11	hsa-miR-28-3p	602	-78.91	152	-22.94	66312	6239	22	1263 1431 833 1691	4
Circ_PRDM2_7-8	1.07	hsa-miR-125a-3p	582	-73.56	150	-21.4	303667	4525	22	999 2719 2317 3976	4
Circ_ZNF586_2	1.02	hsa-miR-92b-3p	592	-100.77	151	-30.61	765944	1396	22	1197 529 862 278	4
Circ_ZNF586_2	1.02	hsa-miR-25-3p	576	-83.67	147	-22.36	54776	1396	22	1197 278 529 862	4
Circ_ZNF586_2-3	0.97	hsa-miR-92b-3p	592	-100.77	151	-30.61	766322	1523	22	1324 656 989 405	4
Circ_ZNF586_2-3	0.97	hsa-miR-25-3p	576	-83.67	147	-22.36	55154	1523	22	1324 405 656 989	4
Circ_RP1-1J6.2_1	0.83	hsa-miR-342-3p	635	-83.3	159	-31.84	476982	36621	23	6874 18489 20751 3626	4
Circ_RP1-1J6.2_1	0.83	hsa-miR-342-5p	611	-90.23	161	-25.14	475593	36621	21	17261 34285 1088 3283	4
Circ_RP1-1J6.2_1	0.83	hsa-miR-1247-5p	609	-121.54	163	-36.63	1250655	36621	22	753 900 342 841	4
Circ_RP1-1J6.2_1	0.83	hsa-miR-361-5p	601	-56.48	159	-18.97	399198	36621	22	19369 31667 14335 3345	4
Circ_RP1-1J6.2_1	0.83	hsa-miR-589-3p	599	-58.59	157	-17.35	833955	36621	24	22207 22697 8282 8392	4
Circ_RP1-1J6.2_1	0.83	hsa-miR-486-5p	596	-74.56	155	-21.39	571434	36621	22	23671 3273 24932 33906	4
Circ_RP1-1J6.2_1	0.83	hsa-miR-30b-5p	585	-39.98	152	-13.61	245019	36621	22	36211 4373 30212 10587	4
Circ_RP1-1J6.2_1	0.83	hsa-miR-331-3p	583	-98.49	150	-28.76	495039	36621	21	15987 23209 12642 14715	4
Circ_RP1-1J6.2_1	0.83	hsa-miR-429	582	-56.92	149	-22.16	535320	36621	22	19036 27390 16375 24833	4
Circ_RP1-1J6.2_1	0.83	hsa-miR-32-5p	580	-57.84	148	-18.92	75561	36621	22	23996 4227 4365 6651	4
Circ_RP1-1J6.2_1	0.83	hsa-miR-151a-5p	580	-77.71	149	-21.58	485316	36621	21	16550 35903 33714 24982	4
Circ_RP1-1J6.2_1	0.83	hsa-miR-182-5p	578	-78.63	154	-26.71	170013	36621	24	3490 5572 36396 21434	4
Circ_RP1-1J6.2_1	0.83	hsa-miR-454-3p	577	-63.86	155	-23.82	1025637	36621	23	27970 3348 11345 28983	4
Circ_RP1-1J6.2_1	0.83	hsa-miR-629-5p	575	-74.2	147	-22.32	911739	36621	21	17181 2489 33617 25839	4
Circ_RP1-1J6.2_1	0.83	hsa-miR-30d-5p	572	-53.72	148	-20.23	142233	36621	22	27960 30212 36210 10587	4
Circ_RAI1_3-4	0.8	hsa-miR-196b-5p	609	-87.38	155	-25.29	516265	5675	22	399 1548 51 4253	4
Circ_RAI1_3-4	0.8	hsa-miR-423-5p	604	-101.95	160	-26.84	520432	5675	23	4993 605 3652 4891	4
Circ_RAI1_3-4	0.8	hsa-miR-15a-5p	581	-71.76	153	-21.66	20392	5675	22	5607 1357 1792 3957	4
Circ_RAI1_3-4	0.8	hsa-miR-1275	581	-94.77	155	-26.08	1298272	5675	17	615 5006 654 3803	4
Circ_RAI1_3-4	0.8	hsa-miR-15b-5p	575	-69.33	148	-19.33	237076	5675	22	1357 5607 1793 3957	4
Circ_NRIP1_3	0.79	hsa-miR-15a-5p	577	-69.73	151	-22.26	20086	4057	22	1025 1103 1213 2953	4
Circ_HIPK3_2	137.81	hsa-miR-107	430	-49.74	147	-18.3	117232	1099	23	445 817 743	3
Circ_ZNF91_4	21.41	hsa-miR-4446-3p	443	-59.4	153	-20.51	2007755	4296	22	2248 1660 3631	3
Circ_CUX1_21	15.59	hsa-miR-4446-3p	436	-68.76	149	-26.77	2007808	303	22	15 84 157	3
Circ_TET2_3	6.3	hsa-miR-185-5p	439	-51.92	153	-19.22	332599	3455	22	1249 1819 339	3
Circ_ZFHX3_2-3	5.1	hsa-miR-28-5p	436	-55.07	156	-23.03	65120	3265	22	2399 792 2130	3
Circ_AFTPH_2	4.69	hsa-miR-221-3p	455	-61.03	162	-22.44	217262	1967	23	622 239 70	3
Circ_AFTPH_2	4.69	hsa-miR-374a-3p	446	-29.09	154	-11.47	442280	1967	22	1528 1039 1684	3
Circ_ANKRD17_29	4.61	hsa-miR-4446-3p	421	-60.14	141	-26.27	2007811	1634	22	807 833 1439	3
Circ_SP3_4	4.53	hsa-miR-378a-3p	449	-69.47	160	-26.13	452080	1360	22	404 84 1234	3
Circ_SP3_4	4.53	hsa-miR-93-3p	440	-40.8	149	-15.14	86773	1360	22	913 240 251	3
Circ_BIRC6_10	4.36	hsa-let-7b-5p	449	-67.74	162	-28.07	4855	1395	22	241 1075 604	3
Circ_BIRC6_10	4.36	hsa-let-7i-5p	443	-61.32	153	-22.78	232651	1395	22	242 602 1078	3
Circ_APBB2_6	4.3	hsa-miR-378a-3p	440	-54.75	155	-19.75	452102	816	22	612 743 543	3
Circ_SYTL2_2-4	4.19	hsa-miR-15b-5p	441	-49.51	150	-19.96	236236	778	22	1 345 443	3
Circ_SYTL2_2-4	4.19	hsa-miR-497-5p	440	-49.51	149	-18.03	612655	778	21	346 442 3	3
Circ_SYTL2_2-4	4.19	hsa-miR-15a-5p	428	-43.21	146	-15.64	19552	778	22	1 345 441	3
Circ_ERBB2IP_21	3.8	hsa-miR-421	459	-52.46	161	-22.76	986894	1546	23	428 607 496	3
Circ_ERBB2IP_21	3.8	hsa-miR-93-3p	432	-53.95	148	-19.11	86822	1546	22	575 147 1234	3
Circ_NRIP1_2-3	3.74	hsa-miR-186-5p	445	-38.5	152	-16.18	336016	4137	22	900 350 3628	3
Circ_NRIP1_2-3	3.74	hsa-miR-15b-5p	438	-58.48	150	-25.94	237397	4137	22	1105 1294 1183	3
Circ_PLEKHM1_4	3.07	hsa-let-7g-5p	436	-52.87	151	-18.19	229917	627	22	312 432 90	3
Circ_ANKIB1_2-3	3.02	hsa-miR-15a-5p	450	-55.01	155	-19.85	20557	576	22	229 526 494	3
Circ_MTUS1_2-3	2.94	hsa-miR-505-3p	452	-60.01	170	-21.83	722251	2441	22	1981 367 535	3
Circ_MTUS1_2-3	2.94	hsa-miR-141-3p	443	-53.96	155	-18.36	279160	2441	22	1692 266 1159	3
Circ_SMAD5_2-3	2.7	hsa-miR-378a-3p	438	-50.49	154	-18.44	452490	647	22	265 400 626	3
Circ_ARHGAP5_2	2.46	hsa-miR-19a-3p	461	-41.77	166	-22.42	32667	3885	23	272 551 1753	3
Circ_ARHGAP5_2	2.46	hsa-miR-148a-3p	447	-42.77	156	-16.44	138231	3885	22	874 551 638	3
Circ_ARHGAP5_2	2.46	hsa-miR-148b-3p	445	-42.57	151	-16.36	492426	3885	22	873 638 551	3
Circ_ARHGAP5_2	2.46	hsa-miR-590-3p	443	-19.93	152	-9.84	839676	3885	21	916 1937 3513	3
Circ_ARHGAP5_2	2.46	hsa-miR-361-5p	442	-42.61	155	-17.12	399363	3885	22	3566 1413 3005	3
Circ_C8orf76_2-4	1.72	hsa-miR-125a-3p	429	-62.74	145	-21.61	303049	698	22	181 388 528	3
Circ_DNAJC5_2-4	1.69	hsa-miR-15a-5p	447	-49.43	152	-18.58	19695	504	22	349 373 388	3
Circ_DNAJC5_2-4	1.69	hsa-miR-15b-5p	446	-46.81	152	-17.63	236379	504	22	349 374 388	3
Circ_DNAJC5_2-4	1.69	hsa-miR-497-5p	442	-52.26	152	-20.63	612798	504	21	372 351 389	3
Circ_SP3_4-5	1.64	hsa-miR-378a-3p	449	-69.47	160	-26.13	452701	1553	22	404 84 1234	3
Circ_SP3_4-5	1.64	hsa-miR-93-3p	440	-40.8	149	-15.14	87394	1553	22	913 240 251	3
Circ_RBM12_2-3	1.44	hsa-miR-1275	439	-58.46	155	-20.16	1298582	1902	17	713 731 776	3
Circ_SOGA1_2-3	1.39	hsa-miR-423-3p	435	-83.81	147	-33.09	522132	384	23	316 7 346	3
Circ_MASTL_8-10	1.33	hsa-miR-196b-5p	456	-58.41	156	-20.19	515625	1381	22	1227 567 643	3
Circ_ZFHX3_2	1.32	hsa-miR-28-5p	436	-55.07	156	-23.03	64486	2768	22	2399 792 2130	3
Circ_CCSER2_2-3	1.25	hsa-miR-361-5p	434	-45.93	151	-17.63	399501	1653	22	1237 1536 338	3
Circ_NCOR2_19-20	1.21	hsa-miR-342-5p	437	-64.04	151	-23.07	476213	737	21	166 348 418	3
Circ_MASTL_8-9	1.18	hsa-miR-196b-5p	456	-58.41	156	-20.19	516172	1279	22	1227 567 643	3
Circ_ALMS1_8-9	1.11	hsa-miR-125a-3p	459	-71.42	162	-28.33	303831	6239	22	4454 2206 1893	3
Circ_ALMS1_8-9	1.11	hsa-miR-28-5p	446	-53.91	158	-23.62	64923	6239	22	4505 998 1927	3
Circ_ALMS1_8-9	1.11	hsa-miR-429	434	-35.86	151	-16.86	535794	6239	22	4943 4257 1578	3
Circ_ALMS1_8-9	1.11	hsa-miR-200a-3p	433	-52.98	149	-25.64	370503	6239	22	1464 5192 4388	3
Circ_ALMS1_8-9	1.11	hsa-miR-182-5p	430	-57.39	150	-24.99	170487	6239	24	2450 1447 4730	3
Circ_ALMS1_8-9	1.11	hsa-miR-200b-3p	430	-36.46	147	-16.34	228825	6239	22	4256 4943 1578	3
Circ_ALMS1_8-9	1.11	hsa-miR-141-3p	428	-48.11	144	-22.51	278829	6239	22	1464 5193 4392	3
Circ_ALMS1_8-9	1.11	hsa-miR-200c-3p	422	-32.02	142	-12.7	355224	6239	23	4256 1577 4945	3
Circ_SYTL2_2	1.1	hsa-miR-15b-5p	441	-49.51	150	-19.96	236729	490	22	1 345 443	3
Circ_SYTL2_2	1.1	hsa-miR-497-5p	440	-49.51	149	-18.03	613148	490	21	346 442 3	3
Circ_SYTL2_2	1.1	hsa-miR-15a-5p	428	-43.21	146	-15.64	20045	490	22	1 345 441	3
Circ_PRDM2_7-8	1.07	hsa-miR-760	447	-65.73	152	-23.82	1117621	4525	20	4081 1102 4428	3
Circ_PRDM2_7-8	1.07	hsa-miR-185-5p	433	-55.67	145	-18.81	332836	4525	22	2755 2903 2705	3
Circ_ANKRD17_29-30	1.06	hsa-miR-4446-3p	421	-60.14	141	-26.27	2008428	1832	22	807 833 1439	3
Circ_ARHGAP5_2-3	0.99	hsa-miR-19a-3p	461	-41.77	166	-22.42	32856	4033	23	272 551 1753	3
Circ_ARHGAP5_2-3	0.99	hsa-miR-148a-3p	447	-42.77	156	-16.44	138420	4033	22	874 551 638	3
Circ_ARHGAP5_2-3	0.99	hsa-miR-148b-3p	445	-42.57	151	-16.36	492615	4033	22	873 638 551	3
Circ_ARHGAP5_2-3	0.99	hsa-miR-590-3p	443	-19.93	152	-9.84	839865	4033	21	916 1937 3513	3
Circ_ARHGAP5_2-3	0.99	hsa-miR-361-5p	442	-42.61	155	-17.12	399552	4033	22	3566 1413 3005	3
Circ_YTHDF1_4	0.99	hsa-miR-93-3p	445	-56.22	152	-20.79	86777	1521	22	266 473 816	3
Circ_ELF1_9	0.94	hsa-miR-93-3p	435	-49.29	149	-18.42	86805	559	22	242 33 102	3
Circ_SMAD5_3	0.93	hsa-miR-378a-3p	438	-50.49	154	-18.44	452064	572	22	190 325 551	3
Circ_SCAF11_11	0.87	hsa-miR-345-5p	437	-55.7	148	-18.73	510454	2718	22	869 1658 231	3
Circ_RP1-1J6.2_1	0.83	hsa-miR-183-5p	455	-55.45	153	-20.35	172791	36621	22	15096 23558 33912	3
Circ_RP1-1J6.2_1	0.83	hsa-miR-140-3p	455	-64.66	159	-25.02	275577	36621	21	28086 2513 26177	3
Circ_RP1-1J6.2_1	0.83	hsa-miR-130b-3p	453	-48.84	158	-22.59	393642	36621	22	22631 27971 35174	3
Circ_RP1-1J6.2_1	0.83	hsa-miR-345-5p	451	-53.91	155	-20.26	510318	36621	22	26781 4079 6071	3
Circ_RP1-1J6.2_1	0.83	hsa-miR-192-5p	450	-42.39	163	-17.76	120009	36621	21	5693 21594 29508	3
Circ_RP1-1J6.2_1	0.83	hsa-miR-93-3p	447	-54.21	153	-22.15	86673	36621	22	27260 2719 3032	3
Circ_RP1-1J6.2_1	0.83	hsa-miR-532-5p	446	-65.19	151	-23.76	740892	36621	22	33312 5767 15461	3
Circ_RP1-1J6.2_1	0.83	hsa-miR-200b-3p	443	-41	149	-18.65	228351	36621	22	19036 8533 27390	3
Circ_RP1-1J6.2_1	0.83	hsa-miR-151a-3p	442	-52.17	150	-22.27	486705	36621	21	35748 14484 34422	3
Circ_RP1-1J6.2_1	0.83	hsa-miR-324-5p	442	-58.61	153	-23.63	496428	36621	23	12098 22281 23211	3
Circ_RP1-1J6.2_1	0.83	hsa-miR-484	438	-67.83	150	-25.19	567267	36621	22	2069 17022 20375	3
Circ_RP1-1J6.2_1	0.83	hsa-miR-148b-3p	437	-52.78	151	-22.83	492261	36621	22	16666 28850 3350	3
Circ_RP1-1J6.2_1	0.83	hsa-miR-26b-5p	434	-39.57	147	-16.16	58893	36621	21	21977 25196 13435	3
Circ_RP1-1J6.2_1	0.83	hsa-miR-197-3p	431	-50.74	151	-20.61	125565	36621	22	9181 13277 26178	3
Circ_RP1-1J6.2_1	0.83	hsa-miR-378a-3p	429	-57.29	146	-20	451980	36621	22	19920 31054 15708	3
Circ_RP1-1J6.2_1	0.83	hsa-miR-28-3p	427	-34.06	145	-13.47	65838	36621	22	11473 18524 26470	3
Circ_RP1-1J6.2_1	0.83	hsa-miR-200b-5p	427	-47.18	145	-18.43	226962	36621	22	28891 11080 32490	3
Circ_RP1-1J6.2_1	0.83	hsa-miR-365a-3p	425	-46.39	145	-18.43	408921	36621	22	22123 2890 16372	3
Circ_RP1-1J6.2_1	0.83	hsa-miR-365b-3p	425	-46.39	145	-18.43	411699	36621	22	22123 2890 16372	3
Circ_PLEKHM1_3-4	0.81	hsa-let-7g-5p	436	-52.87	151	-18.19	230421	875	22	560 680 338	3
Circ_RAI1_3-4	0.8	hsa-miR-34a-5p	455	-63.19	156	-23.93	159292	5675	22	5130 5248 588	3
Circ_RAI1_3-4	0.8	hsa-miR-331-3p	450	-71.73	154	-25.68	495430	5675	21	3931 2887 4048	3
Circ_RAI1_3-4	0.8	hsa-miR-4446-3p	447	-74.7	160	-27.24	2008051	5675	22	1613 4552 642	3
Circ_RAI1_3-4	0.8	hsa-miR-28-5p	440	-53.67	160	-22.58	64840	5675	22	2629 2882 3529	3
Circ_RAI1_3-4	0.8	hsa-miR-99b-3p	429	-73.63	147	-29.1	388477	5675	22	2290 168 1581	3
Circ_ZNF876P_2	0.8	hsa-miR-296-3p	464	-76.35	164	-32.02	390920	1278	22	807 723 1232	3
Circ_NRIP1_3	0.79	hsa-miR-186-5p	445	-38.5	152	-16.18	335389	4057	22	820 270 3548	3
Circ_NRIP1_3	0.79	hsa-miR-15b-5p	438	-58.48	150	-25.94	236770	4057	22	1025 1214 1103	3
Circ_ATF7IP_2	0.78	hsa-miR-421	460	-45.51	161	-16.98	986803	1565	23	699 98 634	3
Circ_ATF7IP_2	0.78	hsa-miR-877-5p	441	-63.76	151	-22.51	1103479	1565	20	772 487 592	3
Circ_ABHD17B_2-4	0.69	hsa-miR-424-5p	457	-58.66	160	-23.92	522705	858	22	543 524 288	3
Circ_ABHD17B_2-4	0.69	hsa-miR-429	431	-41.17	148	-16.36	535206	858	22	158 804 666	3
Circ_MARVELD2_2-4	0.69	hsa-miR-193a-5p	443	-68.02	152	-25.36	343526	1482	22	402 757 368	3
Circ_PIK3C2B_3	0.65	hsa-miR-331-3p	446	-78.56	153	-29.1	495125	1017	21	829 501 725	3
Circ_PIK3C2B_3	0.65	hsa-let-7e-5p	445	-62	158	-22.3	13142	1017	22	386 542 580	3
Circ_ZNF638_24	0.33	hsa-miR-27a-3p	450	-65.81	152	-23.55	63210	955	21	254 439 25	3
Circ_ZNF638_24	0.33	hsa-miR-27b-3p	446	-67.15	152	-25.01	243780	955	21	254 25 439	3
Circ_IGF1R_2	104.63	hsa-miR-196b-5p	290	-36.76	150	-19.73	515876	546	22	495 62	2
Circ_IGF1R_2	104.63	hsa-let-7d-5p	287	-39.12	144	-22.21	10280	546	22	339 60	2
Circ_IGF1R_2	104.63	hsa-let-7e-5p	284	-34.78	144	-21.18	13058	546	22	339 63	2
Circ_GFRA1_5-7	54.72	hsa-miR-34a-5p	301	-40.42	152	-22.24	158349	427	22	320 301	2
Circ_FUT8_3	54.28	hsa-miR-186-5p	285	-16.74	145	-10.72	335374	430	22	167 253	2
Circ_NFATC3_2-3	45.5	hsa-miR-744-5p	305	-59.93	156	-30.47	1098250	1298	22	377 847	2
Circ_NFATC3_2-3	45.5	hsa-miR-205-5p	295	-31.3	155	-19.67	187066	1298	22	472 140	2
Circ_NFATC3_2-3	45.5	hsa-miR-331-3p	288	-45.31	145	-22.72	495424	1298	21	786 530	2
Circ_NFATC3_2-3	45.5	hsa-let-7i-5p	286	-33.56	145	-18.14	232903	1298	22	1131 222	2
Circ_PTK2_3-5	40.54	hsa-miR-125a-3p	300	-40.39	160	-21.34	302809	482	22	80 282	2
Circ_PHC3_5-7	38.4	hsa-miR-542-3p	294	-33.47	151	-20.05	988976	505	22	449 340	2
Circ_MGA_1	32.65	hsa-miR-130b-3p	307	-36.97	162	-19.82	393639	1131	22	634 258	2
Circ_MGA_1	32.65	hsa-miR-182-5p	301	-30.79	153	-16.69	170010	1131	24	810 978	2
Circ_GSE1_2	29.61	hsa-miR-744-5p	295	-53.37	151	-30.98	1097868	219	22	107 139	2
Circ_GCN1L1_29-31	27.32	hsa-miR-1275	283	-44.62	143	-22.63	1297340	389	17	357 228	2
Circ_ZNF91_4	21.41	hsa-miR-221-3p	293	-37.49	150	-21.01	217334	4296	23	4018 3062	2
Circ_ZNF91_4	21.41	hsa-miR-3615	282	-46.47	142	-24.48	1756346	4296	21	3420 3396	2
Circ_SHOC2_2-3	17.78	hsa-miR-93-5p	284	-31.14	144	-16.44	85577	1075	23	118 412	2
Circ_PIK3R1_2	17.38	hsa-miR-505-3p	307	-35.15	161	-18.66	721454	720	22	99 691	2
Circ_PIK3R1_2	17.38	hsa-miR-27b-3p	299	-35.15	153	-22.02	243638	720	21	464 69	2
Circ_PIK3R1_2	17.38	hsa-miR-27a-3p	296	-36.25	155	-20.26	63068	720	21	464 69	2
Circ_PIK3R1_2	17.38	hsa-miR-130b-3p	284	-25.5	142	-17	393650	720	22	443 663	2
Circ_CUX1_21	15.59	hsa-miR-296-3p	281	-49.69	141	-28.83	391012	303	22	11 81	2
Circ_ASH1L_5	14.81	hsa-miR-25-3p	300	-37.63	160	-22.66	54840	742	22	330 293	2
Circ_ASH1L_5	14.81	hsa-miR-378a-3p	297	-43.78	154	-25.64	452094	742	22	146 7	2
Circ_TRIM37_20-22	13.88	hsa-miR-146b-5p	286	-36.21	145	-20.72	590354	438	22	151 253	2
Circ_RP11-307N16.6_4	13.51	hsa-miR-205-5p	302	-40.6	159	-20.95	186778	1764	22	52 1597	2
Circ_RP11-307N16.6_4	13.51	hsa-miR-4446-3p	301	-47.68	159	-28.14	2007757	1764	22	260 1382	2
Circ_RP11-307N16.6_4	13.51	hsa-miR-342-3p	299	-40.69	152	-23.24	477079	1764	23	798 21	2
Circ_RP11-307N16.6_4	13.51	hsa-miR-34a-5p	298	-40.29	155	-25.12	158998	1764	22	1314 147	2
Circ_RP11-307N16.6_4	13.51	hsa-miR-484	294	-40.64	154	-22.82	567364	1764	22	1615 246	2
Circ_RP11-307N16.6_4	13.51	hsa-miR-296-5p	287	-38.79	147	-21.48	389572	1764	21	1116 1295	2
Circ_NFATC3_2	12.55	hsa-miR-744-5p	305	-59.93	156	-30.47	1097876	1135	22	377 847	2
Circ_NFATC3_2	12.55	hsa-miR-205-5p	295	-31.3	155	-19.67	186692	1135	22	472 140	2
Circ_NFATC3_2	12.55	hsa-miR-331-3p	288	-45.31	145	-22.72	495050	1135	21	786 530	2
Circ_KIAA1958_2	12.23	hsa-miR-4446-3p	290	-44.39	147	-22.37	2007673	1195	22	685 297	2
Circ_KIAA1958_2	12.23	hsa-miR-421	287	-22.52	146	-12.06	986758	1195	23	407 303	2
Circ_RPRD1B_4-6	10.44	hsa-miR-22-3p	294	-34.14	150	-17.59	44484	416	22	58 234	2
Circ_SPPL3_4-6	9.84	hsa-miR-185-5p	293	-39.58	152	-20.69	332011	312	22	236 42	2
Circ_CD276_4-5	9.39	hsa-miR-22-3p	304	-37.1	164	-20.14	45371	654	22	422 574	2
Circ_CD276_4-5	9.39	hsa-miR-125a-3p	296	-46.19	152	-23.47	303725	654	22	581 416	2
Circ_PI4KB_2	9.29	hsa-miR-484	282	-38.42	142	-23.39	567282	937	22	28 471	2
Circ_EDC3_2-3	9.04	hsa-miR-423-5p	290	-40.21	150	-22.54	520695	502	23	339 257	2
Circ_STARD10_4-6	9.02	hsa-let-7e-5p	291	-35.12	151	-18.28	12549	370	22	288 331	2
Circ_FAM53B_4	8.98	hsa-miR-342-5p	287	-33.97	145	-18.41	475691	773	21	173 498	2
Circ_ATAD2_22-24	8.9	hsa-miR-760	291	-47.49	150	-26.51	1116805	427	20	359 164	2
Circ_ZMYND8_11-12	8.51	hsa-miR-1275	287	-49.26	147	-25.33	1298585	623	17	347 269	2
Circ_ASH1L_4-5	8.04	hsa-miR-25-3p	300	-37.63	160	-22.66	55329	844	22	432 395	2
Circ_ASH1L_4-5	8.04	hsa-miR-378a-3p	297	-43.78	154	-25.64	452583	844	22	248 109	2
Circ_TRPS1_2-4	7.9	hsa-miR-182-5p	287	-32.58	147	-18.03	169514	2217	24	1117 659	2
Circ_MYO9B_2	7.72	hsa-miR-15a-5p	293	-40.68	147	-21.24	20020	898	22	307 236	2
Circ_SRCAP_26-27	7.72	hsa-miR-4446-3p	289	-50.77	145	-28.13	2008040	469	22	341 127	2
Circ_HIPK2_2	7.56	hsa-miR-769-5p	291	-45.09	146	-23.39	1033991	1084	22	922 565	2
Circ_HIPK2_2	7.56	hsa-miR-4446-3p	285	-50.65	145	-30.33	2007680	1084	22	897 152	2
Circ_RERE_6-8	7.54	hsa-miR-424-5p	303	-30.56	159	-15.28	522322	308	22	227 175	2
Circ_RERE_6-8	7.54	hsa-miR-15a-5p	298	-36.29	153	-21.54	19504	308	22	227 174	2
Circ_RERE_6-8	7.54	hsa-miR-15b-5p	293	-29.88	153	-15.13	236188	308	22	227 175	2
Circ_RERE_6-8	7.54	hsa-miR-195-5p	292	-34.73	146	-20.87	347308	308	21	176 220	2
Circ_RERE_6-8	7.54	hsa-miR-497-5p	290	-32.02	149	-19.39	612607	308	21	228 175	2
Circ_SMEK1_3-4	6.83	hsa-miR-590-3p	282	-19.91	142	-10.71	840157	717	21	566 60	2
Circ_PTK2_3-4	6.8	hsa-miR-125a-3p	300	-40.39	160	-21.34	304161	394	22	80 282	2
Circ_TET2_3	6.3	hsa-miR-29c-3p	314	-33.35	160	-17.64	365935	3455	22	659 1164	2
Circ_TET2_3	6.3	hsa-miR-29a-3p	302	-31.39	152	-16.87	68689	3455	22	659 1164	2
Circ_TET2_3	6.3	hsa-miR-22-3p	293	-29.69	152	-16.68	45076	3455	22	1125 2210	2
Circ_TET2_3	6.3	hsa-miR-28-5p	293	-36.11	152	-19.94	64522	3455	22	1115 346	2
Circ_TET2_3	6.3	hsa-miR-760	291	-45.93	146	-25.48	1117384	3455	20	564 1415	2
Circ_TET2_3	6.3	hsa-miR-193a-5p	290	-40.75	150	-20.85	343711	3455	22	2602 3405	2
Circ_TET2_3	6.3	hsa-miR-141-3p	285	-23.23	145	-14.2	278428	3455	22	2122 1186	2
Circ_TET2_3	6.3	hsa-miR-107	281	-35.09	141	-20.68	117304	3455	23	2877 923	2
Circ_TET2_3	6.3	hsa-miR-196b-5p	281	-41.08	141	-25.01	515947	3455	22	1705 950	2
Circ_TET2_3	6.3	hsa-miR-200a-3p	280	-22	140	-12.97	370102	3455	22	1186 2122	2
Circ_NUFIP2_2	6.16	hsa-miR-421	303	-27.65	152	-14.02	986766	1725	23	1153 1094	2
Circ_NUFIP2_2	6.16	hsa-miR-361-5p	297	-35.01	156	-19.64	399219	1725	22	247 48	2
Circ_NUFIP2_2	6.16	hsa-miR-505-3p	296	-43.36	151	-25.43	721467	1725	22	98 1096	2
Circ_NUFIP2_2	6.16	hsa-miR-296-3p	293	-44.2	151	-23.25	390885	1725	22	61 462	2
Circ_NUFIP2_2	6.16	hsa-miR-29c-3p	291	-40.27	148	-21.85	365883	1725	22	273 1350	2
Circ_NUFIP2_2	6.16	hsa-miR-29a-3p	283	-36.64	143	-21.94	68637	1725	22	1350 273	2
Circ_MYOF_17-19	5.91	hsa-miR-3613-5p	292	-29.54	152	-19.7	1750214	420	22	249 384	2
Circ_TRPS1_5	5.78	hsa-miR-1247-5p	297	-49.57	157	-25.97	1250770	604	22	248 113	2
Circ_C3orf58_2-3	5.4	hsa-miR-652-3p	301	-36.63	155	-21.11	952501	632	21	94 550	2
Circ_C3orf58_2-3	5.4	hsa-miR-27a-3p	294	-36.86	153	-21.96	63541	632	21	337 392	2
Circ_C3orf58_2-3	5.4	hsa-miR-27b-3p	294	-37.84	153	-21.08	244111	632	21	337 392	2
Circ_BPTF_18-20	5.35	hsa-miR-486-5p	288	-33.6	146	-19.06	570962	508	22	278 244	2
Circ_WDR20_2-3	5.22	hsa-miR-378a-3p	308	-35.61	163	-22.09	452333	1443	22	114 782	2
Circ_WDR20_2-3	5.22	hsa-miR-1247-5p	295	-43.15	155	-25.77	1251008	1443	22	456 1087	2
Circ_WDR20_2-3	5.22	hsa-miR-141-3p	291	-29.56	146	-15.44	278708	1443	22	657 985	2
Circ_WDR20_2-3	5.22	hsa-miR-200a-3p	291	-30.55	146	-16.43	370382	1443	22	657 985	2
Circ_ZFHX3_2-3	5.1	hsa-miR-25-3p	297	-36.06	149	-20.67	55397	3265	22	6 2990	2
Circ_ZFHX3_2-3	5.1	hsa-miR-196b-5p	295	-36.6	149	-20.27	516545	3265	22	764 2625	2
Circ_ZFHX3_2-3	5.1	hsa-miR-205-5p	294	-50.89	154	-26.66	187352	3265	22	2099 2311	2
Circ_ZFHX3_2-3	5.1	hsa-let-7g-5p	290	-35.25	150	-19.11	230411	3265	22	2628 2676	2
Circ_ZFHX3_2-3	5.1	hsa-miR-99b-3p	288	-48.08	146	-24.46	388757	3265	22	1917 2611	2
Circ_ZFHX3_2-3	5.1	hsa-miR-34a-5p	287	-38.57	146	-21.65	159572	3265	22	2342 324	2
Circ_ZFHX3_2-3	5.1	hsa-miR-221-3p	285	-40.82	144	-22.54	217910	3265	23	1774 151	2
Circ_ZFHX3_2-3	5.1	hsa-miR-484	284	-36.11	144	-19.2	567938	3265	22	472 1563	2
Circ_ZFHX3_2-3	5.1	hsa-miR-4446-3p	284	-47.78	143	-27.04	2008331	3265	22	1310 691	2
Circ_KIAA2026_2-3	4.95	hsa-miR-378a-3p	297	-34.01	155	-17.73	452807	1619	22	1209 1170	2
Circ_KIAA2026_2-3	4.95	hsa-miR-182-5p	288	-27.82	146	-15.56	170840	1619	24	1306 349	2
Circ_TRPS1_3-5	4.8	hsa-miR-23b-3p	306	-33.1	166	-20.79	240388	2663	21	2358 1998	2
Circ_TRPS1_3-5	4.8	hsa-miR-23a-3p	303	-31.04	163	-18.73	47317	2663	21	2360 1998	2
Circ_TRPS1_3-5	4.8	hsa-miR-1247-5p	297	-49.57	157	-25.97	1250191	2663	22	2307 2172	2
Circ_TRPS1_3-5	4.8	hsa-miR-34a-5p	287	-40.38	147	-22.09	158437	2663	22	1677 2131	2
Circ_TRPS1_3-5	4.8	hsa-miR-182-5p	287	-32.58	147	-18.03	169549	2663	24	959 501	2
Circ_TRIP12_2-3	4.79	hsa-miR-34a-5p	291	-42.28	151	-21.52	159633	950	22	93 70	2
Circ_AFTPH_2	4.69	hsa-miR-378a-3p	289	-40.81	146	-21.87	452003	1967	22	1703 262	2
Circ_AFTPH_2	4.69	hsa-miR-32-5p	285	-29.14	145	-15.13	75584	1967	22	768 1287	2
Circ_AFTPH_2	4.69	hsa-miR-141-3p	283	-26.49	142	-15.04	278378	1967	22	943 578	2
Circ_AFTPH_2	4.69	hsa-miR-200a-3p	283	-27.52	142	-15.37	370052	1967	22	943 578	2
Circ_AFTPH_2	4.69	hsa-miR-126-5p	282	-25.6	141	-14.75	306158	1967	21	280 1270	2
Circ_ANKRD17_29	4.61	hsa-miR-15a-5p	298	-38.57	151	-20.94	20152	1634	22	343 138	2
Circ_ANKRD17_29	4.61	hsa-miR-423-5p	298	-48.36	153	-24.61	520192	1634	23	1215 1611	2
Circ_ANKRD17_29	4.61	hsa-miR-15b-5p	296	-30.46	149	-16.21	236836	1634	22	345 138	2
Circ_ANKRD17_29	4.61	hsa-miR-320a	293	-39.67	151	-23.96	352123	1634	22	648 1231	2
Circ_ANKRD17_29	4.61	hsa-miR-424-5p	293	-30.4	151	-18.48	522970	1634	22	343 137	2
Circ_ANKRD17_29	4.61	hsa-miR-93-3p	292	-31.49	151	-17.55	86824	1634	22	542 1028	2
Circ_ANKRD17_29	4.61	hsa-miR-195-5p	290	-26.92	150	-13.91	347956	1634	21	343 138	2
Circ_ANKRD17_29	4.61	hsa-miR-497-5p	288	-31.19	147	-18.74	613255	1634	21	139 346	2
Circ_SP3_4	4.53	hsa-miR-28-3p	315	-35.66	166	-18.04	65938	1360	22	81 778	2
Circ_SP3_4	4.53	hsa-miR-424-5p	296	-30.12	152	-18.01	522919	1360	22	100 1151	2
Circ_ANKHD1_4-6	4.38	hsa-miR-205-5p	288	-27.2	146	-16.94	186226	530	22	349 47	2
Circ_ANKHD1_4-6	4.38	hsa-miR-107	283	-32.62	143	-20.84	116776	530	23	25 252	2
Circ_ANKHD1_4-6	4.38	hsa-miR-32-5p	281	-26.43	141	-13.35	75106	530	22	230 351	2
Circ_BIRC6_10	4.36	hsa-miR-340-5p	322	-27.27	163	-14.76	467392	1395	22	403 988	2
Circ_BIRC6_10	4.36	hsa-miR-125a-5p	307	-40.43	158	-20.36	302101	1395	24	295 1227	2
Circ_BIRC6_10	4.36	hsa-miR-126-5p	283	-16.49	143	-12.72	306268	1395	21	262 942	2
Circ_BIRC6_10	4.36	hsa-miR-589-3p	283	-41.98	143	-27.13	834088	1395	24	1340 1323	2
Circ_QSER1_2-4	4.31	hsa-miR-421	297	-27	153	-13.52	986292	3968	23	3143 2804	2
Circ_QSER1_2-4	4.31	hsa-miR-361-5p	295	-34.95	151	-18.87	398745	3968	22	3929 114	2
Circ_QSER1_2-4	4.31	hsa-miR-378a-3p	294	-39.24	147	-23.53	451527	3968	22	2233 3068	2
Circ_QSER1_2-4	4.31	hsa-miR-425-5p	288	-34.68	147	-20.71	525144	3968	23	3264 724	2
Circ_QSER1_2-4	4.31	hsa-miR-532-5p	287	-32.8	147	-18.13	740439	3968	22	2412 2301	2
Circ_QSER1_2-4	4.31	hsa-miR-424-5p	285	-31.91	143	-16.83	522366	3968	22	3611 204	2
Circ_APBB2_6	4.3	hsa-miR-4446-3p	289	-49.95	148	-26.76	2007782	816	22	616 653	2
Circ_SMEK1_2-4	4.22	hsa-miR-590-3p	282	-19.91	142	-10.71	839061	773	21	622 116	2
Circ_SYTL2_2-4	4.19	hsa-miR-107	294	-44.19	147	-23.91	116782	778	23	1 436	2
Circ_SYTL2_2-4	4.19	hsa-miR-195-5p	292	-28.51	152	-17.91	347356	778	21	4 442	2
Circ_SYTL2_2-4	4.19	hsa-miR-424-5p	288	-29.21	146	-15.28	522370	778	22	443 5	2
Circ_PTTG1IP_3-5	4.03	hsa-miR-15b-5p	299	-34.48	151	-18.15	236240	328	22	162 172	2
Circ_PRRC2C_23-25	3.95	hsa-miR-126-5p	293	-19.48	149	-10.44	305692	397	21	74 46	2
Circ_SKIL_1	3.89	hsa-miR-19a-3p	307	-25.88	160	-13	32501	1731	23	1509 1444	2
Circ_SKIL_1	3.89	hsa-miR-320a	287	-32.82	145	-18.11	351971	1731	22	1454 1221	2
Circ_SKIL_1	3.89	hsa-miR-342-5p	286	-32.75	144	-17.53	475592	1731	21	1515 1449	2
Circ_C11orf30_6-7	3.84	hsa-miR-877-5p	293	-44.34	151	-22.25	1103738	537	20	488 51	2
Circ_C11orf30_6-7	3.84	hsa-miR-140-3p	291	-42.83	149	-26.72	275894	537	21	490 475	2
Circ_ERBB2IP_21	3.8	hsa-miR-505-3p	298	-24.81	158	-15.39	721595	1546	22	139 431	2
Circ_NRIP1_2-3	3.74	hsa-miR-660-5p	311	-34.12	164	-18.15	984679	4137	22	1447 3491	2
Circ_NRIP1_2-3	3.74	hsa-miR-107	304	-32.62	155	-18.43	117943	4137	23	3036 633	2
Circ_NRIP1_2-3	3.74	hsa-miR-542-3p	299	-38.63	158	-21.14	990235	4137	22	844 1204	2
Circ_NRIP1_2-3	3.74	hsa-miR-21-5p	293	-47.84	151	-27.99	41548	4137	22	2165 2281	2
Circ_NRIP1_2-3	3.74	hsa-miR-497-5p	293	-32.61	147	-18.06	613816	4137	21	839 1294	2
Circ_NRIP1_2-3	3.74	hsa-miR-195-5p	287	-28.01	146	-14.38	348517	4137	21	3037 1296	2
Circ_NRIP1_2-3	3.74	hsa-miR-505-3p	286	-32.73	145	-18.72	722158	4137	22	1332 3032	2
Circ_NRIP1_2-3	3.74	hsa-miR-374a-3p	283	-24.47	143	-15.71	442969	4137	22	1521 297	2
Circ_NRIP1_2-3	3.74	hsa-miR-629-5p	281	-29.14	141	-14.73	912451	4137	21	1172 1876	2
Circ_PAPSS1_3-5	3.73	hsa-miR-769-5p	287	-37.95	145	-19.84	1033535	494	22	360 91	2
Circ_MKL2_2-3	3.62	hsa-miR-378a-3p	288	-45.32	148	-25.84	452354	282	22	228 178	2
Circ_FAM53B_3-4	3.58	hsa-miR-342-5p	287	-33.97	145	-18.41	476178	828	21	228 553	2
Circ_MAPK6_2-3	3.56	hsa-miR-27a-3p	297	-26.69	157	-16.27	63421	1331	21	210 740	2
Circ_MAPK6_2-3	3.56	hsa-miR-27b-3p	297	-29.74	157	-17.34	243991	1331	21	210 740	2
Circ_MAPK6_2-3	3.56	hsa-miR-18a-5p	292	-33.16	148	-18.3	28696	1331	23	160 1277	2
Circ_MAPK6_2-3	3.56	hsa-miR-30b-5p	289	-21.77	149	-12.9	245380	1331	22	926 567	2
Circ_MAPK6_2-3	3.56	hsa-miR-30e-5p	289	-27.4	149	-15.47	395392	1331	22	926 567	2
Circ_MAPK6_2-3	3.56	hsa-miR-30a-5p	281	-28.74	141	-14.77	70366	1331	22	926 567	2
Circ_MAPK6_2-3	3.56	hsa-miR-30d-5p	281	-28.61	141	-14.77	142594	1331	22	926 567	2
Circ_BPTF_23-25	3.4	hsa-miR-4446-3p	284	-51.02	144	-28.53	2007232	797	22	692 105	2
Circ_FNBP4_3-4	3.38	hsa-miR-28-5p	294	-34.9	150	-18.95	65050	324	22	157 141	2
Circ_BACH1_2-4	3.28	hsa-miR-424-5p	313	-34.49	161	-20.37	522399	1836	22	1754 692	2
Circ_BACH1_2-4	3.28	hsa-miR-28-3p	298	-36.61	153	-19.87	65418	1836	22	1192 775	2
Circ_BACH1_2-4	3.28	hsa-miR-629-5p	295	-44.32	152	-24.93	911319	1836	21	598 994	2
Circ_BACH1_2-4	3.28	hsa-miR-125a-3p	293	-39.13	148	-19.79	302937	1836	22	632 1291	2
Circ_BACH1_2-4	3.28	hsa-miR-186-5p	287	-31.53	147	-18.79	334884	1836	22	1006 478	2
Circ_BACH1_2-4	3.28	hsa-miR-23a-3p	280	-18.3	140	-10	47361	1836	21	880 1609	2
Circ_BACH1_2-4	3.28	hsa-miR-23b-3p	280	-23.02	140	-14.91	240432	1836	21	880 1609	2
Circ_UBQLN1_3-5	3.21	hsa-miR-296-3p	297	-39.96	149	-20.33	390445	538	22	83 197	2
Circ_WDR89_3	3.09	hsa-miR-27a-3p	314	-39.32	157	-19.66	63703	2436	21	294 1512	2
Circ_WDR89_3	3.09	hsa-miR-27b-3p	314	-37.36	157	-18.68	244273	2436	21	294 1512	2
Circ_WDR89_3	3.09	hsa-miR-345-5p	314	-64.04	157	-32.02	510961	2436	22	235 1453	2
Circ_WDR89_3	3.09	hsa-miR-106b-5p	310	-33.56	155	-16.78	362338	2436	21	1196 2414	2
Circ_WDR89_3	3.09	hsa-miR-17-5p	308	-39.12	154	-19.56	26200	2436	23	1194 2412	2
Circ_WDR89_3	3.09	hsa-miR-20a-5p	308	-36.3	154	-18.15	38701	2436	23	1194 2412	2
Circ_WDR89_3	3.09	hsa-miR-21-3p	306	-32.78	153	-16.39	42868	2436	21	447 1665	2
Circ_WDR89_3	3.09	hsa-miR-93-5p	294	-34.16	147	-17.08	85927	2436	23	1194 2412	2
Circ_WDR89_3	3.09	hsa-miR-26b-5p	284	-24.06	142	-12.03	59536	2436	21	844 2062	2
Circ_WDR89_3	3.09	hsa-miR-32-5p	284	-26.76	142	-13.38	76204	2436	22	1009 2227	2
Circ_WDR89_3	3.09	hsa-miR-205-5p	282	-30.78	141	-15.39	187324	2436	22	730 1948	2
Circ_WDR89_3	3.09	hsa-miR-374a-3p	282	-11.7	141	-5.85	442900	2436	22	620 1838	2
Circ_PLEKHM1_4	3.07	hsa-miR-15b-5p	296	-36.55	154	-19.82	236862	627	22	100 499	2
Circ_PLEKHM1_4	3.07	hsa-let-7b-5p	294	-38.63	148	-21.19	4899	627	22	314 434	2
Circ_PLEKHM1_4	3.07	hsa-let-7i-5p	293	-35.29	150	-19.4	232695	627	22	432 312	2
Circ_PLEKHM1_4	3.07	hsa-let-7d-5p	284	-37.76	144	-21	10455	627	22	310 433	2
Circ_NCOA3_11-13	3.06	hsa-miR-877-5p	298	-47.61	153	-28.04	1103013	1400	20	856 877	2
Circ_ANKIB1_2-3	3.02	hsa-miR-107	333	-40.32	169	-22.06	117787	576	23	527 228	2
Circ_ANKIB1_2-3	3.02	hsa-miR-497-5p	313	-31.93	161	-17.6	613660	576	21	233 530	2
Circ_ANKIB1_2-3	3.02	hsa-miR-15b-5p	299	-29.18	151	-15.15	237241	576	22	229 527	2
Circ_ANKIB1_2-3	3.02	hsa-miR-195-5p	296	-32.82	149	-17.31	348361	576	21	234 530	2
Circ_ANKIB1_2-3	3.02	hsa-miR-424-5p	294	-29.2	153	-15.28	523375	576	22	234 527	2
Circ_ASH1L_2	2.95	hsa-miR-590-3p	289	-8.65	145	-4.76	839668	519	21	340 45	2
Circ_MTUS1_2-3	2.94	hsa-miR-374a-3p	294	-25.77	152	-14.39	443062	2441	22	778 141	2
Circ_SETD2_16-18	2.9	hsa-miR-4446-3p	299	-50.72	156	-29.95	2007264	387	22	107 308	2
Circ_ESR1_4	2.89	hsa-miR-339-5p	311	-58.34	164	-30.47	502162	336	23	275 49	2
Circ_TAB2_3-4	2.85	hsa-miR-107	313	-32.04	158	-19.83	117759	1692	23	1660 1250	2
Circ_TAB2_3-4	2.85	hsa-let-7d-5p	297	-42.65	150	-23.4	10806	1692	22	948 1323	2
Circ_TAB2_3-4	2.85	hsa-let-7b-5p	296	-43.36	152	-24.45	5250	1692	22	947 1325	2
Circ_TAB2_3-4	2.85	hsa-let-7g-5p	294	-39.13	148	-21.12	230268	1692	22	1325 948	2
Circ_TAB2_3-4	2.85	hsa-let-7i-5p	290	-42.2	150	-21.8	233046	1692	22	948 1325	2
Circ_TAB2_3-4	2.85	hsa-miR-15b-5p	287	-38.51	147	-20	237213	1692	22	203 1662	2
Circ_TAB2_3-4	2.85	hsa-miR-185-5p	287	-30.6	145	-16.62	333054	1692	22	1478 210	2
Circ_TAB2_3-4	2.85	hsa-let-7e-5p	286	-35.95	144	-19.22	13584	1692	22	1325 948	2
Circ_TEX2_2	2.85	hsa-miR-1275	299	-49.1	152	-25.23	1298039	1669	17	1488 811	2
Circ_TEX2_2	2.85	hsa-miR-183-5p	295	-32.59	154	-17.5	172949	1669	22	398 457	2
Circ_TEX2_2	2.85	hsa-miR-590-3p	294	-15.61	154	-10.03	839669	1669	21	930 867	2
Circ_TEX2_2	2.85	hsa-miR-106b-3p	289	-42.68	148	-22.62	363242	1669	22	455 394	2
Circ_TEX2_2	2.85	hsa-miR-93-5p	285	-34.33	143	-18.05	85442	1669	23	1017 641	2
Circ_ESR1_4-5	2.83	hsa-miR-339-5p	311	-58.34	164	-30.47	502515	475	23	275 49	2
Circ_TRPM7_26-28	2.81	hsa-miR-542-3p	294	-26.32	152	-13.87	989129	878	22	828 557	2
Circ_PDIA4_2-3	2.75	hsa-miR-182-5p	295	-23.15	150	-14.25	170802	387	24	246 207	2
Circ_HIATL2_2-4	2.63	hsa-miR-186-5p	292	-22.1	150	-13.81	334921	287	22	43 229	2
Circ_ARHGAP5_2	2.46	hsa-miR-345-5p	301	-42.02	152	-22.06	510483	3885	22	2089 3816	2
Circ_ARHGAP5_2	2.46	hsa-miR-126-5p	294	-15.69	148	-8.6	306300	3885	21	733 1340	2
Circ_ARHGAP5_2	2.46	hsa-miR-374a-3p	293	-18.84	150	-10.29	442422	3885	22	3007 2012	2
Circ_ARHGAP5_2	2.46	hsa-miR-497-5p	292	-38.84	146	-24.68	613269	3885	21	2126 2573	2
Circ_ARHGAP5_2	2.46	hsa-miR-23b-3p	285	-21.28	145	-11.56	241017	3885	21	3300 754	2
Circ_ARHGAP5_2	2.46	hsa-miR-23a-3p	283	-20.88	143	-11.13	47946	3885	21	3300 754	2
Circ_ARHGAP5_2	2.46	hsa-miR-186-5p	283	-14.06	143	-8.17	335469	3885	22	2908 2537	2
Circ_PRUNE_4-5	2.37	hsa-miR-4446-3p	294	-36.75	151	-20.07	2007972	344	22	158 1	2
Circ_N4BP2L2_2	2.35	hsa-miR-186-5p	284	-22.34	144	-11.9	335470	1259	22	1197 13	2
Circ_FUT8_2-3	2.24	hsa-miR-186-5p	285	-16.74	145	-10.72	335661	528	22	265 351	2
Circ_XPO6_5-6	2.19	hsa-miR-106b-3p	293	-44.98	148	-23.33	363746	238	22	126 74	2
Circ_ESR1_2-4	2.14	hsa-miR-339-5p	311	-58.34	164	-30.47	501640	644	23	583 357	2
Circ_SF3B3_19-21	2.09	hsa-miR-15a-5p	283	-36.31	143	-20.48	19660	489	22	237 370	2
Circ_ZNF800_4-5	2.09	hsa-miR-374a-3p	299	-25.97	150	-16.08	443044	1837	22	276 449	2
Circ_EPHB4_5-6	2.07	hsa-miR-3615	298	-47.54	151	-29.05	1757036	489	21	232 469	2
Circ_RBM4_2	2.07	hsa-miR-23a-3p	298	-33.3	157	-20.81	47949	424	21	89 317	2
Circ_RBM4_2	2.07	hsa-miR-23b-3p	293	-30.2	152	-17.71	241020	424	21	89 317	2
Circ_NFATC2_2-3	2.04	hsa-miR-1307-3p	307	-49.14	162	-28.14	1334701	688	22	21 111	2
Circ_NFATC2_2-3	2.04	hsa-miR-4446-3p	302	-46.48	153	-24.41	2008366	688	22	316 175	2
Circ_NFATC2_2-3	2.04	hsa-miR-140-3p	298	-51.71	157	-26.18	276283	688	21	665 230	2
Circ_NFATC2_2-3	2.04	hsa-miR-423-5p	291	-51.24	151	-27.11	520747	688	23	160 72	2
Circ_NFATC2_2-3	2.04	hsa-miR-760	289	-60.29	145	-32.38	1118017	688	20	160 140	2
Circ_KHDRBS1_5-7	2.03	hsa-miR-27b-3p	308	-38.95	160	-24.05	243292	404	21	200 228	2
Circ_KHDRBS1_5-7	2.03	hsa-miR-27a-3p	303	-34.24	155	-19.34	62722	404	21	198 228	2
Circ_AZIN1_3-5	1.99	hsa-miR-335-5p	288	-34.12	147	-19.33	504425	544	23	326 210	2
Circ_TRIP12_3-4	1.92	hsa-let-7d-5p	291	-41.76	146	-22.66	11009	929	22	617 73	2
Circ_TRIM37_20-21	1.87	hsa-miR-146b-5p	286	-36.21	145	-20.72	591563	319	22	151 253	2
Circ_GATAD2A_3-4	1.8	hsa-miR-3615	296	-43.75	151	-25.59	1756670	265	21	63 1	2
Circ_CPT1A_2-4	1.75	hsa-miR-497-5p	289	-33.73	148	-19.06	612790	414	21	229 168	2
Circ_C8orf76_2-4	1.72	hsa-miR-505-3p	288	-31.22	146	-15.85	721138	698	22	17 637	2
Circ_ZNF79_5	1.71	hsa-miR-23a-3p	306	-31.4	153	-15.7	48350	2442	21	170 1391	2
Circ_ZNF79_5	1.71	hsa-miR-23b-3p	306	-29.32	153	-14.66	241421	2442	21	170 1391	2
Circ_ZNF79_5	1.71	hsa-miR-28-5p	298	-43	149	-21.5	65018	2442	22	528 1749	2
Circ_ZNF79_5	1.71	hsa-miR-185-5p	296	-33.14	148	-16.57	333095	2442	22	129 1350	2
Circ_ZNF79_5	1.71	hsa-miR-27a-3p	292	-42.88	146	-21.44	63629	2442	21	585 1806	2
Circ_ZNF79_5	1.71	hsa-miR-27b-3p	292	-42.88	146	-21.44	244199	2442	21	585 1806	2
Circ_ZNF79_5	1.71	hsa-miR-769-5p	292	-57.04	146	-28.52	1034540	2442	22	628 1849	2
Circ_ZNF79_5	1.71	hsa-miR-25-3p	288	-44.24	144	-22.12	55295	2442	22	408 1629	2
Circ_ZNF79_5	1.71	hsa-miR-574-3p	286	-40.44	143	-20.22	799799	2442	22	1001 2222	2
Circ_ZNF79_5	1.71	hsa-miR-342-3p	280	-36	140	-18	477551	2442	23	500 1721	2
Circ_ZNF79_5	1.71	hsa-miR-335-5p	280	-25.66	140	-12.83	505331	2442	23	528 1749	2
Circ_ZNF79_5	1.71	hsa-miR-3615	280	-39.82	140	-19.91	1756820	2442	21	186 1407	2
Circ_DNAJC5_2-4	1.69	hsa-let-7i-5p	310	-45.41	167	-28.28	232212	504	22	25 288	2
Circ_BMPR2_12	1.66	hsa-miR-4446-3p	291	-44.22	146	-24.69	2007797	1280	22	986 197	2
Circ_BMPR2_12	1.66	hsa-miR-374a-3p	286	-26.27	145	-15.26	442394	1280	22	418 991	2
Circ_BMPR2_12	1.66	hsa-miR-589-3p	281	-29.53	141	-17.35	834092	1280	24	1044 606	2
Circ_CTNNBIP1_3-5	1.64	hsa-let-7b-5p	291	-41.95	151	-25.63	4427	296	22	257 1	2
Circ_CTNNBIP1_3-5	1.64	hsa-let-7d-5p	287	-39.91	144	-20.92	9983	296	22	1 258	2
Circ_SP3_4-5	1.64	hsa-miR-28-3p	315	-35.66	166	-18.04	66559	1553	22	81 778	2
Circ_SP3_4-5	1.64	hsa-miR-197-3p	298	-44.92	153	-26.6	126286	1553	22	1530 1393	2
Circ_SP3_4-5	1.64	hsa-miR-424-5p	296	-30.12	152	-18.01	523540	1553	22	100 1151	2
Circ_SP3_4-5	1.64	hsa-miR-486-5p	296	-35.12	151	-19.98	572155	1553	22	742 1439	2
Circ_SP3_4-5	1.64	hsa-miR-22-3p	290	-39.38	150	-22.72	45724	1553	22	1384 1498	2
Circ_VPS13D_25-27	1.64	hsa-miR-331-3p	305	-52.73	160	-27.23	494745	617	21	244 260	2
Circ_PLEKHM1P_3	1.62	hsa-let-7b-5p	298	-40.74	150	-23.3	4801	627	22	434 314	2
Circ_PLEKHM1P_3	1.62	hsa-miR-15b-5p	296	-36.55	154	-19.82	236764	627	22	100 499	2
Circ_PLEKHM1P_3	1.62	hsa-let-7g-5p	293	-36.35	151	-18.19	229819	627	22	312 90	2
Circ_PLEKHM1P_3	1.62	hsa-let-7d-5p	288	-39.87	144	-21	10357	627	22	310 433	2
Circ_PLEKHM1P_3	1.62	hsa-let-7i-5p	285	-34.01	143	-18.12	232597	627	22	312 432	2
Circ_N4BP1_2-3	1.57	hsa-miR-93-5p	301	-29.45	157	-15.47	85950	1822	23	610 53	2
Circ_N4BP1_2-3	1.57	hsa-miR-107	296	-30.39	149	-16.94	117897	1822	23	1664 440	2
Circ_N4BP1_2-3	1.57	hsa-miR-423-5p	289	-40.06	146	-21.61	520707	1822	23	1275 1768	2
Circ_N4BP1_2-3	1.57	hsa-miR-20a-5p	288	-27.23	148	-14.79	38724	1822	23	610 57	2
Circ_N4BP1_2-3	1.57	hsa-miR-17-5p	286	-28.12	146	-14.21	26223	1822	23	610 57	2
Circ_RSF1_6-7	1.57	hsa-miR-27b-3p	311	-38.52	158	-19.85	244241	1982	21	1164 78	2
Circ_RSF1_6-7	1.57	hsa-miR-27a-3p	306	-35.9	158	-18.67	63671	1982	21	1164 78	2
Circ_FIP1L1_11-13	1.56	hsa-miR-125a-3p	292	-39.95	146	-20.46	303073	359	22	78 99	2
Circ_ARID1B_6-7	1.55	hsa-miR-185-5p	296	-35.82	153	-18.71	333058	334	22	208 129	2
Circ_MARCH7_3-5	1.54	hsa-let-7g-5p	336	-46.27	187	-31.76	229459	1460	22	130 1069	2
Circ_MARCH7_3-5	1.54	hsa-let-7i-5p	324	-41.18	175	-26.91	232237	1460	22	130 1071	2
Circ_MARCH7_3-5	1.54	hsa-let-7e-5p	315	-40.82	167	-25.1	12775	1460	22	130 1071	2
Circ_MARCH7_3-5	1.54	hsa-let-7b-5p	312	-38.5	167	-24.8	4441	1460	22	130 1071	2
Circ_MARCH7_3-5	1.54	hsa-let-7d-5p	312	-34.33	167	-19.75	9997	1460	22	130 1069	2
Circ_MARCH7_3-5	1.54	hsa-miR-125a-5p	300	-39.63	160	-23.18	301687	1460	24	865 49	2
Circ_MARCH7_3-5	1.54	hsa-miR-28-5p	285	-28.78	144	-17.08	64168	1460	22	829 859	2
Circ_SYTL5_2-3	1.52	hsa-miR-542-3p	314	-38.06	165	-22.97	990106	685	22	369 542	2
Circ_MED13_9	1.48	hsa-miR-221-3p	298	-30.58	157	-15.59	217370	684	23	246 528	2
Circ_RBM12_2-3	1.44	hsa-miR-34a-5p	298	-43.17	150	-24.79	159602	1902	22	800 495	2
Circ_SPEN_2-3	1.44	hsa-miR-93-3p	294	-34.93	150	-18.07	86989	798	22	753 619	2
Circ_PDHX_7-9	1.35	hsa-miR-532-5p	287	-32.77	144	-18.04	740640	366	22	170 320	2
Circ_MASTL_8-10	1.33	hsa-miR-374a-3p	306	-18.09	156	-9.35	442008	1381	22	1299 540	2
Circ_ZFHX3_2	1.32	hsa-miR-196b-5p	295	-36.6	149	-20.27	515911	2768	22	764 2625	2
Circ_ZFHX3_2	1.32	hsa-miR-205-5p	294	-50.89	154	-26.66	186718	2768	22	2099 2311	2
Circ_ZFHX3_2	1.32	hsa-let-7g-5p	290	-35.25	150	-19.11	229777	2768	22	2628 2676	2
Circ_ZFHX3_2	1.32	hsa-miR-99b-3p	288	-48.08	146	-24.46	388123	2768	22	1917 2611	2
Circ_ZFHX3_2	1.32	hsa-miR-34a-5p	287	-38.57	146	-21.65	158938	2768	22	2342 324	2
Circ_ZFHX3_2	1.32	hsa-miR-221-3p	285	-40.82	144	-22.54	217276	2768	23	1774 151	2
Circ_ZFHX3_2	1.32	hsa-miR-484	284	-36.11	144	-19.2	567304	2768	22	472 1563	2
Circ_ZFHX3_2	1.32	hsa-miR-4446-3p	284	-47.78	143	-27.04	2007697	2768	22	1310 691	2
Circ_AFF4_11-13	1.29	hsa-miR-3615	293	-35.53	152	-20.6	1756010	1248	21	114 603	2
Circ_PPP1R13B_6-7	1.29	hsa-miR-151a-3p	292	-33.3	149	-17.76	487339	372	21	33 291	2
Circ_SENP5_2	1.28	hsa-miR-193a-5p	308	-45.36	160	-25.82	343676	1544	22	342 907	2
Circ_SENP5_2	1.28	hsa-miR-486-5p	298	-40.08	154	-21.55	571472	1544	22	743 819	2
Circ_SENP5_2	1.28	hsa-miR-151a-3p	285	-42.69	144	-27.36	486743	1544	21	1033 1516	2
Circ_CCSER2_2-3	1.25	hsa-miR-374a-3p	294	-23.9	149	-13.14	442560	1653	22	1241 1414	2
Circ_NCOR2_19-20	1.21	hsa-miR-3615	286	-53.44	145	-36.05	1756871	737	21	572 160	2
Circ_RAD23B_7-9	1.21	hsa-miR-93-3p	293	-34.48	150	-21.52	86449	435	22	59 182	2
Circ_LRBA_29-31	1.19	hsa-miR-125a-3p	284	-33.65	143	-18.62	303135	736	22	209 623	2
Circ_PRMT2_4-5	1.16	hsa-miR-3613-5p	284	-28.39	144	-15.71	1751140	288	22	35 217	2
Circ_PTBP3_6-7	1.16	hsa-miR-107	291	-32.57	150	-19.99	118049	286	23	126 59	2
Circ_ZBTB1_2	1.16	hsa-miR-374a-3p	296	-20.62	149	-13.09	442299	1916	22	1047 1484	2
Circ_ZBTB1_2	1.16	hsa-miR-532-5p	292	-37.56	150	-19.95	740934	1916	22	1889 119	2
Circ_ZBTB1_2	1.16	hsa-miR-221-3p	281	-35.46	141	-19.41	217281	1916	23	1410 912	2
Circ_AHCTF1_22-24	1.14	hsa-miR-542-3p	288	-31.21	146	-15.76	989310	428	22	388 70	2
Circ_SPATS2_7-8	1.13	hsa-miR-107	292	-27.6	150	-17.01	117564	313	23	72 1	2
Circ_ALMS1_8-9	1.11	hsa-miR-151a-3p	304	-33.48	152	-16.74	487179	6239	21	831 1689	2
Circ_ALMS1_8-9	1.11	hsa-miR-93-3p	296	-33.72	156	-20.5	87147	6239	22	1162 4269	2
Circ_ALMS1_8-9	1.11	hsa-miR-93-5p	292	-33.64	152	-17.48	85758	6239	23	2107 4010	2
Circ_ALMS1_8-9	1.11	hsa-miR-27b-3p	288	-25.03	148	-12.57	244104	6239	21	4639 2522	2
Circ_ALMS1_8-9	1.11	hsa-miR-27a-3p	286	-22.42	146	-11.84	63534	6239	21	4639 2522	2
Circ_ALMS1_8-9	1.11	hsa-miR-542-3p	284	-31.89	142	-16.91	989997	6239	22	2071 4121	2
Circ_NFATC3_2-4	1.11	hsa-miR-744-5p	305	-59.93	156	-30.47	1097659	1498	22	377 847	2
Circ_NFATC3_2-4	1.11	hsa-miR-205-5p	295	-31.3	155	-19.67	186475	1498	22	472 140	2
Circ_NFATC3_2-4	1.11	hsa-miR-331-3p	288	-45.31	145	-22.72	494833	1498	21	786 530	2
Circ_NFATC3_2-4	1.11	hsa-let-7i-5p	286	-33.56	145	-18.14	232312	1498	22	1131 222	2
Circ_SYTL2_2	1.1	hsa-miR-107	294	-44.19	147	-23.91	117275	490	23	1 436	2
Circ_SYTL2_2	1.1	hsa-miR-195-5p	292	-28.51	152	-17.91	347849	490	21	4 442	2
Circ_SYTL2_2	1.1	hsa-miR-424-5p	288	-29.21	146	-15.28	522863	490	22	443 5	2
Circ_PRDM2_7-8	1.07	hsa-miR-22-3p	320	-46.77	176	-29.36	45313	4525	22	4440 249	2
Circ_PRDM2_7-8	1.07	hsa-miR-497-5p	318	-48.1	171	-26.56	613414	4525	21	2830 4447	2
Circ_PRDM2_7-8	1.07	hsa-miR-320a	303	-31.39	158	-16.84	352282	4525	22	4279 2980	2
Circ_PRDM2_7-8	1.07	hsa-miR-27b-3p	302	-33.55	158	-17.08	243940	4525	21	1220 1856	2
Circ_PRDM2_7-8	1.07	hsa-miR-27a-3p	300	-31.6	156	-17.66	63370	4525	21	1220 1856	2
Circ_PRDM2_7-8	1.07	hsa-miR-15b-5p	299	-29.62	151	-16.51	236995	4525	22	2829 4446	2
Circ_PRDM2_7-8	1.07	hsa-miR-423-5p	299	-46.13	153	-24.3	520351	4525	23	2492 2276	2
Circ_PRDM2_7-8	1.07	hsa-miR-193b-3p	299	-47.08	156	-30.59	612025	4525	22	4416 165	2
Circ_PRDM2_7-8	1.07	hsa-miR-15a-5p	297	-32.17	151	-16.34	20311	4525	22	2829 4446	2
Circ_PRDM2_7-8	1.07	hsa-miR-93-3p	297	-43.25	152	-22.18	86983	4525	22	3700 1250	2
Circ_PRDM2_7-8	1.07	hsa-miR-107	296	-37.11	151	-21.26	117541	4525	23	1646 2134	2
Circ_PRDM2_7-8	1.07	hsa-miR-23b-3p	294	-29.48	153	-15.83	241162	4525	21	2962 1227	2
Circ_PRDM2_7-8	1.07	hsa-miR-424-5p	294	-34.82	150	-17.85	523129	4525	22	2828 4445	2
Circ_PRDM2_7-8	1.07	hsa-miR-877-5p	287	-40.27	146	-22.11	1103731	4525	20	2705 2733	2
Circ_PRDM2_7-8	1.07	hsa-miR-486-5p	286	-35.59	145	-18.07	571744	4525	22	1980 3761	2
Circ_PRDM2_7-8	1.07	hsa-miR-195-5p	282	-31.06	142	-15.81	348115	4525	21	2830 4447	2
Circ_PRDM2_7-8	1.07	hsa-miR-671-5p	282	-44.43	142	-27.64	995389	4525	23	860 2614	2
Circ_ANKRD17_29-30	1.06	hsa-miR-15a-5p	298	-38.57	151	-20.94	20769	1832	22	343 138	2
Circ_ANKRD17_29-30	1.06	hsa-miR-423-5p	298	-48.36	153	-24.61	520809	1832	23	1215 1611	2
Circ_ANKRD17_29-30	1.06	hsa-miR-15b-5p	296	-30.46	149	-16.21	237453	1832	22	345 138	2
Circ_ANKRD17_29-30	1.06	hsa-miR-320a	293	-39.67	151	-23.96	352740	1832	22	648 1231	2
Circ_ANKRD17_29-30	1.06	hsa-miR-424-5p	293	-30.4	151	-18.48	523587	1832	22	343 137	2
Circ_ANKRD17_29-30	1.06	hsa-miR-93-3p	292	-31.49	151	-17.55	87441	1832	22	542 1028	2
Circ_ANKRD17_29-30	1.06	hsa-miR-195-5p	290	-26.92	150	-13.91	348573	1832	21	343 138	2
Circ_ANKRD17_29-30	1.06	hsa-miR-497-5p	288	-31.19	147	-18.74	613872	1832	21	139 346	2
Circ_PWWP2A_2	1.06	hsa-miR-497-5p	292	-38.59	149	-24.45	613149	965	21	389 114	2
Circ_PWWP2A_2	1.06	hsa-miR-3613-5p	290	-32.01	147	-17.04	1750740	965	22	423 470	2
Circ_PWWP2A_2	1.06	hsa-miR-15a-5p	286	-27.37	145	-13.83	20046	965	22	390 114	2
Circ_PWWP2A_2	1.06	hsa-miR-486-5p	281	-33.27	141	-19.76	571479	965	22	842 305	2
Circ_BACH1_3-4	1.05	hsa-miR-424-5p	313	-34.49	161	-20.37	523256	1542	22	1460 398	2
Circ_BACH1_3-4	1.05	hsa-miR-28-3p	298	-36.61	153	-19.87	66275	1542	22	898 481	2
Circ_BACH1_3-4	1.05	hsa-miR-629-5p	295	-44.32	152	-24.93	912176	1542	21	304 700	2
Circ_BACH1_3-4	1.05	hsa-miR-125a-3p	293	-39.13	148	-19.79	303794	1542	22	338 997	2
Circ_BACH1_3-4	1.05	hsa-miR-186-5p	287	-31.53	147	-18.79	335741	1542	22	712 184	2
Circ_BACH1_3-4	1.05	hsa-miR-23a-3p	280	-18.3	140	-10	48218	1542	21	586 1315	2
Circ_BACH1_3-4	1.05	hsa-miR-23b-3p	280	-23.02	140	-14.91	241289	1542	21	586 1315	2
Circ_PEX13_2	1.05	hsa-miR-221-3p	289	-38.48	145	-26.38	217286	695	23	381 83	2
Circ_PEX13_2	1.05	hsa-miR-17-5p	286	-35.8	145	-19.48	25604	695	23	32 99	2
Circ_PEX13_2	1.05	hsa-miR-205-5p	282	-51.36	141	-29.66	186728	695	22	516 531	2
Circ_LCLAT1_3-4	1.04	hsa-miR-425-5p	297	-26.06	151	-16.4	526064	368	23	1 224	2
Circ_VPS13D_19	1.04	hsa-miR-193a-5p	280	-36.53	140	-23.38	343784	2214	22	28 55	2
Circ_ZC3H18_14-16	1.04	hsa-miR-4446-3p	300	-49.59	155	-32.2	2007480	458	22	103 256	2
Circ_SPATS2_6-8	1.02	hsa-miR-107	306	-35.18	156	-18.17	117057	575	23	252 334	2
Circ_SPATS2_6-8	1.02	hsa-miR-484	282	-37.28	142	-20.36	567093	575	22	215 146	2
Circ_ZNF586_2	1.02	hsa-miR-574-3p	288	-45.17	147	-23.01	799280	1396	22	281 1111	2
Circ_FAM83B_2	1.01	hsa-miR-361-5p	293	-34.62	148	-18.38	399249	504	22	148 335	2
Circ_ARHGAP5_2-3	0.99	hsa-miR-345-5p	301	-42.02	152	-22.06	510672	4033	22	2089 3816	2
Circ_ARHGAP5_2-3	0.99	hsa-miR-126-5p	294	-15.69	148	-8.6	306489	4033	21	733 1340	2
Circ_ARHGAP5_2-3	0.99	hsa-miR-421	294	-28.3	148	-16.69	987099	4033	23	3982 3759	2
Circ_ARHGAP5_2-3	0.99	hsa-miR-374a-3p	293	-18.84	150	-10.29	442611	4033	22	3007 2012	2
Circ_ARHGAP5_2-3	0.99	hsa-miR-324-5p	292	-34.22	151	-17.53	496782	4033	23	3935 607	2
Circ_ARHGAP5_2-3	0.99	hsa-miR-497-5p	292	-38.84	146	-24.68	613458	4033	21	2126 2573	2
Circ_ARHGAP5_2-3	0.99	hsa-miR-23b-3p	285	-21.28	145	-11.56	241206	4033	21	3300 754	2
Circ_ARHGAP5_2-3	0.99	hsa-miR-23a-3p	283	-20.88	143	-11.13	48135	4033	21	3300 754	2
Circ_ARHGAP5_2-3	0.99	hsa-miR-186-5p	283	-14.06	143	-8.17	335658	4033	22	2908 2537	2
Circ_YTHDF1_4	0.99	hsa-miR-760	319	-55.98	161	-29.87	1117415	1521	20	808 283	2
Circ_YTHDF1_4	0.99	hsa-miR-28-5p	298	-40.24	154	-22.14	64553	1521	22	441 284	2
Circ_PDS5B_2-3	0.98	hsa-miR-374a-3p	304	-18.75	152	-10.67	442602	331	22	220 305	2
Circ_ZNF586_2-3	0.97	hsa-miR-574-3p	288	-45.17	147	-23.01	799658	1523	22	408 1238	2
Circ_SNTB2_2-4	0.95	hsa-miR-424-5p	336	-34.68	176	-20.51	522656	568	22	162 476	2
Circ_SNTB2_2-4	0.95	hsa-miR-15b-5p	317	-28.54	163	-14.43	236522	568	22	162 476	2
Circ_SNTB2_2-4	0.95	hsa-miR-15a-5p	308	-26.96	160	-15.56	19838	568	22	162 476	2
Circ_SNTB2_2-4	0.95	hsa-miR-195-5p	304	-28.78	162	-17.55	347642	568	21	162 477	2
Circ_SNTB2_2-4	0.95	hsa-miR-497-5p	297	-25.45	155	-14.78	612941	568	21	163 477	2
Circ_RP1-27O5.3_8	0.93	hsa-miR-125a-3p	292	-45.74	152	-24.24	303484	824	22	11 479	2
Circ_ZMYND8_11	0.93	hsa-miR-1275	287	-49.26	147	-25.33	1298016	482	17	347 269	2
Circ_MAN1A2_6-8	0.92	hsa-miR-26b-5p	308	-30.74	155	-17.28	58736	313	21	174 268	2
Circ_SNX13_10-12	0.92	hsa-miR-454-3p	321	-38.66	181	-27.24	1025482	328	23	293 255	2
Circ_SNX13_10-12	0.92	hsa-miR-301a-3p	305	-35.76	160	-18.41	385153	328	23	293 257	2
Circ_RSF1_6-8	0.91	hsa-miR-27b-3p	311	-38.52	158	-19.85	243478	2087	21	1164 78	2
Circ_RSF1_6-8	0.91	hsa-miR-27a-3p	306	-35.9	158	-18.67	62908	2087	21	1164 78	2
Circ_TPM4_3-4	0.88	hsa-miR-205-5p	309	-44.16	159	-22.56	187099	252	22	124 150	2
Circ_SCAF11_11	0.87	hsa-miR-221-3p	292	-35.87	149	-19.4	217375	2718	23	865 456	2
Circ_SCAF11_11	0.87	hsa-miR-1275	284	-40.87	142	-21.69	1298017	2718	17	1600 1853	2
Circ_TANC2_10-12	0.86	hsa-miR-193a-5p	297	-38.22	151	-19.7	343499	1007	22	574 156	2
Circ_RP1-1J6.2_1	0.83	hsa-miR-28-5p	306	-31.83	162	-19.24	64449	36621	22	16547 35041	2
Circ_RP1-1J6.2_1	0.83	hsa-miR-191-5p	296	-34.21	154	-19.03	296412	36621	23	16778 27335	2
Circ_RP1-1J6.2_1	0.83	hsa-miR-1307-3p	296	-51.69	156	-34.13	1333995	36621	22	158 25026	2
Circ_RP1-1J6.2_1	0.83	hsa-miR-22-3p	295	-35.71	151	-18.42	45003	36621	22	29690 4619	2
Circ_RP1-1J6.2_1	0.83	hsa-miR-301a-3p	294	-30.78	150	-19.77	385308	36621	23	28986 27970	2
Circ_RP1-1J6.2_1	0.83	hsa-miR-21-3p	291	-36.18	147	-21.09	42225	36621	21	28409 5821	2
Circ_RP1-1J6.2_1	0.83	hsa-miR-29a-3p	291	-30.28	151	-15.28	68616	36621	22	4313 19591	2
Circ_RP1-1J6.2_1	0.83	hsa-miR-1249	291	-60.58	148	-35.05	1254822	36621	22	16856 21262	2
Circ_RP1-1J6.2_1	0.83	hsa-miR-296-5p	289	-50.35	149	-25.22	389475	36621	21	3243 15990	2
Circ_RP1-1J6.2_1	0.83	hsa-miR-148a-3p	286	-36.38	143	-18.55	138066	36621	22	16666 28850	2
Circ_RP1-1J6.2_1	0.83	hsa-miR-374b-5p	285	-19.18	145	-13.53	1114533	36621	22	20483 28206	2
Circ_RP1-1J6.2_1	0.83	hsa-miR-3615	284	-48.96	142	-24.48	1756251	36621	21	17034 20390	2
Circ_RP1-1J6.2_1	0.83	hsa-miR-99a-5p	283	-36.75	142	-18.74	96396	36621	22	12583 4805	2
Circ_RP1-1J6.2_1	0.83	hsa-miR-505-3p	283	-34.01	143	-23.13	721446	36621	22	3149 30890	2
Circ_RP1-1J6.2_1	0.83	hsa-miR-106b-3p	282	-43.04	142	-28.45	363084	36621	22	5590 23824	2
Circ_RP1-1J6.2_1	0.83	hsa-miR-424-3p	281	-26.16	141	-14.21	524208	36621	21	13545 28533	2
Circ_PLEKHM1_3-4	0.81	hsa-miR-15b-5p	296	-36.55	154	-19.82	237366	875	22	348 747	2
Circ_PLEKHM1_3-4	0.81	hsa-let-7b-5p	294	-38.63	148	-21.19	5403	875	22	562 682	2
Circ_PLEKHM1_3-4	0.81	hsa-let-7i-5p	293	-35.29	150	-19.4	233199	875	22	680 560	2
Circ_PLEKHM1_3-4	0.81	hsa-let-7d-5p	284	-37.76	144	-21	10959	875	22	558 681	2
Circ_RAI1_3-4	0.8	hsa-miR-205-5p	306	-52.4	154	-29.97	187072	5675	22	5545 2454	2
Circ_RAI1_3-4	0.8	hsa-miR-193b-3p	303	-46.93	152	-24.65	612106	5675	22	4460 4446	2
Circ_RAI1_3-4	0.8	hsa-miR-542-3p	293	-32.92	153	-17.89	989914	5675	22	2840 2673	2
Circ_RAI1_3-4	0.8	hsa-miR-125a-3p	288	-55.74	147	-29.91	303748	5675	22	2689 4056	2
Circ_RAI1_3-4	0.8	hsa-miR-424-5p	287	-28.67	147	-14.52	523210	5675	22	1357 1792	2
Circ_RAI1_3-4	0.8	hsa-let-7b-5p	286	-48.59	143	-24.93	5113	5675	22	403 1548	2
Circ_RAI1_3-4	0.8	hsa-let-7i-5p	286	-37.78	144	-22.11	232909	5675	22	402 5133	2
Circ_RAI1_3-4	0.8	hsa-miR-195-5p	280	-28.5	140	-14.35	348196	5675	21	1358 1793	2
Circ_ZNF876P_2	0.8	hsa-miR-221-3p	286	-26.6	143	-13.3	217295	1278	23	868 1204	2
Circ_NRIP1_3	0.79	hsa-miR-660-5p	311	-34.12	164	-18.15	984052	4057	22	1367 3411	2
Circ_NRIP1_3	0.79	hsa-miR-107	304	-32.62	155	-18.43	117316	4057	23	2956 553	2
Circ_NRIP1_3	0.79	hsa-miR-542-3p	299	-38.63	158	-21.14	989608	4057	22	764 1124	2
Circ_NRIP1_3	0.79	hsa-miR-21-5p	293	-47.84	151	-27.99	40921	4057	22	2085 2201	2
Circ_NRIP1_3	0.79	hsa-miR-497-5p	293	-32.61	147	-18.06	613189	4057	21	759 1214	2
Circ_NRIP1_3	0.79	hsa-miR-195-5p	287	-28.01	146	-14.38	347890	4057	21	2957 1216	2
Circ_NRIP1_3	0.79	hsa-miR-505-3p	286	-32.73	145	-18.72	721531	4057	22	1252 2952	2
Circ_NRIP1_3	0.79	hsa-miR-374a-3p	283	-24.47	143	-15.71	442342	4057	22	1441 217	2
Circ_NRIP1_3	0.79	hsa-miR-629-5p	281	-29.14	141	-14.73	911824	4057	21	1092 1796	2
Circ_ATF7IP_2	0.78	hsa-miR-374a-3p	300	-16.16	160	-8.3	442315	1565	22	1016 1480	2
Circ_ATF7IP_2	0.78	hsa-miR-18a-5p	299	-29.82	155	-15.18	28393	1565	23	1318 851	2
Circ_ATF7IP_2	0.78	hsa-miR-185-5p	288	-33.05	148	-19.01	332584	1565	22	587 1359	2
Circ_BIRC6_55-57	0.72	hsa-miR-25-3p	289	-35.05	147	-19.5	54603	1055	22	129 628	2
Circ_ABHD17B_2-4	0.69	hsa-miR-195-5p	308	-37.52	159	-21.91	347691	858	21	545 528	2
Circ_ABHD17B_2-4	0.69	hsa-miR-200c-3p	308	-35.42	156	-20.31	354636	858	23	157 664	2
Circ_ABHD17B_2-4	0.69	hsa-miR-15b-5p	300	-35.82	154	-20.16	236571	858	22	543 524	2
Circ_ABHD17B_2-4	0.69	hsa-miR-200b-3p	296	-29.4	152	-17.18	228237	858	22	158 665	2
Circ_ABHD17B_2-4	0.69	hsa-miR-497-5p	292	-32.84	152	-20.14	612990	858	21	545 527	2
Circ_ABHD17B_2-4	0.69	hsa-miR-15a-5p	291	-39.84	146	-20.74	19887	858	22	543 519	2
Circ_MARVELD2_2-4	0.69	hsa-miR-3613-5p	294	-32.4	151	-17.05	1750583	1482	22	660 534	2
Circ_MARVELD2_2-4	0.69	hsa-miR-141-3p	286	-26.33	143	-15.33	278243	1482	22	456 996	2
Circ_MARVELD2_2-4	0.69	hsa-miR-200a-3p	286	-25.37	143	-15.33	369917	1482	22	456 996	2
Circ_FAM83B_2-4	0.68	hsa-miR-361-5p	293	-34.62	148	-18.38	399089	794	22	148 335	2
Circ_MLH3_2	0.67	hsa-miR-361-5p	293	-28.08	147	-19.47	399259	3343	22	2178 2448	2
Circ_MLH3_2	0.67	hsa-miR-589-3p	292	-36.81	150	-20.62	834016	3343	24	3138 1058	2
Circ_MLH3_2	0.67	hsa-miR-126-5p	289	-14.12	147	-9.53	306196	3343	21	1232 2974	2
Circ_MLH3_2	0.67	hsa-miR-3613-5p	286	-25.05	143	-14.82	1750756	3343	22	1640 2901	2
Circ_MLH3_2	0.67	hsa-miR-27b-3p	284	-32.75	143	-19.25	243691	3343	21	1816 3301	2
Circ_MLH3_2	0.67	hsa-miR-760	281	-29.53	141	-15.04	1117372	3343	20	3015 1412	2
Circ_UBR2_2-4	0.66	hsa-miR-197-3p	286	-31.01	146	-15.91	125462	453	22	360 141	2
Circ_PIK3C2B_3	0.65	hsa-let-7b-5p	309	-49.63	163	-26.73	4808	1017	22	386 546	2
Circ_PIK3C2B_3	0.65	hsa-miR-345-5p	293	-52.46	150	-28.59	510404	1017	22	109 719	2
Circ_PIK3C2B_3	0.65	hsa-let-7g-5p	291	-30.17	149	-16.69	229826	1017	22	386 449	2
Circ_RHOBTB3_4-6	0.63	hsa-miR-424-5p	291	-24.6	151	-15.59	522720	633	22	413 311	2
Circ_IGF1R_3-5	0.62	hsa-miR-1307-3p	288	-50.73	148	-30.72	1333899	607	22	207 42	2
Circ_PLEKHM1P_2-3	0.61	hsa-let-7b-5p	298	-40.74	150	-23.3	5408	875	22	682 562	2
Circ_PLEKHM1P_2-3	0.61	hsa-miR-15b-5p	296	-36.55	154	-19.82	237371	875	22	348 747	2
Circ_PLEKHM1P_2-3	0.61	hsa-let-7g-5p	293	-36.35	151	-18.19	230426	875	22	560 338	2
Circ_PLEKHM1P_2-3	0.61	hsa-let-7d-5p	288	-39.87	144	-21	10964	875	22	558 681	2
Circ_PLEKHM1P_2-3	0.61	hsa-let-7i-5p	285	-34.01	143	-18.12	233204	875	22	560 680	2
Circ_SLC38A1_14-16	0.59	hsa-miR-106b-3p	291	-42.84	150	-22.48	362996	359	22	47 84	2
Circ_XPO6_2-4	0.48	hsa-miR-361-5p	290	-31.6	146	-17.54	399133	402	22	22 193	2
Circ_EDC3_2-4	0.47	hsa-miR-423-5p	290	-40.21	150	-22.54	519979	838	23	339 257	2
Circ_MASTL_7-8	0.39	hsa-miR-196b-5p	300	-38.91	154	-20.19	516171	1313	22	740 816	2
Circ_STAU1_4-6	0.33	hsa-miR-148b-3p	290	-30.09	145	-15.63	492223	404	22	15 355	2
Circ_ZNF638_24	0.33	hsa-miR-301a-3p	297	-27.23	155	-13.63	385458	955	23	353 629	2
Circ_SPG11_5-7	0.3	hsa-miR-769-5p	286	-34.07	146	-20.92	1033937	733	22	182 123	2
Circ_SPG11_5-7	0.3	hsa-miR-301a-3p	283	-31.67	143	-21.78	385274	733	23	216 422	2
Circ_CDYL_4	283.64	hsa-miR-185-5p	157	-19.12	157	-19.12	332619	667	22	340	1
Circ_CDYL_4	283.64	hsa-miR-3615	156	-29.79	156	-29.79	1756344	667	21	549	1
Circ_CDYL_4	283.64	hsa-miR-27b-3p	150	-16.77	150	-16.77	243723	667	21	102	1
Circ_CDYL_4	283.64	hsa-miR-27a-3p	145	-13.07	145	-13.07	63153	667	21	102	1
Circ_CDYL_4	283.64	hsa-miR-193b-3p	144	-25.29	144	-25.29	611808	667	22	553	1
Circ_CDYL_4	283.64	hsa-miR-505-3p	144	-10.3	144	-10.3	721539	667	22	1	1
Circ_CDYL_4	283.64	hsa-miR-1307-5p	143	-23	143	-23	1332699	667	21	521	1
Circ_CDYL_4	283.64	hsa-miR-342-5p	142	-22.92	142	-22.92	475686	667	21	496	1
Circ_CDYL_4	283.64	hsa-miR-497-5p	141	-17.98	141	-17.98	613197	667	21	301	1
Circ_CDYL_4	283.64	hsa-miR-1247-5p	140	-24.9	140	-24.9	1250748	667	22	558	1
Circ_ATXN7_3-4	229.25	hsa-miR-107	146	-19.77	146	-19.77	117722	405	23	263	1
Circ_ATXN7_3-4	229.25	hsa-miR-296-3p	146	-29.94	146	-29.94	391355	405	22	252	1
Circ_ATXN7_3-4	229.25	hsa-miR-4446-3p	146	-25.74	146	-25.74	2008151	405	22	251	1
Circ_ATXN7_3-4	229.25	hsa-miR-1247-5p	142	-25.86	142	-25.86	1251146	405	22	318	1
Circ_ATXN7_3-4	229.25	hsa-miR-671-5p	140	-14.62	140	-14.62	995570	405	23	296	1
Circ_HIPK3_2	137.81	hsa-miR-193b-3p	168	-25.62	168	-25.62	611716	1099	22	1027	1
Circ_HIPK3_2	137.81	hsa-miR-99b-3p	147	-13.83	147	-13.83	388087	1099	22	766	1
Circ_HIPK3_2	137.81	hsa-miR-301a-3p	146	-16.92	146	-16.92	385309	1099	23	332	1
Circ_HIPK3_2	137.81	hsa-miR-486-5p	146	-23.28	146	-23.28	571435	1099	22	296	1
Circ_HIPK3_2	137.81	hsa-miR-23a-3p	142	-17.09	142	-17.09	47782	1099	21	51	1
Circ_HIPK3_2	137.81	hsa-miR-148a-3p	142	-16.14	142	-16.14	138067	1099	22	912	1
Circ_HIPK3_2	137.81	hsa-miR-125a-5p	142	-18.85	142	-18.85	301969	1099	24	276	1
Circ_HIPK3_2	137.81	hsa-miR-342-3p	142	-16	142	-16	476983	1099	23	51	1
Circ_HIPK3_2	137.81	hsa-miR-148b-3p	140	-16.35	140	-16.35	492262	1099	22	912	1
Circ_ZKSCAN1_2-3	116.68	hsa-miR-378a-3p	150	-26.36	150	-26.36	452537	668	22	561	1
Circ_ZKSCAN1_2-3	116.68	hsa-miR-99b-3p	146	-27.12	146	-27.12	388643	668	22	567	1
Circ_ZKSCAN1_2-3	116.68	hsa-miR-361-5p	146	-26.21	146	-26.21	399755	668	22	368	1
Circ_ZKSCAN1_2-3	116.68	hsa-miR-3615	146	-20.17	146	-20.17	1756808	668	21	285	1
Circ_ZKSCAN1_2-3	116.68	hsa-miR-421	145	-16.15	145	-16.15	987302	668	23	81	1
Circ_ZKSCAN1_2-3	116.68	hsa-miR-28-5p	144	-17.73	144	-17.73	65006	668	22	363	1
Circ_ZKSCAN1_2-3	116.68	hsa-miR-29a-3p	143	-16.51	143	-16.51	69173	668	22	365	1
Circ_ZKSCAN1_2-3	116.68	hsa-miR-191-5p	141	-13.82	141	-13.82	296969	668	23	256	1
Circ_ZKSCAN1_2-3	116.68	hsa-miR-484	141	-15.6	141	-15.6	567824	668	22	66	1
Circ_ZKSCAN1_2-3	116.68	hsa-miR-29c-3p	140	-16.51	140	-16.51	366419	668	22	370	1
Circ_IGF1R_2	104.63	hsa-miR-3613-5p	160	-12.45	160	-12.45	1750697	546	22	492	1
Circ_IGF1R_2	104.63	hsa-miR-15a-5p	152	-18.93	152	-18.93	20003	546	22	145	1
Circ_IGF1R_2	104.63	hsa-miR-15b-5p	148	-16.87	148	-16.87	236687	546	22	145	1
Circ_IGF1R_2	104.63	hsa-miR-424-5p	148	-18.33	148	-18.33	522821	546	22	145	1
Circ_IGF1R_2	104.63	hsa-let-7g-5p	147	-16.59	147	-16.59	229742	546	22	62	1
Circ_IGF1R_2	104.63	hsa-let-7i-5p	147	-19.88	147	-19.88	232520	546	22	62	1
Circ_IGF1R_2	104.63	hsa-miR-497-5p	146	-20.41	146	-20.41	613106	546	21	146	1
Circ_IGF1R_2	104.63	hsa-let-7b-5p	145	-19.17	145	-19.17	4724	546	22	59	1
Circ_IGF1R_2	104.63	hsa-miR-93-3p	145	-12.63	145	-12.63	86675	546	22	23	1
Circ_IGF1R_2	104.63	hsa-miR-195-5p	145	-18.08	145	-18.08	347807	546	21	148	1
Circ_IGF1R_2	104.63	hsa-miR-342-3p	145	-17.72	145	-17.72	476984	546	23	464	1
Circ_IGF1R_2	104.63	hsa-miR-1275	145	-24.82	145	-24.82	1297883	546	17	194	1
Circ_IGF1R_2	104.63	hsa-miR-27a-3p	140	-18.24	140	-18.24	63062	546	21	353	1
Circ_IGF1R_2	104.63	hsa-miR-27b-3p	140	-17.6	140	-17.6	243632	546	21	353	1
Circ_SPECC1_4	85.58	hsa-miR-205-5p	150	-14.08	150	-14.08	186775	1580	22	176	1
Circ_SPECC1_4	85.58	hsa-miR-671-5p	149	-21.2	149	-21.2	995173	1580	23	812	1
Circ_SPECC1_4	85.58	hsa-miR-93-3p	148	-16.03	148	-16.03	86767	1580	22	1160	1
Circ_SPECC1_4	85.58	hsa-miR-151a-3p	146	-17.29	146	-17.29	486799	1580	21	350	1
Circ_SPECC1_4	85.58	hsa-miR-126-5p	145	-4.82	145	-4.82	306229	1580	21	1289	1
Circ_SPECC1_4	85.58	hsa-miR-486-5p	143	-16.94	143	-16.94	571528	1580	22	914	1
Circ_SPECC1_4	85.58	hsa-miR-28-3p	142	-19.61	142	-19.61	65932	1580	22	427	1
Circ_SPECC1_4	85.58	hsa-miR-34a-5p	142	-16.91	142	-16.91	158995	1580	22	862	1
Circ_SPECC1_4	85.58	hsa-miR-335-5p	142	-13.28	142	-13.28	504856	1580	23	384	1
Circ_SPECC1_4	85.58	hsa-miR-374a-3p	141	-8.6	141	-8.6	442351	1580	22	1029	1
Circ_SPECC1_4	85.58	hsa-miR-193b-3p	141	-14.56	141	-14.56	611809	1580	22	1403	1
Circ_MAN1A2_2-4	60.16	hsa-miR-590-3p	156	-5.41	156	-5.41	838958	472	21	12	1
Circ_MAN1A2_2-4	60.16	hsa-miR-34a-5p	152	-18.52	152	-18.52	158348	472	22	148	1
Circ_MAN1A2_2-4	60.16	hsa-miR-296-3p	148	-21.82	148	-21.82	390311	472	22	170	1
Circ_MAN1A2_2-4	60.16	hsa-miR-660-5p	147	-13.19	147	-13.19	983414	472	22	347	1
Circ_MAN1A2_2-4	60.16	hsa-miR-99a-5p	140	-14.59	140	-14.59	95843	472	22	276	1
Circ_MAN1A2_2-4	60.16	hsa-miR-340-5p	140	-5.31	140	-5.31	466706	472	22	384	1
Circ_FBXW7_2-3	59.46	hsa-miR-361-5p	168	-19.72	168	-19.72	399960	620	22	58	1
Circ_FBXW7_2-3	59.46	hsa-miR-374a-3p	150	-14.91	150	-14.91	443019	620	22	489	1
Circ_FBXW7_2-3	59.46	hsa-miR-23a-3p	145	-13.46	145	-13.46	48543	620	21	39	1
Circ_FBXW7_2-3	59.46	hsa-miR-23b-3p	144	-13.46	144	-13.46	241614	620	21	39	1
Circ_FBXW7_2-3	59.46	hsa-miR-151a-5p	141	-18.37	141	-18.37	486078	620	21	377	1
Circ_FBXW7_2-3	59.46	hsa-miR-200c-3p	140	-17.01	140	-17.01	355512	620	23	543	1
Circ_GFRA1_5-7	54.72	hsa-miR-4446-3p	160	-29.52	160	-29.52	2007108	427	22	283	1
Circ_GFRA1_5-7	54.72	hsa-miR-106b-3p	150	-25.54	150	-25.54	362532	427	22	137	1
Circ_GFRA1_5-7	54.72	hsa-miR-151a-5p	150	-22.11	150	-22.11	484764	427	21	72	1
Circ_GFRA1_5-7	54.72	hsa-miR-93-3p	147	-15.22	147	-15.22	86121	427	22	39	1
Circ_GFRA1_5-7	54.72	hsa-miR-196b-5p	147	-25.82	147	-25.82	515322	427	22	173	1
Circ_GFRA1_5-7	54.72	hsa-let-7b-5p	140	-22.29	140	-22.29	4170	427	22	66	1
Circ_FUT8_3	54.28	hsa-miR-185-5p	153	-22.95	153	-22.95	332596	430	22	408	1
Circ_FUT8_3	54.28	hsa-miR-486-5p	148	-18.73	148	-18.73	571504	430	22	5	1
Circ_FUT8_3	54.28	hsa-miR-505-3p	147	-15.38	147	-15.38	721516	430	22	104	1
Circ_FUT8_3	54.28	hsa-miR-125a-3p	143	-19.4	143	-19.4	303427	430	22	123	1
Circ_FUT8_3	54.28	hsa-miR-340-5p	143	-10.69	143	-10.69	467329	430	22	280	1
Circ_FUT8_3	54.28	hsa-miR-28-5p	141	-20.52	141	-20.52	64519	430	22	177	1
Circ_ISOC1_2-4	51.27	hsa-miR-374b-5p	150	-15.47	150	-15.47	1113982	441	22	293	1
Circ_ISOC1_2-4	51.27	hsa-miR-296-5p	149	-27.03	149	-27.03	388924	441	21	111	1
Circ_ISOC1_2-4	51.27	hsa-miR-30b-5p	146	-18.97	146	-18.97	244468	441	22	413	1
Circ_ISOC1_2-4	51.27	hsa-miR-345-5p	145	-19.1	145	-19.1	509767	441	22	279	1
Circ_ISOC1_2-4	51.27	hsa-miR-30a-5p	144	-15.27	144	-15.27	69454	441	22	414	1
Circ_ISOC1_2-4	51.27	hsa-miR-30e-5p	144	-15.27	144	-15.27	394480	441	22	414	1
Circ_ISOC1_2-4	51.27	hsa-miR-374a-5p	142	-15.52	142	-15.52	440317	441	22	293	1
Circ_ISOC1_2-4	51.27	hsa-miR-769-5p	141	-19.03	141	-19.03	1033420	441	22	163	1
Circ_VAPB_4-5	50.52	hsa-miR-590-3p	157	-8.79	157	-8.79	839946	258	21	86	1
Circ_VAPB_4-5	50.52	hsa-miR-182-5p	151	-18.87	151	-18.87	170448	258	24	44	1
Circ_VAPB_4-5	50.52	hsa-miR-99a-5p	142	-18.7	142	-18.7	96831	258	22	218	1
Circ_NFATC3_2-3	45.5	hsa-miR-23b-3p	159	-17.07	159	-17.07	241237	1298	21	1173	1
Circ_NFATC3_2-3	45.5	hsa-miR-3613-5p	159	-15.89	159	-15.89	1751080	1298	22	1192	1
Circ_NFATC3_2-3	45.5	hsa-miR-23a-3p	157	-17.07	157	-17.07	48166	1298	21	1173	1
Circ_NFATC3_2-3	45.5	hsa-let-7b-5p	155	-22.63	155	-22.63	5107	1298	22	1131	1
Circ_NFATC3_2-3	45.5	hsa-miR-1275	155	-21.4	155	-21.4	1298266	1298	17	786	1
Circ_NFATC3_2-3	45.5	hsa-miR-125a-3p	154	-24.5	154	-24.5	303742	1298	22	758	1
Circ_NFATC3_2-3	45.5	hsa-miR-185-5p	152	-15.05	152	-15.05	332911	1298	22	228	1
Circ_NFATC3_2-3	45.5	hsa-miR-877-5p	150	-21.8	150	-21.8	1103806	1298	20	396	1
Circ_NFATC3_2-3	45.5	hsa-miR-186-5p	148	-21.7	148	-21.7	335689	1298	22	300	1
Circ_NFATC3_2-3	45.5	hsa-miR-146b-5p	148	-19.91	148	-19.91	591265	1298	22	407	1
Circ_NFATC3_2-3	45.5	hsa-miR-192-5p	145	-23.06	145	-23.06	120394	1298	21	836	1
Circ_NFATC3_2-3	45.5	hsa-miR-18a-5p	144	-16.08	144	-16.08	28720	1298	23	416	1
Circ_NFATC3_2-3	45.5	hsa-let-7e-5p	143	-15.7	143	-15.7	13441	1298	22	1131	1
Circ_NFATC3_2-3	45.5	hsa-let-7d-5p	142	-13.07	142	-13.07	10663	1298	22	224	1
Circ_NFATC3_2-3	45.5	hsa-miR-197-3p	142	-11.56	142	-11.56	125950	1298	22	1046	1
Circ_NFATC3_2-3	45.5	hsa-let-7g-5p	142	-14.5	142	-14.5	230125	1298	22	224	1
Circ_NFATC3_2-3	45.5	hsa-miR-3615	142	-28.49	142	-28.49	1756636	1298	21	1240	1
Circ_GUSBP1_4-6	43.01	hsa-miR-25-3p	147	-23.36	147	-23.36	54177	448	22	14	1
Circ_GUSBP1_4-6	43.01	hsa-miR-331-3p	146	-27.19	146	-27.19	494490	448	21	90	1
Circ_GUSBP1_4-6	43.01	hsa-miR-760	145	-24.19	145	-24.19	1116762	448	20	93	1
Circ_GUSBP1_4-6	43.01	hsa-miR-99a-5p	144	-18.37	144	-18.37	95847	448	22	314	1
Circ_GUSBP1_4-6	43.01	hsa-miR-18a-5p	142	-19.61	142	-19.61	27786	448	23	318	1
Circ_GUSBP1_4-6	43.01	hsa-miR-342-3p	142	-18.61	142	-18.61	476433	448	23	283	1
Circ_GUSBP1_4-6	43.01	hsa-miR-375	140	-22.16	140	-22.16	443097	448	22	285	1
Circ_PTK2_3-5	40.54	hsa-miR-182-5p	159	-15.38	159	-15.38	169465	482	24	401	1
Circ_PTK2_3-5	40.54	hsa-miR-342-3p	155	-21.77	155	-21.77	476434	482	23	334	1
Circ_PTK2_3-5	40.54	hsa-miR-200c-3p	153	-22.21	153	-22.21	354202	482	23	174	1
Circ_PTK2_3-5	40.54	hsa-miR-200b-3p	149	-16.6	149	-16.6	227803	482	22	175	1
Circ_PTK2_3-5	40.54	hsa-miR-22-3p	147	-16.71	147	-16.71	44455	482	22	21	1
Circ_PTK2_3-5	40.54	hsa-miR-484	147	-23.53	147	-23.53	566719	482	22	352	1
Circ_PTK2_3-5	40.54	hsa-miR-32-5p	146	-13.56	146	-13.56	75013	482	22	109	1
Circ_PTK2_3-5	40.54	hsa-miR-429	145	-14.31	145	-14.31	534772	482	22	175	1
Circ_PTK2_3-5	40.54	hsa-miR-193b-3p	145	-18.31	145	-18.31	611167	482	22	174	1
Circ_PTK2_3-5	40.54	hsa-miR-25-3p	143	-15.93	143	-15.93	54178	482	22	110	1
Circ_PTK2_3-5	40.54	hsa-miR-92b-3p	143	-14.31	143	-14.31	765346	482	22	110	1
Circ_PTK2_3-5	40.54	hsa-miR-221-3p	140	-13.54	140	-13.54	216691	482	23	253	1
Circ_PHC3_5-7	38.4	hsa-miR-429	170	-20.91	170	-20.91	534773	505	22	56	1
Circ_PHC3_5-7	38.4	hsa-miR-671-5p	167	-28.43	167	-28.43	994532	505	23	36	1
Circ_PHC3_5-7	38.4	hsa-miR-200c-3p	164	-27.02	164	-27.02	354203	505	23	55	1
Circ_PHC3_5-7	38.4	hsa-miR-200b-3p	162	-21.07	162	-21.07	227804	505	22	56	1
Circ_PHC3_5-7	38.4	hsa-miR-126-5p	146	-13.54	146	-13.54	305588	505	21	406	1
Circ_PHC3_5-7	38.4	hsa-miR-374b-5p	145	-11.24	145	-11.24	1113986	505	22	282	1
Circ_BMPR2_2-3	38.13	hsa-miR-15a-5p	150	-21.11	150	-21.11	20452	342	22	257	1
Circ_ZNF609_1	36.79	hsa-miR-424-5p	157	-16.27	157	-16.27	522815	874	22	519	1
Circ_ZNF609_1	36.79	hsa-miR-15b-5p	155	-21.86	155	-21.86	236681	874	22	520	1
Circ_ZNF609_1	36.79	hsa-miR-484	155	-28.39	155	-28.39	567263	874	22	761	1
Circ_ZNF609_1	36.79	hsa-miR-339-5p	153	-33.49	153	-33.49	501980	874	23	687	1
Circ_ZNF609_1	36.79	hsa-miR-497-5p	151	-15.39	151	-15.39	613100	874	21	521	1
Circ_ZNF609_1	36.79	hsa-miR-1249	151	-19.76	151	-19.76	1254818	874	22	477	1
Circ_ZNF609_1	36.79	hsa-miR-339-3p	148	-22.01	148	-22.01	503369	874	23	480	1
Circ_ZNF609_1	36.79	hsa-miR-15a-5p	147	-17.15	147	-17.15	19997	874	22	520	1
Circ_ZNF609_1	36.79	hsa-miR-221-3p	145	-18.76	145	-18.76	217235	874	23	567	1
Circ_ZNF609_1	36.79	hsa-miR-125a-5p	145	-27.24	145	-27.24	301964	874	24	482	1
Circ_ZNF609_1	36.79	hsa-miR-197-3p	144	-25.7	144	-25.7	125561	874	22	697	1
Circ_ZNF609_1	36.79	hsa-miR-671-5p	144	-33.19	144	-33.19	995075	874	23	425	1
Circ_ZNF609_1	36.79	hsa-miR-296-3p	143	-24.07	143	-24.07	390860	874	22	782	1
Circ_ZNF609_1	36.79	hsa-miR-22-3p	142	-15.56	142	-15.56	44999	874	22	455	1
Circ_ZNF609_1	36.79	hsa-miR-195-5p	142	-15.82	142	-15.82	347801	874	21	517	1
Circ_ZNF609_1	36.79	hsa-miR-532-5p	142	-12.73	142	-12.73	740888	874	22	555	1
Circ_ZNF609_1	36.79	hsa-miR-106b-3p	140	-20.46	140	-20.46	363080	874	22	343	1
Circ_ZNF609_1	36.79	hsa-miR-1247-5p	140	-23.44	140	-23.44	1250651	874	22	690	1
Circ_TNPO1_2-4	33.76	hsa-miR-26b-5p	147	-8.08	147	-8.08	58348	340	21	141	1
Circ_TNPO1_2-4	33.76	hsa-miR-505-3p	147	-15.8	147	-15.8	720901	340	22	48	1
Circ_TNPO1_2-4	33.76	hsa-miR-421	145	-11.75	145	-11.75	986200	340	23	44	1
Circ_TNPO1_2-4	33.76	hsa-miR-23a-3p	141	-11.97	141	-11.97	47236	340	21	219	1
Circ_TNPO1_2-4	33.76	hsa-miR-23b-3p	141	-11.97	141	-11.97	240307	340	21	219	1
Circ_TNPO1_2-4	33.76	hsa-miR-877-5p	141	-19.93	141	-19.93	1102876	340	20	306	1
Circ_TNPO1_2-4	33.76	hsa-miR-375	140	-19.03	140	-19.03	443101	340	22	19	1
Circ_TNPO1_2-4	33.76	hsa-miR-3613-5p	140	-13.78	140	-13.78	1750150	340	22	92	1
Circ_MGA_1	32.65	hsa-miR-186-5p	164	-20.38	164	-20.38	335301	1131	22	749	1
Circ_MGA_1	32.65	hsa-miR-301a-3p	153	-11.66	153	-11.66	385305	1131	23	631	1
Circ_MGA_1	32.65	hsa-miR-424-3p	151	-23.91	151	-23.91	524205	1131	21	506	1
Circ_MGA_1	32.65	hsa-miR-425-5p	149	-16.68	149	-16.68	525594	1131	23	213	1
Circ_MGA_1	32.65	hsa-miR-197-3p	147	-13.26	147	-13.26	125562	1131	22	9	1
Circ_MGA_1	32.65	hsa-miR-454-3p	147	-10.82	147	-10.82	1025634	1131	23	632	1
Circ_MGA_1	32.65	hsa-miR-324-5p	145	-20.73	145	-20.73	496425	1131	23	828	1
Circ_MGA_1	32.65	hsa-miR-146b-5p	144	-18.89	144	-18.89	590877	1131	22	314	1
Circ_MGA_1	32.65	hsa-miR-27a-3p	143	-22.28	143	-22.28	63057	1131	21	3	1
Circ_MGA_1	32.65	hsa-miR-106b-5p	143	-18.37	143	-18.37	361692	1131	21	1073	1
Circ_MGA_1	32.65	hsa-let-7i-5p	140	-19.1	140	-19.1	232515	1131	22	118	1
Circ_MGA_1	32.65	hsa-miR-27b-3p	140	-18.27	140	-18.27	243627	1131	21	1	1
Circ_ZFAND6_3-5	30.64	hsa-miR-4446-3p	154	-28.35	154	-28.35	2007117	381	22	262	1
Circ_ZFAND6_3-5	30.64	hsa-miR-126-5p	143	-13.85	143	-13.85	305592	381	21	132	1
Circ_GSE1_2	29.61	hsa-miR-652-3p	159	-24.36	159	-24.36	952023	219	21	143	1
Circ_GSE1_2	29.61	hsa-miR-324-5p	154	-17.91	154	-17.91	496431	219	23	19	1
Circ_GSE1_2	29.61	hsa-miR-320a	151	-22.89	151	-22.89	351975	219	22	156	1
Circ_GSE1_2	29.61	hsa-miR-3615	141	-27.95	141	-27.95	1756254	219	21	201	1
Circ_SCYL2_2-4	28.97	hsa-miR-182-5p	151	-19.34	151	-19.34	169471	508	24	125	1
Circ_SCYL2_2-4	28.97	hsa-miR-542-3p	146	-11.65	146	-11.65	988981	508	22	93	1
Circ_SCYL2_2-4	28.97	hsa-miR-335-5p	142	-11.96	142	-11.96	504220	508	23	398	1
Circ_SCYL2_2-4	28.97	hsa-miR-106b-5p	140	-14.96	140	-14.96	361153	508	21	360	1
Circ_PPM1D_3-4	28.7	hsa-miR-374a-5p	145	-4.92	145	-4.92	441267	316	22	210	1
Circ_PPM1D_3-4	28.7	hsa-miR-374b-5p	145	-8.17	145	-8.17	1114932	316	22	210	1
Circ_PPM1D_3-4	28.7	hsa-miR-197-3p	140	-12.76	140	-12.76	125964	316	22	139	1
Circ_PPM1D_3-4	28.7	hsa-miR-125a-3p	140	-15.95	140	-15.95	303756	316	22	156	1
Circ_SLC38A1_2-3	28.15	hsa-miR-183-5p	150	-19.27	150	-19.27	173417	330	22	7	1
Circ_GCN1L1_29-31	27.32	hsa-miR-4446-3p	143	-33.2	143	-33.2	2007119	389	22	15	1
Circ_SULF2_2-3	24.85	hsa-miR-18a-5p	158	-20.32	158	-20.32	29040	515	23	457	1
Circ_SULF2_2-3	24.85	hsa-miR-423-5p	150	-24.57	150	-24.57	520746	515	23	351	1
Circ_SULF2_2-3	24.85	hsa-miR-151a-5p	149	-17.93	149	-17.93	486021	515	21	423	1
Circ_SULF2_2-3	24.85	hsa-miR-29a-3p	146	-14.99	146	-14.99	69321	515	22	228	1
Circ_SULF2_2-3	24.85	hsa-miR-29c-3p	146	-15.66	146	-15.66	366567	515	22	228	1
Circ_SULF2_2-3	24.85	hsa-miR-93-3p	143	-12.46	143	-12.46	87378	515	22	71	1
Circ_SULF2_2-3	24.85	hsa-miR-15a-5p	141	-19.48	141	-19.48	20706	515	22	350	1
Circ_SULF2_2-3	24.85	hsa-miR-221-3p	141	-22.3	141	-22.3	217944	515	23	296	1
Circ_SULF2_2-3	24.85	hsa-miR-497-5p	141	-22.01	141	-22.01	613809	515	21	346	1
Circ_SULF2_2-3	24.85	hsa-miR-193a-5p	140	-19.2	140	-19.2	344343	515	22	282	1
Circ_SULF2_2-3	24.85	hsa-miR-375	140	-22.66	140	-22.66	444351	515	22	279	1
Circ_PHIP_5-7	24.78	hsa-miR-130b-3p	160	-26.88	160	-26.88	393102	411	22	179	1
Circ_PHIP_5-7	24.78	hsa-miR-148b-3p	154	-16.99	154	-16.99	491721	411	22	180	1
Circ_PHIP_5-7	24.78	hsa-miR-148a-3p	150	-15.28	150	-15.28	137526	411	22	180	1
Circ_PHIP_5-7	24.78	hsa-miR-454-3p	150	-20.25	150	-20.25	1025097	411	23	179	1
Circ_PHIP_5-7	24.78	hsa-miR-301a-3p	148	-21.43	148	-21.43	384768	411	23	181	1
Circ_NMRAL1_3-4	24.42	hsa-miR-106b-5p	144	-13.45	144	-13.45	362360	489	21	331	1
Circ_NMRAL1_3-4	24.42	hsa-miR-200a-3p	144	-19.6	144	-19.6	370694	489	22	388	1
Circ_NMRAL1_3-4	24.42	hsa-miR-93-5p	143	-19.27	143	-19.27	85949	489	23	329	1
Circ_NMRAL1_3-4	24.42	hsa-miR-486-5p	142	-27.07	142	-27.07	572099	489	22	108	1
Circ_NMRAL1_3-4	24.42	hsa-miR-17-5p	140	-16.1	140	-16.1	26222	489	23	329	1
Circ_NMRAL1_3-4	24.42	hsa-miR-20a-5p	140	-13.99	140	-13.99	38723	489	23	329	1
Circ_NMRAL1_3-4	24.42	hsa-miR-197-3p	140	-12.95	140	-12.95	126230	489	22	46	1
Circ_CRKL_2	22.58	hsa-miR-877-5p	152	-20.36	152	-20.36	1103427	466	20	319	1
Circ_CRKL_2	22.58	hsa-miR-28-5p	143	-18.7	143	-18.7	64455	466	22	222	1
Circ_CRKL_2	22.58	hsa-let-7b-5p	142	-25.26	142	-25.26	4728	466	22	322	1
Circ_CRKL_2	22.58	hsa-miR-146b-5p	142	-17.02	142	-17.02	590886	466	22	332	1
Circ_CRKL_2	22.58	hsa-miR-92b-5p	140	-23.76	140	-23.76	764511	466	22	196	1
Circ_CDK13_2	21.56	hsa-miR-222-3p	161	-15.8	161	-15.8	220024	660	21	572	1
Circ_CDK13_2	21.56	hsa-miR-107	155	-14.53	155	-14.53	117238	660	23	615	1
Circ_CDK13_2	21.56	hsa-miR-424-5p	154	-12.67	154	-12.67	522826	660	22	484	1
Circ_CDK13_2	21.56	hsa-miR-18a-5p	153	-14.52	153	-14.52	28342	660	23	344	1
Circ_CDK13_2	21.56	hsa-miR-221-3p	152	-18.19	152	-18.19	217246	660	23	572	1
Circ_CDK13_2	21.56	hsa-miR-22-3p	150	-16.99	150	-16.99	45010	660	22	122	1
Circ_CDK13_2	21.56	hsa-miR-15a-5p	149	-14.37	149	-14.37	20008	660	22	486	1
Circ_CDK13_2	21.56	hsa-miR-15b-5p	149	-17.65	149	-17.65	236692	660	22	486	1
Circ_CDK13_2	21.56	hsa-miR-497-5p	149	-11.83	149	-11.83	613111	660	21	487	1
Circ_CDK13_2	21.56	hsa-miR-195-5p	147	-13.2	147	-13.2	347812	660	21	488	1
Circ_CDK13_2	21.56	hsa-miR-375	147	-21.18	147	-21.18	443653	660	22	133	1
Circ_CDK13_2	21.56	hsa-miR-1275	147	-22.17	147	-22.17	1297888	660	17	355	1
Circ_CDK13_2	21.56	hsa-miR-590-3p	141	-5.52	141	-5.52	839518	660	21	330	1
Circ_CDK13_2	21.56	hsa-miR-374a-3p	140	-7.63	140	-7.63	442264	660	22	641	1
Circ_ZNF91_4	21.41	hsa-miR-186-5p	155	-13.08	155	-13.08	335399	4296	22	38	1
Circ_ZNF91_4	21.41	hsa-miR-629-5p	153	-11.46	153	-11.46	911834	4296	21	437	1
Circ_ZNF91_4	21.41	hsa-miR-424-5p	152	-17.96	152	-17.96	522914	4296	22	3914	1
Circ_ZNF91_4	21.41	hsa-miR-574-3p	151	-21.24	151	-21.24	799325	4296	22	123	1
Circ_ZNF91_4	21.41	hsa-miR-200b-5p	145	-9.65	145	-9.65	227057	4296	22	3983	1
Circ_ZNF91_4	21.41	hsa-miR-15b-5p	145	-15.22	145	-15.22	236780	4296	22	3906	1
Circ_ZNF91_4	21.41	hsa-miR-15a-5p	144	-16.62	144	-16.62	20096	4296	22	3914	1
Circ_ZNF91_4	21.41	hsa-miR-484	144	-26.31	144	-26.31	567362	4296	22	3408	1
Circ_ZNF91_4	21.41	hsa-miR-19a-3p	143	-16.93	143	-16.93	32597	4296	23	314	1
Circ_ZNF91_4	21.41	hsa-miR-107	143	-11.79	143	-11.79	117326	4296	23	3910	1
Circ_ZNF91_4	21.41	hsa-miR-195-5p	143	-14.95	143	-14.95	347900	4296	21	3913	1
Circ_ZNF91_4	21.41	hsa-miR-196b-5p	143	-15.4	143	-15.4	515969	4296	22	4006	1
Circ_ZNF91_4	21.41	hsa-miR-320a	142	-17.15	142	-17.15	352067	4296	22	3714	1
Circ_ZNF91_4	21.41	hsa-miR-497-5p	142	-17.21	142	-17.21	613199	4296	21	3913	1
Circ_ZNF91_4	21.41	hsa-miR-760	141	-27.24	141	-27.24	1117406	4296	20	181	1
Circ_ATXN7_2-4	20.79	hsa-miR-99b-3p	157	-17.58	157	-17.58	387548	504	22	8	1
Circ_ATXN7_2-4	20.79	hsa-miR-107	146	-19.77	146	-19.77	116693	504	23	362	1
Circ_ATXN7_2-4	20.79	hsa-miR-296-3p	146	-29.94	146	-29.94	390326	504	22	351	1
Circ_ATXN7_2-4	20.79	hsa-miR-4446-3p	146	-25.74	146	-25.74	2007122	504	22	350	1
Circ_ATXN7_2-4	20.79	hsa-miR-1247-5p	142	-25.86	142	-25.86	1250117	504	22	417	1
Circ_ATXN7_2-4	20.79	hsa-miR-671-5p	140	-14.62	140	-14.62	994541	504	23	395	1
Circ_BRIP1_13-15	20.26	hsa-miR-17-5p	162	-12.93	162	-12.93	25020	463	23	223	1
Circ_BRIP1_13-15	20.26	hsa-miR-20a-5p	158	-12.4	158	-12.4	37521	463	23	223	1
Circ_BRIP1_13-15	20.26	hsa-miR-106b-5p	158	-14.34	158	-14.34	361158	463	21	225	1
Circ_BRIP1_13-15	20.26	hsa-miR-93-5p	150	-12.95	150	-12.95	84747	463	23	223	1
Circ_BRIP1_13-15	20.26	hsa-miR-21-3p	147	-17.12	147	-17.12	41688	463	21	71	1
Circ_BRIP1_13-15	20.26	hsa-miR-18a-5p	142	-13.24	142	-13.24	27798	463	23	223	1
Circ_BRIP1_13-15	20.26	hsa-miR-27a-3p	142	-15.92	142	-15.92	62523	463	21	247	1
Circ_BRIP1_13-15	20.26	hsa-miR-27b-3p	142	-15.92	142	-15.92	243093	463	21	247	1
Circ_ATXN10_7-9	20.18	hsa-miR-660-5p	170	-23.97	170	-23.97	983431	445	22	358	1
Circ_ATXN10_7-9	20.18	hsa-miR-18a-5p	155	-16.07	155	-16.07	27799	445	23	88	1
Circ_ATXN10_7-9	20.18	hsa-miR-221-3p	144	-16.31	144	-16.31	216703	445	23	278	1
Circ_ATXN10_7-9	20.18	hsa-miR-27a-3p	142	-14.89	142	-14.89	62524	445	21	199	1
Circ_ATXN10_7-9	20.18	hsa-miR-222-3p	142	-15.75	142	-15.75	219481	445	21	281	1
Circ_ATXN10_7-9	20.18	hsa-miR-27b-3p	142	-13.39	142	-13.39	243094	445	21	199	1
Circ_BARD1_4-6	19.03	hsa-miR-532-5p	153	-15.5	153	-15.5	740357	1204	22	1071	1
Circ_BARD1_4-6	19.03	hsa-miR-421	149	-15.49	149	-15.49	986210	1204	23	949	1
Circ_BARD1_4-6	19.03	hsa-miR-4446-3p	147	-23.68	147	-23.68	2007125	1204	22	370	1
Circ_BARD1_4-6	19.03	hsa-miR-542-3p	144	-13.61	144	-13.61	988988	1204	22	1156	1
Circ_BARD1_4-6	19.03	hsa-miR-151a-5p	141	-25.58	141	-25.58	484781	1204	21	416	1
Circ_BARD1_4-6	19.03	hsa-miR-93-3p	140	-18.12	140	-18.12	86138	1204	22	144	1
Circ_BARD1_4-6	19.03	hsa-miR-1249	140	-12.49	140	-12.49	1254287	1204	22	934	1
Circ_HNRNPC_2-4	18.99	hsa-miR-760	145	-19.55	145	-19.55	1116777	401	20	280	1
Circ_HNRNPC_2-4	18.99	hsa-miR-15a-5p	141	-16.89	141	-16.89	19467	401	22	157	1
Circ_APPBP2_7-9	18.89	hsa-miR-361-5p	159	-15.87	159	-15.87	398665	299	22	85	1
Circ_APPBP2_7-9	18.89	hsa-miR-141-3p	157	-16.5	157	-16.5	277822	299	22	183	1
Circ_APPBP2_7-9	18.89	hsa-miR-200a-3p	157	-17.18	157	-17.18	369496	299	22	182	1
Circ_APPBP2_7-9	18.89	hsa-miR-4446-3p	152	-14.99	152	-14.99	2007127	299	22	162	1
Circ_APPBP2_7-9	18.89	hsa-miR-200b-3p	149	-17.66	149	-17.66	227818	299	22	182	1
Circ_APPBP2_7-9	18.89	hsa-miR-374a-3p	145	-9.55	145	-9.55	441724	299	22	87	1
Circ_APPBP2_7-9	18.89	hsa-miR-34a-5p	144	-17.67	144	-17.67	158368	299	22	93	1
Circ_APPBP2_7-9	18.89	hsa-miR-200c-3p	141	-13.74	141	-13.74	354217	299	23	181	1
Circ_APPBP2_7-9	18.89	hsa-miR-429	141	-12.5	141	-12.5	534787	299	22	183	1
Circ_APPBP2_7-9	18.89	hsa-miR-148b-3p	140	-12.2	140	-12.2	491728	299	22	91	1
Circ_MAN1A2_2-3	18.68	hsa-miR-590-3p	156	-5.41	156	-5.41	839820	353	21	12	1
Circ_MAN1A2_2-3	18.68	hsa-miR-34a-5p	152	-18.52	152	-18.52	159210	353	22	148	1
Circ_MAN1A2_2-3	18.68	hsa-miR-296-3p	148	-21.82	148	-21.82	391173	353	22	170	1
Circ_MAN1A2_2-3	18.68	hsa-miR-99a-5p	140	-14.59	140	-14.59	96705	353	22	276	1
Circ_PPM1D_2-4	18.64	hsa-miR-125a-5p	154	-24.16	154	-24.16	301438	545	24	90	1
Circ_PPM1D_2-4	18.64	hsa-miR-221-3p	151	-16.79	151	-16.79	216709	545	23	68	1
Circ_PPM1D_2-4	18.64	hsa-miR-222-3p	149	-13.06	149	-13.06	219487	545	21	71	1
Circ_PPM1D_2-4	18.64	hsa-miR-375	148	-20.1	148	-20.1	443116	545	22	221	1
Circ_PPM1D_2-4	18.64	hsa-miR-32-5p	146	-19.5	146	-19.5	75031	545	22	214	1
Circ_PPM1D_2-4	18.64	hsa-miR-374a-5p	145	-4.92	145	-4.92	440338	545	22	439	1
Circ_PPM1D_2-4	18.64	hsa-miR-374b-5p	145	-8.17	145	-8.17	1114003	545	22	439	1
Circ_PPM1D_2-4	18.64	hsa-miR-92b-3p	143	-22.34	143	-22.34	765364	545	22	213	1
Circ_PPM1D_2-4	18.64	hsa-miR-532-5p	142	-32	142	-32	740362	545	22	57	1
Circ_PPM1D_2-4	18.64	hsa-miR-197-3p	140	-12.76	140	-12.76	125035	545	22	368	1
Circ_PPM1D_2-4	18.64	hsa-miR-125a-3p	140	-15.95	140	-15.95	302827	545	22	385	1
Circ_TRIM37_13-14	18.11	hsa-miR-205-5p	147	-19.37	147	-19.37	187365	295	22	123	1
Circ_TRIM37_13-14	18.11	hsa-miR-26b-5p	144	-12.57	144	-12.57	59577	295	21	131	1
Circ_TRIM37_13-14	18.11	hsa-miR-191-5p	140	-10.22	140	-10.22	297096	295	23	101	1
Circ_SHOC2_2-3	17.78	hsa-miR-222-3p	166	-25.14	166	-25.14	220310	1075	21	951	1
Circ_SHOC2_2-3	17.78	hsa-miR-196b-5p	156	-14.61	156	-14.61	516167	1075	22	907	1
Circ_SHOC2_2-3	17.78	hsa-miR-221-3p	155	-17.02	155	-17.02	217532	1075	23	947	1
Circ_SHOC2_2-3	17.78	hsa-miR-30b-5p	154	-23.81	154	-23.81	245312	1075	22	651	1
Circ_SHOC2_2-3	17.78	hsa-miR-30d-5p	145	-20.27	145	-20.27	142526	1075	22	649	1
Circ_SHOC2_2-3	17.78	hsa-let-7g-5p	143	-14.61	143	-14.61	230033	1075	22	908	1
Circ_SHOC2_2-3	17.78	hsa-let-7i-5p	143	-16.04	143	-16.04	232811	1075	22	908	1
Circ_SHOC2_2-3	17.78	hsa-miR-30a-5p	141	-17.91	141	-17.91	70298	1075	22	649	1
Circ_SHOC2_2-3	17.78	hsa-miR-185-5p	141	-19.41	141	-19.41	332819	1075	22	150	1
Circ_SHOC2_2-3	17.78	hsa-miR-106b-5p	141	-13.97	141	-13.97	361988	1075	21	122	1
Circ_SHOC2_2-3	17.78	hsa-let-7d-3p	140	-7.45	140	-7.45	11960	1075	22	826	1
Circ_SHOC2_2-3	17.78	hsa-miR-21-5p	140	-14.51	140	-14.51	41129	1075	22	784	1
Circ_SHOC2_2-3	17.78	hsa-miR-200c-3p	140	-13.31	140	-13.31	355043	1075	23	13	1
Circ_SHOC2_2-3	17.78	hsa-miR-106b-3p	140	-20.12	140	-20.12	363377	1075	22	393	1
Circ_SHOC2_2-3	17.78	hsa-miR-331-3p	140	-18.11	140	-18.11	495332	1075	21	405	1
Circ_EZH2_2-3	17.74	hsa-miR-374a-3p	141	-12.37	141	-12.37	443045	253	22	98	1
Circ_EZH2_2-3	17.74	hsa-miR-505-3p	141	-26.48	141	-26.48	722234	253	22	35	1
Circ_PIK3R1_2	17.38	hsa-miR-301a-3p	157	-13.58	157	-13.58	385316	720	23	439	1
Circ_PIK3R1_2	17.38	hsa-miR-335-5p	155	-14.76	155	-14.76	504770	720	23	485	1
Circ_PIK3R1_2	17.38	hsa-miR-345-5p	152	-24.15	152	-24.15	510326	720	22	77	1
Circ_PIK3R1_2	17.38	hsa-miR-423-3p	144	-31.43	144	-31.43	521438	720	23	393	1
Circ_PIK3R1_2	17.38	hsa-miR-454-3p	144	-9.34	144	-9.34	1025645	720	23	438	1
Circ_PIK3R1_2	17.38	hsa-miR-486-5p	143	-25.56	143	-25.56	571442	720	22	395	1
Circ_PIK3R1_2	17.38	hsa-miR-193b-3p	142	-16.71	142	-16.71	611723	720	22	206	1
Circ_PIK3R1_2	17.38	hsa-miR-629-5p	141	-14.78	141	-14.78	911747	720	21	226	1
Circ_PIK3R1_2	17.38	hsa-miR-19a-3p	140	-15.89	140	-15.89	32510	720	23	357	1
Circ_PIK3R1_2	17.38	hsa-miR-3613-5p	140	-9.7	140	-9.7	1750703	720	22	330	1
Circ_CTCF_3-4	17.23	hsa-miR-193a-5p	154	-20.75	154	-20.75	344021	961	22	570	1
Circ_CTCF_3-4	17.23	hsa-miR-342-3p	154	-12.08	154	-12.08	477365	961	23	795	1
Circ_CTCF_3-4	17.23	hsa-miR-183-5p	152	-15.49	152	-15.49	173174	961	22	880	1
Circ_CTCF_3-4	17.23	hsa-let-7e-5p	151	-20	151	-20	13439	961	22	467	1
Circ_CTCF_3-4	17.23	hsa-let-7d-5p	147	-18.13	147	-18.13	10661	961	22	467	1
Circ_CTCF_3-4	17.23	hsa-miR-25-3p	146	-18.55	146	-18.55	55109	961	22	881	1
Circ_CTCF_3-4	17.23	hsa-miR-125a-3p	146	-22.84	146	-22.84	303740	961	22	929	1
Circ_CTCF_3-4	17.23	hsa-miR-365a-3p	142	-15.23	142	-15.23	409304	961	22	895	1
Circ_CTCF_3-4	17.23	hsa-miR-365b-3p	142	-15.23	142	-15.23	412082	961	22	895	1
Circ_CTCF_3-4	17.23	hsa-let-7g-5p	140	-23.29	140	-23.29	230123	961	22	375	1
Circ_CTCF_3-4	17.23	hsa-miR-125a-5p	140	-24.34	140	-24.34	302351	961	24	484	1
Circ_ZFX_5-6	16.96	hsa-miR-196b-5p	157	-19.32	157	-19.32	516455	674	22	641	1
Circ_ZFX_5-6	16.96	hsa-miR-27b-3p	150	-14.45	150	-14.45	244211	674	21	634	1
Circ_ZFX_5-6	16.96	hsa-miR-27a-3p	148	-14.45	148	-14.45	63641	674	21	635	1
Circ_ZFX_5-6	16.96	hsa-miR-505-3p	142	-22.41	142	-22.41	722027	674	22	619	1
Circ_ZFX_5-6	16.96	hsa-miR-374a-5p	141	-10.97	141	-10.97	441449	674	22	225	1
Circ_ZFX_5-6	16.96	hsa-miR-130b-3p	140	-15.77	140	-15.77	394223	674	22	343	1
Circ_RTN4_4-5	16.91	hsa-miR-320a	166	-22.91	166	-22.91	352710	347	22	126	1
Circ_RTN4_4-5	16.91	hsa-miR-429	162	-12.76	162	-12.76	536058	347	22	69	1
Circ_RTN4_4-5	16.91	hsa-miR-15a-5p	154	-16.92	154	-16.92	20739	347	22	54	1
Circ_RTN4_4-5	16.91	hsa-miR-125a-5p	154	-24.08	154	-24.08	302706	347	24	287	1
Circ_RTN4_4-5	16.91	hsa-miR-200c-3p	150	-12.81	150	-12.81	355488	347	23	67	1
Circ_RTN4_4-5	16.91	hsa-miR-21-3p	149	-13.71	149	-13.71	42963	347	21	30	1
Circ_RTN4_4-5	16.91	hsa-miR-195-5p	149	-14.76	149	-14.76	348543	347	21	56	1
Circ_RTN4_4-5	16.91	hsa-miR-335-5p	149	-14.08	149	-14.08	505500	347	23	253	1
Circ_RTN4_4-5	16.91	hsa-miR-532-5p	148	-22.15	148	-22.15	741630	347	22	193	1
Circ_RTN4_4-5	16.91	hsa-miR-744-5p	148	-25.55	148	-25.55	1098603	347	22	109	1
Circ_RTN4_4-5	16.91	hsa-miR-200b-3p	146	-11.03	146	-11.03	229089	347	22	68	1
Circ_RTN4_4-5	16.91	hsa-miR-27b-3p	145	-19.32	145	-19.32	244368	347	21	81	1
Circ_RTN4_4-5	16.91	hsa-miR-28-3p	144	-11.26	144	-11.26	66576	347	22	314	1
Circ_RTN4_4-5	16.91	hsa-miR-497-5p	143	-14.16	143	-14.16	613842	347	21	54	1
Circ_RTN4_4-5	16.91	hsa-miR-574-3p	142	-12.35	142	-12.35	799968	347	22	83	1
Circ_RTN4_4-5	16.91	hsa-miR-205-5p	141	-14.05	141	-14.05	187419	347	22	176	1
Circ_RTN4_4-5	16.91	hsa-miR-15b-5p	141	-14.47	141	-14.47	237423	347	22	54	1
Circ_RTN4_4-5	16.91	hsa-miR-27a-3p	140	-13.91	140	-13.91	63798	347	21	81	1
Circ_RTN4_4-5	16.91	hsa-miR-424-5p	140	-11.17	140	-11.17	523557	347	22	53	1
Circ_RTN4_4-5	16.91	hsa-miR-505-3p	140	-7.05	140	-7.05	722184	347	22	1	1
Circ_FOXK2_2-3	15.83	hsa-miR-423-5p	156	-24.74	156	-24.74	520448	343	23	196	1
Circ_FOXK2_2-3	15.83	hsa-miR-1275	153	-27.33	153	-27.33	1298288	343	17	168	1
Circ_FOXK2_2-3	15.83	hsa-miR-34a-5p	151	-15.49	151	-15.49	159308	343	22	27	1
Circ_FOXK2_2-3	15.83	hsa-miR-4446-3p	150	-25.54	150	-25.54	2008067	343	22	145	1
Circ_FOXK2_2-3	15.83	hsa-miR-125a-5p	144	-29.62	144	-29.62	302375	343	24	221	1
Circ_FOXK2_2-3	15.83	hsa-miR-484	140	-22.9	140	-22.9	567674	343	22	72	1
Circ_CUX1_21	15.59	hsa-miR-423-3p	166	-25.91	166	-25.91	521578	303	23	68	1
Circ_CUX1_21	15.59	hsa-miR-185-5p	153	-23.14	153	-23.14	332674	303	22	179	1
Circ_CUX1_21	15.59	hsa-miR-197-3p	151	-28.3	151	-28.3	125713	303	22	268	1
Circ_CUX1_21	15.59	hsa-let-7b-5p	150	-27.83	150	-27.83	4870	303	22	173	1
Circ_CUX1_21	15.59	hsa-miR-760	149	-19.14	149	-19.14	1117459	303	20	127	1
Circ_CUX1_21	15.59	hsa-let-7e-5p	147	-20.84	147	-20.84	13204	303	22	171	1
Circ_CUX1_21	15.59	hsa-miR-484	146	-21.51	146	-21.51	567415	303	22	58	1
Circ_CUX1_21	15.59	hsa-let-7i-5p	142	-18.94	142	-18.94	232666	303	22	169	1
Circ_CUX1_21	15.59	hsa-miR-92b-5p	142	-27.12	142	-27.12	764653	303	22	85	1
Circ_CUX1_21	15.59	hsa-miR-744-5p	140	-21.24	140	-21.24	1098013	303	22	17	1
Circ_ZBTB44_2	15.49	hsa-let-7i-5p	157	-22.53	157	-22.53	232527	1074	22	873	1
Circ_ZBTB44_2	15.49	hsa-miR-340-5p	157	-13.45	157	-13.45	467268	1074	22	286	1
Circ_ZBTB44_2	15.49	hsa-miR-196b-5p	155	-18.37	155	-18.37	515883	1074	22	870	1
Circ_ZBTB44_2	15.49	hsa-miR-28-5p	150	-13.66	150	-13.66	64458	1074	22	67	1
Circ_ZBTB44_2	15.49	hsa-miR-93-3p	148	-19.6	148	-19.6	86682	1074	22	986	1
Circ_ZBTB44_2	15.49	hsa-miR-877-5p	148	-18.08	148	-18.08	1103430	1074	20	1052	1
Circ_ZBTB44_2	15.49	hsa-let-7g-5p	144	-14.65	144	-14.65	229749	1074	22	873	1
Circ_ZBTB44_2	15.49	hsa-miR-378a-3p	144	-24.3	144	-24.3	451989	1074	22	1042	1
Circ_ZBTB44_2	15.49	hsa-miR-19a-3p	143	-9.64	143	-9.64	32511	1074	23	2	1
Circ_ZBTB44_2	15.49	hsa-miR-107	143	-15.13	143	-15.13	117240	1074	23	107	1
Circ_ZBTB44_2	15.49	hsa-miR-141-3p	142	-15.52	142	-15.52	278364	1074	22	379	1
Circ_ZBTB44_2	15.49	hsa-let-7b-5p	140	-17.3	140	-17.3	4731	1074	22	873	1
Circ_ZBTB44_2	15.49	hsa-miR-93-5p	140	-15.21	140	-15.21	85293	1074	23	418	1
Circ_ZBTB44_2	15.49	hsa-miR-186-5p	140	-17.45	140	-17.45	335313	1074	22	668	1
Circ_ZBTB44_2	15.49	hsa-miR-200a-3p	140	-11.27	140	-11.27	370038	1074	22	384	1
Circ_ZBTB44_2	15.49	hsa-miR-424-5p	140	-12.94	140	-12.94	522828	1074	22	110	1
Circ_ASH1L_5	14.81	hsa-miR-32-5p	162	-16.43	162	-16.43	75675	742	22	329	1
Circ_ASH1L_5	14.81	hsa-miR-92b-3p	156	-16.93	156	-16.93	766008	742	22	330	1
Circ_ASH1L_5	14.81	hsa-miR-339-5p	150	-23.45	150	-23.45	502098	742	23	419	1
Circ_ASH1L_5	14.81	hsa-let-7g-5p	144	-21.49	144	-21.49	229854	742	22	119	1
Circ_ASH1L_5	14.81	hsa-let-7d-5p	140	-22.25	140	-22.25	10392	742	22	119	1
Circ_ASH1L_5	14.81	hsa-miR-324-5p	140	-22.35	140	-22.35	496542	742	23	27	1
Circ_ASH1L_5	14.81	hsa-miR-421	140	-14.31	140	-14.31	986859	742	23	596	1
Circ_GRHL2_4	13.98	hsa-miR-197-3p	154	-24.23	154	-24.23	125661	394	22	167	1
Circ_GRHL2_4	13.98	hsa-miR-125a-3p	150	-20.17	150	-20.17	303453	394	22	86	1
Circ_GRHL2_4	13.98	hsa-miR-3613-5p	146	-16.36	146	-16.36	1750791	394	22	115	1
Circ_GRHL2_4	13.98	hsa-miR-320a	144	-14.98	144	-14.98	352068	394	22	196	1
Circ_GRHL2_4	13.98	hsa-let-7b-5p	143	-23.75	143	-23.75	4818	394	22	307	1
Circ_GRHL2_4	13.98	hsa-miR-429	141	-10.02	141	-10.02	535416	394	22	271	1
Circ_GRHL2_4	13.98	hsa-miR-3615	140	-15.55	140	-15.55	1756347	394	21	134	1
Circ_TRIM37_20-22	13.88	hsa-miR-151a-3p	153	-27.57	153	-27.57	486179	438	21	133	1
Circ_TRIM37_20-22	13.88	hsa-miR-221-3p	151	-22.5	151	-22.5	216713	438	23	25	1
Circ_TRIM37_20-22	13.88	hsa-miR-200c-3p	149	-20.03	149	-20.03	354224	438	23	176	1
Circ_TRIM37_20-22	13.88	hsa-miR-196b-5p	148	-18.47	148	-18.47	515348	438	22	391	1
Circ_TRIM37_20-22	13.88	hsa-let-7b-5p	144	-21.62	144	-21.62	4196	438	22	389	1
Circ_TRIM37_20-22	13.88	hsa-miR-107	143	-20.54	143	-20.54	116705	438	23	232	1
Circ_TRIM37_20-22	13.88	hsa-miR-200b-3p	143	-14.41	143	-14.41	227825	438	22	177	1
Circ_TRIM37_20-22	13.88	hsa-miR-125a-3p	142	-18.49	142	-18.49	302831	438	22	324	1
Circ_TRIM37_20-22	13.88	hsa-let-7d-5p	140	-18.48	140	-18.48	9752	438	22	389	1
Circ_TRIM37_20-22	13.88	hsa-let-7e-5p	140	-20.89	140	-20.89	12530	438	22	389	1
Circ_TRIM37_20-22	13.88	hsa-let-7g-5p	140	-15.79	140	-15.79	229214	438	22	389	1
Circ_DYNC1H1_63-64	13.83	hsa-miR-197-3p	170	-30.54	170	-30.54	125917	251	22	99	1
Circ_DYNC1H1_63-64	13.83	hsa-let-7i-5p	155	-22.65	155	-22.65	232870	251	22	205	1
Circ_DYNC1H1_63-64	13.83	hsa-miR-760	153	-32.53	153	-32.53	1117663	251	20	70	1
Circ_DYNC1H1_63-64	13.83	hsa-let-7g-5p	151	-19.36	151	-19.36	230092	251	22	205	1
Circ_DYNC1H1_63-64	13.83	hsa-let-7e-5p	150	-21.24	150	-21.24	13408	251	22	209	1
Circ_DYNC1H1_63-64	13.83	hsa-let-7b-5p	147	-17.5	147	-17.5	5074	251	22	209	1
Circ_DYNC1H1_63-64	13.83	hsa-let-7d-5p	143	-21.13	143	-21.13	10630	251	22	205	1
Circ_PUM1_6-7	13.8	hsa-miR-324-5p	153	-20.36	153	-20.36	497058	438	23	1	1
Circ_PUM1_6-7	13.8	hsa-miR-93-3p	152	-18.65	152	-18.65	87303	438	22	377	1
Circ_PUM1_6-7	13.8	hsa-miR-21-5p	146	-14.23	146	-14.23	41466	438	22	55	1
Circ_PUM1_6-7	13.8	hsa-miR-205-5p	140	-16.11	140	-16.11	187311	438	22	188	1
Circ_TMED2_2-3	13.77	hsa-miR-497-5p	160	-15.15	160	-15.15	613431	301	21	53	1
Circ_TMED2_2-3	13.77	hsa-miR-424-5p	157	-12.88	157	-12.88	523146	301	22	53	1
Circ_TMED2_2-3	13.77	hsa-miR-15a-5p	152	-13.03	152	-13.03	20328	301	22	52	1
Circ_TMED2_2-3	13.77	hsa-miR-15b-5p	152	-11.1	152	-11.1	237012	301	22	52	1
Circ_TMED2_2-3	13.77	hsa-miR-195-5p	150	-9.83	150	-9.83	348132	301	21	53	1
Circ_TMED2_2-3	13.77	hsa-miR-760	149	-15.85	149	-15.85	1117638	301	20	282	1
Circ_FARSA_5-7	13.59	hsa-miR-28-5p	159	-18.86	159	-18.86	63925	338	22	243	1
Circ_FARSA_5-7	13.59	hsa-miR-374a-3p	152	-9.12	152	-9.12	441733	338	22	226	1
Circ_FARSA_5-7	13.59	hsa-miR-335-5p	143	-13.11	143	-13.11	504238	338	23	81	1
Circ_RP11-307N16.6_4	13.51	hsa-miR-23a-3p	162	-15.91	162	-15.91	47878	1764	21	1073	1
Circ_RP11-307N16.6_4	13.51	hsa-miR-23b-3p	157	-15.57	157	-15.57	240949	1764	21	1073	1
Circ_RP11-307N16.6_4	13.51	hsa-miR-3615	155	-22.96	155	-22.96	1756348	1764	21	479	1
Circ_RP11-307N16.6_4	13.51	hsa-miR-744-5p	153	-27.73	153	-27.73	1097962	1764	22	174	1
Circ_RP11-307N16.6_4	13.51	hsa-miR-1247-5p	151	-24.62	151	-24.62	1250752	1764	22	341	1
Circ_RP11-307N16.6_4	13.51	hsa-miR-93-5p	148	-29	148	-29	85381	1764	23	1382	1
Circ_RP11-307N16.6_4	13.51	hsa-miR-106b-5p	147	-23.48	147	-23.48	361792	1764	21	1384	1
Circ_RP11-307N16.6_4	13.51	hsa-miR-542-3p	146	-17.4	146	-17.4	989620	1764	22	1557	1
Circ_RP11-307N16.6_4	13.51	hsa-miR-877-5p	146	-21.29	146	-21.29	1103518	1764	20	1329	1
Circ_RP11-307N16.6_4	13.51	hsa-miR-28-5p	145	-18.24	145	-18.24	64546	1764	22	887	1
Circ_RP11-307N16.6_4	13.51	hsa-miR-182-5p	145	-15.35	145	-15.35	170110	1764	24	1383	1
Circ_RP11-307N16.6_4	13.51	hsa-miR-17-5p	144	-25.13	144	-25.13	25654	1764	23	1382	1
Circ_RP11-307N16.6_4	13.51	hsa-miR-20a-5p	144	-23.72	144	-23.72	38155	1764	23	1382	1
Circ_RP11-307N16.6_4	13.51	hsa-miR-22-3p	144	-21.4	144	-21.4	45100	1764	22	1379	1
Circ_RP11-307N16.6_4	13.51	hsa-miR-505-3p	144	-18.05	144	-18.05	721543	1764	22	1413	1
Circ_RP11-307N16.6_4	13.51	hsa-miR-1249	143	-23.79	143	-23.79	1254919	1764	22	1605	1
Circ_RP11-307N16.6_4	13.51	hsa-miR-106b-3p	141	-22.23	141	-22.23	363181	1764	22	1569	1
Circ_RP11-307N16.6_4	13.51	hsa-miR-193a-5p	140	-19.41	140	-19.41	343735	1764	22	1422	1
Circ_RAB3IP_7-8	13.31	hsa-miR-589-3p	152	-21.94	152	-21.94	834294	242	24	122	1
Circ_MGA_2-4	12.8	hsa-miR-671-5p	161	-21.82	161	-21.82	994556	1124	23	255	1
Circ_MGA_2-4	12.8	hsa-miR-27b-3p	157	-25.49	157	-25.49	243107	1124	21	125	1
Circ_MGA_2-4	12.8	hsa-miR-15a-5p	156	-22.77	156	-22.77	19478	1124	22	278	1
Circ_MGA_2-4	12.8	hsa-miR-27a-3p	152	-20.78	152	-20.78	62537	1124	21	124	1
Circ_MGA_2-4	12.8	hsa-miR-15b-5p	151	-18.92	151	-18.92	236162	1124	22	278	1
Circ_MGA_2-4	12.8	hsa-miR-18a-5p	145	-21.2	145	-21.2	27812	1124	23	864	1
Circ_MGA_2-4	12.8	hsa-miR-21-3p	145	-13.1	145	-13.1	41702	1124	21	905	1
Circ_MGA_2-4	12.8	hsa-miR-424-5p	144	-13.24	144	-13.24	522296	1124	22	278	1
Circ_MGA_2-4	12.8	hsa-miR-497-5p	144	-23.27	144	-23.27	612581	1124	21	279	1
Circ_MGA_2-4	12.8	hsa-miR-29a-3p	143	-16.94	143	-16.94	68093	1124	22	906	1
Circ_MGA_2-4	12.8	hsa-miR-590-3p	142	-9.02	142	-9.02	838988	1124	21	696	1
Circ_MGA_2-4	12.8	hsa-miR-200b-3p	141	-19	141	-19	227828	1124	22	1	1
Circ_MGA_2-4	12.8	hsa-miR-542-3p	140	-11.18	140	-11.18	989000	1124	22	346	1
Circ_NR2F2_2-3	12.63	hsa-miR-423-5p	160	-25.72	160	-25.72	520413	716	23	329	1
Circ_NR2F2_2-3	12.63	hsa-miR-195-5p	153	-16.93	153	-16.93	348177	716	21	96	1
Circ_NR2F2_2-3	12.63	hsa-miR-125a-3p	151	-25.51	151	-25.51	303729	716	22	284	1
Circ_NR2F2_2-3	12.63	hsa-miR-222-3p	150	-23.49	150	-23.49	220389	716	21	530	1
Circ_NR2F2_2-3	12.63	hsa-miR-140-3p	145	-15.08	145	-15.08	275949	716	21	520	1
Circ_NR2F2_2-3	12.63	hsa-miR-92b-5p	144	-27.57	144	-27.57	764877	716	22	646	1
Circ_NR2F2_2-3	12.63	hsa-miR-769-5p	144	-25.46	144	-25.46	1034343	716	22	522	1
Circ_NR2F2_2-3	12.63	hsa-miR-744-5p	144	-19.87	144	-19.87	1098237	716	22	343	1
Circ_NR2F2_2-3	12.63	hsa-let-7i-5p	143	-22.91	143	-22.91	232890	716	22	482	1
Circ_NR2F2_2-3	12.63	hsa-miR-221-3p	142	-12.88	142	-12.88	217611	716	23	532	1
Circ_NFATC3_2	12.55	hsa-miR-1275	155	-21.4	155	-21.4	1297892	1135	17	786	1
Circ_NFATC3_2	12.55	hsa-miR-125a-3p	154	-24.5	154	-24.5	303368	1135	22	758	1
Circ_NFATC3_2	12.55	hsa-miR-185-5p	152	-15.05	152	-15.05	332537	1135	22	228	1
Circ_NFATC3_2	12.55	hsa-miR-877-5p	150	-21.8	150	-21.8	1103432	1135	20	396	1
Circ_NFATC3_2	12.55	hsa-miR-186-5p	148	-21.7	148	-21.7	335315	1135	22	300	1
Circ_NFATC3_2	12.55	hsa-miR-146b-5p	148	-19.91	148	-19.91	590891	1135	22	407	1
Circ_NFATC3_2	12.55	hsa-miR-192-5p	145	-23.06	145	-23.06	120020	1135	21	836	1
Circ_NFATC3_2	12.55	hsa-miR-18a-5p	144	-16.08	144	-16.08	28346	1135	23	416	1
Circ_NFATC3_2	12.55	hsa-let-7d-5p	142	-13.07	142	-13.07	10289	1135	22	224	1
Circ_NFATC3_2	12.55	hsa-miR-197-3p	142	-11.56	142	-11.56	125576	1135	22	1046	1
Circ_NFATC3_2	12.55	hsa-let-7g-5p	142	-14.5	142	-14.5	229751	1135	22	224	1
Circ_NFATC3_2	12.55	hsa-let-7i-5p	141	-15.42	141	-15.42	232529	1135	22	222	1
Circ_KIAA1958_2	12.23	hsa-miR-760	157	-24.64	157	-24.64	1117324	1195	20	1097	1
Circ_KIAA1958_2	12.23	hsa-miR-93-3p	155	-20.3	155	-20.3	86686	1195	22	1117	1
Circ_KIAA1958_2	12.23	hsa-miR-769-5p	153	-21.98	153	-21.98	1033984	1195	22	1054	1
Circ_KIAA1958_2	12.23	hsa-miR-193a-5p	152	-25	152	-25	343651	1195	22	528	1
Circ_KIAA1958_2	12.23	hsa-miR-423-5p	143	-19.44	143	-19.44	520054	1195	23	738	1
Circ_KIAA1958_2	12.23	hsa-miR-361-5p	142	-9.2	142	-9.2	399211	1195	22	254	1
Circ_KIAA1958_2	12.23	hsa-miR-92b-5p	142	-22.64	142	-22.64	764518	1195	22	1038	1
Circ_KIAA1958_2	12.23	hsa-miR-125a-3p	141	-22.02	141	-22.02	303370	1195	22	33	1
Circ_TRPS1_2-3	11.75	hsa-miR-126-5p	161	-6.58	161	-6.58	306934	1087	21	79	1
Circ_TRPS1_2-3	11.75	hsa-miR-574-3p	155	-15.13	155	-15.13	800029	1087	22	26	1
Circ_TRPS1_2-3	11.75	hsa-miR-107	153	-13.13	153	-13.13	118030	1087	23	294	1
Circ_TRPS1_2-3	11.75	hsa-miR-342-5p	147	-17.28	147	-17.28	476392	1087	21	569	1
Circ_TRPS1_2-3	11.75	hsa-miR-454-3p	147	-16.25	147	-16.25	1026436	1087	23	44	1
Circ_TRPS1_2-3	11.75	hsa-miR-497-5p	146	-25.94	146	-25.94	613903	1087	21	296	1
Circ_TRPS1_2-3	11.75	hsa-miR-301a-3p	145	-10.89	145	-10.89	386107	1087	23	43	1
Circ_TRPS1_2-3	11.75	hsa-miR-590-3p	144	-14.83	144	-14.83	840310	1087	21	73	1
Circ_TRPS1_2-3	11.75	hsa-miR-125a-5p	142	-16.57	142	-16.57	302767	1087	24	573	1
Circ_TRPS1_2-3	11.75	hsa-miR-15b-5p	141	-22.75	141	-22.75	237484	1087	22	1015	1
Circ_TRPS1_2-3	11.75	hsa-miR-17-5p	140	-16.22	140	-16.22	26356	1087	23	871	1
Circ_TRPS1_2-3	11.75	hsa-miR-20a-5p	140	-16.9	140	-16.9	38857	1087	23	871	1
Circ_TRPS1_2-3	11.75	hsa-miR-182-5p	140	-18.03	140	-18.03	170812	1087	24	659	1
Circ_TRPS1_2-3	11.75	hsa-miR-532-5p	140	-14.26	140	-14.26	741691	1087	22	231	1
Circ_TRPS1_2-3	11.75	hsa-miR-671-5p	140	-26.26	140	-26.26	995878	1087	23	976	1
Circ_CCNB1_6-7	11.05	hsa-miR-34a-5p	159	-28.77	159	-28.77	159420	378	22	27	1
Circ_CCNB1_6-7	11.05	hsa-miR-107	154	-19.19	154	-19.19	117750	378	23	7	1
Circ_CCNB1_6-7	11.05	hsa-miR-130b-3p	154	-13.79	154	-13.79	394161	378	22	189	1
Circ_CCNB1_6-7	11.05	hsa-miR-20a-5p	150	-16.71	150	-16.71	38577	378	23	285	1
Circ_CCNB1_6-7	11.05	hsa-miR-301a-3p	150	-12.16	150	-12.16	385827	378	23	187	1
Circ_CCNB1_6-7	11.05	hsa-miR-17-5p	148	-13	148	-13	26076	378	23	291	1
Circ_CCNB1_6-7	11.05	hsa-miR-106b-5p	146	-11.33	146	-11.33	362214	378	21	294	1
Circ_CCNB1_6-7	11.05	hsa-miR-19a-3p	144	-9.29	144	-9.29	33021	378	23	186	1
Circ_CCNB1_6-7	11.05	hsa-miR-93-5p	144	-17.12	144	-17.12	85803	378	23	291	1
Circ_CCNB1_6-7	11.05	hsa-miR-18a-5p	142	-16.41	142	-16.41	28854	378	23	292	1
Circ_CCNB1_6-7	11.05	hsa-let-7d-5p	141	-22.87	141	-22.87	10797	378	22	182	1
Circ_CCNB1_6-7	11.05	hsa-miR-335-5p	140	-13.06	140	-13.06	505281	378	23	86	1
Circ_CCNB1_6-7	11.05	hsa-miR-454-3p	140	-11.34	140	-11.34	1026156	378	23	187	1
Circ_RPRD1B_4-6	10.44	hsa-miR-324-5p	163	-24.44	163	-24.44	495909	416	23	145	1
Circ_RPRD1B_4-6	10.44	hsa-miR-25-3p	141	-16.54	141	-16.54	54207	416	22	194	1
Circ_RPRD1B_4-6	10.44	hsa-miR-193a-5p	140	-20.66	140	-20.66	343119	416	22	89	1
Circ_GDI2_2-4	9.9	hsa-miR-505-3p	160	-17.73	160	-17.73	720929	343	22	162	1
Circ_GDI2_2-4	9.9	hsa-miR-107	159	-21.86	159	-21.86	116714	343	23	204	1
Circ_GDI2_2-4	9.9	hsa-miR-15a-5p	155	-15.05	155	-15.05	19484	343	22	209	1
Circ_GDI2_2-4	9.9	hsa-miR-340-5p	150	-8.4	150	-8.4	466742	343	22	215	1
Circ_GDI2_2-4	9.9	hsa-miR-15b-5p	146	-13.28	146	-13.28	236168	343	22	208	1
Circ_GDI2_2-4	9.9	hsa-miR-195-5p	145	-14.11	145	-14.11	347288	343	21	209	1
Circ_GDI2_2-4	9.9	hsa-miR-424-5p	145	-11.39	145	-11.39	522302	343	22	210	1
Circ_GDI2_2-4	9.9	hsa-miR-497-5p	140	-12.03	140	-12.03	612587	343	21	211	1
Circ_SPPL3_4-6	9.84	hsa-miR-195-5p	158	-15.44	158	-15.44	347290	312	21	217	1
Circ_SPPL3_4-6	9.84	hsa-miR-200c-3p	149	-15.01	149	-15.01	354235	312	23	150	1
Circ_SPPL3_4-6	9.84	hsa-miR-15a-5p	148	-15.98	148	-15.98	19486	312	22	216	1
Circ_SPPL3_4-6	9.84	hsa-miR-320a	147	-19.78	147	-19.78	351457	312	22	118	1
Circ_SPPL3_4-6	9.84	hsa-miR-542-3p	147	-13.61	147	-13.61	989008	312	22	244	1
Circ_SPPL3_4-6	9.84	hsa-miR-424-5p	145	-17.45	145	-17.45	522304	312	22	215	1
Circ_SPPL3_4-6	9.84	hsa-miR-15b-5p	144	-17.74	144	-17.74	236170	312	22	216	1
Circ_SPPL3_4-6	9.84	hsa-miR-200b-3p	143	-8.65	143	-8.65	227836	312	22	151	1
Circ_SPPL3_4-6	9.84	hsa-miR-429	142	-9.34	142	-9.34	534805	312	22	151	1
Circ_SPPL3_4-6	9.84	hsa-miR-146b-5p	142	-12.88	142	-12.88	590365	312	22	105	1
Circ_SPPL3_4-6	9.84	hsa-miR-193a-5p	140	-16.52	140	-16.52	343123	312	22	162	1
Circ_SPPL3_4-6	9.84	hsa-miR-497-5p	140	-21.09	140	-21.09	612589	312	21	217	1
Circ_SMG1_39-41	9.57	hsa-miR-196b-5p	164	-34.31	164	-34.31	515361	700	22	666	1
Circ_SMG1_39-41	9.57	hsa-miR-34a-5p	153	-29.91	153	-29.91	158388	700	22	340	1
Circ_SMG1_39-41	9.57	hsa-miR-222-3p	147	-27.79	147	-27.79	219504	700	21	617	1
Circ_SMG1_39-41	9.57	hsa-miR-320a	147	-9.99	147	-9.99	351459	700	22	22	1
Circ_SMG1_39-41	9.57	hsa-miR-542-3p	147	-16.51	147	-16.51	989010	700	22	342	1
Circ_SMG1_39-41	9.57	hsa-miR-221-3p	144	-21.1	144	-21.1	216726	700	23	614	1
Circ_SMG1_39-41	9.57	hsa-miR-27b-3p	143	-18.91	143	-18.91	243117	700	21	505	1
Circ_SMG1_39-41	9.57	hsa-miR-296-3p	142	-22.9	142	-22.9	390351	700	22	167	1
Circ_SMG1_39-41	9.57	hsa-miR-30b-5p	140	-8.83	140	-8.83	244506	700	22	517	1
Circ_CD276_4-5	9.39	hsa-miR-29a-3p	154	-23.14	154	-23.14	68984	654	22	197	1
Circ_CD276_4-5	9.39	hsa-miR-331-3p	154	-23.86	154	-23.86	495407	654	21	36	1
Circ_CD276_4-5	9.39	hsa-miR-29c-3p	150	-20.75	150	-20.75	366230	654	22	197	1
Circ_CD276_4-5	9.39	hsa-miR-542-3p	147	-14.84	147	-14.84	989891	654	22	268	1
Circ_CD276_4-5	9.39	hsa-miR-4446-3p	146	-25.82	146	-25.82	2008028	654	22	498	1
Circ_CD276_4-5	9.39	hsa-miR-589-3p	145	-18.54	145	-18.54	834323	654	24	94	1
Circ_CD276_4-5	9.39	hsa-miR-532-5p	143	-22.84	143	-22.84	741260	654	22	525	1
Circ_CD276_4-5	9.39	hsa-miR-484	142	-14.07	142	-14.07	567635	654	22	385	1
Circ_CD276_4-5	9.39	hsa-miR-92b-3p	140	-21.54	140	-21.54	766262	654	22	206	1
Circ_CD276_4-5	9.39	hsa-miR-1275	140	-24.03	140	-24.03	1298249	654	17	384	1
Circ_EIF3H_3-5	9.36	hsa-miR-532-5p	162	-16.54	162	-16.54	740381	418	22	190	1
Circ_EIF3H_3-5	9.36	hsa-miR-4446-3p	144	-26.43	144	-26.43	2007149	418	22	390	1
Circ_EIF3H_3-5	9.36	hsa-miR-151a-3p	143	-23.78	143	-23.78	486194	418	21	107	1
Circ_EIF3H_3-5	9.36	hsa-miR-182-5p	142	-13.53	142	-13.53	169502	418	24	391	1
Circ_MGAT5_2-3	9.3	hsa-miR-106b-5p	151	-13.93	151	-13.93	362133	507	21	343	1
Circ_MGAT5_2-3	9.3	hsa-miR-17-5p	143	-11.95	143	-11.95	25995	507	23	341	1
Circ_MGAT5_2-3	9.3	hsa-miR-20a-5p	143	-12.59	143	-12.59	38496	507	23	341	1
Circ_MGAT5_2-3	9.3	hsa-miR-107	143	-14.8	143	-14.8	117669	507	23	384	1
Circ_MGAT5_2-3	9.3	hsa-miR-93-5p	142	-14.73	142	-14.73	85722	507	23	341	1
Circ_MGAT5_2-3	9.3	hsa-miR-532-5p	141	-16.31	141	-16.31	741330	507	22	428	1
Circ_MGAT5_2-3	9.3	hsa-miR-186-5p	140	-15.91	140	-15.91	335742	507	22	93	1
Circ_MGAT5_2-3	9.3	hsa-miR-877-5p	140	-22.33	140	-22.33	1103859	507	20	209	1
Circ_PI4KB_2	9.29	hsa-miR-342-5p	155	-21.91	155	-21.91	475608	937	21	231	1
Circ_PI4KB_2	9.29	hsa-miR-34a-5p	153	-21.51	153	-21.51	158916	937	22	853	1
Circ_PI4KB_2	9.29	hsa-miR-296-5p	151	-27.92	151	-27.92	389490	937	21	93	1
Circ_PI4KB_2	9.29	hsa-miR-296-3p	149	-17.84	149	-17.84	390879	937	22	897	1
Circ_PI4KB_2	9.29	hsa-miR-93-3p	148	-15.71	148	-15.71	86688	937	22	867	1
Circ_PI4KB_2	9.29	hsa-miR-425-5p	147	-22.29	147	-22.29	525612	937	23	99	1
Circ_PI4KB_2	9.29	hsa-miR-375	145	-17.66	145	-17.66	443661	937	22	884	1
Circ_PI4KB_2	9.29	hsa-miR-200b-5p	142	-17.3	142	-17.3	226977	937	22	269	1
Circ_PI4KB_2	9.29	hsa-miR-141-3p	140	-13.48	140	-13.48	278370	937	22	645	1
Circ_CORO1C_7-8	9.26	hsa-let-7b-5p	166	-29.13	166	-29.13	5336	251	22	146	1
Circ_CORO1C_7-8	9.26	hsa-let-7g-5p	158	-21.7	158	-21.7	230354	251	22	146	1
Circ_CORO1C_7-8	9.26	hsa-let-7d-5p	154	-17.81	154	-17.81	10892	251	22	146	1
Circ_CORO1C_7-8	9.26	hsa-let-7e-5p	154	-21.58	154	-21.58	13670	251	22	146	1
Circ_CORO1C_7-8	9.26	hsa-let-7i-5p	154	-21.01	154	-21.01	233132	251	22	146	1
Circ_CORO1C_7-8	9.26	hsa-miR-15b-5p	150	-19.66	150	-19.66	237299	251	22	39	1
Circ_CORO1C_7-8	9.26	hsa-miR-200b-3p	149	-11.01	149	-11.01	228965	251	22	101	1
Circ_CORO1C_7-8	9.26	hsa-miR-429	149	-14.66	149	-14.66	535934	251	22	101	1
Circ_CORO1C_7-8	9.26	hsa-miR-200c-3p	147	-9.52	147	-9.52	355364	251	23	99	1
Circ_CORO1C_7-8	9.26	hsa-miR-497-5p	146	-18.67	146	-18.67	613718	251	21	40	1
Circ_CORO1C_7-8	9.26	hsa-miR-15a-5p	144	-18.54	144	-18.54	20615	251	22	39	1
Circ_CORO1C_7-8	9.26	hsa-miR-23b-3p	143	-8.77	143	-8.77	241466	251	21	223	1
Circ_CORO1C_7-8	9.26	hsa-miR-93-3p	141	-12.47	141	-12.47	87287	251	22	159	1
Circ_CORO1C_7-8	9.26	hsa-miR-660-5p	141	-15.8	141	-15.8	984581	251	22	185	1
Circ_CORO1C_7-8	9.26	hsa-miR-23a-3p	140	-8.48	140	-8.48	48395	251	21	223	1
Circ_CORO1C_7-8	9.26	hsa-miR-196b-5p	140	-18.04	140	-18.04	516488	251	22	144	1
Circ_CORO1C_7-8	9.26	hsa-miR-424-5p	140	-19.21	140	-19.21	523433	251	22	39	1
Circ_PPFIA1_17-19	9.16	hsa-miR-21-3p	146	-15.1	146	-15.1	41716	419	21	314	1
Circ_PPFIA1_17-19	9.16	hsa-miR-193a-5p	141	-28.19	141	-28.19	343129	419	22	209	1
Circ_PPFIA1_17-19	9.16	hsa-miR-532-5p	140	-10.41	140	-10.41	740383	419	22	225	1
Circ_PPFIA1_17-19	9.16	hsa-miR-3615	140	-19.55	140	-19.55	1755742	419	21	60	1
Circ_EDC3_2-3	9.04	hsa-miR-345-5p	146	-20.24	146	-20.24	510972	502	22	448	1
Circ_EDC3_2-3	9.04	hsa-miR-29a-3p	140	-14.51	140	-14.51	69270	502	22	265	1
Circ_EDC3_2-3	9.04	hsa-miR-29c-3p	140	-13.84	140	-13.84	366516	502	22	265	1
Circ_SYTL5_2	9.03	hsa-miR-542-3p	165	-22.97	165	-22.97	989539	475	22	369	1
Circ_SYTL5_2	9.03	hsa-miR-589-3p	154	-18.19	154	-18.19	833971	475	24	19	1
Circ_SYTL5_2	9.03	hsa-miR-185-5p	153	-18.91	153	-18.91	332542	475	22	1	1
Circ_SYTL5_2	9.03	hsa-miR-424-5p	150	-19.36	150	-19.36	522835	475	22	329	1
Circ_SYTL5_2	9.03	hsa-miR-497-5p	150	-19.68	150	-19.68	613120	475	21	328	1
Circ_SYTL5_2	9.03	hsa-miR-15b-5p	149	-15.19	149	-15.19	236701	475	22	328	1
Circ_SYTL5_2	9.03	hsa-miR-760	144	-26.74	144	-26.74	1117327	475	20	322	1
Circ_SYTL5_2	9.03	hsa-miR-30a-5p	143	-24.29	143	-24.29	70021	475	22	157	1
Circ_SYTL5_2	9.03	hsa-miR-15a-5p	142	-14.82	142	-14.82	20017	475	22	329	1
Circ_SYTL5_2	9.03	hsa-miR-195-5p	140	-13.26	140	-13.26	347821	475	21	329	1
Circ_STARD10_4-6	9.02	hsa-let-7b-5p	159	-23.24	159	-23.24	4215	370	22	288	1
Circ_STARD10_4-6	9.02	hsa-let-7d-5p	155	-14.48	155	-14.48	9771	370	22	288	1
Circ_STARD10_4-6	9.02	hsa-let-7i-5p	153	-21.53	153	-21.53	232011	370	22	289	1
Circ_STARD10_4-6	9.02	hsa-let-7g-5p	152	-20.39	152	-20.39	229233	370	22	288	1
Circ_STARD10_4-6	9.02	hsa-miR-760	140	-26.42	140	-26.42	1116804	370	20	305	1
Circ_FAM53B_4	8.98	hsa-miR-182-5p	150	-17.28	150	-17.28	170111	773	24	740	1
Circ_FAM53B_4	8.98	hsa-miR-423-5p	149	-28.11	149	-28.11	520139	773	23	203	1
Circ_FAM53B_4	8.98	hsa-miR-4446-3p	148	-24.73	148	-24.73	2007758	773	22	430	1
Circ_FAM53B_4	8.98	hsa-miR-339-5p	145	-20.2	145	-20.2	502082	773	23	466	1
Circ_FAM53B_4	8.98	hsa-let-7e-5p	143	-22.96	143	-22.96	13154	773	22	601	1
Circ_FAM53B_4	8.98	hsa-miR-671-5p	143	-27.69	143	-27.69	995177	773	23	321	1
Circ_FAM53B_4	8.98	hsa-miR-744-5p	143	-24.72	143	-24.72	1097963	773	22	457	1
Circ_FAM53B_4	8.98	hsa-let-7i-5p	142	-25.23	142	-25.23	232616	773	22	599	1
Circ_FAM53B_4	8.98	hsa-let-7b-5p	141	-23.99	141	-23.99	4820	773	22	602	1
Circ_FAM53B_4	8.98	hsa-miR-423-3p	141	-20.19	141	-20.19	521528	773	23	39	1
Circ_ATAD2_22-24	8.9	hsa-miR-28-5p	165	-19.97	165	-19.97	63943	427	22	276	1
Circ_ATAD2_22-24	8.9	hsa-miR-484	150	-15.87	150	-15.87	566761	427	22	165	1
Circ_ATAD2_22-24	8.9	hsa-miR-151a-5p	148	-22.18	148	-22.18	484810	427	21	279	1
Circ_ATAD2_22-24	8.9	hsa-miR-590-3p	148	-6.56	148	-6.56	839005	427	21	42	1
Circ_ATAD2_22-24	8.9	hsa-miR-27a-3p	144	-11.74	144	-11.74	62554	427	21	68	1
Circ_ATAD2_22-24	8.9	hsa-miR-27b-3p	144	-12.11	144	-12.11	243124	427	21	68	1
Circ_ATAD2_22-24	8.9	hsa-miR-125a-3p	143	-26.13	143	-26.13	302851	427	22	26	1
Circ_ATAD2_22-24	8.9	hsa-miR-34a-5p	140	-18.45	140	-18.45	158395	427	22	184	1
Circ_ATAD2_22-24	8.9	hsa-miR-454-3p	140	-13.64	140	-13.64	1025131	427	23	324	1
Circ_RNF13_2-4	8.56	hsa-miR-4446-3p	154	-24.35	154	-24.35	2007155	337	22	64	1
Circ_RNF13_2-4	8.56	hsa-miR-15b-5p	153	-12.33	153	-12.33	236180	337	22	4	1
Circ_RNF13_2-4	8.56	hsa-miR-424-5p	153	-13.79	153	-13.79	522314	337	22	6	1
Circ_RNF13_2-4	8.56	hsa-miR-324-5p	150	-17.49	150	-17.49	495923	337	23	17	1
Circ_RNF13_2-4	8.56	hsa-miR-497-5p	149	-12.67	149	-12.67	612599	337	21	5	1
Circ_RNF13_2-4	8.56	hsa-miR-15a-5p	145	-12.28	145	-12.28	19496	337	22	4	1
Circ_RNF13_2-4	8.56	hsa-miR-28-5p	144	-18.69	144	-18.69	63944	337	22	66	1
Circ_RNF13_2-4	8.56	hsa-miR-17-5p	142	-10.54	142	-10.54	25052	337	23	275	1
Circ_RNF13_2-4	8.56	hsa-miR-20a-5p	142	-10.23	142	-10.23	37553	337	23	275	1
Circ_RNF13_2-4	8.56	hsa-miR-93-5p	142	-10.11	142	-10.11	84779	337	23	273	1
Circ_RNF13_2-4	8.56	hsa-miR-106b-5p	142	-10.94	142	-10.94	361190	337	21	275	1
Circ_RNF13_2-4	8.56	hsa-miR-107	141	-14.97	141	-14.97	116726	337	23	2	1
Circ_RNF13_2-4	8.56	hsa-miR-195-5p	140	-9.86	140	-9.86	347300	337	21	5	1
Circ_ZMYND8_11-12	8.51	hsa-let-7i-5p	163	-20.72	163	-20.72	233222	623	22	10	1
Circ_ZMYND8_11-12	8.51	hsa-miR-28-5p	162	-21.96	162	-21.96	65153	623	22	545	1
Circ_ZMYND8_11-12	8.51	hsa-miR-34a-5p	162	-28.45	162	-28.45	159605	623	22	209	1
Circ_ZMYND8_11-12	8.51	hsa-miR-424-5p	161	-11.82	161	-11.82	523523	623	22	178	1
Circ_ZMYND8_11-12	8.51	hsa-let-7g-5p	160	-19.21	160	-19.21	230444	623	22	10	1
Circ_ZMYND8_11-12	8.51	hsa-miR-107	158	-21.54	158	-21.54	117935	623	23	175	1
Circ_ZMYND8_11-12	8.51	hsa-miR-183-5p	158	-21.57	158	-21.57	173495	623	22	69	1
Circ_ZMYND8_11-12	8.51	hsa-let-7b-5p	157	-18.91	157	-18.91	5426	623	22	12	1
Circ_ZMYND8_11-12	8.51	hsa-let-7e-5p	157	-17.24	157	-17.24	13760	623	22	12	1
Circ_ZMYND8_11-12	8.51	hsa-miR-185-5p	157	-19.44	157	-19.44	333230	623	22	529	1
Circ_ZMYND8_11-12	8.51	hsa-let-7d-5p	153	-15.2	153	-15.2	10982	623	22	12	1
Circ_ZMYND8_11-12	8.51	hsa-miR-15a-5p	153	-16.53	153	-16.53	20705	623	22	175	1
Circ_ZMYND8_11-12	8.51	hsa-miR-106b-3p	150	-21.7	150	-21.7	363788	623	22	425	1
Circ_ZMYND8_11-12	8.51	hsa-miR-15b-5p	149	-14.37	149	-14.37	237389	623	22	178	1
Circ_ZMYND8_11-12	8.51	hsa-miR-1307-3p	147	-26.28	147	-26.28	1334699	623	22	412	1
Circ_ZMYND8_11-12	8.51	hsa-miR-22-3p	145	-18.37	145	-18.37	45707	623	22	542	1
Circ_ZMYND8_11-12	8.51	hsa-miR-195-5p	145	-19.31	145	-19.31	348509	623	21	180	1
Circ_ZMYND8_11-12	8.51	hsa-miR-29c-3p	144	-16.48	144	-16.48	366566	623	22	178	1
Circ_ZMYND8_11-12	8.51	hsa-miR-497-5p	141	-12.27	141	-12.27	613808	623	21	182	1
Circ_ZMYND8_11-12	8.51	hsa-miR-342-5p	140	-19.99	140	-19.99	476297	623	21	261	1
Circ_GLIS2_3-4	8.17	hsa-miR-34a-5p	171	-31.05	171	-31.05	159282	411	22	12	1
Circ_GLIS2_3-4	8.17	hsa-miR-671-5p	156	-27.61	156	-27.61	995460	411	23	226	1
Circ_GLIS2_3-4	8.17	hsa-miR-542-3p	153	-15.55	153	-15.55	989904	411	22	299	1
Circ_GLIS2_3-4	8.17	hsa-miR-484	152	-27.63	152	-27.63	567648	411	22	172	1
Circ_GLIS2_3-4	8.17	hsa-miR-93-3p	149	-22.84	149	-22.84	87054	411	22	271	1
Circ_GLIS2_3-4	8.17	hsa-miR-423-5p	148	-24.33	148	-24.33	520422	411	23	273	1
Circ_GLIS2_3-4	8.17	hsa-miR-1275	145	-21.35	145	-21.35	1298262	411	17	328	1
Circ_GLIS2_3-4	8.17	hsa-miR-125a-3p	144	-31.71	144	-31.71	303738	411	22	294	1
Circ_ASH1L_4-5	8.04	hsa-miR-32-5p	162	-16.43	162	-16.43	76164	844	22	431	1
Circ_ASH1L_4-5	8.04	hsa-miR-92b-3p	156	-16.93	156	-16.93	766497	844	22	432	1
Circ_ASH1L_4-5	8.04	hsa-miR-374a-3p	150	-9.29	150	-9.29	442860	844	22	1	1
Circ_ASH1L_4-5	8.04	hsa-miR-339-5p	150	-23.45	150	-23.45	502587	844	23	521	1
Circ_ASH1L_4-5	8.04	hsa-let-7g-5p	144	-21.49	144	-21.49	230343	844	22	221	1
Circ_ASH1L_4-5	8.04	hsa-miR-125a-3p	143	-21.14	143	-21.14	303960	844	22	64	1
Circ_ASH1L_4-5	8.04	hsa-miR-361-5p	142	-14.54	142	-14.54	399801	844	22	1	1
Circ_ASH1L_4-5	8.04	hsa-miR-629-5p	142	-14.23	142	-14.23	912342	844	21	9	1
Circ_ASH1L_4-5	8.04	hsa-let-7d-5p	140	-22.25	140	-22.25	10881	844	22	221	1
Circ_ASH1L_4-5	8.04	hsa-miR-324-5p	140	-22.35	140	-22.35	497031	844	23	129	1
Circ_ASH1L_4-5	8.04	hsa-miR-421	140	-14.31	140	-14.31	987348	844	23	698	1
Circ_PTBP3_2-4	8.02	hsa-miR-429	151	-9.03	151	-9.03	534820	393	22	330	1
Circ_PTBP3_2-4	8.02	hsa-miR-200b-3p	146	-6.77	146	-6.77	227851	393	22	329	1
Circ_PTBP3_2-4	8.02	hsa-miR-21-5p	144	-17.01	144	-17.01	40336	393	22	1	1
Circ_PTBP3_2-4	8.02	hsa-miR-182-5p	143	-18.16	143	-18.16	169513	393	24	186	1
Circ_PTBP3_2-4	8.02	hsa-miR-125a-3p	143	-24.87	143	-24.87	302857	393	22	300	1
Circ_PTBP3_2-4	8.02	hsa-miR-200c-3p	143	-10.4	143	-10.4	354250	393	23	329	1
Circ_PTBP3_2-4	8.02	hsa-miR-28-5p	142	-20.62	142	-20.62	63949	393	22	1	1
Circ_TRPS1_2-4	7.9	hsa-miR-126-5p	161	-6.58	161	-6.58	305636	2217	21	79	1
Circ_TRPS1_2-4	7.9	hsa-miR-141-3p	158	-21.49	158	-21.49	277856	2217	22	1999	1
Circ_TRPS1_2-4	7.9	hsa-miR-200a-3p	158	-21.73	158	-21.73	369530	2217	22	1999	1
Circ_TRPS1_2-4	7.9	hsa-miR-183-5p	156	-18.79	156	-18.79	172292	2217	22	1991	1
Circ_TRPS1_2-4	7.9	hsa-miR-125a-3p	155	-20.93	155	-20.93	302858	2217	22	2090	1
Circ_TRPS1_2-4	7.9	hsa-miR-574-3p	155	-15.13	155	-15.13	798731	2217	22	26	1
Circ_TRPS1_2-4	7.9	hsa-miR-18a-5p	154	-18.6	154	-18.6	27836	2217	23	1869	1
Circ_TRPS1_2-4	7.9	hsa-miR-107	153	-13.13	153	-13.13	116732	2217	23	294	1
Circ_TRPS1_2-4	7.9	hsa-miR-331-3p	152	-21.68	152	-21.68	494540	2217	21	1571	1
Circ_TRPS1_2-4	7.9	hsa-miR-21-5p	150	-15.65	150	-15.65	40337	2217	22	1564	1
Circ_TRPS1_2-4	7.9	hsa-miR-200b-3p	150	-20.33	150	-20.33	227852	2217	22	1999	1
Circ_TRPS1_2-4	7.9	hsa-miR-34a-5p	147	-18.29	147	-18.29	158402	2217	22	1835	1
Circ_TRPS1_2-4	7.9	hsa-miR-200c-3p	147	-19.68	147	-19.68	354251	2217	23	1998	1
Circ_TRPS1_2-4	7.9	hsa-miR-342-5p	147	-17.28	147	-17.28	475094	2217	21	569	1
Circ_TRPS1_2-4	7.9	hsa-miR-454-3p	147	-16.25	147	-16.25	1025138	2217	23	44	1
Circ_TRPS1_2-4	7.9	hsa-miR-877-5p	147	-21.1	147	-21.1	1102922	2217	20	1412	1
Circ_TRPS1_2-4	7.9	hsa-miR-185-5p	146	-13.76	146	-13.76	332027	2217	22	1241	1
Circ_TRPS1_2-4	7.9	hsa-miR-497-5p	146	-25.94	146	-25.94	612605	2217	21	296	1
Circ_TRPS1_2-4	7.9	hsa-miR-301a-3p	145	-10.89	145	-10.89	384809	2217	23	43	1
Circ_TRPS1_2-4	7.9	hsa-miR-590-3p	144	-14.83	144	-14.83	839012	2217	21	73	1
Circ_TRPS1_2-4	7.9	hsa-miR-125a-5p	142	-16.57	142	-16.57	301469	2217	24	573	1
Circ_TRPS1_2-4	7.9	hsa-miR-92b-3p	142	-19.19	142	-19.19	765395	2217	22	1530	1
Circ_TRPS1_2-4	7.9	hsa-miR-15b-5p	141	-22.75	141	-22.75	236186	2217	22	1015	1
Circ_TRPS1_2-4	7.9	hsa-miR-17-5p	140	-16.22	140	-16.22	25058	2217	23	871	1
Circ_TRPS1_2-4	7.9	hsa-miR-20a-5p	140	-16.9	140	-16.9	37559	2217	23	871	1
Circ_TRPS1_2-4	7.9	hsa-miR-23a-3p	140	-12.31	140	-12.31	47282	2217	21	2156	1
Circ_TRPS1_2-4	7.9	hsa-miR-23b-3p	140	-12.31	140	-12.31	240353	2217	21	2156	1
Circ_TRPS1_2-4	7.9	hsa-miR-423-5p	140	-18.71	140	-18.71	519542	2217	23	1399	1
Circ_TRPS1_2-4	7.9	hsa-miR-532-5p	140	-14.26	140	-14.26	740393	2217	22	231	1
Circ_TRPS1_2-4	7.9	hsa-miR-92b-5p	140	-26.06	140	-26.06	764006	2217	22	1842	1
Circ_TRPS1_2-4	7.9	hsa-miR-671-5p	140	-26.26	140	-26.26	994580	2217	23	976	1
Circ_RPS5_4-5	7.87	hsa-miR-205-5p	148	-15.91	148	-15.91	187110	339	22	1	1
Circ_RPS5_4-5	7.87	hsa-miR-106b-3p	147	-26.16	147	-26.16	363513	339	22	30	1
Circ_RPS5_4-5	7.87	hsa-let-7d-5p	146	-15.71	146	-15.71	10707	339	22	22	1
Circ_RPS5_4-5	7.87	hsa-let-7e-5p	146	-20.92	146	-20.92	13485	339	22	22	1
Circ_RPS5_4-5	7.87	hsa-miR-27a-3p	143	-18.6	143	-18.6	63489	339	21	276	1
Circ_RPS5_4-5	7.87	hsa-let-7g-5p	142	-16.01	142	-16.01	230169	339	22	22	1
Circ_RPS5_4-5	7.87	hsa-miR-27b-3p	140	-17.9	140	-17.9	244059	339	21	276	1
Circ_RPS5_4-5	7.87	hsa-miR-486-5p	140	-19.09	140	-19.09	571863	339	22	33	1
Circ_WHSC1_4-5	7.86	hsa-miR-589-3p	163	-26.95	163	-26.95	834457	789	24	144	1
Circ_WHSC1_4-5	7.86	hsa-miR-335-5p	151	-13.81	151	-13.81	505264	789	23	573	1
Circ_WHSC1_4-5	7.86	hsa-miR-15b-5p	149	-18.29	149	-18.29	237187	789	22	455	1
Circ_WHSC1_4-5	7.86	hsa-miR-424-5p	149	-17.6	149	-17.6	523321	789	22	455	1
Circ_WHSC1_4-5	7.86	hsa-miR-195-5p	147	-15.56	147	-15.56	348307	789	21	457	1
Circ_WHSC1_4-5	7.86	hsa-miR-497-5p	147	-19.28	147	-19.28	613606	789	21	459	1
Circ_WHSC1_4-5	7.86	hsa-miR-15a-5p	145	-15.56	145	-15.56	20503	789	22	456	1
Circ_WHSC1_4-5	7.86	hsa-miR-107	142	-20.38	142	-20.38	117733	789	23	455	1
Circ_WHSC1_4-5	7.86	hsa-miR-421	142	-9.5	142	-9.5	987247	789	23	663	1
Circ_WHSC1_4-5	7.86	hsa-miR-4446-3p	142	-20.87	142	-20.87	2008162	789	22	573	1
Circ_WHSC1_4-5	7.86	hsa-miR-183-5p	141	-16.14	141	-16.14	173293	789	22	103	1
Circ_WHSC1_4-5	7.86	hsa-miR-151a-5p	141	-13.49	141	-13.49	485818	789	21	545	1
Circ_WHSC1_4-5	7.86	hsa-miR-197-3p	140	-9.9	140	-9.9	126067	789	22	446	1
Circ_DDX6_2	7.85	hsa-miR-660-5p	157	-15.02	157	-15.02	983985	467	22	288	1
Circ_DDX6_2	7.85	hsa-miR-424-5p	154	-15.58	154	-15.58	522837	467	22	75	1
Circ_DDX6_2	7.85	hsa-miR-15b-5p	150	-12.97	150	-12.97	236703	467	22	75	1
Circ_DDX6_2	7.85	hsa-miR-15a-5p	148	-15.2	148	-15.2	20019	467	22	76	1
Circ_DDX6_2	7.85	hsa-miR-497-5p	148	-17.35	148	-17.35	613122	467	21	76	1
Circ_DDX6_2	7.85	hsa-miR-93-3p	147	-15.18	147	-15.18	86691	467	22	419	1
Circ_DDX6_2	7.85	hsa-miR-195-5p	146	-12.61	146	-12.61	347823	467	21	80	1
Circ_UBQLN1_5-6	7.81	hsa-miR-423-3p	163	-29.87	163	-29.87	522260	394	23	42	1
Circ_UBQLN1_5-6	7.81	hsa-miR-99b-3p	160	-24.69	160	-24.69	388916	394	22	46	1
Circ_UBQLN1_5-6	7.81	hsa-miR-34a-5p	157	-26.99	157	-26.99	159731	394	22	282	1
Circ_UBQLN1_5-6	7.81	hsa-miR-331-3p	152	-23.32	152	-23.32	495869	394	21	71	1
Circ_UBQLN1_5-6	7.81	hsa-miR-106b-5p	147	-23.38	147	-23.38	362525	394	21	295	1
Circ_UBQLN1_5-6	7.81	hsa-miR-342-5p	146	-21.02	146	-21.02	476423	394	21	67	1
Circ_UBQLN1_5-6	7.81	hsa-miR-296-3p	144	-28.36	144	-28.36	391694	394	22	238	1
Circ_UBQLN1_5-6	7.81	hsa-miR-4446-3p	143	-31.34	143	-31.34	2008490	394	22	291	1
Circ_UBQLN1_5-6	7.81	hsa-miR-17-5p	141	-21.7	141	-21.7	26387	394	23	293	1
Circ_UBQLN1_5-6	7.81	hsa-miR-93-5p	141	-22.8	141	-22.8	86114	394	23	142	1
Circ_UBQLN1_5-6	7.81	hsa-miR-15b-5p	141	-19.28	141	-19.28	237515	394	22	127	1
Circ_UBQLN1_5-6	7.81	hsa-miR-107	140	-19.23	140	-19.23	118061	394	23	120	1
Circ_MYO9B_2	7.72	hsa-miR-497-5p	159	-18.48	159	-18.48	613123	898	21	308	1
Circ_MYO9B_2	7.72	hsa-miR-34a-5p	156	-18.41	156	-18.41	158920	898	22	804	1
Circ_MYO9B_2	7.72	hsa-miR-193a-5p	150	-23.67	150	-23.67	343657	898	22	777	1
Circ_MYO9B_2	7.72	hsa-miR-760	149	-31.34	149	-31.34	1117330	898	20	784	1
Circ_MYO9B_2	7.72	hsa-let-7i-5p	147	-18.97	147	-18.97	232537	898	22	357	1
Circ_MYO9B_2	7.72	hsa-miR-15b-5p	147	-25.23	147	-25.23	236704	898	22	307	1
Circ_MYO9B_2	7.72	hsa-miR-195-5p	145	-18.06	145	-18.06	347824	898	21	308	1
Circ_MYO9B_2	7.72	hsa-miR-484	145	-15.9	145	-15.9	567286	898	22	7	1
Circ_MYO9B_2	7.72	hsa-miR-22-3p	144	-13.27	144	-13.27	45022	898	22	63	1
Circ_MYO9B_2	7.72	hsa-miR-424-5p	144	-15.16	144	-15.16	522838	898	22	307	1
Circ_MYO9B_2	7.72	hsa-miR-125a-3p	143	-22.64	143	-22.64	303376	898	22	292	1
Circ_MYO9B_2	7.72	hsa-miR-660-5p	143	-19.01	143	-19.01	983986	898	22	268	1
Circ_MYO9B_2	7.72	hsa-let-7g-5p	141	-15.48	141	-15.48	229759	898	22	359	1
Circ_MYO9B_2	7.72	hsa-let-7b-5p	140	-21.55	140	-21.55	4741	898	22	806	1
Circ_MYO9B_2	7.72	hsa-miR-182-5p	140	-18.46	140	-18.46	170032	898	24	197	1
Circ_SRCAP_26-27	7.72	hsa-miR-744-5p	156	-30.9	156	-30.9	1098245	469	22	373	1
Circ_SRCAP_26-27	7.72	hsa-miR-296-5p	143	-25.68	143	-25.68	389855	469	21	59	1
Circ_SRCAP_26-27	7.72	hsa-miR-19a-3p	140	-10.67	140	-10.67	32882	469	23	387	1
Circ_SRCAP_26-27	7.72	hsa-miR-423-3p	140	-19.72	140	-19.72	521810	469	23	181	1
Circ_HIPK2_2	7.56	hsa-miR-423-5p	173	-28.74	173	-28.74	520061	1084	23	854	1
Circ_HIPK2_2	7.56	hsa-miR-151a-5p	156	-29.44	156	-29.44	485336	1084	21	330	1
Circ_HIPK2_2	7.56	hsa-miR-93-5p	153	-20.33	153	-20.33	85304	1084	23	265	1
Circ_HIPK2_2	7.56	hsa-miR-378a-3p	151	-18.87	151	-18.87	452000	1084	22	1056	1
Circ_HIPK2_2	7.56	hsa-miR-542-3p	151	-17.23	151	-17.23	989543	1084	22	268	1
Circ_HIPK2_2	7.56	hsa-miR-34a-5p	149	-22.59	149	-22.59	158921	1084	22	459	1
Circ_HIPK2_2	7.56	hsa-miR-27a-3p	146	-19.27	146	-19.27	63080	1084	21	324	1
Circ_HIPK2_2	7.56	hsa-miR-27b-3p	146	-17.62	146	-17.62	243650	1084	21	324	1
Circ_HIPK2_2	7.56	hsa-miR-29a-3p	145	-19.19	145	-19.19	68636	1084	22	523	1
Circ_HIPK2_2	7.56	hsa-miR-146b-5p	145	-12.33	145	-12.33	590900	1084	22	876	1
Circ_HIPK2_2	7.56	hsa-miR-22-3p	144	-24.67	144	-24.67	45023	1084	22	888	1
Circ_HIPK2_2	7.56	hsa-miR-23a-3p	142	-17.09	142	-17.09	47801	1084	21	45	1
Circ_HIPK2_2	7.56	hsa-miR-20a-5p	141	-14.81	141	-14.81	38078	1084	23	265	1
Circ_HIPK2_2	7.56	hsa-miR-29c-3p	141	-17.53	141	-17.53	365882	1084	22	523	1
Circ_HIPK2_2	7.56	hsa-miR-28-5p	140	-27.25	140	-27.25	64469	1084	22	328	1
Circ_RERE_6-8	7.54	hsa-miR-107	158	-15.62	158	-15.62	116734	308	23	174	1
Circ_RERE_6-8	7.54	hsa-miR-3615	151	-15.49	151	-15.49	1755754	308	21	137	1
Circ_RERE_6-8	7.54	hsa-miR-28-5p	146	-15.66	146	-15.66	63952	308	22	142	1
Circ_MED13_13-15	7.49	hsa-miR-19a-3p	152	-9.66	152	-9.66	32006	503	23	351	1
Circ_MED13_13-15	7.49	hsa-miR-30b-5p	142	-17.18	142	-17.18	244523	503	22	347	1
Circ_MED13_13-15	7.49	hsa-miR-324-5p	142	-21.27	142	-21.27	495932	503	23	336	1
Circ_MED13_13-15	7.49	hsa-miR-486-5p	142	-22.91	142	-22.91	570938	503	22	224	1
Circ_BARD1_2-4	7.4	hsa-miR-4446-3p	147	-23.68	147	-23.68	2007165	1156	22	576	1
Circ_BARD1_2-4	7.4	hsa-miR-484	144	-14.16	144	-14.16	566772	1156	22	3	1
Circ_BARD1_2-4	7.4	hsa-miR-151a-5p	141	-25.58	141	-25.58	484821	1156	21	622	1
Circ_BARD1_2-4	7.4	hsa-miR-93-3p	140	-18.12	140	-18.12	86178	1156	22	350	1
Circ_TBC1D31_2-4	7.39	hsa-miR-200c-3p	154	-12.52	154	-12.52	354256	442	23	291	1
Circ_TBC1D31_2-4	7.39	hsa-miR-335-5p	153	-14.57	153	-14.57	504268	442	23	53	1
Circ_TBC1D31_2-4	7.39	hsa-miR-200b-3p	147	-12.21	147	-12.21	227857	442	22	292	1
Circ_TBC1D31_2-4	7.39	hsa-miR-361-5p	145	-11.22	145	-11.22	398704	442	22	345	1
Circ_TBC1D31_2-4	7.39	hsa-miR-429	144	-10.67	144	-10.67	534826	442	22	293	1
Circ_CHD2_29-31	7.36	hsa-miR-125a-5p	164	-21.18	164	-21.18	301475	413	24	304	1
Circ_CHD2_29-31	7.36	hsa-miR-760	159	-27.63	159	-27.63	1116818	413	20	256	1
Circ_CHD2_29-31	7.36	hsa-miR-23a-3p	155	-18.78	155	-18.78	47288	413	21	44	1
Circ_CHD2_29-31	7.36	hsa-miR-23b-3p	154	-17.69	154	-17.69	240359	413	21	44	1
Circ_CHD2_29-31	7.36	hsa-miR-107	149	-15.37	149	-15.37	116738	413	23	81	1
Circ_CHD2_29-31	7.36	hsa-miR-3613-5p	142	-17.49	142	-17.49	1750202	413	22	11	1
Circ_CHD2_29-31	7.36	hsa-miR-140-3p	141	-20.81	141	-20.81	275084	413	21	101	1
Circ_ESR1_2-3	7.29	hsa-miR-32-5p	164	-18.67	164	-18.67	76091	308	22	95	1
Circ_ESR1_2-3	7.29	hsa-miR-25-3p	151	-18.53	151	-18.53	55256	308	22	95	1
Circ_ESR1_2-3	7.29	hsa-miR-92b-3p	149	-14.55	149	-14.55	766424	308	22	95	1
Circ_ESR1_2-3	7.29	hsa-miR-200a-3p	147	-18.28	147	-18.28	370559	308	22	91	1
Circ_ESR1_2-3	7.29	hsa-miR-27a-3p	143	-19.98	143	-19.98	63590	308	21	86	1
Circ_ESR1_2-3	7.29	hsa-miR-193b-3p	140	-14.49	140	-14.49	612245	308	22	29	1
Circ_SMEK1_3-4	6.83	hsa-miR-301a-3p	150	-14.36	150	-14.36	385954	717	23	269	1
Circ_SMEK1_3-4	6.83	hsa-miR-454-3p	145	-11.75	145	-11.75	1026283	717	23	265	1
Circ_SMEK1_3-4	6.83	hsa-miR-30e-5p	143	-17.84	143	-17.84	395677	717	22	454	1
Circ_SMEK1_3-4	6.83	hsa-miR-505-3p	143	-12.57	143	-12.57	722092	717	22	688	1
Circ_SMEK1_3-4	6.83	hsa-miR-378a-3p	142	-15.91	142	-15.91	452626	717	22	584	1
Circ_SMEK1_3-4	6.83	hsa-miR-130b-3p	141	-25.37	141	-25.37	394288	717	22	260	1
Circ_SMEK1_3-4	6.83	hsa-miR-532-5p	141	-11.29	141	-11.29	741538	717	22	378	1
Circ_SMEK1_3-4	6.83	hsa-miR-28-5p	140	-12.04	140	-12.04	65095	717	22	303	1
Circ_SMEK1_3-4	6.83	hsa-miR-148a-3p	140	-13.22	140	-13.22	138712	717	22	268	1
Circ_SMEK1_3-4	6.83	hsa-miR-148b-3p	140	-16.18	140	-16.18	492907	717	22	268	1
Circ_PTK2_3-4	6.8	hsa-miR-342-3p	155	-21.77	155	-21.77	477786	394	23	334	1
Circ_PTK2_3-4	6.8	hsa-miR-200c-3p	153	-22.21	153	-22.21	355554	394	23	174	1
Circ_PTK2_3-4	6.8	hsa-miR-200b-3p	149	-16.6	149	-16.6	229155	394	22	175	1
Circ_PTK2_3-4	6.8	hsa-miR-22-3p	147	-16.71	147	-16.71	45807	394	22	21	1
Circ_PTK2_3-4	6.8	hsa-miR-484	147	-23.53	147	-23.53	568071	394	22	352	1
Circ_PTK2_3-4	6.8	hsa-miR-32-5p	146	-13.56	146	-13.56	76365	394	22	109	1
Circ_PTK2_3-4	6.8	hsa-miR-429	145	-14.31	145	-14.31	536124	394	22	175	1
Circ_PTK2_3-4	6.8	hsa-miR-193b-3p	145	-18.31	145	-18.31	612519	394	22	174	1
Circ_PTK2_3-4	6.8	hsa-miR-25-3p	143	-15.93	143	-15.93	55530	394	22	110	1
Circ_PTK2_3-4	6.8	hsa-miR-92b-3p	143	-14.31	143	-14.31	766698	394	22	110	1
Circ_PTK2_3-4	6.8	hsa-miR-221-3p	140	-13.54	140	-13.54	218043	394	23	253	1
Circ_ADAMTS19_19-21	6.63	hsa-miR-32-5p	158	-12.44	158	-12.44	75073	494	22	97	1
Circ_ADAMTS19_19-21	6.63	hsa-miR-25-3p	156	-25.13	156	-25.13	54238	494	22	98	1
Circ_ADAMTS19_19-21	6.63	hsa-miR-193b-3p	152	-27.3	152	-27.3	611227	494	22	283	1
Circ_ADAMTS19_19-21	6.63	hsa-miR-760	151	-20.21	151	-20.21	1116823	494	20	79	1
Circ_ADAMTS19_19-21	6.63	hsa-miR-574-3p	150	-23.47	150	-23.47	798742	494	22	323	1
Circ_ADAMTS19_19-21	6.63	hsa-miR-660-5p	148	-17.24	148	-17.24	983479	494	22	461	1
Circ_ADAMTS19_19-21	6.63	hsa-miR-27a-3p	147	-17.06	147	-17.06	62572	494	21	429	1
Circ_ADAMTS19_19-21	6.63	hsa-miR-3615	146	-23.87	146	-23.87	1755763	494	21	231	1
Circ_ADAMTS19_19-21	6.63	hsa-miR-92b-3p	145	-13.26	145	-13.26	765406	494	22	96	1
Circ_ADAMTS19_19-21	6.63	hsa-miR-27b-3p	143	-15.45	143	-15.45	243142	494	21	429	1
Circ_ADAMTS19_19-21	6.63	hsa-miR-589-3p	141	-27.92	141	-27.92	833467	494	24	316	1
Circ_ADAMTS19_19-21	6.63	hsa-miR-532-5p	140	-12.43	140	-12.43	740404	494	22	347	1
Circ_KPNB1_8-10	6.3	hsa-miR-760	153	-21.35	153	-21.35	1116827	438	20	392	1
Circ_KPNB1_8-10	6.3	hsa-miR-28-3p	145	-19.07	145	-19.07	65354	438	22	159	1
Circ_KPNB1_8-10	6.3	hsa-miR-324-5p	145	-18.28	145	-18.28	495944	438	23	343	1
Circ_KPNB1_8-10	6.3	hsa-miR-342-3p	140	-19.3	140	-19.3	476498	438	23	59	1
Circ_TET2_3	6.3	hsa-miR-186-5p	165	-18.04	165	-18.04	335377	3455	22	2354	1
Circ_TET2_3	6.3	hsa-miR-320a	159	-20.57	159	-20.57	352045	3455	22	3268	1
Circ_TET2_3	6.3	hsa-miR-193b-3p	158	-17.43	158	-17.43	611788	3455	22	3211	1
Circ_TET2_3	6.3	hsa-miR-4446-3p	153	-22.79	153	-22.79	2007733	3455	22	1437	1
Circ_TET2_3	6.3	hsa-miR-589-3p	152	-17.66	152	-17.66	834028	3455	24	1528	1
Circ_TET2_3	6.3	hsa-miR-200b-5p	151	-23.72	151	-23.72	227035	3455	22	815	1
Circ_TET2_3	6.3	hsa-miR-374a-3p	150	-10.29	150	-10.29	442330	3455	22	932	1
Circ_TET2_3	6.3	hsa-miR-23a-3p	148	-13.33	148	-13.33	47854	3455	21	2644	1
Circ_TET2_3	6.3	hsa-miR-23b-3p	148	-13.33	148	-13.33	240925	3455	21	2644	1
Circ_TET2_3	6.3	hsa-miR-497-5p	148	-13.13	148	-13.13	613177	3455	21	2880	1
Circ_TET2_3	6.3	hsa-miR-423-3p	147	-24.36	147	-24.36	521503	3455	23	2157	1
Circ_TET2_3	6.3	hsa-miR-205-5p	146	-14.13	146	-14.13	186754	3455	22	229	1
Circ_TET2_3	6.3	hsa-miR-200b-3p	146	-9.93	146	-9.93	228424	3455	22	2398	1
Circ_TET2_3	6.3	hsa-miR-424-5p	146	-12.89	146	-12.89	522892	3455	22	2883	1
Circ_TET2_3	6.3	hsa-miR-125a-3p	144	-19.29	144	-19.29	303430	3455	22	93	1
Circ_TET2_3	6.3	hsa-let-7e-5p	143	-18.26	143	-18.26	13129	3455	22	674	1
Circ_TET2_3	6.3	hsa-miR-26b-5p	143	-8.15	143	-8.15	58966	3455	21	2788	1
Circ_TET2_3	6.3	hsa-miR-342-3p	143	-18.03	143	-18.03	477055	3455	23	246	1
Circ_TET2_3	6.3	hsa-miR-93-5p	142	-18.24	142	-18.24	85357	3455	23	2134	1
Circ_TET2_3	6.3	hsa-miR-340-5p	142	-11.05	142	-11.05	467332	3455	22	3339	1
Circ_TET2_3	6.3	hsa-let-7b-5p	141	-23.53	141	-23.53	4795	3455	22	871	1
Circ_TET2_3	6.3	hsa-miR-19a-3p	141	-9.34	141	-9.34	32575	3455	23	295	1
Circ_TET2_3	6.3	hsa-miR-505-3p	141	-13.91	141	-13.91	721519	3455	22	57	1
Circ_TET2_3	6.3	hsa-miR-15a-5p	140	-12.81	140	-12.81	20074	3455	22	2879	1
Circ_TET2_3	6.3	hsa-miR-197-3p	140	-14.95	140	-14.95	125638	3455	22	903	1
Circ_TET2_3	6.3	hsa-let-7g-5p	140	-17.06	140	-17.06	229813	3455	22	673	1
Circ_TET2_3	6.3	hsa-let-7i-5p	140	-18.25	140	-18.25	232591	3455	22	871	1
Circ_TET2_3	6.3	hsa-miR-15b-5p	140	-10.53	140	-10.53	236758	3455	22	2879	1
Circ_TET2_3	6.3	hsa-miR-125a-5p	140	-15.23	140	-15.23	302041	3455	24	840	1
Circ_TET2_3	6.3	hsa-miR-195-5p	140	-9.87	140	-9.87	347878	3455	21	2880	1
Circ_TET2_3	6.3	hsa-miR-200c-3p	140	-10.62	140	-10.62	354823	3455	23	2399	1
Circ_TET2_3	6.3	hsa-miR-423-5p	140	-18.93	140	-18.93	520114	3455	23	1736	1
Circ_TET2_3	6.3	hsa-miR-429	140	-11.89	140	-11.89	535393	3455	22	2400	1
Circ_TET2_3	6.3	hsa-miR-486-5p	140	-22.76	140	-22.76	571507	3455	22	1963	1
Circ_TET2_3	6.3	hsa-miR-3613-5p	140	-22.08	140	-22.08	1750768	3455	22	2699	1
Circ_RPPH1_1	6.22	hsa-miR-542-3p	141	-16.13	141	-16.13	989521	62	22	20	1
Circ_GRHL2_2-4	6.17	hsa-miR-197-3p	154	-24.23	154	-24.23	125083	658	22	431	1
Circ_GRHL2_2-4	6.17	hsa-miR-125a-3p	150	-20.17	150	-20.17	302875	658	22	350	1
Circ_GRHL2_2-4	6.17	hsa-miR-15b-5p	149	-18.27	149	-18.27	236203	658	22	145	1
Circ_GRHL2_2-4	6.17	hsa-miR-195-5p	147	-15.56	147	-15.56	347323	658	21	147	1
Circ_GRHL2_2-4	6.17	hsa-miR-196b-5p	147	-22.78	147	-22.78	515392	658	22	252	1
Circ_GRHL2_2-4	6.17	hsa-miR-497-5p	147	-18.48	147	-18.48	612622	658	21	149	1
Circ_GRHL2_2-4	6.17	hsa-miR-205-5p	146	-16.98	146	-16.98	186199	658	22	63	1
Circ_GRHL2_2-4	6.17	hsa-miR-3613-5p	146	-16.36	146	-16.36	1750213	658	22	379	1
Circ_GRHL2_2-4	6.17	hsa-miR-15a-5p	145	-15.56	145	-15.56	19519	658	22	146	1
Circ_GRHL2_2-4	6.17	hsa-miR-424-5p	145	-19.42	145	-19.42	522337	658	22	145	1
Circ_GRHL2_2-4	6.17	hsa-miR-107	144	-23.53	144	-23.53	116749	658	23	142	1
Circ_GRHL2_2-4	6.17	hsa-miR-320a	144	-14.98	144	-14.98	351490	658	22	460	1
Circ_GRHL2_2-4	6.17	hsa-let-7b-5p	143	-23.75	143	-23.75	4240	658	22	571	1
Circ_GRHL2_2-4	6.17	hsa-miR-429	141	-10.02	141	-10.02	534838	658	22	535	1
Circ_GRHL2_2-4	6.17	hsa-miR-3615	140	-15.55	140	-15.55	1755769	658	21	398	1
Circ_NUFIP2_2	6.16	hsa-miR-146b-5p	163	-21.98	163	-21.98	590901	1725	22	1061	1
Circ_NUFIP2_2	6.16	hsa-miR-93-3p	155	-16.62	155	-16.62	86694	1725	22	1090	1
Circ_NUFIP2_2	6.16	hsa-miR-497-5p	145	-14.77	145	-14.77	613125	1725	21	1028	1
Circ_NUFIP2_2	6.16	hsa-miR-542-3p	143	-17.45	143	-17.45	989544	1725	22	931	1
Circ_NUFIP2_2	6.16	hsa-miR-99b-5p	142	-16.84	142	-16.84	386718	1725	22	315	1
Circ_NUFIP2_2	6.16	hsa-miR-151a-3p	142	-19.36	142	-19.36	486726	1725	21	235	1
Circ_NUFIP2_2	6.16	hsa-miR-424-5p	142	-11.92	142	-11.92	522840	1725	22	1023	1
Circ_NUFIP2_2	6.16	hsa-miR-484	142	-20.52	142	-20.52	567288	1725	22	562	1
Circ_NUFIP2_2	6.16	hsa-miR-195-5p	141	-16.28	141	-16.28	347826	1725	21	1022	1
Circ_NUFIP2_2	6.16	hsa-miR-342-3p	141	-12.45	141	-12.45	477003	1725	23	633	1
Circ_NUFIP2_2	6.16	hsa-miR-331-3p	141	-16.83	141	-16.83	495060	1725	21	998	1
Circ_NUFIP2_2	6.16	hsa-miR-423-3p	141	-20.46	141	-20.46	521451	1725	23	1372	1
Circ_NUFIP2_2	6.16	hsa-miR-15a-5p	140	-16.51	140	-16.51	20022	1725	22	1023	1
Circ_NUFIP2_2	6.16	hsa-miR-15b-5p	140	-14.18	140	-14.18	236706	1725	22	1023	1
Circ_NUFIP2_2	6.16	hsa-miR-30b-5p	140	-12.51	140	-12.51	245040	1725	22	989	1
Circ_NUFIP2_2	6.16	hsa-miR-374a-3p	140	-11.15	140	-11.15	442278	1725	22	251	1
Circ_HUWE1_21-22	6.08	hsa-miR-26b-5p	162	-17.59	162	-17.59	59727	304	21	80	1
Circ_HUWE1_21-22	6.08	hsa-miR-1275	155	-23.87	155	-23.87	1298715	304	17	176	1
Circ_HUWE1_21-22	6.08	hsa-miR-34a-5p	153	-24.44	153	-24.44	159735	304	22	158	1
Circ_HUWE1_21-22	6.08	hsa-miR-486-5p	146	-21.26	146	-21.26	572268	304	22	231	1
Circ_MYOF_17-19	5.91	hsa-miR-486-5p	147	-18.77	147	-18.77	570953	420	22	384	1
Circ_HAT1_2-4	5.82	hsa-miR-590-3p	151	-8.3	151	-8.3	839032	302	21	83	1
Circ_HAT1_2-4	5.82	hsa-miR-27b-3p	144	-16.79	144	-16.79	243151	302	21	281	1
Circ_HAT1_2-4	5.82	hsa-miR-324-5p	143	-24.35	143	-24.35	495949	302	23	161	1
Circ_HAT1_2-4	5.82	hsa-miR-29a-3p	140	-13.92	140	-13.92	68137	302	22	1	1
Circ_HAT1_2-4	5.82	hsa-miR-29c-3p	140	-12.22	140	-12.22	365383	302	22	1	1
Circ_DOPEY2_20-21	5.79	hsa-miR-191-5p	140	-14.39	140	-14.39	296853	301	23	262	1
Circ_PRRC2B_2-3	5.78	hsa-miR-1247-5p	163	-29.72	163	-29.72	1251226	348	22	292	1
Circ_PRRC2B_2-3	5.78	hsa-miR-193a-5p	144	-18.19	144	-18.19	344209	348	22	323	1
Circ_PRRC2B_2-3	5.78	hsa-miR-1307-3p	142	-29.91	142	-29.91	1334566	348	22	1	1
Circ_PRRC2B_2-3	5.78	hsa-miR-4446-3p	140	-20.03	140	-20.03	2008231	348	22	200	1
Circ_TRPS1_5	5.78	hsa-miR-23b-3p	166	-20.79	166	-20.79	240967	604	21	299	1
Circ_TRPS1_5	5.78	hsa-miR-23a-3p	163	-18.73	163	-18.73	47896	604	21	301	1
Circ_TRPS1_5	5.78	hsa-miR-197-3p	158	-20.41	158	-20.41	125680	604	22	219	1
Circ_TRPS1_5	5.78	hsa-miR-1275	152	-24.16	152	-24.16	1297996	604	17	532	1
Circ_TRPS1_5	5.78	hsa-miR-3615	146	-20.5	146	-20.5	1756366	604	21	276	1
Circ_TRPS1_5	5.78	hsa-miR-296-5p	145	-24.21	145	-24.21	389590	604	21	518	1
Circ_TRPS1_5	5.78	hsa-let-7e-5p	143	-16.33	143	-16.33	13171	604	22	177	1
Circ_TRPS1_5	5.78	hsa-let-7g-5p	143	-14.01	143	-14.01	229855	604	22	177	1
Circ_TRPS1_5	5.78	hsa-miR-106b-3p	142	-20.13	142	-20.13	363199	604	22	15	1
Circ_TRPS1_5	5.78	hsa-let-7b-5p	141	-21.02	141	-21.02	4837	604	22	177	1
Circ_TRPS1_5	5.78	hsa-miR-34a-5p	140	-22.09	140	-22.09	159016	604	22	72	1
Circ_ASAP1_2-3	5.77	hsa-miR-532-5p	148	-27.48	148	-27.48	741694	229	22	48	1
Circ_ASAP1_2-3	5.77	hsa-miR-1307-3p	148	-23.63	148	-23.63	1334797	229	22	121	1
Circ_ASAP1_2-3	5.77	hsa-miR-320a	141	-25.89	141	-25.89	352774	229	22	161	1
Circ_UGP2_2-3	5.68	hsa-miR-29a-3p	159	-19.5	159	-19.5	69089	236	22	11	1
Circ_UGP2_2-3	5.68	hsa-miR-29c-3p	159	-16.87	159	-16.87	366335	236	22	11	1
Circ_UGP2_2-3	5.68	hsa-miR-19a-3p	147	-13.38	147	-13.38	32975	236	23	158	1
Circ_TMEM181_4-6	5.61	hsa-miR-221-3p	144	-16.81	144	-16.81	216762	324	23	122	1
Circ_TMEM181_4-6	5.61	hsa-miR-193a-5p	142	-21.17	142	-21.17	343161	324	22	177	1
Circ_NCOA2_9-10	5.48	hsa-miR-532-5p	154	-22.72	154	-22.72	741701	292	22	113	1
Circ_NCOA2_9-10	5.48	hsa-miR-205-5p	142	-14.92	142	-14.92	187490	292	22	86	1
Circ_RSBN1L_7-8	5.48	hsa-miR-660-5p	156	-18.73	156	-18.73	984521	394	22	101	1
Circ_RSBN1L_7-8	5.48	hsa-miR-335-5p	140	-11.53	140	-11.53	505316	394	23	343	1
Circ_RSBN1L_7-8	5.48	hsa-miR-532-5p	140	-10.14	140	-10.14	741446	394	22	142	1
Circ_SHKBP1_11-12	5.47	hsa-let-7b-5p	149	-21.04	149	-21.04	5143	205	22	173	1
Circ_SHKBP1_11-12	5.47	hsa-let-7i-5p	147	-17.42	147	-17.42	232939	205	22	171	1
Circ_SHKBP1_11-12	5.47	hsa-let-7d-5p	145	-14.19	145	-14.19	10699	205	22	173	1
Circ_SHKBP1_11-12	5.47	hsa-let-7e-5p	145	-19.16	145	-19.16	13477	205	22	173	1
Circ_SHKBP1_11-12	5.47	hsa-miR-1247-5p	143	-27.64	143	-27.64	1251076	205	22	146	1
Circ_SHKBP1_11-12	5.47	hsa-miR-193a-5p	142	-19.95	142	-19.95	344059	205	22	186	1
Circ_SHKBP1_11-12	5.47	hsa-miR-151a-5p	142	-17.7	142	-17.7	485737	205	21	114	1
Circ_SHKBP1_11-12	5.47	hsa-let-7g-5p	141	-15.73	141	-15.73	230161	205	22	172	1
Circ_C3orf58_2-3	5.4	hsa-miR-186-5p	164	-16.98	164	-16.98	335785	632	22	376	1
Circ_C3orf58_2-3	5.4	hsa-miR-320a	158	-20.05	158	-20.05	352453	632	22	192	1
Circ_C3orf58_2-3	5.4	hsa-miR-205-5p	156	-18.4	156	-18.4	187162	632	22	1	1
Circ_C3orf58_2-3	5.4	hsa-miR-301a-3p	151	-14.86	151	-14.86	385789	632	23	170	1
Circ_C3orf58_2-3	5.4	hsa-miR-130b-3p	151	-13.86	151	-13.86	394123	632	22	172	1
Circ_C3orf58_2-3	5.4	hsa-let-7d-5p	150	-16.78	150	-16.78	10759	632	22	181	1
Circ_C3orf58_2-3	5.4	hsa-miR-19a-3p	148	-9.87	148	-9.87	32983	632	23	169	1
Circ_C3orf58_2-3	5.4	hsa-let-7g-5p	147	-14.28	147	-14.28	230221	632	22	179	1
Circ_C3orf58_2-3	5.4	hsa-miR-195-5p	147	-15.15	147	-15.15	348286	632	21	413	1
Circ_C3orf58_2-3	5.4	hsa-let-7e-5p	146	-14.28	146	-14.28	13537	632	22	181	1
Circ_C3orf58_2-3	5.4	hsa-let-7i-5p	146	-14.64	146	-14.64	232999	632	22	179	1
Circ_C3orf58_2-3	5.4	hsa-miR-454-3p	146	-10.54	146	-10.54	1026118	632	23	171	1
Circ_C3orf58_2-3	5.4	hsa-miR-182-5p	145	-14.28	145	-14.28	170494	632	24	493	1
Circ_C3orf58_2-3	5.4	hsa-miR-15a-5p	144	-13.77	144	-13.77	20482	632	22	411	1
Circ_C3orf58_2-3	5.4	hsa-let-7b-5p	141	-13.1	141	-13.1	5203	632	22	179	1
Circ_ZSWIM6_2-4	5.4	hsa-miR-29a-3p	161	-17.7	161	-17.7	68143	657	22	344	1
Circ_ZSWIM6_2-4	5.4	hsa-miR-29c-3p	161	-17.7	161	-17.7	365389	657	22	344	1
Circ_ZSWIM6_2-4	5.4	hsa-miR-505-3p	157	-18.49	157	-18.49	720973	657	22	538	1
Circ_ZSWIM6_2-4	5.4	hsa-miR-186-5p	154	-9.04	154	-9.04	334831	657	22	308	1
Circ_ZSWIM6_2-4	5.4	hsa-miR-340-5p	152	-8	152	-8	466786	657	22	145	1
Circ_ZSWIM6_2-4	5.4	hsa-miR-22-3p	147	-13.85	147	-13.85	44530	657	22	623	1
Circ_ZSWIM6_2-4	5.4	hsa-miR-34a-5p	145	-21.89	145	-21.89	158428	657	22	139	1
Circ_ZSWIM6_2-4	5.4	hsa-miR-429	145	-11.04	145	-11.04	534847	657	22	244	1
Circ_ZSWIM6_2-4	5.4	hsa-miR-19a-3p	144	-12.6	144	-12.6	32029	657	23	237	1
Circ_ZSWIM6_2-4	5.4	hsa-miR-106b-3p	144	-22.45	144	-22.45	362611	657	22	257	1
Circ_ZSWIM6_2-4	5.4	hsa-miR-296-5p	143	-23.21	143	-23.21	389002	657	21	527	1
Circ_ZSWIM6_2-4	5.4	hsa-miR-320a	142	-14.44	142	-14.44	351499	657	22	58	1
Circ_ZSWIM6_2-4	5.4	hsa-miR-18a-5p	141	-10.21	141	-10.21	27862	657	23	182	1
Circ_ZSWIM6_2-4	5.4	hsa-miR-125a-3p	141	-24.23	141	-24.23	302884	657	22	573	1
Circ_ZSWIM6_2-4	5.4	hsa-miR-21-5p	140	-20.06	140	-20.06	40363	657	22	631	1
Circ_ZSWIM6_2-4	5.4	hsa-miR-182-5p	140	-11.15	140	-11.15	169540	657	24	275	1
Circ_ZSWIM6_2-4	5.4	hsa-miR-200b-3p	140	-8.23	140	-8.23	227878	657	22	244	1
Circ_ZSWIM6_2-4	5.4	hsa-miR-185-5p	140	-14.52	140	-14.52	332053	657	22	309	1
Circ_ZSWIM6_2-4	5.4	hsa-miR-200c-3p	140	-9.83	140	-9.83	354277	657	23	243	1
Circ_ZSWIM6_2-4	5.4	hsa-miR-542-3p	140	-11.82	140	-11.82	989050	657	22	577	1
Circ_BPTF_18-20	5.35	hsa-miR-3613-5p	160	-11.54	160	-11.54	1750223	508	22	48	1
Circ_BPTF_18-20	5.35	hsa-let-7d-5p	152	-19.27	152	-19.27	9806	508	22	28	1
Circ_BPTF_18-20	5.35	hsa-miR-193b-3p	149	-19.76	149	-19.76	611243	508	22	217	1
Circ_BPTF_18-20	5.35	hsa-let-7e-5p	148	-18.17	148	-18.17	12584	508	22	28	1
Circ_BPTF_18-20	5.35	hsa-let-7b-5p	144	-15.81	144	-15.81	4250	508	22	28	1
Circ_BPTF_18-20	5.35	hsa-miR-185-5p	144	-16.22	144	-16.22	332054	508	22	62	1
Circ_BPTF_18-20	5.35	hsa-let-7g-5p	140	-12.84	140	-12.84	229268	508	22	28	1
Circ_THSD4_5-6	5.26	hsa-let-7b-5p	147	-19.64	147	-19.64	5088	551	22	254	1
Circ_THSD4_5-6	5.26	hsa-miR-1275	143	-17.01	143	-17.01	1298247	551	17	180	1
Circ_THSD4_5-6	5.26	hsa-let-7d-5p	142	-15.97	142	-15.97	10644	551	22	256	1
Circ_THSD4_5-6	5.26	hsa-miR-760	141	-24.29	141	-24.29	1117677	551	20	352	1
Circ_THSD4_5-6	5.26	hsa-miR-3613-5p	140	-14.03	140	-14.03	1751061	551	22	422	1
Circ_WDR20_2-3	5.22	hsa-miR-126-3p	159	-23.99	159	-23.99	307877	1443	22	501	1
Circ_WDR20_2-3	5.22	hsa-miR-877-5p	158	-36.11	158	-36.11	1103774	1443	20	1020	1
Circ_WDR20_2-3	5.22	hsa-miR-185-5p	157	-21.71	157	-21.71	332879	1443	22	88	1
Circ_WDR20_2-3	5.22	hsa-miR-99b-5p	155	-32.55	155	-32.55	387050	1443	22	466	1
Circ_WDR20_2-3	5.22	hsa-miR-296-5p	154	-30.33	154	-30.33	389828	1443	21	398	1
Circ_WDR20_2-3	5.22	hsa-miR-660-5p	153	-15.48	153	-15.48	984320	1443	22	204	1
Circ_WDR20_2-3	5.22	hsa-miR-19a-3p	151	-19.39	151	-19.39	32855	1443	23	1400	1
Circ_WDR20_2-3	5.22	hsa-miR-28-3p	151	-13.6	151	-13.6	66191	1443	22	1222	1
Circ_WDR20_2-3	5.22	hsa-miR-99a-5p	149	-28.96	149	-28.96	96749	1443	22	467	1
Circ_WDR20_2-3	5.22	hsa-miR-340-5p	145	-18.06	145	-18.06	467612	1443	22	608	1
Circ_WDR20_2-3	5.22	hsa-miR-192-5p	143	-20.53	143	-20.53	120362	1443	21	654	1
Circ_WDR20_2-3	5.22	hsa-miR-93-3p	141	-13.91	141	-13.91	87026	1443	22	1049	1
Circ_WDR20_2-3	5.22	hsa-miR-99b-3p	140	-27.83	140	-27.83	388439	1443	22	412	1
Circ_WDR20_2-3	5.22	hsa-miR-425-5p	140	-12.88	140	-12.88	525950	1443	23	1079	1
Circ_NCOA3_17-18	5.18	hsa-miR-93-3p	158	-20.61	158	-20.61	87106	466	22	429	1
Circ_NCOA3_17-18	5.18	hsa-miR-126-5p	146	-14.95	146	-14.95	306568	466	21	212	1
Circ_NCOA3_17-18	5.18	hsa-miR-365a-3p	146	-10.19	146	-10.19	409354	466	22	136	1
Circ_NCOA3_17-18	5.18	hsa-miR-365b-3p	146	-10.19	146	-10.19	412132	466	22	136	1
Circ_NCOA3_17-18	5.18	hsa-miR-760	142	-20.12	142	-20.12	1117744	466	20	170	1
Circ_TMPO_2-4	5.15	hsa-miR-374a-3p	166	-9.04	166	-9.04	441786	384	22	3	1
Circ_TMPO_2-4	5.15	hsa-miR-93-3p	154	-14.65	154	-14.65	86202	384	22	209	1
Circ_TMPO_2-4	5.15	hsa-miR-126-5p	144	-11.67	144	-11.67	305664	384	21	239	1
Circ_TMPO_2-4	5.15	hsa-miR-629-5p	142	-12.59	142	-12.59	911268	384	21	6	1
Circ_TMPO_2-4	5.15	hsa-miR-320a	140	-14.77	140	-14.77	351501	384	22	74	1
Circ_ZFHX3_2-3	5.1	hsa-miR-339-5p	161	-32	161	-32	502655	3265	23	1547	1
Circ_ZFHX3_2-3	5.1	hsa-miR-125a-3p	160	-21.76	160	-21.76	304028	3265	22	271	1
Circ_ZFHX3_2-3	5.1	hsa-miR-193a-5p	156	-21.42	156	-21.42	344309	3265	22	1269	1
Circ_ZFHX3_2-3	5.1	hsa-miR-92b-3p	154	-23.12	154	-23.12	766565	3265	22	4	1
Circ_ZFHX3_2-3	5.1	hsa-miR-660-5p	154	-21.88	154	-21.88	984638	3265	22	73	1
Circ_ZFHX3_2-3	5.1	hsa-miR-671-5p	154	-23.26	154	-23.26	995750	3265	23	1305	1
Circ_ZFHX3_2-3	5.1	hsa-miR-106b-3p	153	-17.59	153	-17.59	363755	3265	22	2871	1
Circ_ZFHX3_2-3	5.1	hsa-miR-1307-3p	150	-23.67	150	-23.67	1334666	3265	22	2601	1
Circ_ZFHX3_2-3	5.1	hsa-miR-148b-3p	149	-11.4	149	-11.4	492932	3265	22	3038	1
Circ_ZFHX3_2-3	5.1	hsa-miR-22-3p	148	-18.54	148	-18.54	45674	3265	22	2794	1
Circ_ZFHX3_2-3	5.1	hsa-miR-32-5p	148	-12.38	148	-12.38	76232	3265	22	4	1
Circ_ZFHX3_2-3	5.1	hsa-miR-148a-3p	147	-12.54	147	-12.54	138737	3265	22	3038	1
Circ_ZFHX3_2-3	5.1	hsa-miR-15a-5p	146	-19.15	146	-19.15	20672	3265	22	592	1
Circ_ZFHX3_2-3	5.1	hsa-miR-107	146	-21.42	146	-21.42	117902	3265	23	2670	1
Circ_ZFHX3_2-3	5.1	hsa-miR-186-5p	146	-15.42	146	-15.42	335975	3265	22	981	1
Circ_ZFHX3_2-3	5.1	hsa-miR-423-5p	145	-20.99	145	-20.99	520712	3265	23	1935	1
Circ_ZFHX3_2-3	5.1	hsa-miR-1249	144	-30.66	144	-30.66	1255493	3265	22	1444	1
Circ_ZFHX3_2-3	5.1	hsa-miR-222-3p	143	-20.98	143	-20.98	220688	3265	21	1777	1
Circ_ZFHX3_2-3	5.1	hsa-miR-15b-5p	143	-17.94	143	-17.94	237356	3265	22	593	1
Circ_ZFHX3_2-3	5.1	hsa-miR-200c-3p	143	-12.08	143	-12.08	355421	3265	23	2259	1
Circ_ZFHX3_2-3	5.1	hsa-miR-497-5p	143	-20.41	143	-20.41	613775	3265	21	594	1
Circ_ZFHX3_2-3	5.1	hsa-miR-296-5p	142	-17.74	142	-17.74	390146	3265	21	2407	1
Circ_ZFHX3_2-3	5.1	hsa-miR-342-3p	141	-23.37	141	-23.37	477653	3265	23	2460	1
Circ_ZFHX3_2-3	5.1	hsa-miR-18a-5p	140	-16.73	140	-16.73	29006	3265	23	3147	1
Circ_ZFHX3_2-3	5.1	hsa-miR-182-5p	140	-15.38	140	-15.38	170684	3265	24	297	1
Circ_ZFHX3_2-3	5.1	hsa-miR-200b-3p	140	-10.08	140	-10.08	229022	3265	22	2258	1
Circ_ZFHX3_2-3	5.1	hsa-miR-185-5p	140	-14.94	140	-14.94	333197	3265	22	552	1
Circ_ZFHX3_2-3	5.1	hsa-miR-429	140	-11.67	140	-11.67	535991	3265	22	2258	1
Circ_ZFHX3_2-3	5.1	hsa-miR-421	140	-15.6	140	-15.6	987416	3265	23	1232	1
Circ_ZFHX3_2-3	5.1	hsa-miR-760	140	-26.13	140	-26.13	1117982	3265	20	2120	1
Circ_ZFHX3_2-3	5.1	hsa-miR-1247-5p	140	-35.06	140	-35.06	1251326	3265	22	395	1
Circ_USP32_6-7	5.09	hsa-miR-335-5p	150	-16.15	150	-16.15	505447	240	23	129	1
Circ_USP32_6-7	5.09	hsa-miR-30b-5p	147	-16.24	147	-16.24	245704	240	22	121	1
Circ_USP32_6-7	5.09	hsa-miR-542-3p	144	-20.38	144	-20.38	990208	240	22	192	1
Circ_USP32_6-7	5.09	hsa-miR-30e-5p	142	-15.79	142	-15.79	395716	240	22	120	1
Circ_KIAA2026_2-3	4.95	hsa-miR-3613-5p	167	-18.51	167	-18.51	1751522	1619	22	522	1
Circ_KIAA2026_2-3	4.95	hsa-miR-222-3p	157	-16.01	157	-16.01	220844	1619	21	969	1
Circ_KIAA2026_2-3	4.95	hsa-miR-221-3p	156	-13.82	156	-13.82	218066	1619	23	966	1
Circ_KIAA2026_2-3	4.95	hsa-miR-421	155	-11.99	155	-11.99	987572	1619	23	1070	1
Circ_KIAA2026_2-3	4.95	hsa-miR-331-3p	151	-24.51	151	-24.51	495866	1619	21	1180	1
Circ_KIAA2026_2-3	4.95	hsa-miR-374a-3p	148	-7.84	148	-7.84	443084	1619	22	561	1
Circ_KIAA2026_2-3	4.95	hsa-miR-196b-5p	148	-16.15	148	-16.15	516701	1619	22	654	1
Circ_KIAA2026_2-3	4.95	hsa-miR-140-3p	146	-15.85	146	-15.85	276404	1619	21	819	1
Circ_KIAA2026_2-3	4.95	hsa-let-7i-5p	145	-20.21	145	-20.21	233345	1619	22	462	1
Circ_KIAA2026_2-3	4.95	hsa-miR-760	145	-17.41	145	-17.41	1118138	1619	20	1400	1
Circ_KIAA2026_2-3	4.95	hsa-miR-320a	144	-15.47	144	-15.47	352799	1619	22	1027	1
Circ_KIAA2026_2-3	4.95	hsa-miR-93-3p	142	-16.83	142	-16.83	87500	1619	22	334	1
Circ_KIAA2026_2-3	4.95	hsa-miR-335-5p	142	-11.1	142	-11.1	505589	1619	23	610	1
Circ_KIAA2026_2-3	4.95	hsa-miR-1307-3p	142	-24.33	142	-24.33	1334822	1619	22	505	1
Circ_KIAA2026_2-3	4.95	hsa-miR-34a-5p	141	-19.5	141	-19.5	159728	1619	22	537	1
Circ_KIAA2026_2-3	4.95	hsa-miR-365a-3p	140	-10.25	140	-10.25	409748	1619	22	315	1
Circ_KIAA2026_2-3	4.95	hsa-miR-365b-3p	140	-10.25	140	-10.25	412526	1619	22	315	1
Circ_RSL1D1_3-5	4.85	hsa-miR-320a	145	-21.95	145	-21.95	351505	390	22	193	1
Circ_RSL1D1_3-5	4.85	hsa-miR-429	144	-12.32	144	-12.32	534853	390	22	1	1
Circ_RSL1D1_3-5	4.85	hsa-miR-744-5p	144	-21.67	144	-21.67	1097398	390	22	176	1
Circ_RSL1D1_3-5	4.85	hsa-miR-200c-3p	142	-12.96	142	-12.96	354283	390	23	1	1
Circ_TRPS1_3-5	4.8	hsa-miR-197-3p	158	-20.41	158	-20.41	125101	2663	22	2278	1
Circ_TRPS1_3-5	4.8	hsa-miR-141-3p	158	-21.49	158	-21.49	277891	2663	22	1841	1
Circ_TRPS1_3-5	4.8	hsa-miR-200a-3p	158	-21.73	158	-21.73	369565	2663	22	1841	1
Circ_TRPS1_3-5	4.8	hsa-miR-183-5p	156	-18.79	156	-18.79	172327	2663	22	1833	1
Circ_TRPS1_3-5	4.8	hsa-miR-125a-3p	155	-20.93	155	-20.93	302893	2663	22	1932	1
Circ_TRPS1_3-5	4.8	hsa-miR-18a-5p	154	-18.6	154	-18.6	27871	2663	23	1711	1
Circ_TRPS1_3-5	4.8	hsa-miR-107	153	-13.13	153	-13.13	116767	2663	23	136	1
Circ_TRPS1_3-5	4.8	hsa-miR-331-3p	152	-21.68	152	-21.68	494575	2663	21	1413	1
Circ_TRPS1_3-5	4.8	hsa-miR-1275	152	-24.16	152	-24.16	1297417	2663	17	2591	1
Circ_TRPS1_3-5	4.8	hsa-miR-21-5p	150	-15.65	150	-15.65	40372	2663	22	1406	1
Circ_TRPS1_3-5	4.8	hsa-miR-200b-3p	150	-20.33	150	-20.33	227887	2663	22	1841	1
Circ_TRPS1_3-5	4.8	hsa-miR-200c-3p	147	-19.68	147	-19.68	354286	2663	23	1840	1
Circ_TRPS1_3-5	4.8	hsa-miR-342-5p	147	-17.28	147	-17.28	475129	2663	21	411	1
Circ_TRPS1_3-5	4.8	hsa-miR-877-5p	147	-21.1	147	-21.1	1102957	2663	20	1254	1
Circ_TRPS1_3-5	4.8	hsa-miR-185-5p	146	-13.76	146	-13.76	332062	2663	22	1083	1
Circ_TRPS1_3-5	4.8	hsa-miR-497-5p	146	-25.94	146	-25.94	612640	2663	21	138	1
Circ_TRPS1_3-5	4.8	hsa-miR-3615	146	-20.5	146	-20.5	1755787	2663	21	2335	1
Circ_TRPS1_3-5	4.8	hsa-miR-296-5p	145	-24.21	145	-24.21	389011	2663	21	2577	1
Circ_TRPS1_3-5	4.8	hsa-let-7e-5p	143	-16.33	143	-16.33	12592	2663	22	2236	1
Circ_TRPS1_3-5	4.8	hsa-let-7g-5p	143	-14.01	143	-14.01	229276	2663	22	2236	1
Circ_TRPS1_3-5	4.8	hsa-miR-125a-5p	142	-16.57	142	-16.57	301504	2663	24	415	1
Circ_TRPS1_3-5	4.8	hsa-miR-106b-3p	142	-20.13	142	-20.13	362620	2663	22	2074	1
Circ_TRPS1_3-5	4.8	hsa-miR-92b-3p	142	-19.19	142	-19.19	765430	2663	22	1372	1
Circ_TRPS1_3-5	4.8	hsa-let-7b-5p	141	-21.02	141	-21.02	4258	2663	22	2236	1
Circ_TRPS1_3-5	4.8	hsa-miR-15b-5p	141	-22.75	141	-22.75	236221	2663	22	857	1
Circ_TRPS1_3-5	4.8	hsa-miR-17-5p	140	-16.22	140	-16.22	25093	2663	23	713	1
Circ_TRPS1_3-5	4.8	hsa-miR-20a-5p	140	-16.9	140	-16.9	37594	2663	23	713	1
Circ_TRPS1_3-5	4.8	hsa-miR-423-5p	140	-18.71	140	-18.71	519577	2663	23	1241	1
Circ_TRPS1_3-5	4.8	hsa-miR-532-5p	140	-14.26	140	-14.26	740428	2663	22	73	1
Circ_TRPS1_3-5	4.8	hsa-miR-92b-5p	140	-26.06	140	-26.06	764041	2663	22	1684	1
Circ_TRPS1_3-5	4.8	hsa-miR-671-5p	140	-26.26	140	-26.26	994615	2663	23	818	1
Circ_TRIP12_2-3	4.79	hsa-miR-345-5p	152	-28.49	152	-28.49	511050	950	22	465	1
Circ_TRIP12_2-3	4.79	hsa-miR-4446-3p	150	-18.72	150	-18.72	2008392	950	22	833	1
Circ_TRIP12_2-3	4.79	hsa-miR-222-3p	149	-24	149	-24	220749	950	21	604	1
Circ_TRIP12_2-3	4.79	hsa-miR-760	147	-18.07	147	-18.07	1118043	950	20	189	1
Circ_TRIP12_2-3	4.79	hsa-let-7d-5p	146	-19.1	146	-19.1	11010	950	22	638	1
Circ_TRIP12_2-3	4.79	hsa-miR-378a-3p	146	-14.01	146	-14.01	452712	950	22	264	1
Circ_TRIP12_2-3	4.79	hsa-miR-331-3p	143	-18.07	143	-18.07	495771	950	21	61	1
Circ_TRIP12_2-3	4.79	hsa-let-7e-5p	142	-16.02	142	-16.02	13788	950	22	638	1
Circ_TRIP12_2-3	4.79	hsa-miR-29c-3p	141	-16.33	141	-16.33	366594	950	22	534	1
Circ_TRIP12_2-3	4.79	hsa-miR-296-5p	140	-20.45	140	-20.45	390207	950	21	100	1
Circ_TRIP12_2-3	4.79	hsa-miR-151a-5p	140	-15.13	140	-15.13	486048	950	21	645	1
Circ_TRIP12_2-3	4.79	hsa-miR-92b-5p	140	-23.26	140	-23.26	765237	950	22	749	1
Circ_TRIP12_2-3	4.79	hsa-miR-3613-5p	140	-10.8	140	-10.8	1751427	950	22	790	1
Circ_AFTPH_2	4.69	hsa-miR-186-5p	153	-8.9	153	-8.9	335327	1967	22	1241	1
Circ_AFTPH_2	4.69	hsa-miR-361-5p	151	-17.27	151	-17.27	399221	1967	22	1527	1
Circ_AFTPH_2	4.69	hsa-miR-185-5p	150	-17.9	150	-17.9	332549	1967	22	467	1
Circ_AFTPH_2	4.69	hsa-miR-17-5p	149	-11.59	149	-11.59	25580	1967	23	1415	1
Circ_AFTPH_2	4.69	hsa-miR-20a-5p	149	-11.71	149	-11.71	38081	1967	23	1415	1
Circ_AFTPH_2	4.69	hsa-miR-182-5p	149	-13.97	149	-13.97	170036	1967	24	1479	1
Circ_AFTPH_2	4.69	hsa-miR-222-3p	149	-16.42	149	-16.42	220040	1967	21	625	1
Circ_AFTPH_2	4.69	hsa-miR-590-3p	148	-6.34	148	-6.34	839534	1967	21	813	1
Circ_AFTPH_2	4.69	hsa-miR-28-3p	147	-14.24	147	-14.24	65861	1967	22	1566	1
Circ_AFTPH_2	4.69	hsa-miR-93-5p	147	-11.41	147	-11.41	85307	1967	23	1415	1
Circ_AFTPH_2	4.69	hsa-miR-146b-5p	147	-12.91	147	-12.91	590903	1967	22	1157	1
Circ_AFTPH_2	4.69	hsa-miR-421	147	-16.49	147	-16.49	986768	1967	23	147	1
Circ_AFTPH_2	4.69	hsa-miR-106b-5p	145	-11.55	145	-11.55	361718	1967	21	1417	1
Circ_AFTPH_2	4.69	hsa-miR-660-5p	144	-12.84	144	-12.84	983990	1967	22	571	1
Circ_AFTPH_2	4.69	hsa-miR-125a-5p	143	-21.85	143	-21.85	301991	1967	24	589	1
Circ_AFTPH_2	4.69	hsa-miR-125a-3p	143	-14.69	143	-14.69	303380	1967	22	367	1
Circ_AFTPH_2	4.69	hsa-miR-424-3p	143	-12.8	143	-12.8	524231	1967	21	333	1
Circ_AFTPH_2	4.69	hsa-miR-769-5p	142	-25.91	142	-25.91	1033994	1967	22	939	1
Circ_AFTPH_2	4.69	hsa-miR-18a-5p	141	-18.18	141	-18.18	28358	1967	23	1886	1
Circ_AFTPH_2	4.69	hsa-miR-26b-5p	141	-10.25	141	-10.25	58916	1967	21	1	1
Circ_AFTPH_2	4.69	hsa-miR-424-5p	141	-11.41	141	-11.41	522842	1967	22	1474	1
Circ_AFTPH_2	4.69	hsa-miR-19a-3p	140	-14.14	140	-14.14	32525	1967	23	706	1
Circ_AFTPH_2	4.69	hsa-miR-335-5p	140	-13.58	140	-13.58	504785	1967	23	1775	1
Circ_AFTPH_2	4.69	hsa-miR-454-3p	140	-16.26	140	-16.26	1025660	1967	23	661	1
Circ_RC3H1_2	4.63	hsa-miR-28-5p	171	-24.08	171	-24.08	64473	381	22	319	1
Circ_RC3H1_2	4.63	hsa-miR-151a-5p	154	-23.29	154	-23.29	485340	381	21	324	1
Circ_RC3H1_2	4.63	hsa-miR-454-3p	151	-16.09	151	-16.09	1025661	381	23	184	1
Circ_RC3H1_2	4.63	hsa-miR-19a-3p	150	-10.28	150	-10.28	32526	381	23	183	1
Circ_RC3H1_2	4.63	hsa-miR-130b-3p	145	-14.25	145	-14.25	393666	381	22	179	1
Circ_RC3H1_2	4.63	hsa-miR-320a	143	-21.34	143	-21.34	351996	381	22	339	1
Circ_RC3H1_2	4.63	hsa-miR-301a-3p	140	-9.57	140	-9.57	385332	381	23	183	1
Circ_ANKRD17_29	4.61	hsa-miR-141-3p	154	-15.31	154	-15.31	278506	1634	22	1295	1
Circ_ANKRD17_29	4.61	hsa-miR-200a-3p	154	-15.31	154	-15.31	370180	1634	22	1295	1
Circ_ANKRD17_29	4.61	hsa-miR-22-3p	153	-17.57	153	-17.57	45154	1634	22	645	1
Circ_ANKRD17_29	4.61	hsa-miR-324-5p	152	-21.01	152	-21.01	496579	1634	23	1150	1
Circ_ANKRD17_29	4.61	hsa-miR-744-5p	151	-26.81	151	-26.81	1098016	1634	22	454	1
Circ_ANKRD17_29	4.61	hsa-miR-19a-3p	150	-12.31	150	-12.31	32653	1634	23	327	1
Circ_ANKRD17_29	4.61	hsa-miR-28-5p	150	-13.99	150	-13.99	64600	1634	22	89	1
Circ_ANKRD17_29	4.61	hsa-miR-17-5p	149	-15.19	149	-15.19	25708	1634	23	402	1
Circ_ANKRD17_29	4.61	hsa-miR-23a-3p	149	-13.49	149	-13.49	47932	1634	21	271	1
Circ_ANKRD17_29	4.61	hsa-miR-374a-3p	148	-16.08	148	-16.08	442408	1634	22	1560	1
Circ_ANKRD17_29	4.61	hsa-miR-361-5p	146	-13.13	146	-13.13	399349	1634	22	1556	1
Circ_ANKRD17_29	4.61	hsa-miR-20a-5p	145	-16.79	145	-16.79	38209	1634	23	402	1
Circ_ANKRD17_29	4.61	hsa-miR-182-5p	145	-11.63	145	-11.63	170164	1634	24	1527	1
Circ_ANKRD17_29	4.61	hsa-miR-23b-3p	144	-13.49	144	-13.49	241003	1634	21	272	1
Circ_ANKRD17_29	4.61	hsa-miR-34a-5p	140	-16.07	140	-16.07	159052	1634	22	722	1
Circ_AFF1_2-3	4.56	hsa-miR-34a-5p	151	-17.93	151	-17.93	159404	1021	22	903	1
Circ_AFF1_2-3	4.56	hsa-miR-205-5p	147	-17.7	147	-17.7	187184	1021	22	168	1
Circ_AFF1_2-3	4.56	hsa-miR-542-3p	147	-16.31	147	-16.31	990026	1021	22	600	1
Circ_AFF1_2-3	4.56	hsa-miR-21-5p	142	-22.63	142	-22.63	41339	1021	22	122	1
Circ_AFF1_2-3	4.56	hsa-miR-28-5p	140	-13.17	140	-13.17	64952	1021	22	282	1
Circ_SP3_4	4.53	hsa-miR-195-5p	154	-20.22	154	-20.22	347905	1360	21	100	1
Circ_SP3_4	4.53	hsa-miR-497-5p	153	-17.48	153	-17.48	613204	1360	21	102	1
Circ_SP3_4	4.53	hsa-miR-182-5p	152	-14.75	152	-14.75	170113	1360	24	1255	1
Circ_SP3_4	4.53	hsa-miR-486-5p	151	-19.98	151	-19.98	571534	1360	22	742	1
Circ_SP3_4	4.53	hsa-miR-15a-5p	150	-19.73	150	-19.73	20101	1360	22	101	1
Circ_SP3_4	4.53	hsa-miR-15b-5p	149	-19.64	149	-19.64	236785	1360	22	96	1
Circ_SP3_4	4.53	hsa-miR-146b-5p	148	-17.33	148	-17.33	590980	1360	22	553	1
Circ_SP3_4	4.53	hsa-miR-877-5p	145	-24.02	145	-24.02	1103521	1360	20	708	1
Circ_SP3_4	4.53	hsa-miR-769-5p	144	-19.01	144	-19.01	1034071	1360	22	867	1
Circ_SP3_4	4.53	hsa-miR-19a-3p	143	-14.78	143	-14.78	32602	1360	23	1135	1
Circ_SP3_4	4.53	hsa-miR-29c-3p	143	-19.92	143	-19.92	365962	1360	22	100	1
Circ_SP3_4	4.53	hsa-miR-200a-3p	143	-13.35	143	-13.35	370129	1360	22	204	1
Circ_SP3_4	4.53	hsa-miR-296-3p	143	-29.83	143	-29.83	390964	1360	22	1229	1
Circ_SP3_4	4.53	hsa-miR-107	142	-19.91	142	-19.91	117331	1360	23	95	1
Circ_SP3_4	4.53	hsa-miR-374a-3p	142	-7.98	142	-7.98	442357	1360	22	74	1
Circ_SP3_4	4.53	hsa-let-7i-5p	141	-18.47	141	-18.47	232618	1360	22	105	1
Circ_SP3_4	4.53	hsa-miR-186-5p	141	-12.84	141	-12.84	335404	1360	22	531	1
Circ_SP3_4	4.53	hsa-let-7g-5p	140	-17.47	140	-17.47	229840	1360	22	103	1
Circ_SP3_4	4.53	hsa-miR-141-3p	140	-11.93	140	-11.93	278455	1360	22	205	1
Circ_SP3_4	4.53	hsa-miR-191-5p	140	-11.96	140	-11.96	296512	1360	23	162	1
Circ_BAZ1A_2	4.52	hsa-miR-590-3p	147	-11.83	147	-11.83	839536	279	21	180	1
Circ_BAZ1A_2	4.52	hsa-miR-26b-5p	145	-9.27	145	-9.27	58918	279	21	142	1
Circ_BAZ1A_2	4.52	hsa-miR-345-5p	145	-14.77	145	-14.77	510343	279	22	79	1
Circ_BAZ1A_2	4.52	hsa-miR-4446-3p	141	-22.77	141	-22.77	2007685	279	22	16	1
Circ_NQO1_2-3	4.52	hsa-miR-589-3p	147	-17.35	147	-17.35	834623	296	24	193	1
Circ_NQO1_2-3	4.52	hsa-miR-197-3p	144	-25.85	144	-25.85	126233	296	22	90	1
Circ_NQO1_2-3	4.52	hsa-miR-205-5p	144	-14.08	144	-14.08	187349	296	22	43	1
Circ_SLC38A1_2-4	4.47	hsa-miR-196b-5p	156	-27.63	156	-27.63	515416	453	22	103	1
Circ_SLC38A1_2-4	4.47	hsa-miR-183-5p	150	-19.27	150	-19.27	172333	453	22	130	1
Circ_SLC38A1_2-4	4.47	hsa-miR-185-5p	145	-22.47	145	-22.47	332068	453	22	69	1
Circ_ATAD2_20-21	4.46	hsa-miR-421	150	-14.32	150	-14.32	987545	333	23	303	1
Circ_ATAD2_20-21	4.46	hsa-miR-30d-5p	149	-10.77	149	-10.77	143033	333	22	292	1
Circ_ATAD2_20-21	4.46	hsa-miR-30a-5p	147	-12.26	147	-12.26	70805	333	22	293	1
Circ_ATAD2_20-21	4.46	hsa-miR-505-3p	147	-12.62	147	-12.62	722246	333	22	302	1
Circ_ATAD2_20-21	4.46	hsa-miR-30e-5p	146	-10.77	146	-10.77	395831	333	22	291	1
Circ_ATAD2_20-21	4.46	hsa-miR-30b-5p	143	-10.21	143	-10.21	245819	333	22	291	1
Circ_ATAD2_20-21	4.46	hsa-miR-375	143	-17.9	143	-17.9	444446	333	22	53	1
Circ_ATAD2_20-21	4.46	hsa-miR-374a-3p	140	-11.86	140	-11.86	443057	333	22	90	1
Circ_RPA1_2-4	4.45	hsa-miR-92b-5p	145	-20.89	145	-20.89	764048	239	22	43	1
Circ_SULF2_3	4.43	hsa-miR-18a-5p	158	-20.32	158	-20.32	28411	240	23	182	1
Circ_SULF2_3	4.43	hsa-miR-423-5p	150	-24.57	150	-24.57	520117	240	23	76	1
Circ_SULF2_3	4.43	hsa-miR-151a-5p	149	-17.93	149	-17.93	485392	240	21	148	1
Circ_SULF2_3	4.43	hsa-miR-15a-5p	141	-19.48	141	-19.48	20077	240	22	75	1
Circ_SULF2_3	4.43	hsa-miR-221-3p	141	-22.3	141	-22.3	217315	240	23	21	1
Circ_SULF2_3	4.43	hsa-miR-497-5p	141	-22.01	141	-22.01	613180	240	21	71	1
Circ_SULF2_3	4.43	hsa-miR-193a-5p	140	-19.2	140	-19.2	343714	240	22	7	1
Circ_SULF2_3	4.43	hsa-miR-375	140	-22.66	140	-22.66	443722	240	22	4	1
Circ_IDE_2-4	4.41	hsa-miR-423-5p	155	-24.89	155	-24.89	519585	563	23	400	1
Circ_IDE_2-4	4.41	hsa-miR-19a-3p	153	-15.74	153	-15.74	32046	563	23	380	1
Circ_IDE_2-4	4.41	hsa-miR-93-5p	144	-18.03	144	-18.03	84828	563	23	152	1
Circ_IDE_2-4	4.41	hsa-miR-93-3p	141	-18.34	141	-18.34	86217	563	22	149	1
Circ_IDE_2-4	4.41	hsa-miR-23a-3p	140	-9.82	140	-9.82	47325	563	21	466	1
Circ_IDE_2-4	4.41	hsa-miR-23b-3p	140	-9.67	140	-9.67	240396	563	21	466	1
Circ_UIMC1_9-10	4.39	hsa-miR-345-5p	160	-26.32	160	-26.32	511093	258	22	64	1
Circ_UIMC1_9-10	4.39	hsa-miR-126-5p	156	-13.47	156	-13.47	306910	258	21	73	1
Circ_UIMC1_9-10	4.39	hsa-miR-185-5p	140	-16.6	140	-16.6	333301	258	22	32	1
[truncated: 3,431 more rows]
