# Supplementary material for: Luminal breast cancer-specific circular RNAs uncovered by a novel tool for data analysis
Source: Oncotarget. 2018 Feb 19;9(18):14580–96. doi: 10.18632/oncotarget.24522 (PMC5865691; doi:10.18632/oncotarget.24522)
Supplement: Supplementary file 9 [file oncotarget-09-14580-s009.xlsx]

## Sheet: Hoja1
CUSTOM EXPRESSION PRIMERS		CUSTOM ChIP PRIMERS
ESR1	Fwd: 5'-GACAGGGAGCTGGTTCACAT-3'	CDYL_E3	Fwd: 5'-GATGGGTCCACCTCTCTCA-3'
	Rev: 5'-CCAGACGAGACCAATCATCA-3'		Rev: 5'-TCTTCCTTGCCAGATGGAC-3'
Circ_ESR1_3-4	Fwd: 5'-AAGCTTCGATGATGGGCTTA-3'	CDYL_E4C	Fwd: 5'-GGAAAGACCACGAATCCAA-3'
	Rev: 5'-GGCAGCTCTTCCTCCTGTTT-3'		Rev: 5'-TGCTCTTAACGGGGCTTTT-3'
Circ_ESR1_2-3	Fwd: 5'-CAACCAGTGCACCATTGATA-3'	CDYL_E5	Fwd: 5'-CAGCGTCTTCTGTTGTGGA-3'
	Rev: 5'-TCCTTGGCAGATTCCATAG-3'		Rev: 5'-TTGGTCAGGCCCATTCTAT-3'
Circ_CDH1_9-10	Fwd: 5'-AATGAAGCCCCCATCTTTG-3'	HIPK3_E1	Fwd: 5'-CGCAAAGCTTCTTTCATTC-3'
	Rev: 5'-ACGACGTTAGCCTCGTTCT-3'		Rev: 5'-CCCACCTCCACATTGGTAA-3'
CDH1	Fwd: 5'-GGTTCAAGCTGCTGACCTT-3'	HIPK3_E2C	Fwd: 5'-AAACCAACATGGGAAATCC-3'
	Rev: 5'-GGCATCAGCATCAGTCACT-3'		Rev: 5'-GCCTCGACCAAGAAAATCA-3'
Circ_BARD1_4-6	Fwd: 5'-CCACCGGGTATCAAAATGA-3'	HIPK3_E3	Fwd: 5'-GTGGTCATTGGGATGTGTG-3'
	Rev: 5'-ACTTCGAGGGCTAAACCAC-3'		Rev: 5'-TTGTACACCTGCAGCCATG-3'
BARD1	Fwd: 5'-GTGACTGCATTGGAACTGG-3'	ZKSCAN1_E1	Fwd: 5'-GAAACCGAGATGCAAAGTC-3'
	Rev: 5'-ACTTCGAGGGCTAAACCAC-3'		Rev: 5'-GAAAGGGGAGCTGACTCTG-3'
Circ_ZKSCAN1_2-3	Fwd: 5'-CCCAGTCCCACTTCAAACA-3'	ZSCAN_E3C	Fwd: 5'-TCAGGTCCCAGGTCAAGTT-3'
	Rev: 5'-TCAGGCTCCAGGAACTGAC-3'		Rev: 5'-CAGCAGCACAAAGACTCTC-3'
ZKSCAN1	Fwd: 5'-CCCAGTCCCACTTCAAACA-3'	ZSCAN_E4	Fwd: 5'-TAAAAGGGTTGGACCAGGT-3'
	Rev: 5'-TCCGCTGTGAATAGTGCAG-3'		Rev: 5'-GCACCAGCATGTTCACTGT-3'
Circ_HIPK3_2	Fwd: 5'-GGCAGCCTTACAGGGTTAA-3'	IGF1R1_E1	Fwd: 5'-CCTCTCCGGGTTTGAAAAT-3'
	Rev: 5'-GGGTAGACCAAGACTTGTGAG-3'		Rev: 5'-CAAGGGCGAAGGAAACAAT-3'
HIPK3	Fwd: 5'-TCGGCCAGTCATGTATCAA-3'	IGFR_E2C	Fwd: 5'-AACCGCTGCCAGAAAAGTA-3'
	Rev: 5'-TCACACATCCCAATGACCA-3'		Rev: 5'-CAAAGGAAAGCCAACCAAG-3'
Circ_NCOR2_10-14	Fwd: 5'-GGCTGAGTGCGTCCTCTAT-3'	IGFR_E3	Fwd: 5'-AGCTCATGCATTTGGGATG-3'
	Rev: 5'-TCATAGCGCTGGCAGAACT-3'		Rev: 5'-TCAATGCCTCTGACAAGTG-3'
NCOR2	Fwd: 5'-CGATGCGGAAGAAGCTAAT-3'	NCOA3_E2	Fwd: 5'-TTTGGACTTGGGTTTCTTC-3'
	Rev: 5'-CTCAGGGAACTGCTTCTCG-3'		Rev: 5'-CATGTGGCTCACAACAAAG-3'
ZMYND8	Fwd: 5'-ATCCACATCCTTTGGTCTG-3'	NCOA3_E6C	Fwd: 5'-GATTAGGGTCCCCACCGTT-3'
	Rev: 5'-TGGCACTGTTGAAGATGCT-3'		Rev: 5'-GGAAACCATCCAATGCCTA-3'
Circ_ZMYND8_2-10	Fwd: 5'-CAAACTGAAGGGGTTTCCA-3'	NCOA3_E18	Fwd: 5'-CCTGGTGTATTGTGGGGGT-3'
	Rev: 5'-TCACCTTTGGAGCGAGTAGA-3'		Rev: 5'-ATAGCCACCCTCTGTTGTC-3'
NCOA	Fwd: 5'-ACTTGCTGGATGGTGGACT-3'	HSDP1_E2	Fwd: 5'-TGGCATGAACTACTGGGAA-3'
	Rev: 5'-ACATGGCAATTTGCGTTTT-3'		Rev: 5'-GCTTAAACTGCTTCAGCCAG-3'
Circ_NCOA3_4-9	Fwd: 5'-GCCTGGCTTTGAAGATATAATC-3'	HSDP1_E3	Fwd: 5'-CAGGATCAGACATACCCTAAGG-3'
	Rev: 5'-TCAGCTCAGCCAATTCTTC-3'		Rev: 5'-GCTCTTGGCAGAGAATCAG-3'
SETD3	Fwd: 5'-TTCGGTATCTTCAGTCCACAC-3'	HSPD_E4	Fwd: 5'-TTTCTACTTGACATAGAAGCCATG-3'
	Rev: 5'-AGTCCTCGTAAGTGAAAGAATC-3'		Rev: 5'-CCTTACCTGTGCAATTTCTTC-3'
Circ_SETD3_2-6	Fwd: 5'-TCGGTATCTTCAGTCCACAC-3'
	Rev: 5'-TCCTTTGGTGACACAGTTG-3'
Circ_ATXN7_3-4	Fwd: 5'-TGAGGCTTCCAAACTTCCTG-3'
	Rev: 5'-CGCTCCGACATTCTTTCC-3'
ATXN7	Fwd: 5'-GGAAAAACCGCGAAGTCAT-3'
	Rev: 5'-CTGCGGTTTGACAACCTGAT-3'
CDYL	Fwd: 5'-GGCCACAGGCTTAGCTGTTA-3'
	Rev: 5'-GCTGGCAGTCACTCCTGTAA-3'
Circ_CDYL_4	Fwd: 5'-ACCCACTAGTGCCTCAGGTG-3'
	Rev: 5'-TGTCGTCCTCGCTGTCATAG-3'
ERBB2IP	Fwd: 5'-TACCAGCATCCATTGCAAAC-3'
	Rev: 5'-GGTTTACACTGGCCTCCACA-3'
Circ_ERBB2IP_2-4	Fwd: 5'-TACCAGCATCCATTGCAAAC-3'
	Rev: 5'-ACCAACCGCACAAACAAACT-3'
Circ_GUSBP1_4-6	Fwd: 5'-TCCCATTATTCAGAGCGTGT-3'
	Rev: 5'-AGCCTGGTTGTCCACGACTT-3'
MAN1A2	Fwd: 5'-CCGGTAAAGGGGCTAAAAAC-3'
	Rev: 5'-GCTTCTTCCAAGGCCTTCTC-3'
Circ_MAN1A2_2-5	Fwd: 5'-TCTGTGTTTGAAGTCAACATTCG-3'
	Rev: 5'-GCTTCTTCCAAGGCCTTCTC-3'
MED13	Fwd: 5'-TGGACTGTTGGAAAATTGGA-3'
	Rev: 5'-TAGGAGGCATCCCAAAAGAA-3'
Circ_MED13_13-15	Fwd: 5'-CGTCAGAGTTGGACTGTTGG-3'
	Rev: 5'-TTCCTTGCAGCTGGCTTTAT-3'
PGR	Fwd: 5'-CAGGTCTACCCGCCCTATCT-3'
	Rev: 5'-CCCACAGGTAAGGACACCAT-3'
Circ_PGR_2-7	Fwd: 5'-TGGTTTGAGGCAAAAAGGAG-3'
	Rev: 5'-GATGCTTCATCCCCACAGAT-3'
R3HDM1	Fwd: 5'-TGGGAAGATTTTGGTAGAGAAGA-3'
	Rev: 5'-GCTTCATCTTTTGAGGGCTTC-3'
Circ_R3HDM1_2-3	Fwd: 5'-TGGGAAGATTTTGGTAGAGAAGA-3'
	Rev: 5'-CCATGTCCTTGTCACCACTG-3'
SLC38A1	Fwd: 5'-CATTATGGGCAGTGGGATTT-3'
	Rev: 5'-TTTTGAACAGATCAATAGGAGGTTT-3'
Circ_SLC38A1_2-5	Fwd: 5'-CATTATGGGCAGTGGGATTT-3'
	Rev: 5'-GTATGGCCTTCCAGGGTTTT-3'
STX6	Fwd: 5'-CAGTCCCGGCTGGACAAT-3'
	Rev: 5'-GAGGATGAGCACAACCAACA-3'
Circ_STX6_4-7	Fwd: 5'-GGCTGGACAATGTGATGAAG-3'
	Rev: 5'-AGTTCTGGCTGCCACTGTCT-3'
TOP1	Fwd: 5'-GAAGCCGAAGAAAGAAGAGGA-3'
	Rev: 5'-CTGGAAGAGGCTCATATGGTG-3'
Circ_TOP1_9-13	Fwd: 5'-TCCTGGACAGAGAACATCCA-3'
	Rev: 5'-GGGGCAAATACTGGACCTTT-3'
ZNF124	Fwd: 5'-CTGCATGTACTGGGGGATTC-3'
	Rev: 5'-AAGGTTTCCTGCATCACGTC-3'
Circ_ZNF124_2-4	Fwd: 5'-TGCTTTCAGTCTCATCCATCC-3'
	Rev: 5'-CATGAAACGAATCAAACTGGA-3'
Circ_GFRA1_5-7	Fwd: 5'-CAGCTGCTGACAGACCTTGA-3'
	Rev: 5'-AGACCACCACTGCCACTACC-3'
GFRA1	Fwd: 5'-TTACTGGAGCATGTACCAGAGC-3'
	Rev: 5'-CCGGAATATATCTGACAATCTGC-3'
Circ_IGF1R_2	Fwd: 5'-AGCCGATGTGTGAGAAGACC-3'
	Rev: 5'-CAGCTGCTGATAGTCGTTGC-3'
IGF1R	Fwd: 5'-ACGAGTGGAGAAATCTGCGG-3'
	Rev: 5'-ATGTGGAGGTAGCCCTCGAT-3'
Circ_FOXP1_8-11	Fwd: 5'-ATAGCCACTGACACGGGAAC-3'
	Rev: 5'-TGTCTCCTCCTCTGCACCTT-3'
FOXP1	Fwd: 5'-CAAACAACCAGCTCTTCAGGT-3'
	Rev: 5'-CTGAGGGCTCAGCACTTGT-3'
Circ_PIK3R3_2-7	Fwd: 5'-TTAGGTGGCTTTGGTGGAAG-3'
	Rev: 5'-TTGAAATCACGTCTGGGTGA-3'
PIK3R3	Fwd: 5'-ACCATTCTGATTGAGGCTGGG-3'
	Rev: 5'-CTCGACTTTCACGTCTCCCC-3'
Circ_SMARCA5_15-16	Fwd: 5'-TGGGCGAAAGTTCACTTAGAA-3'
	Rev: 5'-CACATGTGTTGCTCCATGTCT-3'
SMARCA5	Fwd: 5'-TCTCCAAGATGGGCGAAAGT-3'
	Rev: 5'-CATCAACGGCATAGTTGGCT-3'
Circ_RELL1_4-6	Fwd: 5'-TCGCCTTTAAGACATCAGCA-3'
	Rev: 5'-TGGAGCACAAGTCAAACCAG-3'
